# Supplementary material for: Identification of diagnostic peptide regions that distinguish Zika virus from related mosquito-borne Flaviviruses
Source: PLoS One. 2017 May 31;12(5):e0178199. doi: 10.1371/journal.pone.0178199 (PMC5451039; doi:10.1371/journal.pone.0178199)
Supplement: S1 Table — (XLSX) [file pone.0178199.s001.xlsx]

## Sheet: GB_E_protein
Taxa	GB genome accession	GB protein accession
DENV1	EU677151	ACD13358
DENV1	AF311957	AAN60369
DENV1	FJ639690	ACL99208
DENV1	EU081235	ABW82071
DENV1	EU081244	ABW82080
DENV1	FJ024449	ACH61759
DENV1	EU081250	ABW82086
DENV1	FJ024426	ACH61736
DENV1	AF226685	AAN60367
DENV1	FJ410275	ACJ04317
DENV1	FJ410174	ACJ04216
DENV1	EU848545	ACF49259
DENV1	EU482482	ACA48749
DENV1	FJ461331	ACL99176
DENV1	EU482500	ACA48767
DENV1	FJ024438	ACH61748
DENV1	EU081264	ABW82100
DENV1	FJ410182	ACJ04224
DENV1	FJ410270	ACJ04312
DENV1	EU482808	ACA49075
DENV1	FJ410213	ACJ04255
DENV1	FJ410191	ACJ04233
DENV1	FJ410198	ACJ04240
DENV1	EU482712	ACA48979
DENV1	FJ205876	ACI15876
DENV1	EU482610	ACA48877
DENV1	FJ461335	ACL99180
DENV1	FJ639689	ACL99207
DENV1	FJ639811	ACL99098
DENV1	AB074760	BAB72261
DENV1	EF032590	ABK54370
DENV1	EU677150	ACD13357
DENV1	DQ285558	ABC07330
DENV1	FJ478458	ACK28189
DENV1	EU660395	ACD13341
DENV1	EU482501	ACA48768
DENV1	FJ410267	ACJ04309
DENV1	FJ639685	ACL99203
DENV1	EU482496	ACA48763
DENV1	EU482519	ACA48786
DENV1	EU596501	ACB87142
DENV1	AY732480	AAW64440
DENV1	EU482481	ACA48748
DENV1	FJ410232	ACJ04274
DENV1	FJ562101	ACL99008
DENV1	FJ410190	ACJ04232
DENV1	FJ432742	ACL99144
DENV1	EU482806	ACA49073
DENV1	EU482527	ACA48794
DENV1	EU482510	ACA48777
DENV1	FJ410273	ACJ04315
DENV1	EU596502	ACB87143
DENV1	FJ024440	ACH61750
DENV1	EU482520	ACA48787
DENV1	EU482801	ACA49068
DENV1	EU081270	ABW82106
DENV1	FJ205884	ACI15884
DENV1	AF226687	AAF82039
DENV1	FJ410180	ACJ04222
DENV1	FJ639681	ACL99199
DENV1	EU081245	ABW82081
DENV1	EU482518	ACA48785
DENV1	AY145123	AAN06983
DENV1	EU482820	ACA49087
DENV1	FJ639802	ACL99089
DENV1	EU482488	ACA48755
DENV1	AY713475	AAW23168
DENV1	EU660418	ACD13329
DENV1	EU482796	ACA49063
DENV1	EU482793	ACA49060
DENV1	FJ410247	ACJ04289
DENV1	AY726551	AAW28140
DENV1	EU660397	ACD13343
DENV1	FJ461330	ACL99175
DENV1	FJ410230	ACJ04272
DENV1	EU677171	ACD13378
DENV1	FJ882554	ACQ44363
DENV1	AB519681	BAI23196
DENV1	GU131743	ACY70642
DENV1	FJ898407	ACQ44446
DENV1	GU131770	ACY70669
DENV1	GU131795	ACY70694
DENV1	FJ898371	ACQ44410
DENV1	GQ199872	ACS32006
DENV1	GQ199855	ACS31989
DENV1	GU131827	ACY70726
DENV1	FJ898423	ACQ44462
DENV1	FJ898374	ACQ44413
DENV1	FJ850104	ACO06208
DENV1	GQ199843	ACS31977
DENV1	FJ898425	ACQ44464
DENV1	GU131772	ACY70671
DENV1	GU131811	ACY70710
DENV1	GQ868506	ACW82946
DENV1	GU131696	ACY70595
DENV1	GU131702	ACY70601
DENV1	GQ199777	ACS31911
DENV1	FJ898402	ACQ44441
DENV1	GQ868501	ACW82941
DENV1	GQ868531	ACW82971
DENV1	GQ868510	ACW82950
DENV1	GQ868527	ACW82967
DENV1	FJ882551	ACQ44360
DENV1	GU131888	ACY70787
DENV1	GU131794	ACY70693
DENV1	FJ850087	ACO06167
DENV1	FJ850081	ACO06161
DENV1	GU131748	ACY70647
DENV1	GU131807	ACY70706
DENV1	GU131923	ACY70822
DENV1	FJ898420	ACQ44459
DENV1	GU131821	ACY70720
DENV1	FJ882531	ACQ44340
DENV1	GQ199810	ACS31944
DENV1	GU131724	ACY70623
DENV1	GQ199841	ACS31975
DENV1	FJ810419	ACO06142
DENV1	FJ882562	ACQ44371
DENV1	GU131742	ACY70641
DENV1	FJ882529	ACQ44338
DENV1	GQ199836	ACS31970
DENV1	GQ199858	ACS31992
DENV1	GU131761	ACY70660
DENV1	GU131753	ACY70652
DENV1	GU131758	ACY70657
DENV1	FJ898427	ACQ44466
DENV1	GU131752	ACY70651
DENV1	GQ199774	ACS31908
DENV1	GU131749	ACY70648
DENV1	FJ898409	ACQ44448
DENV1	GQ868514	ACW82954
DENV1	GU131978	ADA60789
DENV1	HM181939	ADI80623
DENV1	HM181957	ADI80641
DENV1	HM181937	ADI80621
DENV1	HM181955	ADI80639
DENV1	HM488256	ADK26434
DENV1	HM181953	ADI80637
DENV1	HM181961	ADI80645
DENV1	DQ672561	ABG75763
DENV1	GQ398255	ADK37471
DENV1	JF937596	AEF01499
DENV1	JF937606	AEF01509
DENV1	JF937651	AEF01554
DENV1	JF937598	AEF01501
DENV1	JF937618	AEF01521
DENV1	JF937609	AEF01512
DENV1	FJ196845	ACN54384
DENV1	JF459993	AEM92304
DENV1	FJ687476	ACV89856
DENV1	AF472274	AAO33469
DENV1	AY422784	AAR01110
DENV1	JN819412	AET43243
DENV1	JN544402	AEX97796
DENV1	JN544410	AEX97804
DENV1	JQ287663	AEX65548
DENV1	JF969281	AEN71291
DENV1	JN544403	AEX97797
DENV1	JN544405	AEX97799
DENV1	JN638336	AEV54598
DENV1	JN638330	AEV54592
DENV1	JQ045642	AFD28501
DENV1	JQ045655	AFD28514
DENV1	JQ065945	AFD61529
DENV1	JN638331	AEV54593
DENV1	HQ332178	AEA50931
DENV1	JQ045635	AFD28494
DENV1	JQ045630	AFD28489
DENV1	JQ045648	AFD28507
DENV1	JQ065911	AFD61495
DENV1	JQ317713	AFG28918
DENV1	JN982362	AFC88036
DENV1	JQ065923	AFD61507
DENV1	JQ065954	AFD61538
DENV1	JQ317750	AFG28955
DENV1	JQ065949	AFD61533
DENV1	HQ332177	AEA50930
DENV1	JN638340	AEV54602
DENV1	JQ317716	AFG28921
DENV1	JQ045646	AFD28505
DENV1	JN638341	AEV54603
DENV1	JQ317743	AFG28948
DENV1	JQ045645	AFD28504
DENV1	JQ045634	AFD28493
DENV1	JQ317751	AFG28956
DENV1	JQ317727	AFG28932
DENV1	JQ317734	AFG28939
DENV1	JQ317723	AFG28928
DENV1	JQ065955	AFD61539
DENV1	JQ045662	AFD28521
DENV1	JQ920430	AFI61426
DENV1	JN379481	AFA50299
DENV1	JQ920428	AFI61424
DENV1	JN379471	AFA50289
DENV1	JN379485	AFA50303
DENV1	JQ920429	AFI61425
DENV1	JX093718	AFN87863
DENV1	JX093707	AFN87852
DENV1	JF967870	AFI71569
DENV1	JF967903	AFI71602
DENV1	JX093690	AFN87835
DENV1	JF967828	AFI71527
DENV1	JX093698	AFN87843
DENV1	JX093662	AFN87807
DENV1	JF967876	AFI71575
DENV1	JF967831	AFI71530
DENV1	JX093703	AFN87848
DENV1	JX093665	AFN87810
DENV1	JF967927	AFI71626
DENV1	JF967823	AFI71522
DENV1	JX093724	AFN87869
DENV1	JF967818	AFI71517
DENV1	JF967847	AFI71546
DENV1	JF967920	AFI71619
DENV1	JX093699	AFN87844
DENV1	JX093721	AFN87866
DENV1	JF967914	AFI71613
DENV1	JF967844	AFI71543
DENV1	JF967849	AFI71548
DENV1	JF967874	AFI71573
DENV1	JQ403521	AFI80799
DENV1	JX298570	AFS18495
DENV1	AB597967	BAL04644
DENV1	AB597979	BAL04656
DENV1	JX446306	AFU90145
DENV1	AB550420	BAL04633
DENV1	JN415528	AFN85147
DENV1	JN415509	AFN85128
DENV1	JN415516	AFN85135
DENV1	JN415487	AFN85106
DENV1	JN415533	AFN85152
DENV1	AB550411	BAL04624
DENV1	JX476089	AFV09220
DENV1	JN415495	AFN85114
DENV1	AB550427	BAL04640
DENV1	JX446305	AFU90144
DENV1	JQ277872	AFV28853
DENV1	JQ277876	AFV28857
DENV1	JQ993191	AGD80721
DENV1	JQ993187	AGD80717
DENV1	JQ993134	AGD80664
DENV1	JQ993145	AGD80675
DENV1	JQ993172	AGD80702
DENV1	JQ993109	AGD80639
DENV1	JQ277879	AFV28860
DENV1	JQ993133	AGD80663
DENV1	JQ993177	AGD80707
DENV1	JQ993115	AGD80645
DENV1	JQ277866	AFV28847
DENV1	JQ277849	AFV28830
DENV1	JQ277845	AFV28826
DENV1	JQ993163	AGD80693
DENV1	JQ277855	AFV28836
DENV1	JQ993161	AGD80691
DENV1	JQ993171	AGD80701
DENV1	JX088743	AFV30170
DENV1	JQ993158	AGD80688
DENV1	JQ993126	AGD80656
DENV1	JQ993114	AGD80644
DENV1	JQ425072	AFI61423
DENV1	JQ655015	AFX96198
DENV1	JQ655019	AFX96202
DENV1	JQ655001	AFX96184
DENV1	JQ654982	AFX96165
DENV1	JQ655031	AFX96214
DENV1	JQ655079	AFX96262
DENV1	JQ277840	AFV28821
DENV1	JQ277835	AFV28816
DENV1	JQ655054	AFX96237
DENV1	JQ655068	AFX96251
DENV1	JQ655085	AFX96268
DENV1	JQ654994	AFX96177
DENV1	JQ655021	AFX96204
DENV1	JQ655064	AFX96247
DENV1	JQ655004	AFX96187
DENV1	JQ654997	AFX96180
DENV1	JQ654993	AFX96176
DENV1	JQ655043	AFX96226
DENV1	JQ915078	AFY10027
DENV1	JQ915076	AFY10025
DENV1	JQ915073	AFY10022
DENV1	JQ915079	AFY10028
DENV1	KC006944	AGN96192
DENV1	KC006942	AGN96190
DENV1	KC006933	AGN96181
DENV1	KC182086	AGT63080
DENV1	KC182089	AGT63083
DENV1	KC182104	AGT63098
DENV1	KC741442	AGJ83845
DENV1	KC172832	AGT63072
DENV1	KC182103	AGT63097
DENV1	KC172834	AGT63074
DENV1	HG316481	CDF77358
DENV1	KC182090	AGT63084
DENV1	KC182091	AGT63085
DENV1	KC861949	AHA93419
DENV1	KC861921	AHA93391
DENV1	JX669464	AGN94868
DENV1	KC861964	AHA93434
DENV1	KC861926	AHA93396
DENV1	JX669466	AGN94870
DENV1	KC861954	AHA93424
DENV1	KC861938	AHA93408
DENV1	JX669470	AGN94874
DENV1	JX669461	AGN94865
DENV1	JF754989	AFE84687
DENV1	KC861934	AHA93404
DENV1	KC861924	AHA93394
DENV1	KF672782	AHC08469
DENV1	KF921947	AHF45720
DENV1	KF672759	AHC08446
DENV1	KF955446	AHG23212
DENV1	KJ189351	AHI43734
DENV1	KF955412	AHG23179
DENV1	KF955443	AHG23209
DENV1	KF921939	AHF45712
DENV1	KJ189334	AHI43717
DENV1	KF955423	AHG23190
DENV1	KJ189317	AHI43700
DENV1	KF955441	AHG23207
DENV1	KJ189346	AHI43729
DENV1	KJ189366	AHI43749
DENV1	KF672776	AHC08463
DENV1	KJ189352	AHI43735
DENV1	KF672786	AHC08473
DENV1	KF444786	AHB63936
DENV1	KJ189318	AHI43701
DENV1	AY277653	AAQ19654
DENV1	AY277657	AAQ19658
DENV1	AY277661	AAQ19662
DENV1	KJ545482	AHZ96673
DENV1	KJ545444	AHZ96640
DENV1	KJ545462	AHZ96657
DENV1	KJ726662	AIE17470
DENV1	KJ399996	AHM92272
DENV1	LC148029	BAW03238
DENV1	KC692509	AHF50484
DENV1	KM458187	AIZ00459
DENV1	KC692511	AHF50486
DENV1	KC692515	AHF50490
DENV1	KM279414	AIW42851
DENV1	KM277611	AIX94453
DENV1	KC692502	AHF50477
DENV1	KF973465	AHC98436
DENV1	KF444909	AHJ10479
DENV1	KF973455	AHC98426
DENV1	KF973467	AHC98438
DENV1	LC011947	BAP91045
DENV1	KF444919	AHJ10489
DENV1	KF809752	AHJ10495
DENV1	KF973458	AHC98429
DENV1	KF444922	AHJ10492
DENV1	KF444911	AHJ10481
DENV1	KF973453	AHC98424
DENV1	LC016760	BAQ08293
DENV1	KM216686	AJW83536
DENV1	KM216689	AJW83539
DENV1	KM216677	AJW83527
DENV1	KM216676	AJW83526
DENV1	KM216688	AJW83538
DENV1	KJ806844	AJQ21222
DENV1	KJ806861	AJQ21239
DENV1	KJ806943	AJQ21321
DENV1	KJ806837	AJQ21215
DENV1	KJ806823	AJQ21201
DENV1	KJ806833	AJQ21211
DENV1	KJ806957	AJQ21335
DENV1	KJ806944	AJQ21322
DENV1	KJ806824	AJQ21202
DENV1	KJ806967	AJQ21345
DENV1	KJ806843	AJQ21221
DENV1	AB915372	BAQ36616
DENV1	AB915384	BAQ36628
DENV1	KF419430	AIE47918
DENV1	KP792535	AKL81366
DENV1	KC762621	AHG06305
DENV1	KF419431	AIE47919
DENV1	AB915367	BAQ36611
DENV1	KC762648	AHG06332
DENV1	KP858117	AKV56244
DENV1	KP858115	AKV56242
DENV1	KP858108	AKV56235
DENV1	KT232203	ALP75868
DENV1	KP191505	ALB34688
DENV1	KP191518	ALB34701
DENV1	KT232200	ALP75865
DENV1	KP849881	AKU48223
DENV1	KR136284	ALE99424
DENV1	KR136289	ALE99429
DENV1	KP849863	AKU48205
DENV1	KT382300	ALZ45204
DENV1	KJ470739	AJA91006
DENV1	KP849861	AKU48203
DENV1	KP849866	AKU48208
DENV1	KR136303	ALE99443
DENV1	KR136291	ALE99431
DENV1	KR136299	ALE99439
DENV1	KJ470737	AJA91004
DENV1	KP849875	AKU48217
DENV1	KJ470740	AJA91007
DENV1	KJ470727	AJA90994
DENV1	KJ470715	AJA90982
DENV1	KJ470732	AJA90999
DENV1	KR136290	ALE99430
DENV1	KT428615	AMB51350
DENV1	KT175105	ALD49773
DENV1	KR029568	AMD81961
DENV1	KT175088	ALD49756
DENV1	KT175089	ALD49757
DENV1	KM403599	AKL81153
DENV1	KM403629	AKL81183
DENV1	KT175091	ALD49759
DENV1	KT175100	ALD49768
DENV1	KT175108	ALD49776
DENV1	KM204119	AIU47321
DENV1	KM403617	AKL81171
DENV1	KM403618	AKL81172
DENV1	KM403579	AKL81133
DENV1	KM403586	AKL81140
DENV1	KM403590	AKL81144
DENV1	KT751344	AMO26068
DENV1	KT453244	AMH86019
DENV1	LC128301	BAU61357
DENV1	KT453233	AMH86008
DENV1	KU529715	ANI24440
DENV1	KU529724	ANI24449
DENV1	KU529696	ANI24421
DENV1	KT373898	ANA11746
DENV1	KT819304	ALV85419
DENV1	KU529722	ANI24447
DENV1	KU094071	ANA09032
DENV1	KT373896	ANA11744
DENV1	KU529720	ANI24445
DENV1	KU529706	ANI24431
DENV1	AY732420	AAW64380
DENV1	EU448410	ACC68711
DENV1	DQ264954	ABB70616
DENV1	DQ265053	ABB70670
DENV1	DQ264934	ABB70598
DENV1	AY588273	AAT00448
DENV1	AM746218	CAN89049
DENV1	EU069614	ABW35420
DENV1	AY732398	AAW64358
DENV1	HM450102	AEH57986
DENV1	AY732380	AAW64340
DENV1	EU448390	ACC68691
DENV1	AB111070	BAC77218
DENV1	AY618877	AAT40235
DENV1	AY732382	AAW64342
DENV1	HM043710	ADF30259
DENV1	AY376737	AAV28558
DENV1	EU069608	ABW35414
DENV1	DQ265061	ABB70677
DENV1	JF960223	AEW25096
DENV1	EU448388	ACC68689
DENV1	DQ264893	ABB70565
DENV1	DQ265013	ABB70648
DENV1	HQ588125	AED99735
DENV1	JF812099	AEN71274
DENV1	AY732419	AAW64379
DENV1	AB188830	BAD38842
DENV1	DQ265047	ABB70664
DENV1	DQ264880	ABB70556
DENV1	EU069604	ABW35410
DENV1	HM450085	AEH57969
DENV1	FR666925	CBV36757
DENV1	AY620949	AAT39549
DENV1	AB111068	BAC77216
DENV1	AY732427	AAW64387
DENV1	AF425619	AAN32773
DENV1	DQ265039	ABB70658
DENV1	JF269183	AEO22992
DENV1	DQ264902	ABB70570
DENV1	DQ855297	ABH09492
DENV1	HM450087	AEH57971
DENV1	JF297580	AEL79844
DENV1	AY705990	AAW62427
DENV1	EF508200	ABQ63110
DENV1	AB188831	BAD38843
DENV1	JF269174	AEO22983
DENV1	HM450084	AEH57968
DENV1	AY600860	AAT12783
DENV1	AF425626	AAN32780
DENV1	AF425610	AAN32764
DENV1	AB003090	BAA19745
DENV1	DQ265062	ABB70678
DENV1	DQ264914	ABB70580
DENV1	DQ264950	ABB70612
DENV1	JF960211	AEW25084
DENV1	JF812100	AEN71275
DENV1	EU448389	ACC68690
DENV1	AM746220	CAN89051
DENV1	DQ264925	ABB70589
DENV1	DQ091273	AAZ43214
DENV1	KX380799	ANS59158
DENV1	AF425621	AAN32775
DENV1	EU117312	ABX25770
DENV1	KT204444	AKU61424
DENV1	JF297582	AEL79846
DENV1	DQ265139	ABB70729
DENV1	EU117304	ABX25762
DENV1	KT204461	AKU61441
DENV1	KT204450	AKU61430
DENV1	KT204449	AKU61429
DENV1	KT204447	AKU61427
DENV1	EF508199	ABQ63109
DENV1	DQ264957	ABB70619
DENV1	KU570114	ANY57298
DENV1	KU570108	ANY57292
DENV1	KU570107	ANY57291
DENV1	KU570105	ANY57289
DENV1	KU570104	ANY57288
DENV1	DQ264951	ABB70613
DENV1	DQ264959	ABB70621
DENV1	HQ026760	ADV39965
DENV1	EU069593	ABW35399
DENV1	DQ264922	ABB70586
DENV1	FN825674	CBL95104
DENV1	DQ265056	ABB70673
DENV1	EF508205	ABQ63115
DENV1	DQ265089	ABB70704
DENV1	KU570101	ANY57285
DENV1	HQ588127	AED99737
DENV1	DQ264892	ABB70564
DENV1	AY732451	AAW64411
DENV1	KU672340	ANN44534
DENV1	KU672336	ANN44530
DENV1	KX224261	ANN30169
DENV1	FJ196860	ACN54399
DENV1	GQ357672	ADF55759
DENV1	HM450099	AEH57983
DENV1	DQ264870	ABB70546
DENV1	EU069603	ABW35409
DENV1	KT037113	AND82440
DENV1	KT037105	AND82432
DENV1	GQ357684	ADF55771
DENV1	DQ265147	ABB70732
DENV1	DQ264970	ABB70628
DENV1	JN376782	AEV66293
DENV1	KU365900	ANQ47244
DENV1	JF269175	AEO22984
DENV1	DQ265132	ABB70725
DENV1	DQ264878	ABB70554
DENV1	AY732416	AAW64376
DENV1	AF425609	AAN32763
DENV1	KP188546	AKQ00017
DENV1	AY705999	AAW62436
DENV1	FR666921	CBV36753
DENV1	AY732383	AAW64343
DENV1	EU069622	ABW35428
DENV1	AY858983	AAW51422
DENV1	AY732403	AAW64363
DENV1	DQ264875	ABB70551
DENV1	JN122280	AEJ84389
DENV1	KT239343	ALG00119
DENV1	KT239350	ALG00126
DENV1	KU666942	AOE47569
DENV1	KU666940	AOE47567
DENV1	FJ205881	ACI15881
DENV1	EU660403	ACD13314
DENV1	EU660419	ACD13330
DENV1	AB189121	BAD42414
DENV1	EU482609	ACA48876
DENV1	EU482790	ACA49057
DENV1	FJ024463	ACH61773
DENV1	FJ410234	ACJ04276
DENV1	EU482711	ACA48978
DENV1	AY726553	AAW28142
DENV1	AY145122	AAN06982
DENV1	EU677163	ACD13370
DENV1	FJ390386	ACJ04198
DENV1	FJ024446	ACH61756
DENV1	AY708047	AAW23164
DENV1	FJ024423	ACH61713
DENV1	FJ461317	ACL99164
DENV1	FJ410226	ACJ04268
DENV1	EU081247	ABW82083
DENV1	EU482591	ACA48858
DENV1	FJ410260	ACJ04302
DENV1	EU482476	ACA48743
DENV1	EU482490	ACA48757
DENV1	FJ024482	ACH61731
DENV1	EU687251	ACD13435
DENV1	FJ024443	ACH61753
DENV1	FJ182025	ACI15864
DENV1	FJ373296	ACJ04172
DENV1	FJ639740	ACL99027
DENV1	FJ024451	ACH61761
DENV1	FJ639695	ACL99213
DENV1	FJ639808	ACL99095
DENV1	FJ547065	ACL98982
DENV1	FJ639814	ACL99101
DENV1	AF298808	AAK60418
DENV1	EU081226	ABW82062
DENV1	FJ205883	ACI15883
DENV1	FJ432723	ACL99126
DENV1	FJ410261	ACJ04303
DENV1	FJ639823	ACL99110
DENV1	EU482715	ACA48982
DENV1	FJ410216	ACJ04258
DENV1	AY732478	AAW64438
DENV1	FJ024457	ACH61767
DENV1	EU482713	ACA48980
DENV1	EU677154	ACD13361
DENV1	FJ432745	ACL99147
DENV1	FJ410264	ACJ04306
DENV1	EU280167	ABY26040
DENV1	EU081242	ABW82078
DENV1	EU687247	ACD13431
DENV1	FJ461306	ACL99153
DENV1	EU677173	ACD13380
DENV1	FJ024481	ACH61730
DENV1	EU677165	ACD13372
DENV1	FJ410287	ACJ04329
DENV1	EU482823	ACA49090
DENV1	EU482506	ACA48773
DENV1	FJ639696	ACL99214
DENV1	EU726782	ACE63542
DENV1	FJ024455	ACH61765
DENV1	EU482532	ACA48799
DENV1	DQ285561	ABC07333
DENV1	FJ024436	ACH61746
DENV1	FJ639691	ACL99209
DENV1	FJ461319	ACL99166
DENV1	EU677153	ACD13360
DENV1	EU482484	ACA48751
DENV1	EU482809	ACA49076
DENV1	EU482521	ACA48788
DENV1	FJ432740	ACL99142
DENV1	FJ024435	ACH61745
DENV1	AF514878	AAN03434
DENV1	FJ461315	ACL99162
DENV1	DQ285562	ABC07334
DENV1	AF311956	AAN60368
DENV1	EU677166	ACD13373
DENV1	EU482811	ACA49078
DENV1	EU482529	ACA48796
DENV1	EU482804	ACA49071
DENV1	FJ410236	ACJ04278
DENV1	FJ410289	ACJ04331
DENV1	EU482524	ACA48791
DENV1	FJ461303	ACK28184
DENV1	FJ410203	ACJ04245
DENV1	GQ199853	ACS31987
DENV1	FJ898415	ACQ44454
DENV1	FJ898384	ACQ44423
DENV1	FJ882538	ACQ44347
DENV1	GU131685	ACY70584
DENV1	FJ873814	ACQ44323
DENV1	FJ898382	ACQ44421
DENV1	GU131762	ACY70661
DENV1	FJ882517	ACQ44326
DENV1	GQ199837	ACS31971
DENV1	GQ868567	ACW82995
DENV1	GQ199826	ACS31960
DENV1	GU131700	ACY70599
DENV1	GQ199794	ACS31928
DENV1	GQ199833	ACS31967
DENV1	GU056032	ACY70575
DENV1	GQ868565	ACW82993
DENV1	GQ199820	ACS31954
DENV1	GU131791	ACY70690
DENV1	GU131801	ACY70700
DENV1	GQ199808	ACS31942
DENV1	FJ882547	ACQ44356
DENV1	GQ199798	ACS31932
DENV1	GQ199829	ACS31963
DENV1	FJ882530	ACQ44339
DENV1	FJ810415	ACO06138
DENV1	GQ868609	ACW82899
DENV1	GU131763	ACY70662
DENV1	FJ850093	ACO06173
DENV1	GU131688	ACY70587
DENV1	GQ199784	ACS31918
DENV1	GQ868637	ACW82925
DENV1	FJ687430	ACN42677
DENV1	GU131921	ACY70820
DENV1	GU131719	ACY70618
DENV1	FJ882559	ACQ44368
DENV1	GU131686	ACY70585
DENV1	GQ199845	ACS31979
DENV1	GQ199852	ACS31986
DENV1	GQ199783	ACS31917
DENV1	GU131828	ACY70727
DENV1	GQ199822	ACS31956
DENV1	GU131740	ACY70639
DENV1	GU131806	ACY70705
DENV1	GU131746	ACY70645
DENV1	GQ868570	ACW82998
DENV1	GU056029	ACY70572
DENV1	GU131792	ACY70691
DENV1	GU131781	ACY70680
DENV1	GQ199793	ACS31927
DENV1	FJ898418	ACQ44457
DENV1	FJ882548	ACQ44357
DENV1	GU131681	ACY70580
DENV1	FJ850073	ACO06153
DENV1	GQ199772	ACS31906
DENV1	GU131778	ACY70677
DENV1	GQ868559	ACW82987
DENV1	GQ868530	ACW82970
DENV1	FJ898383	ACQ44422
DENV1	FJ882525	ACQ44334
DENV1	GU131779	ACY70678
DENV1	GU131691	ACY70590
DENV1	GU131705	ACY70604
DENV1	FJ898377	ACQ44416
DENV1	FJ898387	ACQ44426
DENV1	GU131967	ADA60778
DENV1	GU131968	ADA60779
DENV1	GU131969	ADA60780
DENV1	GU131981	ADA60792
DENV1	GU131960	ADA60771
DENV1	GU131957	ADA60768
DENV1	HM181950	ADI80634
DENV1	HM181969	ADI80653
DENV1	HM181943	ADI80627
DENV1	DQ672560	ABG75762
DENV1	U88536	AAB70695
DENV1	HQ891313	AEB98754
DENV1	JF937597	AEF01500
DENV1	FJ176779	ACI15825
DENV1	FJ196841	ACN54380
DENV1	FJ176780	ACI15826
DENV1	AY422780	AAR01106
DENV1	D00502	BAA00394
DENV1	D00504	BAA00396
DENV1	JN819405	AET43236
DENV1	AY422779	AAR01105
DENV1	AY422782	AAR01108
DENV1	D00503	BAA00395
DENV1	JN819402	AET43234
DENV1	JN819414	AET43245
DENV1	JQ287662	AEX65547
DENV1	JF969282	AEN71292
DENV1	JQ045636	AFD28495
DENV1	JQ045638	AFD28497
DENV1	JQ317720	AFG28925
DENV1	JQ317738	AFG28943
DENV1	JQ045654	AFD28513
DENV1	JN638329	AEV54591
DENV1	JQ317715	AFG28920
DENV1	JQ045633	AFD28492
DENV1	HQ332183	AEA50936
DENV1	JQ065908	AFD61492
DENV1	JQ065947	AFD61531
DENV1	JQ065920	AFD61504
DENV1	JQ317740	AFG28945
DENV1	JQ065927	AFD61511
DENV1	JQ045639	AFD28498
DENV1	JQ317741	AFG28946
DENV1	JQ065929	AFD61513
DENV1	JQ065914	AFD61498
DENV1	JN638327	AEV54589
DENV1	JQ065926	AFD61510
DENV1	JN638323	AEV54585
DENV1	JN638328	AEV54590
DENV1	JQ065957	AFD61541
DENV1	JN379487	AFA50305
DENV1	JN379472	AFA50290
DENV1	JN009087	AFI32814
DENV1	JN379473	AFA50291
DENV1	JF967906	AFI71605
DENV1	JF967814	AFI71513
DENV1	JF967931	AFI71630
DENV1	JF967807	AFI71506
DENV1	JF967826	AFI71525
DENV1	JF967949	AFI71648
DENV1	JF967948	AFI71647
DENV1	JX093656	AFN87801
DENV1	JF967878	AFI71577
DENV1	JX093717	AFN87862
DENV1	JF967815	AFI71514
DENV1	JF967825	AFI71524
DENV1	JF967911	AFI71610
DENV1	JF967810	AFI71509
DENV1	JF967933	AFI71632
DENV1	JF967945	AFI71644
DENV1	JF967804	AFI71503
DENV1	JX093714	AFN87859
DENV1	JF967827	AFI71526
DENV1	JF967902	AFI71601
DENV1	JF967816	AFI71515
DENV1	JF967850	AFI71549
DENV1	JN036371	AFJ05599
DENV1	JF967801	AFI71500
DENV1	JF967930	AFI71629
DENV1	JF967917	AFI71616
DENV1	JX402210	AFO68124
DENV1	JF967946	AFI71645
DENV1	JF967889	AFI71588
DENV1	HQ871946	AEW50168
DENV1	JX298574	AFS18499
DENV1	JQ403517	AFI80795
DENV1	JX298568	AFS18493
DENV1	JX298569	AFS18494
DENV1	AB597976	BAL04653
DENV1	JN415531	AFN85150
DENV1	JX569839	AFV79618
DENV1	JN415515	AFN85134
DENV1	JX569845	AFV79624
DENV1	JN415526	AFN85145
DENV1	JN415525	AFN85144
DENV1	JN415503	AFN85122
DENV1	AB550421	BAL04634
DENV1	AB550416	BAL04629
DENV1	JN415523	AFN85142
DENV1	AB624554	BAM08265
DENV1	JN415493	AFN85112
DENV1	JQ277861	AFV28842
DENV1	JQ993130	AGD80660
DENV1	JQ993174	AGD80704
DENV1	JQ993144	AGD80674
DENV1	JQ993141	AGD80671
DENV1	JQ993116	AGD80646
DENV1	JQ277878	AFV28859
DENV1	JQ993121	AGD80651
DENV1	JQ993136	AGD80666
DENV1	JQ993140	AGD80670
DENV1	JQ993129	AGD80659
DENV1	JQ277877	AFV28858
DENV1	JQ277856	AFV28837
DENV1	JQ993146	AGD80676
DENV1	JQ277868	AFV28849
DENV1	JQ993142	AGD80672
DENV1	JQ277844	AFV28825
DENV1	JQ277869	AFV28850
DENV1	JQ993164	AGD80694
DENV1	JQ993194	AGD80724
DENV1	JQ655071	AFX96254
DENV1	JQ655084	AFX96267
DENV1	JQ654974	AFX96157
DENV1	JQ655094	AFX96277
DENV1	JQ655090	AFX96273
DENV1	JQ655051	AFX96234
DENV1	JQ277843	AFV28824
DENV1	JQ655061	AFX96244
DENV1	JQ655013	AFX96196
DENV1	JQ277841	AFV28822
DENV1	JQ655030	AFX96213
DENV1	JQ655083	AFX96266
DENV1	JQ655062	AFX96245
DENV1	JQ425066	AFI61417
DENV1	JQ655074	AFX96257
DENV1	JQ655036	AFX96219
DENV1	JQ655075	AFX96258
DENV1	JQ915072	AFY10021
DENV1	KC006938	AGN96186
DENV1	KC848580	AGR44690
DENV1	AB608789	BAN63087
DENV1	KC182085	AGT63079
DENV1	KC182099	AGT63093
DENV1	KC182097	AGT63091
DENV1	KC182112	AGT63106
DENV1	KC182100	AGT63094
DENV1	KC172830	AGT63070
DENV1	KC861975	AHA93445
DENV1	KC861932	AHA93402
DENV1	KC861920	AHA93390
DENV1	KC861923	AHA93393
DENV1	KC861942	AHA93412
DENV1	KC861946	AHA93416
DENV1	KC861966	AHA93436
DENV1	KC861951	AHA93421
DENV1	KC861974	AHA93444
DENV1	KC861965	AHA93435
DENV1	EF654104	ABV25084
DENV1	KC861945	AHA93415
DENV1	KC861918	AHA93388
DENV1	KC861961	AHA93431
DENV1	KC861947	AHA93417
DENV1	KC861943	AHA93413
DENV1	KJ189336	AHI43719
DENV1	KJ189333	AHI43716
DENV1	KF955433	AHG23199
DENV1	KF672780	AHC08467
DENV1	KF955406	AHG23173
DENV1	KF921949	AHF45722
DENV1	KJ189350	AHI43733
DENV1	KJ189313	AHI43696
DENV1	KF444781	AHB63931
DENV1	KF955417	AHG23184
DENV1	KJ189341	AHI43724
DENV1	KF955411	AHG23178
DENV1	KF672767	AHC08454
DENV1	KF955427	AHG23193
DENV1	KJ189328	AHI43711
DENV1	KJ189330	AHI43713
DENV1	KJ189356	AHI43739
DENV1	KF672785	AHC08472
DENV1	KJ189338	AHI43721
DENV1	KJ189343	AHI43726
DENV1	KF719187	AHC70337
DENV1	KJ189359	AHI43742
DENV1	KJ189365	AHI43748
DENV1	KF955413	AHG23180
DENV1	KF672769	AHC08456
DENV1	AY277656	AAQ19657
DENV1	KF971871	AHL19966
DENV1	AY277654	AAQ19655
DENV1	KJ545447	AHZ96643
DENV1	KJ545454	AHZ96650
DENV1	KJ545443	AHZ96639
DENV1	KJ399998	AHM92274
DENV1	KF052649	AHF46328
DENV1	KJ400000	AHM92276
DENV1	KC316021	AGW45008
DENV1	KF764699	AIE43962
DENV1	KJ807795	AIK26836
DENV1	KM236500	AIP91367
DENV1	KJ468234	AIN75463
DENV1	KM458190	AIZ00462
DENV1	KC692514	AHF50489
DENV1	KC692499	AHF50474
DENV1	KF973473	AHC98444
DENV1	KF973457	AHC98428
DENV1	KM216673	AJW83523
DENV1	KM216672	AJW83522
DENV1	KM216674	AJW83524
DENV1	KJ806953	AJQ21331
DENV1	KJ806949	AJQ21327
DENV1	KJ806854	AJQ21232
DENV1	KJ806939	AJQ21317
DENV1	KJ806838	AJQ21216
DENV1	KJ806962	AJQ21340
DENV1	KJ806852	AJQ21230
DENV1	KJ806966	AJQ21344
DENV1	KJ806849	AJQ21227
DENV1	KJ806865	AJQ21243
DENV1	KJ806828	AJQ21206
DENV1	KF419421	AIE47909
DENV1	KC762653	AHG06337
DENV1	KC762623	AHG06307
DENV1	AB915376	BAQ36620
DENV1	KC762636	AHG06320
DENV1	AB915373	BAQ36617
DENV1	AB915366	BAQ36610
DENV1	LC062957	BAR92732
DENV1	KC762635	AHG06319
DENV1	KT232189	ALP75854
DENV1	KT232178	ALP75843
DENV1	KP191508	ALB34691
DENV1	KT232201	ALP75866
DENV1	KP191523	ALB34706
DENV1	KT187559	ALP06116
DENV1	KP191515	ALB34698
DENV1	KP406803	ALI16135
DENV1	KR136302	ALE99442
DENV1	KJ470714	AJA90981
DENV1	KP849880	AKU48222
DENV1	KT382299	ALZ45203
DENV1	KJ470738	AJA91005
DENV1	KJ470734	AJA91001
DENV1	KR136294	ALE99434
DENV1	KP849882	AKU48224
DENV1	KP849868	AKU48210
DENV1	KR136282	ALE99422
DENV1	KT345174	ALS93077
DENV1	KT428609	AMB51344
DENV1	KT428607	AMB51342
DENV1	KT175080	ALD49748
DENV1	KT175110	ALD49778
DENV1	KR029567	AMD81960
DENV1	KM403622	AKL81176
DENV1	KM403634	AKL81188
DENV1	KM403636	AKL81190
DENV1	KT453231	AMH86006
DENV1	KT453236	AMH86011
DENV1	KT175084	ALD49752
DENV1	KM403581	AKL81135
DENV1	KM403621	AKL81175
DENV1	KM403625	AKL81179
DENV1	KM403630	AKL81184
DENV1	KM403632	AKL81186
DENV1	KT831765	AMR97402
DENV1	KM403607	AKL81161
DENV1	KU310948	AMK74872
DENV1	KT453227	AMH86002
DENV1	KT751342	AMO26066
DENV1	KM403594	AKL81148
DENV1	KU529714	ANI24439
DENV1	KU051419	AMY96430
DENV1	KU529721	ANI24446
DENV1	KU529718	ANI24443
DENV1	KU529701	ANI24426
DENV1	KU529698	ANI24423
DENV1	KT373900	ANA11748
DENV1	KT373901	ANA11749
DENV1	KT373891	ANA11739
DENV1	HQ026762	ADV39967
DENV1	DQ264989	ABB70638
DENV1	DQ264879	ABB70555
DENV1	AY618210	AAT39427
DENV1	DQ265065	ABB70681
DENV1	AY705992	AAW62429
DENV1	AY732470	AAW64430
DENV1	DQ265054	ABB70671
DENV1	AY732445	AAW64405
DENV1	AY606062	AAT37503
DENV1	DQ091271	AAZ43212
DENV1	DQ264949	ABB70611
DENV1	JN196566	AEW24971
DENV1	DQ265152	ABB70734
DENV1	JF960230	AEW25103
DENV1	JF960216	AEW25089
DENV1	HM171558	ADJ18318
DENV1	HM450090	AEH57974
DENV1	EU069602	ABW35408
DENV1	DQ264909	ABB70575
DENV1	DQ265155	ABB70735
DENV1	AY732408	AAW64368
DENV1	JF269179	AEO22988
DENV1	EU069596	ABW35402
DENV1	JF804025	AEN71237
DENV1	HM450100	AEH57984
DENV1	DQ091268	AAZ43209
DENV1	DQ265050	ABB70667
DENV1	DQ264946	ABB70609
DENV1	JF804015	AEN71227
DENV1	DQ264991	ABB70639
DENV1	FJ158610	ACH96449
DENV1	AY589692	AAT01283
DENV1	JF960225	AEW25098
DENV1	DQ265064	ABB70680
DENV1	AY732404	AAW64364
DENV1	JN029817	AEJ89893
DENV1	DQ264899	ABB70568
DENV1	DQ265073	ABB70688
DENV1	EU448397	ACC68698
DENV1	EU448386	ACC68687
DENV1	DQ285553	ABC07327
DENV1	AY732448	AAW64408
DENV1	JN196567	AEW24972
DENV1	AF425639	AAN32793
DENV1	HQ591539	AEC11149
DENV1	AY732410	AAW64370
DENV1	DQ264996	ABB70640
DENV1	AY732444	AAW64404
DENV1	HQ588123	AED99733
DENV1	AY618879	AAT40237
DENV1	DQ265078	ABB70693
DENV1	AY732469	AAW64429
DENV1	EU117307	ABX25765
DENV1	EU448394	ACC68695
DENV1	DQ265066	ABB70682
DENV1	DQ091272	AAZ43213
DENV1	JN376784	AEV66295
DENV1	DQ264984	ABB70637
DENV1	DQ265098	ABB70711
DENV1	KX380800	ANS59159
DENV1	AF425636	AAN32790
DENV1	EU069601	ABW35407
DENV1	JN029813	AEJ89889
DENV1	AB232666	BAE20147
DENV1	HQ588118	AED99728
DENV1	KT204443	AKU61423
DENV1	AY732385	AAW64345
DENV1	KT204454	AKU61434
DENV1	KT204451	AKU61431
DENV1	DQ265092	ABB70707
DENV1	KU570117	ANY57301
DENV1	AF425624	AAN32778
DENV1	HM171564	ADJ18324
DENV1	JN029814	AEJ89890
DENV1	HM171565	ADJ18325
DENV1	AY732446	AAW64406
DENV1	AY732422	AAW64382
DENV1	AF425635	AAN32789
DENV1	AY732391	AAW64351
DENV1	KU570103	ANY57287
DENV1	KU570096	ANY57280
DENV1	FJ158611	ACH96450
DENV1	DQ341193	ABD17394
DENV1	HM450086	AEH57970
DENV1	DQ264942	ABB70606
DENV1	AF425625	AAN32779
DENV1	KU672337	ANN44531
DENV1	KX224260	ANN30168
DENV1	KT037110	AND82437
DENV1	KT037108	AND82435
DENV1	KT037103	AND82430
DENV1	DQ265045	ABB70662
DENV1	EF113152	ABL11469
DENV1	HQ026761	ADV39966
DENV1	DQ265119	ABB70721
DENV1	AY705994	AAW62431
DENV1	HM450092	AEH57976
DENV1	GQ357677	ADF55764
DENV1	DQ091262	AAZ43203
DENV1	DQ211348	ABA40422
DENV1	KP188568	AKQ00039
DENV1	DQ264953	ABB70615
DENV1	DQ264876	ABB70552
DENV1	AY732442	AAW64402
DENV1	DQ265145	ABB70731
DENV1	DQ264938	ABB70602
DENV1	AM746213	CAN89044
DENV1	AF231721	AAF61125
DENV1	KT239349	ALG00125
DENV1	KT239344	ALG00120
DENV1	EU482817	ACA49084
DENV1	EU081236	ABW82072
DENV1	FJ024442	ACH61752
DENV1	EU482615	ACA48882
DENV1	EU081249	ABW82085
DENV1	FJ024459	ACH61769
DENV1	EU596503	ACB87144
DENV1	EU081240	ABW82076
DENV1	EU482619	ACA48886
DENV1	EU482706	ACA48973
DENV1	FJ461308	ACL99155
DENV1	FJ410258	ACJ04300
DENV1	EU482494	ACA48761
DENV1	AY713473	AAW23166
DENV1	EU482794	ACA49061
DENV1	DQ193572	ABA39233
DENV1	EF457905	ABR13878
DENV1	EU482505	ACA48772
DENV1	FJ410284	ACJ04326
DENV1	EU482508	ACA48775
DENV1	EU081266	ABW82102
DENV1	AF309641	AAK62993
DENV1	EU482526	ACA48793
DENV1	FJ410278	ACJ04320
DENV1	FJ432744	ACL99146
DENV1	EU482710	ACA48977
DENV1	FJ639743	ACL99030
DENV1	EU482528	ACA48795
DENV1	FJ390382	ACJ04194
DENV1	FJ024462	ACH61772
DENV1	FJ205874	ACH99680
DENV1	EU482798	ACA49065
DENV1	FJ205873	ACH99679
DENV1	FJ639674	ACL99192
DENV1	FJ639796	ACL99083
DENV1	FJ410274	ACJ04316
DENV1	AF514876	AAN03432
DENV1	FJ461327	ACL99173
DENV1	EU482522	ACA48789
DENV1	EU482826	ACA49093
DENV1	EU482795	ACA49062
DENV1	FJ410199	ACJ04241
DENV1	FJ461336	ACL99181
DENV1	FJ410239	ACJ04281
DENV1	FJ390388	ACJ04200
DENV1	FJ410192	ACJ04234
DENV1	EU081254	ABW82090
DENV1	A75711	CAB58544
DENV1	EU677160	ACD13367
DENV1	EU482592	ACA48859
DENV1	FJ410252	ACJ04294
DENV1	FJ639677	ACL99195
DENV1	FJ182027	ACI15866
DENV1	EU482718	ACA48985
DENV1	FJ547089	ACL99017
DENV1	EU482819	ACA49086
DENV1	FJ410283	ACJ04325
DENV1	AY726552	AAW28141
DENV1	AY206457	AAO47361
DENV1	EU482523	ACA48790
DENV1	EU482489	ACA48756
DENV1	AB178040	BAD16759
DENV1	FJ639684	ACL99202
DENV1	EU482805	ACA49072
DENV1	EU482617	ACA48884
DENV1	EU081269	ABW82105
DENV1	FJ024460	ACH61770
DENV1	FJ410206	ACJ04248
DENV1	FJ410189	ACJ04231
DENV1	AF514889	AAN03445
DENV1	FJ432735	ACL99137
DENV1	FJ410240	ACJ04282
DENV1	EU081279	ABW82115
DENV1	EU482815	ACA49082
DENV1	FJ562104	ACL99011
DENV1	FJ432737	ACL99139
DENV1	FJ373297	ACJ04173
DENV1	EU482534	ACA48801
DENV1	AY732474	AAW64434
DENV1	EU081231	ABW82067
DENV1	EU482708	ACA48975
DENV1	FJ410214	ACJ04256
DENV1	AY726549	AAW28138
DENV1	EU660394	ACD13340
DENV1	FJ410207	ACJ04249
DENV1	EU482789	ACA49056
DENV1	FJ432719	ACK28181
DENV1	EU081239	ABW82075
DENV1	EU081260	ABW82096
DENV1	FJ410265	ACJ04307
DENV1	EU660412	ACD13323
DENV1	EU677140	ACD13347
DENV1	FJ898428	ACQ44467
DENV1	GQ199776	ACS31910
DENV1	GQ199877	ACS32011
DENV1	GU131739	ACY70638
DENV1	FJ882533	ACQ44342
DENV1	GU131891	ACY70790
DENV1	GQ199811	ACS31945
DENV1	FJ898410	ACQ44449
DENV1	GU131804	ACY70703
DENV1	GU131767	ACY70666
DENV1	GU131737	ACY70636
DENV1	GQ868500	ACW82940
DENV1	GQ199814	ACS31948
DENV1	GQ868602	ACW82892
DENV1	FJ882558	ACQ44367
DENV1	GU131798	ACY70697
DENV1	GQ868525	ACW82965
DENV1	GQ868635	ACW82923
DENV1	FJ882549	ACQ44358
DENV1	GQ199816	ACS31950
DENV1	FJ898398	ACQ44437
DENV1	GQ868610	ACW82900
DENV1	FJ882536	ACQ44345
DENV1	FJ882570	ACQ44379
DENV1	GQ199771	ACS31905
DENV1	GU131836	ACY70735
DENV1	GQ199786	ACS31920
DENV1	GU131832	ACY70731
DENV1	GQ199795	ACS31929
DENV1	GQ868615	ACW82905
DENV1	GU131734	ACY70633
DENV1	GQ199780	ACS31914
DENV1	FJ882555	ACQ44364
DENV1	FJ882518	ACQ44327
DENV1	GQ868608	ACW82898
DENV1	GQ199792	ACS31926
DENV1	GU131695	ACY70594
DENV1	GU131728	ACY70627
DENV1	GQ199789	ACS31923
DENV1	GQ868619	ACW82907
DENV1	FJ898421	ACQ44460
DENV1	GU131701	ACY70600
DENV1	GQ868524	ACW82964
DENV1	FJ882544	ACQ44353
DENV1	GU056030	ACY70573
DENV1	GU131793	ACY70692
DENV1	GU131799	ACY70698
DENV1	GQ199809	ACS31943
DENV1	GQ868636	ACW82924
DENV1	FJ850070	ACO06150
DENV1	GQ868537	ACW82977
DENV1	FJ898408	ACQ44447
DENV1	GU131812	ACY70711
DENV1	FJ898424	ACQ44463
DENV1	FJ898389	ACQ44428
DENV1	GU131802	ACY70701
DENV1	GQ199838	ACS31972
DENV1	GQ199779	ACS31913
DENV1	GU131926	ACY70825
DENV1	GU131693	ACY70592
DENV1	FJ882564	ACQ44373
DENV1	FJ850090	ACO06170
DENV1	GU131890	ACY70789
DENV1	FJ882567	ACQ44376
DENV1	GU131703	ACY70602
DENV1	FJ882545	ACQ44354
DENV1	GU131948	ADA60760
DENV1	GU131949	ADA60761
DENV1	GU131979	ADA60790
DENV1	GU131956	ADA60767
DENV1	HM181940	ADI80624
DENV1	HM181944	ADI80628
DENV1	HM488255	ADK26433
DENV1	DQ672563	ABG75765
DENV1	HM181967	ADI80651
DENV1	HM181945	ADI80629
DENV1	HM181936	ADI80620
DENV1	DQ672557	ABG75759
DENV1	DQ672558	ABG75760
DENV1	DQ672562	ABG75764
DENV1	JF937614	AEF01517
DENV1	JF937612	AEF01515
DENV1	JF937602	AEF01505
DENV1	FJ196842	ACN54381
DENV1	FJ196846	ACN54385
DENV1	AY422781	AAR01107
DENV1	JN819425	AET43256
DENV1	JN819417	AET43248
DENV1	JN819411	AET43242
DENV1	JF969284	AEN71294
DENV1	JN697056	AEZ00065
DENV1	JN544401	AEX97795
DENV1	JQ287664	AEX65549
DENV1	JQ065904	AFD61488
DENV1	JQ065936	AFD61520
DENV1	JQ065924	AFD61508
DENV1	JN638344	AEV54606
DENV1	JQ317744	AFG28949
DENV1	JQ317725	AFG28930
DENV1	JQ045657	AFD28516
DENV1	JQ065933	AFD61517
DENV1	JQ045641	AFD28500
DENV1	JN638334	AEV54596
DENV1	JN638343	AEV54605
DENV1	JN638324	AEV54586
DENV1	JQ317717	AFG28922
DENV1	JQ065900	AFD61484
DENV1	JQ045661	AFD28520
DENV1	JQ045643	AFD28502
DENV1	JQ317726	AFG28931
DENV1	JN638342	AEV54604
DENV1	JQ065913	AFD61497
DENV1	JQ015184	AFD04702
DENV1	JQ317748	AFG28953
DENV1	JQ065932	AFD61516
DENV1	JQ317724	AFG28929
DENV1	JQ045629	AFD28488
DENV1	JQ045628	AFD28487
DENV1	JQ065901	AFD61485
DENV1	JQ065948	AFD61532
DENV1	JQ045658	AFD28517
DENV1	JN379480	AFA50298
DENV1	JN379475	AFA50293
DENV1	JN009090	AFI32817
DENV1	JN379474	AFA50292
DENV1	JN009085	AFI32812
DENV1	JF967907	AFI71606
DENV1	JF967909	AFI71608
DENV1	JF967912	AFI71611
DENV1	JX093670	AFN87815
DENV1	JF967858	AFI71557
DENV1	JX093723	AFN87868
DENV1	JF967841	AFI71540
DENV1	JF967794	AFI71493
DENV1	JF967811	AFI71510
DENV1	JX093687	AFN87832
DENV1	JF967799	AFI71498
DENV1	JF967797	AFI71496
DENV1	JF967942	AFI71641
DENV1	JX093673	AFN87818
DENV1	JF967796	AFI71495
DENV1	JF967838	AFI71537
DENV1	JX093709	AFN87854
DENV1	JF967947	AFI71646
DENV1	JF967835	AFI71534
DENV1	JF967905	AFI71604
DENV1	JF967856	AFI71555
DENV1	JX093715	AFN87860
DENV1	JF967951	AFI71650
DENV1	JQ403519	AFI80797
DENV1	JX891659	AFU75221
DENV1	JQ403520	AFI80798
DENV1	AB597980	BAL04657
DENV1	AB597974	BAL04651
DENV1	HM469968	ADU03653
DENV1	JX569844	AFV79623
DENV1	JN415522	AFN85141
DENV1	JN415492	AFN85111
DENV1	JX569846	AFV79625
DENV1	JX476086	AFV09217
DENV1	HM469966	ADU03651
DENV1	AB550412	BAL04625
DENV1	JN415512	AFN85131
DENV1	AB550409	BAL04622
DENV1	AB550417	BAL04630
DENV1	JN415511	AFN85130
DENV1	HM469967	ADU03652
DENV1	JX569840	AFV79619
DENV1	JN415513	AFN85132
DENV1	AB550408	BAL04621
DENV1	JN415496	AFN85115
DENV1	JQ993123	AGD80653
DENV1	JQ993185	AGD80715
DENV1	JX088741	AFV30168
DENV1	JQ277883	AFV28864
DENV1	JQ277884	AFV28865
DENV1	JQ993181	AGD80711
DENV1	JQ277863	AFV28844
DENV1	JQ993128	AGD80658
DENV1	JQ993113	AGD80643
DENV1	JQ277882	AFV28863
DENV1	JQ993167	AGD80697
DENV1	JQ277852	AFV28833
DENV1	JQ993204	AGD80734
DENV1	JQ993112	AGD80642
DENV1	JQ277862	AFV28843
DENV1	JQ993200	AGD80730
DENV1	JQ277865	AFV28846
DENV1	JQ993152	AGD80682
DENV1	JQ993184	AGD80714
DENV1	JQ993192	AGD80722
DENV1	JQ655026	AFX96209
DENV1	JQ655032	AFX96215
DENV1	JQ655082	AFX96265
DENV1	JQ277842	AFV28823
DENV1	JQ655044	AFX96227
DENV1	JQ655088	AFX96271
DENV1	JQ655035	AFX96218
DENV1	JQ654975	AFX96158
DENV1	JQ655048	AFX96231
DENV1	JQ655092	AFX96275
DENV1	JQ654980	AFX96163
DENV1	JQ655072	AFX96255
DENV1	JQ655077	AFX96260
DENV1	JQ655050	AFX96233
DENV1	JQ425061	AFI61412
DENV1	JQ654989	AFX96172
DENV1	JQ654999	AFX96182
DENV1	JQ425064	AFI61415
DENV1	JQ655097	AFX96280
DENV1	JQ654986	AFX96169
DENV1	JQ655049	AFX96232
DENV1	KC182095	AGT63089
DENV1	KC589008	AGT63056
DENV1	KC861935	AHA93405
DENV1	JX669474	AGN94878
DENV1	KC861950	AHA93420
DENV1	JX669465	AGN94869
DENV1	KC861960	AHA93430
DENV1	KC861959	AHA93429
DENV1	KC861944	AHA93414
DENV1	KC861967	AHA93437
DENV1	KF921952	AHF45725
DENV1	KJ189360	AHI43743
DENV1	KJ189353	AHI43736
DENV1	KF672772	AHC08459
DENV1	KF060913	AHI16561
DENV1	KJ189320	AHI43703
DENV1	KF672760	AHC08447
DENV1	KF444792	AHB63942
DENV1	KJ189315	AHI43698
DENV1	KJ189368	AHI43751
DENV1	KF921934	AHF45707
DENV1	KJ189304	AHI43687
DENV1	KJ189363	AHI43746
DENV1	KJ189364	AHI43747
DENV1	KF955439	AHG23205
DENV1	KF444791	AHB63941
DENV1	KF921945	AHF45718
DENV1	KF921940	AHF45713
DENV1	KF955414	AHG23181
DENV1	KF672792	AHC08479
DENV1	KF672778	AHC08465
DENV1	KF921933	AHF45706
DENV1	KF971869	AHL19964
DENV1	KF926700	AHJ80975
DENV1	AY277660	AAQ19661
DENV1	KJ545467	AHZ96662
DENV1	KJ545449	AHZ96645
DENV1	KJ545445	AHZ96641
DENV1	JQ917404	AFZ40224
DENV1	KJ545477	AHZ96668
DENV1	KJ545461	AHZ96656
DENV1	JQ922546	AFZ40116
DENV1	KJ545448	AHZ96644
DENV1	KJ415284	AIB53229
DENV1	KC854413	AHL26133
DENV1	LC148025	BAW03234
DENV1	KF052648	AHF46327
DENV1	KC316022	AGW45009
DENV1	KC316019	AGW45006
DENV1	KC316017	AGW45004
DENV1	KM458186	AIZ00458
DENV1	KC692496	AHF50471
DENV1	KC692504	AHF50479
DENV1	KM279416	AIW42853
DENV1	KJ415092	AIW04786
DENV1	KM279418	AIW42855
DENV1	KF809753	AHJ10496
DENV1	KF973459	AHC98430
DENV1	LC011946	BAP91044
DENV1	LC011949	BAP91047
DENV1	KF444918	AHJ10488
DENV1	KF444921	AHJ10491
DENV1	KM216690	AJW83540
DENV1	KM216684	AJW83534
DENV1	KM216666	AJW83516
DENV1	KM216685	AJW83535
DENV1	KM216683	AJW83533
DENV1	KJ806961	AJQ21339
DENV1	KJ806831	AJQ21209
DENV1	KJ806842	AJQ21220
DENV1	KJ806817	AJQ21195
DENV1	KJ806830	AJQ21208
DENV1	KJ806968	AJQ21346
DENV1	KJ806846	AJQ21224
DENV1	AB915377	BAQ36621
DENV1	KC762651	AHG06335
DENV1	KC762644	AHG06328
DENV1	AB915374	BAQ36618
DENV1	AB915380	BAQ36624
DENV1	KF419425	AIE47913
DENV1	KP858110	AKV56237
DENV1	KP191522	ALB34705
DENV1	KT232185	ALP75850
DENV1	KP191512	ALB34695
DENV1	KP191507	ALB34690
DENV1	KP191494	ALB34677
DENV1	KT187561	ALP06118
DENV1	KP191502	ALB34685
DENV1	KR136296	ALE99436
DENV1	KJ470724	AJA90991
DENV1	KP849887	AKU48229
DENV1	KP849862	AKU48204
DENV1	KP849888	AKU48230
DENV1	KJ470741	AJA91008
DENV1	KP849891	AKU48233
DENV1	KP849886	AKU48228
DENV1	KJ470723	AJA90990
DENV1	KT382297	ALZ45201
DENV1	KP849879	AKU48221
DENV1	KP849870	AKU48212
DENV1	KR136288	ALE99428
DENV1	KT428611	AMB51346
DENV1	KT428612	AMB51347
DENV1	KT175078	ALD49746
DENV1	KM403606	AKL81160
DENV1	KM403612	AKL81166
DENV1	KM403613	AKL81167
DENV1	KM403619	AKL81173
DENV1	KT751340	AMO26064
DENV1	KT175079	ALD49747
DENV1	KM403588	AKL81142
DENV1	KT453234	AMH86009
DENV1	KT175097	ALD49765
DENV1	KM403589	AKL81143
DENV1	KM403584	AKL81138
DENV1	KJ755855	AJP08954
DENV1	KM403635	AKL81189
DENV1	KM403598	AKL81152
DENV1	KT453235	AMH86010
DENV1	KU529723	ANI24448
DENV1	KU529691	ANI24416
DENV1	KU529736	ANI24461
DENV1	KU529711	ANI24436
DENV1	KR527487	ANA96198
DENV1	KT373902	ANA11750
DENV1	KT373892	ANA11740
DENV1	KU529709	ANI24434
DENV1	KU529695	ANI24420
DENV1	KT373897	ANA11745
DENV1	KT373893	ANA11741
DENV1	DQ091267	AAZ43208
DENV1	AY732433	AAW64393
DENV1	DQ264967	ABB70627
DENV1	DQ265117	ABB70720
DENV1	DQ091260	AAZ43201
DENV1	DQ091263	AAZ43204
DENV1	DQ264936	ABB70600
DENV1	JF519855	AER59669
DENV1	DQ264937	ABB70601
DENV1	FR666924	CBV36756
DENV1	FR666928	CBV36760
DENV1	AY732394	AAW64354
DENV1	GQ357681	ADF55768
DENV1	DQ265088	ABB70703
DENV1	AF425627	AAN32781
DENV1	JN380803	AEW25023
DENV1	HM043709	ADF30258
DENV1	DQ265102	ABB70713
DENV1	JF804020	AEN71232
DENV1	AY732465	AAW64425
DENV1	DQ265020	ABB70651
DENV1	GQ357669	ADF55756
DENV1	DQ265007	ABB70645
DENV1	GQ357674	ADF55761
DENV1	EU069623	ABW35429
DENV1	DQ265010	ABB70646
DENV1	JN022601	AER00183
DENV1	JF269177	AEO22986
DENV1	JF804016	AEN71228
DENV1	GQ357667	ADF55754
DENV1	HM450098	AEH57982
DENV1	AY732395	AAW64355
DENV1	DQ265086	ABB70701
DENV1	JF297576	AEL79840
DENV1	JN380806	AEW25026
DENV1	HQ591543	AEC11153
DENV1	GQ357670	ADF55757
DENV1	DQ265105	ABB70715
DENV1	AF425615	AAN32769
DENV1	DQ264965	ABB70625
DENV1	FJ196859	ACN54398
DENV1	AY732386	AAW64346
DENV1	DQ341188	ABD17389
DENV1	AY732441	AAW64401
DENV1	AY620946	AAT39546
DENV1	EF441282	ABO28783
DENV1	HQ591546	AEC11156
DENV1	AY732464	AAW64424
DENV1	AB111069	BAC77217
DENV1	AY153755	AAN74539
DENV1	FR666922	CBV36754
DENV1	DQ265138	ABB70728
DENV1	DQ265055	ABB70672
DENV1	EU448405	ACC68706
DENV1	GQ357671	ADF55758
DENV1	EU117305	ABX25763
DENV1	DQ264916	ABB70582
DENV1	DQ265137	ABB70727
DENV1	DQ341194	ABD17395
DENV1	DQ264931	ABB70595
DENV1	GQ357690	ADF55777
DENV1	DQ265011	ABB70647
DENV1	EU069610	ABW35416
DENV1	DQ265002	ABB70642
DENV1	HM450091	AEH57975
DENV1	GQ357679	ADF55766
DENV1	AY732415	AAW64375
DENV1	DQ264887	ABB70561
DENV1	AY588272	AAT00447
DENV1	HM171569	ADJ18329
DENV1	AF425616	AAN32770
DENV1	JF960214	AEW25087
DENV1	JN022599	AER00181
DENV1	EU069595	ABW35401
DENV1	EU117309	ABX25767
DENV1	JF297578	AEL79842
DENV1	AY620952	AAT39552
DENV1	AY732379	AAW64339
DENV1	KX380801	ANS59160
DENV1	KX380804	ANS59163
DENV1	JN029816	AEJ89892
DENV1	HM171566	ADJ18326
DENV1	DQ091265	AAZ43206
DENV1	AY732393	AAW64353
DENV1	KT204441	AKU61421
DENV1	KT204438	AKU61418
DENV1	KT204437	AKU61417
DENV1	KT204436	AKU61416
DENV1	HM450094	AEH57978
DENV1	DQ265026	ABB70654
DENV1	EU069611	ABW35417
DENV1	AF425631	AAN32785
DENV1	KT204445	AKU61425
DENV1	GQ357687	ADF55774
DENV1	KU570109	ANY57293
DENV1	AF425618	AAN32772
DENV1	HM450078	AEH57962
DENV1	AF425638	AAN32792
DENV1	EU069606	ABW35412
DENV1	DQ264927	ABB70591
DENV1	AY732434	AAW64394
DENV1	DQ264933	ABB70597
DENV1	KU570097	ANY57281
DENV1	KU570095	ANY57279
DENV1	KU570094	ANY57278
DENV1	GQ357686	ADF55773
DENV1	HQ591551	AEC11161
DENV1	EF508201	ABQ63111
DENV1	GQ357689	ADF55776
DENV1	DQ264913	ABB70579
DENV1	KX458013	ANQ38586
DENV1	KT037115	AND82442
DENV1	JN022600	AER00182
DENV1	KT037102	AND82429
DENV1	KP188540	AKQ00011
DENV1	GQ357673	ADF55760
DENV1	FR666923	CBV36755
DENV1	JF804026	AEN71238
DENV1	EU069597	ABW35403
DENV1	DQ285551	ABC07325
DENV1	JF269178	AEO22987
DENV1	HM450096	AEH57980
DENV1	JN029811	AEJ89887
DENV1	EU117311	ABX25769
DENV1	EU448401	ACC68702
DENV1	JN376781	AEV66292
DENV1	AY732389	AAW64349
DENV1	JF804024	AEN71236
DENV1	AF187271	AAF03887
DENV1	AY732405	AAW64365
DENV1	AM746215	CAN89046
DENV1	KT239345	ALG00121
DENV1	KT239346	ALG00122
DENV1	KU666943	AOE47570
DENV1	KT239351	ALG00127
DENV1	KT279761	ALJ53459
DENV1	FJ410220	ACJ04262
DENV1	AY713474	AAW23167
DENV1	FJ639683	ACL99201
DENV1	FJ410285	ACJ04327
DENV1	FJ639824	ACL99111
DENV1	FJ410279	ACJ04321
DENV1	FJ182029	ACI15868
DENV1	EU482512	ACA48779
DENV1	EU081278	ABW82114
DENV1	EU482797	ACA49064
DENV1	FJ461310	ACL99157
DENV1	AB195673	BAD74042
DENV1	FJ182024	ACI15863
DENV1	FJ432748	ACL99150
DENV1	AY722803	AAW28114
DENV1	FJ639820	ACL99107
DENV1	EU677175	ACD13382
DENV1	FJ410286	ACJ04328
DENV1	FJ432747	ACL99149
DENV1	FJ639671	ACL99189
DENV1	FJ390381	ACJ04193
DENV1	FJ410249	ACJ04291
DENV1	EU081281	ABW82117
DENV1	EU677159	ACD13366
DENV1	EU482513	ACA48780
DENV1	U88537	AAB70696
DENV1	AY732481	AAW64441
DENV1	EU081243	ABW82079
DENV1	FJ410250	ACJ04292
DENV1	EU660392	ACD13338
DENV1	EU482709	ACA48976
DENV1	FJ410280	ACJ04322
DENV1	AY145121	AAN06981
DENV1	EU081259	ABW82095
DENV1	FJ410254	ACJ04296
DENV1	EU081246	ABW82082
DENV1	FJ410227	ACJ04269
DENV1	DQ285560	ABC07332
DENV1	EU482485	ACA48752
DENV1	FJ639688	ACL99206
DENV1	EU660391	ACD13337
DENV1	FJ639813	ACL99100
DENV1	FJ182020	ACI15859
DENV1	FJ410257	ACJ04299
DENV1	FJ182030	ACI15869
DENV1	FJ024431	ACH61741
DENV1	EU482537	ACA48804
DENV1	EU249494	ACA48709
DENV1	EU081258	ABW82094
DENV1	AF514885	AAN03441
DENV1	FJ410266	ACJ04308
DENV1	EU081277	ABW82113
DENV1	EU482810	ACA49077
DENV1	FJ461333	ACL99178
DENV1	EU482792	ACA49059
DENV1	FJ410256	ACJ04298
DENV1	EU677161	ACD13368
DENV1	EU081234	ABW82070
DENV1	FJ639682	ACL99200
DENV1	EU482616	ACA48883
DENV1	FJ024472	ACH61775
DENV1	FJ639669	ACL99187
DENV1	EU249490	ACA48705
DENV1	EU081253	ABW82089
DENV1	AY732479	AAW64439
DENV1	EU677156	ACD13363
DENV1	FJ410173	ACJ04215
DENV1	FJ410222	ACJ04264
DENV1	EU482540	ACA48807
DENV1	EU482503	ACA48770
DENV1	FJ390378	ACJ04190
DENV1	AF226686	AAF82038
DENV1	FJ410194	ACJ04236
DENV1	FJ469907	ACS12900
DENV1	GU131725	ACY70624
DENV1	GU131820	ACY70719
DENV1	GU131679	ACY70578
DENV1	GQ199803	ACS31937
DENV1	GU131789	ACY70688
DENV1	GQ199812	ACS31946
DENV1	GQ868564	ACW82992
DENV1	GQ199788	ACS31922
DENV1	GU131834	ACY70733
DENV1	GU131760	ACY70659
DENV1	FJ850113	ACO06175
DENV1	GU131733	ACY70632
DENV1	GU131780	ACY70679
DENV1	GU131787	ACY70686
DENV1	FJ687428	ACN42675
DENV1	GU131689	ACY70588
DENV1	GU131713	ACY70612
DENV1	GU131829	ACY70728
DENV1	GU131698	ACY70597
DENV1	GQ199799	ACS31933
DENV1	FJ882522	ACQ44331
DENV1	GQ199821	ACS31955
DENV1	GU131925	ACY70824
DENV1	GQ868611	ACW82901
DENV1	GQ199778	ACS31912
DENV1	GQ868499	ACW82939
DENV1	GU131756	ACY70655
DENV1	FJ898448	ACQ44487
DENV1	FJ882556	ACQ44365
DENV1	GQ199796	ACS31930
DENV1	GU131765	ACY70664
DENV1	FJ850102	ACO06206
DENV1	GQ868534	ACW82974
DENV1	FJ882541	ACQ44350
DENV1	GU131769	ACY70668
DENV1	FJ850101	ACO06205
DENV1	FJ898416	ACQ44455
DENV1	FJ882561	ACQ44370
DENV1	FJ898392	ACQ44431
DENV1	FJ882516	ACQ44325
DENV1	GU131810	ACY70709
DENV1	GU131754	ACY70653
DENV1	FJ882534	ACQ44343
DENV1	GU131726	ACY70625
DENV1	GU131823	ACY70722
DENV1	GQ868518	ACW82958
DENV1	FJ898413	ACQ44452
DENV1	GQ199802	ACS31936
DENV1	FJ898426	ACQ44465
DENV1	GQ868632	ACW82920
DENV1	GQ199873	ACS32007
DENV1	GQ868505	ACW82945
DENV1	GU131819	ACY70718
DENV1	FJ898375	ACQ44414
DENV1	FJ898414	ACQ44453
DENV1	GU131972	ADA60783
DENV1	GU131962	ADA60773
DENV1	HM181948	ADI80632
DENV1	HM181941	ADI80625
DENV1	HM181951	ADI80635
DENV1	HM181958	ADI80642
DENV1	HM181968	ADI80652
DENV1	HM181949	ADI80633
DENV1	HQ166035	ADO97103
DENV1	JF937605	AEF01508
DENV1	JF937616	AEF01519
DENV1	JF937599	AEF01502
DENV1	AY422783	AAR01109
DENV1	AF472275	AAO33470
DENV1	JN819415	AET43246
DENV1	D00501	BAA00393
DENV1	JQ287661	AEX65546
DENV1	JN697057	AEZ00066
DENV1	HQ624983	AEH41455
DENV1	JF969283	AEN71293
DENV1	JN697058	AEZ00067
DENV1	JQ287666	AEX65551
DENV1	JQ317733	AFG28938
DENV1	JQ045666	AFD28525
DENV1	HQ332179	AEA50932
DENV1	JQ317745	AFG28950
DENV1	JQ065918	AFD61502
DENV1	JQ065939	AFD61523
DENV1	JQ317731	AFG28936
DENV1	JQ065907	AFD61491
DENV1	JQ065899	AFD61483
DENV1	JN638322	AEV54584
DENV1	JQ065912	AFD61496
DENV1	JQ065944	AFD61528
DENV1	JQ317711	AFG28916
DENV1	JQ065931	AFD61515
DENV1	JQ048541	AFD62908
DENV1	JQ317735	AFG28940
DENV1	JQ317742	AFG28947
DENV1	JN379484	AFA50302
DENV1	JF967891	AFI71590
DENV1	JF967880	AFI71579
DENV1	JF967793	AFI71492
DENV1	JX093711	AFN87856
DENV1	JX093695	AFN87840
DENV1	JX093701	AFN87846
DENV1	JF967820	AFI71519
DENV1	JX402212	AFO68126
DENV1	JF967872	AFI71571
DENV1	JF967904	AFI71603
DENV1	JX093677	AFN87822
DENV1	JF967812	AFI71511
DENV1	JF967805	AFI71504
DENV1	JF967899	AFI71598
DENV1	JF967860	AFI71559
DENV1	JF967897	AFI71596
DENV1	JX093693	AFN87838
DENV1	JX402208	AFO68122
DENV1	JF967809	AFI71508
DENV1	JX093716	AFN87861
DENV1	JX093713	AFN87858
DENV1	JF967924	AFI71623
DENV1	JX093655	AFN87800
DENV1	JF967928	AFI71627
DENV1	JF967919	AFI71618
DENV1	JX093681	AFN87826
DENV1	JF967908	AFI71607
DENV1	JX093722	AFN87867
DENV1	JX402213	AFO68127
DENV1	JF967869	AFI71568
DENV1	JX093661	AFN87806
DENV1	JX093683	AFN87828
DENV1	JF967836	AFI71535
DENV1	JF967803	AFI71502
DENV1	JX093660	AFN87805
DENV1	JF967853	AFI71552
DENV1	JF967896	AFI71595
DENV1	JF967895	AFI71594
DENV1	JX298572	AFS18497
DENV1	JQ045561	AFK82309
DENV1	JQ045564	AFK82312
DENV1	JX298567	AFS18492
DENV1	AB597971	BAL04648
DENV1	AB597973	BAL04650
DENV1	AB597977	BAL04654
DENV1	JN415494	AFN85113
DENV1	AB550422	BAL04635
DENV1	AB550423	BAL04636
DENV1	JX476092	AFV09223
DENV1	JN415514	AFN85133
DENV1	AB624553	BAM08264
DENV1	JX476085	AFV09216
DENV1	JX446301	AFU90140
DENV1	AB550424	BAL04637
DENV1	JX476090	AFV09221
DENV1	AB550413	BAL04626
DENV1	JX476084	AFV09215
DENV1	JN415518	AFN85137
DENV1	JN415488	AFN85107
DENV1	JX476095	AFV09226
DENV1	JX476091	AFV09222
DENV1	AB550410	BAL04623
DENV1	JQ277880	AFV28861
DENV1	JQ993173	AGD80703
DENV1	JQ993197	AGD80727
DENV1	JQ993157	AGD80687
DENV1	JQ993156	AGD80686
DENV1	JQ993188	AGD80718
DENV1	JQ993183	AGD80713
DENV1	JQ993189	AGD80719
DENV1	JQ993132	AGD80662
DENV1	JQ993108	AGD80638
DENV1	JQ993119	AGD80649
DENV1	JQ993166	AGD80696
DENV1	JX088742	AFV30169
DENV1	JQ993190	AGD80720
DENV1	JQ654981	AFX96164
DENV1	JQ655024	AFX96207
DENV1	JQ655047	AFX96230
DENV1	JQ655023	AFX96206
DENV1	JQ655037	AFX96220
DENV1	JQ425067	AFI61418
DENV1	JQ655056	AFX96239
DENV1	JQ655018	AFX96201
DENV1	JQ425069	AFI61420
DENV1	JQ655033	AFX96216
DENV1	JQ277838	AFV28819
DENV1	JQ655066	AFX96249
DENV1	JQ655038	AFX96221
DENV1	JQ655027	AFX96210
DENV1	JQ655067	AFX96250
DENV1	JQ654995	AFX96178
DENV1	JQ655081	AFX96264
DENV1	JQ277837	AFV28818
DENV1	JQ655080	AFX96263
DENV1	JQ654984	AFX96167
DENV1	JQ654983	AFX96166
DENV1	JQ655089	AFX96272
DENV1	JQ655025	AFX96208
DENV1	JQ655052	AFX96235
DENV1	JQ655006	AFX96189
DENV1	JQ655039	AFX96222
DENV1	JQ655017	AFX96200
DENV1	AB600924	BAM63297
DENV1	JQ654985	AFX96168
DENV1	JQ915071	AFY10020
DENV1	KC848579	AGR44689
DENV1	KC006940	AGN96188
DENV1	KC812277	AGP75659
DENV1	KC172829	AGT63069
DENV1	KC182096	AGT63090
DENV1	KC741438	AGJ83841
DENV1	KC182098	AGT63092
DENV1	JX669471	AGN94875
DENV1	JX669467	AGN94871
DENV1	EF654105	ABV25085
DENV1	JX669468	AGN94872
DENV1	JF800928	AFE84699
DENV1	KC861948	AHA93418
DENV1	KC861922	AHA93392
DENV1	JX669462	AGN94866
DENV1	JF754988	AFE84686
DENV1	KC861956	AHA93426
DENV1	KJ189323	AHI43706
DENV1	KF672768	AHC08455
DENV1	KF672790	AHC08477
DENV1	KF955419	AHG23186
DENV1	KF672787	AHC08474
DENV1	JN054255	AEK32178
DENV1	KF060914	AHI16562
DENV1	KJ189324	AHI43707
DENV1	KF955440	AHG23206
DENV1	KF672781	AHC08468
DENV1	KF921937	AHF45710
DENV1	KJ189306	AHI43689
DENV1	KF672773	AHC08460
DENV1	KF672774	AHC08461
DENV1	KJ189327	AHI43710
DENV1	JN054256	AEK32179
DENV1	KF444780	AHB63930
DENV1	KJ189340	AHI43723
DENV1	KF672784	AHC08471
DENV1	KJ189307	AHI43690
DENV1	KJ417843	AHN55106
DENV1	AY277652	AAQ19653
DENV1	HE795086	CCG93466
DENV1	KJ545476	AHZ96667
DENV1	JQ922545	AFZ40115
DENV1	KJ545441	AHZ96637
DENV1	KJ545466	AHZ96661
DENV1	KJ399989	AHM92265
DENV1	KC854415	AHL26135
DENV1	KC854414	AHL26134
DENV1	KJ399995	AHM92271
DENV1	KC316014	AGW45001
DENV1	KJ726663	AIE17471
DENV1	KC316016	AGW45003
DENV1	KJ400001	AHM92277
DENV1	KJ399999	AHM92275
DENV1	KC316020	AGW45007
[truncated: 14,253 more rows]

## Sheet: GB_NS1_protein
Taxa	GB genome accession	GB protein accession
DENV1	KM403635	AKL81189
DENV1	JQ922547	AFZ40117
DENV1	JF937615	AEF01518
DENV1	JF937598	AEF01501
DENV1	JN205310	AEO16855
DENV1	AY422468	AAR17681
DENV1	KF385894	AHK09909
DENV1	JN819412	AET43243
DENV1	KP188543	AKQ00014
DENV1	KP188542	AKQ00013
DENV1	HQ624983	AEH41455
DENV1	JQ287662	AEX65547
DENV1	JN697056	AEZ00065
DENV1	JQ045667	AFD28526
DENV1	JQ045651	AFD28510
DENV1	JQ045663	AFD28522
DENV1	JQ045650	AFD28509
DENV1	JQ045630	AFD28489
DENV1	JQ045657	AFD28516
DENV1	JQ045648	AFD28507
DENV1	HQ332183	AEA50936
DENV1	JN903578	AFN54940
DENV1	GU131741	ACY70640
DENV1	FJ687431	ACN42678
DENV1	FJ898404	ACQ44443
DENV1	GQ199848	ACS31982
DENV1	GQ868611	ACW82901
DENV1	FJ410245	ACJ04287
DENV1	GQ199821	ACS31955
DENV1	FJ432723	ACL99126
DENV1	GU131956	ADA60767
DENV1	GQ868567	ACW82995
DENV1	FJ182026	ACI15865
DENV1	GQ868498	ACW82938
DENV1	GU131794	ACY70693
DENV1	FJ024436	ACH61746
DENV1	GQ868537	ACW82977
DENV1	FJ024462	ACH61772
DENV1	FJ461308	ACL99155
DENV1	GQ868561	ACW82989
DENV1	GU056032	ACY70575
DENV1	FJ410260	ACJ04302
DENV1	GQ868608	ACW82898
DENV1	AF309641	AAK62993
DENV1	FJ744702	ACN42698
DENV1	EU081242	ABW82078
DENV1	FJ410227	ACJ04269
DENV1	FJ410244	ACJ04286
DENV1	FJ639735	ACL99022
DENV1	FJ898415	ACQ44454
DENV1	HM488255	ADK26433
DENV1	FJ898386	ACQ44425
DENV1	GU131689	ACY70588
DENV1	FJ024425	ACH61735
DENV1	FJ898437	ACQ44476
DENV1	GQ868601	ACW82891
DENV1	GU131738	ACY70637
DENV1	FJ182024	ACI15863
DENV1	GQ199795	ACS31929
DENV1	GU131890	ACY70789
DENV1	FJ898429	ACQ44468
DENV1	GU131834	ACY70733
DENV1	GQ199842	ACS31976
DENV1	GU131888	ACY70787
DENV1	EU677171	ACD13378
DENV1	GU131699	ACY70598
DENV1	GQ199827	ACS31961
DENV1	FJ024433	ACH61743
DENV1	AY726551	AAW28140
DENV1	EU482498	ACA48765
DENV1	EU482808	ACA49075
DENV1	EU660412	ACD13323
DENV1	FJ639683	ACL99201
DENV1	FJ882569	ACQ44378
DENV1	FJ898381	ACQ44420
DENV1	GU131705	ACY70604
DENV1	GQ868500	ACW82940
DENV1	FJ882527	ACQ44336
DENV1	GQ868511	ACW82951
DENV1	GU131697	ACY70596
DENV1	FJ410213	ACJ04255
DENV1	EU687251	ACD13435
DENV1	GU131744	ACY70643
DENV1	FJ024426	ACH61736
DENV1	GU131762	ACY70661
DENV1	GU131796	ACY70695
DENV1	FJ882557	ACQ44366
DENV1	GU131781	ACY70680
DENV1	GU131811	ACY70710
DENV1	FJ410262	ACJ04304
DENV1	FJ410194	ACJ04236
DENV1	AF226687	AAF82039
DENV1	FJ410179	ACJ04221
DENV1	EU482718	ACA48985
DENV1	AY732476	AAW64436
DENV1	AB189121	BAD42414
DENV1	FJ898380	ACQ44419
DENV1	FJ898426	ACQ44465
DENV1	GQ199850	ACS31984
DENV1	FJ639671	ACL99189
DENV1	FJ850081	ACO06161
DENV1	DQ285559	ABC07331
DENV1	FJ898416	ACQ44455
DENV1	FJ850073	ACO06153
DENV1	HM181937	ADI80621
DENV1	GQ199812	ACS31946
DENV1	EU677175	ACD13382
DENV1	EU482507	ACA48774
DENV1	FJ410253	ACJ04295
DENV1	EU660403	ACD13314
DENV1	FJ687427	ACN42674
DENV1	EU081276	ABW82112
DENV1	GQ199809	ACS31943
DENV1	EU081231	ABW82067
DENV1	GU131791	ACY70690
DENV1	EU482798	ACA49065
DENV1	FJ024427	ACH61737
DENV1	FJ639821	ACL99108
DENV1	FJ024435	ACH61745
DENV1	FJ478458	ACK28189
DENV1	FJ432729	ACL99131
DENV1	FJ205883	ACI15883
DENV1	FJ024463	ACH61773
DENV1	GQ199780	ACS31914
DENV1	GQ199806	ACS31940
DENV1	EU280167	ABY26040
DENV1	FJ687433	ACN42680
DENV1	FJ410280	ACJ04322
DENV1	GQ199843	ACS31977
DENV1	GQ868609	ACW82899
DENV1	FJ410243	ACJ04285
DENV1	GQ868636	ACW82924
DENV1	GQ868508	ACW82948
DENV1	EU677152	ACD13359
DENV1	EU482526	ACA48793
DENV1	GQ199854	ACS31988
DENV1	FJ410234	ACJ04276
DENV1	FJ898405	ACQ44444
DENV1	FJ461331	ACL99176
DENV1	EU482794	ACA49061
DENV1	GQ199859	ACS31993
DENV1	GQ199790	ACS31924
DENV1	GU131739	ACY70638
DENV1	GU131825	ACY70724
DENV1	FJ898397	ACQ44436
DENV1	DQ672558	ABG75760
DENV1	AF226686	AAF82038
DENV1	AY726552	AAW28141
DENV1	GQ199858	ACS31992
DENV1	GU131694	ACY70593
DENV1	EU482799	ACA49066
DENV1	GQ199791	ACS31925
DENV1	FJ182030	ACI15869
DENV1	FJ882515	ACQ44324
DENV1	FJ882516	ACQ44325
DENV1	FJ390380	ACJ04192
DENV1	EU482479	ACA48746
DENV1	FJ410214	ACJ04256
DENV1	EU081227	ABW82063
DENV1	FJ461320	ACQ44313
DENV1	FJ373297	ACJ04173
DENV1	FJ898423	ACQ44462
DENV1	EU482504	ACA48771
DENV1	GQ868502	ACW82942
DENV1	GU131969	ADA60780
DENV1	FJ410196	ACJ04238
DENV1	GU131839	ACY70738
DENV1	GU131680	ACY70579
DENV1	FJ898385	ACQ44424
DENV1	AF226685	AAN60367
DENV1	FJ461340	ACL99185
DENV1	AF311957	AAN60369
DENV1	FJ898396	ACQ44435
DENV1	FJ410187	ACJ04229
DENV1	HM181963	ADI80647
DENV1	EU660394	ACD13340
DENV1	DQ193572	ABA39233
DENV1	FJ639692	ACL99210
DENV1	FJ850099	ACO06203
DENV1	FJ410206	ACJ04248
DENV1	GQ868523	ACW82963
DENV1	GQ868522	ACW82962
DENV1	GQ199781	ACS31915
DENV1	AY713475	AAW23168
DENV1	GU131819	ACY70718
DENV1	FJ469908	ACS12901
DENV1	GU131692	ACY70591
DENV1	EU677160	ACD13367
DENV1	GU131704	ACY70603
DENV1	GU131920	ACY70819
DENV1	EU081263	ABW82099
DENV1	GU131836	ACY70735
DENV1	FJ639688	ACL99206
DENV1	EU081281	ABW82117
DENV1	EU677154	ACD13361
DENV1	EU081257	ABW82093
DENV1	AF514883	AAN03439
DENV1	FJ873810	ACQ44319
DENV1	GU131773	ACY70672
DENV1	GQ868517	ACW82957
DENV1	HM181940	ADI80624
DENV1	FJ410191	ACJ04233
DENV1	FJ024464	ACH61774
DENV1	FJ182027	ACI15866
DENV1	FJ898403	ACQ44442
DENV1	FJ182019	ACI15858
DENV1	GU131748	ACY70647
DENV1	HM181968	ADI80652
DENV1	FJ547089	ACL99017
DENV1	FJ432742	ACL99144
DENV1	FJ639672	ACL99190
DENV1	GU131925	ACY70824
DENV1	FJ882549	ACQ44358
DENV1	GQ199794	ACS31928
DENV1	GQ868614	ACW82904
DENV1	FJ410285	ACJ04327
DENV1	GU131746	ACY70645
DENV1	AB519681	BAI23196
DENV1	EU482713	ACA48980
DENV1	GU131732	ACY70631
DENV1	GU131717	ACY70616
DENV1	EU482807	ACA49074
DENV1	FJ898417	ACQ44456
DENV1	AF514889	AAN03445
DENV1	GU131983	ADA60794
DENV1	GU131893	ACY70792
DENV1	EU081228	ABW82064
DENV1	EU660402	ACD13313
DENV1	EU249495	ACA48710
DENV1	FJ898448	ACQ44487
DENV1	FJ432748	ACL99150
DENV1	FJ024442	ACH61752
DENV1	FJ432744	ACL99146
DENV1	FJ461315	ACL99162
DENV1	GU131712	ACY70611
DENV1	EU726777	ACE63537
DENV1	HM181970	ADI80654
DENV1	FJ898433	ACQ44472
DENV1	GQ199846	ACS31980
DENV1	FJ898377	ACQ44416
DENV1	GU131970	ADA60781
DENV1	FJ182031	ACI15870
DENV1	DQ672564	ABG75766
DENV1	FJ882533	ACQ44342
DENV1	EU081254	ABW82090
DENV1	EU482533	ACA48800
DENV1	AF350498	AAK29447
DENV1	GU131698	ACY70597
DENV1	GU131720	ACY70619
DENV1	GU131965	ADA60776
DENV1	GU131966	ADA60777
DENV1	GQ199785	ACS31919
DENV1	HM181959	ADI80643
DENV1	GU131977	ADA60788
DENV1	GU131695	ACY70594
DENV1	EU482520	ACA48787
DENV1	GU131726	ACY70625
DENV1	GQ199830	ACS31964
DENV1	EU081271	ABW82107
DENV1	FJ882523	ACQ44332
DENV1	A75711	CAB58544
DENV1	FJ882567	ACQ44376
DENV1	FJ384655	ACJ12617
DENV1	FJ898388	ACQ44427
DENV1	FJ182036	ACI15875
DENV1	GQ868630	ACW82918
DENV1	FJ410232	ACJ04274
DENV1	AY722802	AAW28113
DENV1	FJ024479	ACH61728
DENV1	GU131808	ACY70707
DENV1	FJ410199	ACJ04241
DENV1	EU677174	ACD13381
DENV1	EU482813	ACA49080
DENV1	HM181938	ADI80622
DENV1	EU677173	ACD13380
DENV1	EU482825	ACA49092
DENV1	GU131696	ACY70595
DENV1	GQ199819	ACS31953
DENV1	AB195673	BAD74042
DENV1	AF513110	AAO20974
DENV1	AY732475	AAW64435
DENV1	FJ410256	ACJ04298
DENV1	FJ410278	ACJ04320
DENV1	FJ024459	ACH61769
DENV1	EU081232	ABW82068
DENV1	HM181942	ADI80626
DENV1	FJ024438	ACH61748
DENV1	GU131771	ACY70670
DENV1	GQ199802	ACS31936
DENV1	EU249490	ACA48705
DENV1	GQ199835	ACS31969
DENV1	EU081264	ABW82100
DENV1	EU482708	ACA48975
DENV1	GU131806	ACY70705
DENV1	GU131895	ACY70794
DENV1	GQ199811	ACS31945
DENV1	GQ199782	ACS31916
DENV1	GU131728	ACY70627
DENV1	U88535	AAB70694
DENV1	FJ410258	ACJ04300
DENV1	GQ868512	ACW82952
DENV1	FJ898413	ACQ44452
DENV1	GU131889	ACY70788
DENV1	GU131972	ADA60783
DENV1	EU482801	ACA49068
DENV1	EU081251	ABW82087
DENV1	GU131690	ACY70589
DENV1	GU131813	ACY70712
DENV1	EU482519	ACA48786
DENV1	GU131971	ADA60782
DENV1	GQ199778	ACS31912
DENV1	FJ547087	ACL99003
DENV1	KF921937	AHF45710
DENV1	KJ189353	AHI43736
DENV1	KJ189362	AHI43745
DENV1	KF921932	AHF45705
DENV1	KJ189323	AHI43706
DENV1	KF921952	AHF45725
DENV1	KJ189314	AHI43697
DENV1	KJ189304	AHI43687
DENV1	KF955414	AHG23181
DENV1	KJ189342	AHI43725
DENV1	KJ189307	AHI43690
DENV1	KJ189358	AHI43741
DENV1	KF385887	AHK09902
DENV1	KF385901	AHK09916
DENV1	KF385890	AHK09905
DENV1	KF385898	AHK09913
DENV1	KF385896	AHK09911
DENV1	AY277659	AAQ19660
DENV1	KF385888	AHK09903
DENV1	KF385907	AHK09922
DENV1	KF385899	AHK09914
DENV1	KM403630	AKL81184
DENV1	KJ726664	AIE17472
DENV1	KC692500	AHF50475
DENV1	KC692508	AHF50483
DENV1	KC692501	AHF50476
DENV1	KF971712	AHC98423
DENV1	KF973461	AHC98432
DENV1	KF973474	AHC98445
DENV1	KF973460	AHC98431
DENV1	KF973469	AHC98440
DENV1	KP398852	AKC32653
DENV1	KC762640	AHG06324
DENV1	KP749483	AKQ98206
DENV1	KP749484	AKQ98207
DENV1	KC762654	AHG06338
DENV1	KC762643	AHG06327
DENV1	KC762632	AHG06316
DENV1	KM403618	AKL81172
DENV1	KC762628	AHG06312
DENV1	KC762623	AHG06307
DENV1	KR057903	AKK23333
DENV1	KM403620	AKL81174
DENV1	KP749480	AKQ98203
DENV1	KM403589	AKL81143
DENV1	KM403585	AKL81139
DENV1	KM403578	AKL81132
DENV1	KT751349	AMO26073
DENV1	FJ461306	ACL99153
DENV1	FJ639820	ACL99107
DENV1	FJ410277	ACJ04319
DENV1	HM181955	ADI80639
DENV1	KT751347	AMO26071
DENV1	KM403636	AKL81190
DENV1	KR024706	AMK05844
DENV1	KR024707	AMK05845
DENV1	KM403590	AKL81144
DENV1	DQ285560	ABC07332
DENV1	KX380799	ANS59158
DENV1	KP723473	AKQ62912
DENV1	KU666942	AOE47569
DENV1	KU666941	AOE47568
DENV1	KU666940	AOE47567
DENV1	KU666939	AOE47566
DENV1	KU666943	AOE47570
DENV1	KT279761	ALJ53459
DENV1	HQ166036	ADO97104
DENV1	X69395	CAA49193
DENV1	HM469968	ADU03653
DENV1	AY708047	AAW23164
DENV1	FJ196846	ACN54385
DENV1	FJ196843	ACN54382
DENV1	JF937616	AEF01519
DENV1	U88536	AAB70695
DENV1	HQ166037	ADO97105
DENV1	HQ166035	ADO97103
DENV1	FJ196842	ACN54381
DENV1	FJ196844	ACN54383
DENV1	FJ196848	ACN54387
DENV1	GQ398255	ADK37471
DENV1	FJ196845	ACN54384
DENV1	FJ196841	ACN54380
DENV1	AY858983	AAW51422
DENV1	HQ624984	AEH41456
DENV1	AY089980	AAM09101
DENV1	JN819402	AET43234
DENV1	JN819414	AET43245
DENV1	JN819410	AET43241
DENV1	JF459993	AEM92304
DENV1	M23027	AAA42940
DENV1	JN819425	AET43256
DENV1	JQ045645	AFD28504
DENV1	JN638338	AEV54600
DENV1	JQ045629	AFD28488
DENV1	KM403633	AKL81187
DENV1	JQ048541	AFD62908
DENV1	JQ045642	AFD28501
DENV1	HQ332182	AEA50935
DENV1	JQ045658	AFD28517
DENV1	KU365900	ANQ47244
DENV1	JQ045626	AFD28486
DENV1	JN819417	AET43248
DENV1	EF032589	ABK54369
DENV1	JN819415	AET43246
DENV1	JQ045634	AFD28493
DENV1	HQ332181	AEA50934
DENV1	JQ045639	AFD28498
DENV1	EF032592	ABK54371
DENV1	JN638340	AEV54602
DENV1	JQ045661	AFD28520
DENV1	KT831765	AMR97402
DENV1	JQ045659	AFD28518
DENV1	HQ332179	AEA50932
DENV1	LC128301	BAU61357
DENV1	JQ045637	AFD28496
DENV1	JQ045647	AFD28506
DENV1	JQ045664	AFD28523
DENV1	JQ045649	AFD28508
DENV1	JN638339	AEV54601
DENV1	JN638341	AEV54603
DENV1	JQ045641	AFD28500
DENV1	JQ045653	AFD28512
DENV1	JQ045660	AFD28519
DENV1	JQ045638	AFD28497
DENV1	JQ045636	AFD28495
DENV1	HG316481	CDF77358
DENV1	JN638337	AEV54599
DENV1	JQ045646	AFD28505
DENV1	JQ045635	AFD28494
DENV1	HQ332178	AEA50931
DENV1	JQ045668	AFD28527
DENV1	JQ045644	AFD28503
DENV1	JN638343	AEV54605
DENV1	JQ045631	AFD28490
DENV1	HQ332180	AEA50933
DENV1	JN638342	AEV54604
DENV1	JQ045640	AFD28499
DENV1	JQ045656	AFD28515
DENV1	JQ045654	AFD28513
DENV1	HQ332177	AEA50930
DENV1	JQ045666	AFD28525
DENV1	JN638336	AEV54598
DENV1	JQ045633	AFD28492
DENV1	JQ045665	AFD28524
DENV1	JQ045643	AFD28502
DENV1	JN638344	AEV54606
DENV1	JQ045662	AFD28521
DENV1	JQ045655	AFD28514
DENV1	KP188548	AKQ00019
DENV1	EU482711	ACA48978
DENV1	FJ024478	ACH61727
DENV1	EU482707	ACA48974
DENV1	JN903579	AFN54941
DENV1	EU677155	ACD13362
DENV1	GU131818	ACY70717
DENV1	FJ410212	ACJ04254
DENV1	FJ898387	ACQ44426
DENV1	EU482828	ACA49095
DENV1	EU677166	ACD13373
DENV1	EU081274	ABW82110
DENV1	FJ410198	ACJ04240
DENV1	FJ850070	ACO06150
DENV1	GQ199829	ACS31963
DENV1	HM631850	ADK26437
DENV1	AB074760	BAB72261
DENV1	AY145121	AAN06981
DENV1	GQ868521	ACW82961
DENV1	GQ868533	ACW82973
DENV1	GQ199801	ACS31935
DENV1	DQ672560	ABG75762
DENV1	FJ205874	ACH99680
DENV1	EU482821	ACA49088
DENV1	GU131768	ACY70667
DENV1	GQ199772	ACS31906
DENV1	HM181947	ADI80631
DENV1	FJ882556	ACQ44365
DENV1	EU482517	ACA48784
DENV1	FJ639819	ACL99106
DENV1	GU131963	ADA60774
DENV1	GQ199836	ACS31970
DENV1	FJ810419	ACO06142
DENV1	EU726778	ACE63538
DENV1	FJ024443	ACH61753
DENV1	FJ373298	ACJ04174
DENV1	EU482826	ACA49093
DENV1	FJ182033	ACI15872
DENV1	EU482525	ACA48792
DENV1	EU482802	ACA49069
DENV1	DQ672559	ABG75761
DENV1	EU081259	ABW82095
DENV1	GU131789	ACY70688
DENV1	GQ868509	ACW82949
DENV1	EU482793	ACA49060
DENV1	FJ562101	ACL99008
DENV1	EF122231	ABO38806
DENV1	FJ410184	ACJ04226
DENV1	GQ199825	ACS31959
DENV1	GU131809	ACY70708
DENV1	FJ898419	ACQ44458
DENV1	GQ199856	ACS31990
DENV1	EU482490	ACA48757
DENV1	FJ182035	ACI15874
DENV1	GU131800	ACY70699
DENV1	GU131786	ACY70685
DENV1	EU677163	ACD13370
DENV1	EU726779	ACE63539
DENV1	DQ672563	ABG75765
DENV1	GU131765	ACY70664
DENV1	GU131797	ACY70696
DENV1	FJ410268	ACJ04310
DENV1	FJ639743	ACL99030
DENV1	GQ868619	ACW82907
DENV1	EU482715	ACA48982
DENV1	GQ199787	ACS31921
DENV1	FJ410240	ACJ04282
DENV1	HM181958	ADI80642
DENV1	U88537	AAB70696
DENV1	FJ898402	ACQ44441
DENV1	FJ182034	ACI15873
DENV1	FJ882528	ACQ44337
DENV1	FJ882548	ACQ44357
DENV1	HM181945	ADI80629
DENV1	GU131798	ACY70697
DENV1	FJ410197	ACJ04239
DENV1	AY726549	AAW28138
DENV1	FJ461332	ACL99177
DENV1	EU081272	ABW82108
DENV1	GU131753	ACY70652
DENV1	FJ205872	ACH99678
DENV1	GU131723	ACY70622
DENV1	FJ390386	ACJ04198
DENV1	GQ868605	ACW82895
DENV1	EU482820	ACA49087
DENV1	FJ461319	ACL99166
DENV1	EU081268	ABW82104
DENV1	FJ898379	ACQ44418
DENV1	FJ882522	ACQ44331
DENV1	GU131795	ACY70694
DENV1	FJ850104	ACO06208
DENV1	FJ410281	ACJ04323
DENV1	GQ868632	ACW82920
DENV1	GQ868560	ACW82988
DENV1	GU131979	ADA60790
DENV1	FJ898392	ACQ44431
DENV1	GQ868535	ACW82975
DENV1	GU131715	ACY70614
DENV1	FJ639682	ACL99200
DENV1	EU482819	ACA49086
DENV1	FJ390383	ACJ04195
DENV1	KM925073	AJR21213
DENV1	GQ868513	ACW82953
DENV1	FJ639675	ACL99193
DENV1	GU131693	ACY70592
DENV1	GQ199805	ACS31939
DENV1	FJ390382	ACJ04194
DENV1	EU482809	ACA49076
DENV1	FJ410257	ACJ04299
DENV1	EF122232	ABO38807
DENV1	EU482484	ACA48751
DENV1	AF311958	AAN60370
DENV1	FJ024460	ACH61770
DENV1	FJ547065	ACL98982
DENV1	FJ024423	ACH61713
DENV1	GU131793	ACY70692
DENV1	GU370048	ADC92349
DENV1	EU081252	ABW82088
DENV1	EU482790	ACA49057
DENV1	GU131805	ACY70704
DENV1	FJ898421	ACQ44460
DENV1	GQ199826	ACS31960
DENV1	GQ199817	ACS31951
DENV1	EU081265	ABW82101
DENV1	FJ390379	ACJ04191
DENV1	GQ199824	ACS31958
DENV1	FJ432745	ACL99147
DENV1	FJ639695	ACL99213
DENV1	FJ882563	ACQ44372
DENV1	EU081247	ABW82083
DENV1	GQ199798	ACS31932
DENV1	EU482615	ACA48882
DENV1	GU131745	ACY70644
DENV1	FJ744701	ACN42697
DENV1	EU677158	ACD13365
DENV1	GU131682	ACY70581
DENV1	EU482502	ACA48769
DENV1	GU131803	ACY70702
DENV1	GU131730	ACY70629
DENV1	FJ182028	ACI15867
DENV1	FJ410222	ACJ04264
DENV1	GU131724	ACY70623
DENV1	EU677172	ACD13379
DENV1	EU482503	ACA48770
DENV1	GU131787	ACY70686
DENV1	EU482815	ACA49082
DENV1	GU131714	ACY70613
DENV1	GU131727	ACY70626
DENV1	EU482717	ACA48984
DENV1	EU249493	ACA48708
DENV1	GU056031	ACY70574
DENV1	GU131701	ACY70600
DENV1	GU131788	ACY70687
DENV1	EU482523	ACA48790
DENV1	FJ898412	ACQ44451
DENV1	FJ461336	ACL99181
DENV1	HM181951	ADI80635
DENV1	GU131826	ACY70725
DENV1	GQ199793	ACS31927
DENV1	GQ199771	ACS31905
DENV1	GU131831	ACY70730
DENV1	EU081238	ABW82074
DENV1	FJ639689	ACL99207
DENV1	FJ410261	ACJ04303
DENV1	FJ850103	ACO06207
DENV1	GQ868519	ACW82959
DENV1	FJ205882	ACI15882
DENV1	EU081241	ABW82077
DENV1	EU482486	ACA48753
DENV1	FJ850084	ACO06164
DENV1	FJ882534	ACQ44343
DENV1	HM488256	ADK26434
DENV1	GU131785	ACY70684
DENV1	GQ199849	ACS31983
DENV1	HM181961	ADI80645
DENV1	EU482816	ACA49083
DENV1	FJ461317	ACL99164
DENV1	FJ882539	ACQ44348
DENV1	EU482478	ACA48745
DENV1	FJ882532	ACQ44341
DENV1	FJ882544	ACQ44353
DENV1	GQ868530	ACW82970
DENV1	FJ898408	ACQ44447
DENV1	GU370049	ADC92350
DENV1	EU482592	ACA48859
DENV1	GU131820	ACY70719
DENV1	KX380803	ANS59162
DENV1	GU131960	ADA60771
DENV1	GU131919	ACY70818
DENV1	EU482506	ACA48773
DENV1	GU131958	ADA60769
DENV1	GU131828	ACY70727
DENV1	FJ182003	ACI15856
DENV1	FJ410236	ACJ04278
DENV1	FJ873814	ACQ44323
DENV1	FJ432719	ACK28181
DENV1	EU677156	ACD13363
DENV1	AY732474	AAW64434
DENV1	GU131725	ACY70624
DENV1	EU482618	ACA48885
DENV1	EU081266	ABW82102
DENV1	GU131718	ACY70617
DENV1	GU131734	ACY70633
DENV1	GU131842	ACY70741
DENV1	FJ410239	ACJ04281
DENV1	GQ199845	ACS31979
DENV1	EU482805	ACA49072
DENV1	FJ639818	ACL99105
DENV1	FJ639685	ACL99203
DENV1	FJ432735	ACL99137
DENV1	GQ199820	ACS31954
DENV1	EU726782	ACE63542
DENV1	FJ882562	ACQ44371
DENV1	FJ461312	ACL99159
DENV1	GU131830	ACY70729
DENV1	FJ873809	ACQ44318
DENV1	FJ461333	ACL99178
DENV1	FJ898414	ACQ44453
DENV1	EU660396	ACD13342
DENV1	FJ898382	ACQ44421
DENV1	FJ547088	ACL99016
DENV1	HM181952	ADI80636
DENV1	FJ182018	ACI15857
DENV1	FJ024453	ACH61763
DENV1	GU131802	ACY70701
DENV1	EU482536	ACA48803
DENV1	EU482496	ACA48763
DENV1	GQ868527	ACW82967
DENV1	FJ687426	ACN42673
DENV1	GU131702	ACY70601
DENV1	EU482714	ACA48981
DENV1	FJ410247	ACJ04289
DENV1	FJ461325	ACL99171
DENV1	EU081236	ABW82072
DENV1	FJ639824	ACL99111
DENV1	FJ410266	ACJ04308
DENV1	EU482789	ACA49056
DENV1	FJ687430	ACN42677
DENV1	GQ868504	ACW82944
DENV1	GQ199872	ACS32006
DENV1	FJ882530	ACQ44339
DENV1	GU131688	ACY70587
DENV1	FJ410246	ACJ04288
DENV1	AY713476	AAW23169
DENV1	GU131833	ACY70732
DENV1	GU131749	ACY70648
DENV1	GU131922	ACY70821
DENV1	EU482510	ACA48777
DENV1	EU482518	ACA48785
DENV1	GQ868499	ACW82939
DENV1	GU131822	ACY70721
DENV1	FJ410209	ACJ04251
DENV1	EU081256	ABW82092
DENV1	GU131709	ACY70608
DENV1	GU131894	ACY70793
DENV1	FJ461330	ACL99175
DENV1	EU660390	ACD13336
DENV1	AY732480	AAW64440
DENV1	EU482500	ACA48767
DENV1	AY206457	AAO47361
DENV1	FJ898411	ACQ44450
DENV1	GU131769	ACY70668
DENV1	DQ285561	ABC07333
DENV1	GQ868534	ACW82974
DENV1	FJ882524	ACQ44333
DENV1	HM181966	ADI80650
DENV1	GU131736	ACY70635
DENV1	FJ410204	ACJ04246
DENV1	FJ882568	ACQ44377
DENV1	EU482487	ACA48754
DENV1	FJ410183	ACJ04225
DENV1	EU482522	ACA48789
DENV1	GQ868539	ACW82979
DENV1	AY732478	AAW64438
DENV1	GQ199818	ACS31952
DENV1	GU131964	ADA60775
DENV1	HM181943	ADI80627
DENV1	GU131681	ACY70580
DENV1	GQ199775	ACS31909
DENV1	FJ024432	ACH61742
DENV1	FJ182021	ACI15860
DENV1	FJ469909	ACS12902
DENV1	FJ024481	ACH61730
DENV1	FJ410216	ACJ04258
DENV1	EU482616	ACA48883
DENV1	FJ205876	ACI15876
DENV1	FJ461323	ACL99169
DENV1	EU677165	ACD13372
DENV1	FJ024448	ACH61758
DENV1	EF457905	ABR13878
DENV1	EU482827	ACA49094
DENV1	GU131921	ACY70820
DENV1	FJ410289	ACJ04331
DENV1	KC762649	AHG06333
DENV1	KC762627	AHG06311
DENV1	KP749477	AKQ98200
DENV1	KC762630	AHG06314
DENV1	KC762641	AHG06325
DENV1	KC762620	AHG06304
DENV1	KC762635	AHG06319
DENV1	KC762624	AHG06308
DENV1	KC762638	AHG06322
DENV1	KM403595	AKL81149
DENV1	EU687247	ACD13431
DENV1	FJ639669	ACL99187
DENV1	FJ410181	ACJ04223
DENV1	KC762622	AHG06306
DENV1	KP686070	AKN52396
DENV1	KC762637	AHG06321
DENV1	EU359008	ABY65724
DENV1	KF289073	AHX34897
DENV1	KM403597	AKL81151
DENV1	KM403609	AKL81163
DENV1	KM403582	AKL81136
DENV1	KM403628	AKL81182
DENV1	KM403610	AKL81164
DENV1	KT751350	AMO26074
DENV1	KT751346	AMO26070
DENV1	KM403603	AKL81157
DENV1	KM403592	AKL81146
DENV1	KM403596	AKL81150
DENV1	HM469966	ADU03651
DENV1	KM403612	AKL81166
DENV1	KM403613	AKL81167
DENV1	KC762644	AHG06328
DENV1	KM403594	AKL81148
DENV1	KC762629	AHG06313
DENV1	KC762653	AHG06337
DENV1	KM403629	AKL81183
DENV1	KM403599	AKL81153
DENV1	KM403605	AKL81159
DENV1	KC762626	AHG06310
DENV1	KM403606	AKL81160
DENV1	KM403608	AKL81162
DENV1	KC762647	AHG06331
DENV1	KM403619	AKL81173
DENV1	KM403626	AKL81180
DENV1	FJ176779	ACI15825
DENV1	KM204119	AIU47321
DENV1	KT187559	ALP06116
DENV1	KM403579	AKL81133
DENV1	KT187562	ALP06119
DENV1	KT187560	ALP06117
DENV1	KP406803	ALI16135
DENV1	KP406802	ALI16134
DENV1	KP406801	ALI16133
DENV1	KM403602	AKL81156
DENV1	HM469967	ADU03652
DENV1	KT751348	AMO26072
DENV1	KM403593	AKL81147
DENV1	KM403615	AKL81169
DENV1	KT187563	ALP06120
DENV1	KM403616	AKL81170
DENV1	KT187564	ALP06121
DENV1	KM403617	AKL81171
DENV1	KM403600	AKL81154
DENV1	KM403587	AKL81141
DENV1	KM403621	AKL81175
DENV1	KM403584	AKL81138
DENV1	AB608789	BAN63087
DENV1	KM403588	AKL81142
DENV1	KM403591	AKL81145
DENV1	KR024705	AMK05843
DENV1	KP188568	AKQ00039
DENV1	KP188567	AKQ00038
DENV1	KJ755855	AJP08954
DENV1	KM403575	AKL81129
DENV1	KM403604	AKL81158
DENV1	KM403583	AKL81137
DENV1	KU094071	ANA09032
DENV1	KT187561	ALP06118
DENV1	KM403614	AKL81168
DENV1	KP185304	AKA43760
DENV1	AB608787	BAN63085
DENV1	KT751351	AMO26075
DENV1	KM403580	AKL81134
DENV1	JN093516	AEH59352
DENV1	FJ176780	ACI15826
DENV1	KM403624	AKL81178
DENV1	AB608788	BAN63086
DENV1	KM403598	AKL81152
DENV1	JQ045652	AFD28511
DENV1	JF937608	AEF01511
DENV1	JF937611	AEF01514
DENV1	JF937610	AEF01513
DENV1	JF937604	AEF01507
DENV1	JX669469	AGN94873
DENV1	KC172835	AGT63075
DENV1	KM403607	AKL81161
DENV1	JX669471	AGN94875
DENV1	JX669461	AGN94865
DENV1	JF937613	AEF01516
DENV1	JF937649	AEF01552
DENV1	JF937609	AEF01512
DENV1	JN000935	AEF57555
DENV1	JF937612	AEF01515
DENV1	JF937644	AEF01547
DENV1	JF937605	AEF01508
DENV1	JF937617	AEF01520
DENV1	JF937596	AEF01499
DENV1	HQ891314	AEB98755
DENV1	JF937603	AEF01506
DENV1	JX669463	AGN94867
DENV1	JX669464	AGN94868
DENV1	JX669474	AGN94878
DENV1	JF937618	AEF01521
DENV1	KC172833	AGT63073
DENV1	FJ196847	ACN54386
DENV1	JF937602	AEF01505
DENV1	JX669475	AGN94879
DENV1	JF937597	AEF01500
DENV1	JX669470	AGN94874
DENV1	KM403581	AKL81135
DENV1	JX669468	AGN94872
DENV1	AB608786	BAN63084
DENV1	JX669472	AGN94876
DENV1	KJ726662	AIE17470
DENV1	JF937645	AEF01548
DENV1	JF937635	AEF01538
DENV1	KJ189347	AHI43730
DENV1	KJ189344	AHI43727
DENV1	JF937606	AEF01509
DENV1	JF937600	AEF01503
DENV1	JN054255	AEK32178
DENV1	KF921934	AHF45707
DENV1	JF937601	AEF01504
DENV1	KF955444	AHG23210
DENV1	KF955419	AHG23186
DENV1	JF937619	AEF01522
DENV1	KF921947	AHF45720
DENV1	KF955416	AHG23183
DENV1	JF937607	AEF01510
DENV1	KJ189333	AHI43716
DENV1	KF921911	AHF45684
DENV1	JX669473	AGN94877
DENV1	JX669462	AGN94866
DENV1	HQ891313	AEB98754
DENV1	JF937650	AEF01553
DENV1	JF937614	AEF01517
DENV1	JQ675358	AFJ91714
DENV1	HQ891315	AEB98756
DENV1	JF937651	AEF01554
DENV1	JF937599	AEF01502
DENV1	JX669467	AGN94871
DENV1	KF921948	AHF45721
DENV1	HQ891316	AEB98757
DENV1	KF955428	AHG23194
DENV1	KF955406	AHG23173
DENV1	KF955405	AHG23172
DENV1	KF672763	AHC08450
DENV1	KF672764	AHC08451
DENV1	KF921946	AHF45719
DENV1	KF955442	AHG23208
DENV1	KF955446	AHG23212
DENV1	KF955433	AHG23199
DENV1	KJ189328	AHI43711
DENV1	KJ189330	AHI43713
DENV1	JX669465	AGN94869
DENV1	KF672762	AHC08449
DENV1	KJ189356	AHI43739
DENV1	KJ189341	AHI43724
DENV1	KJ189345	AHI43728
DENV1	KJ189336	AHI43719
DENV1	KF921940	AHF45713
DENV1	KJ189360	AHI43743
DENV1	KJ189322	AHI43705
DENV1	JX669466	AGN94870
DENV1	KJ189355	AHI43738
DENV1	KF955421	AHG23188
DENV1	KF955445	AHG23211
DENV1	KF921933	AHF45706
DENV1	KF955410	AHG23177
DENV1	KJ189326	AHI43709
DENV1	KJ189364	AHI43747
DENV1	KJ189318	AHI43701
DENV1	KJ189354	AHI43737
DENV1	KJ189306	AHI43689
DENV1	JN819405	AET43236
DENV1	KJ189337	AHI43720
DENV1	KP188545	AKQ00016
DENV1	KF955441	AHG23207
DENV1	KJ189332	AHI43715
DENV1	KF955427	AHG23193
DENV1	KJ189349	AHI43732
DENV1	KJ189317	AHI43700
DENV1	JN819403	AET43235
DENV1	KF955439	AHG23205
DENV1	KJ189313	AHI43696
DENV1	KP188544	AKQ00015
DENV1	KF971869	AHL19964
DENV1	KJ189348	AHI43731
DENV1	KF955423	AHG23190
DENV1	KF955425	AHG23191
DENV1	KF385893	AHK09908
DENV1	KF955438	AHG23204
DENV1	KF921935	AHF45708
DENV1	KJ189339	AHI43722
DENV1	KF955440	AHG23206
DENV1	KJ189359	AHI43742
DENV1	KJ189365	AHI43748
DENV1	KP188547	AKQ00018
DENV1	KJ189338	AHI43721
DENV1	KJ189352	AHI43735
DENV1	KP188546	AKQ00017
DENV1	KJ189334	AHI43717
DENV1	KF955413	AHG23180
DENV1	KF955435	AHG23201
DENV1	KF921941	AHF45714
DENV1	KJ189325	AHI43708
DENV1	KF385895	AHK09910
DENV1	JN819413	AET43244
DENV1	KJ189302	AHI43685
DENV1	KJ189346	AHI43729
DENV1	KF955412	AHG23179
DENV1	KF864667	AHI43973
DENV1	KF955409	AHG23176
DENV1	KJ189350	AHI43733
DENV1	JN819423	AET43254
DENV1	KJ189320	AHI43703
DENV1	KF921942	AHF45715
DENV1	KJ189367	AHI43750
DENV1	KF955403	AHG23171
DENV1	KF955415	AHG23182
DENV1	KJ189324	AHI43707
DENV1	KF955422	AHG23189
DENV1	KJ189351	AHI43734
DENV1	JN054256	AEK32179
DENV1	KJ189361	AHI43744
DENV1	AY871814	AAW69296
DENV1	KF921936	AHF45709
DENV1	KJ189329	AHI43712
DENV1	KF921945	AHF45718
DENV1	KF921944	AHF45717
DENV1	KF672759	AHC08446
DENV1	KF955408	AHG23175
DENV1	KX380802	ANS59161
DENV1	KJ189369	AHI43752
DENV1	KJ189366	AHI43749
DENV1	KF921950	AHF45723
DENV1	KF921943	AHF45716
DENV1	KJ189368	AHI43751
DENV1	KJ189343	AHI43726
DENV1	KF955437	AHG23203
DENV1	KF955420	AHG23187
DENV1	KJ189327	AHI43710
DENV1	KF672760	AHC08447
DENV1	KJ189312	AHI43695
DENV1	KJ189340	AHI43723
DENV1	KF955443	AHG23209
DENV1	KJ189303	AHI43686
DENV1	KC172831	AGT63071
DENV1	KJ189363	AHI43746
DENV1	KJ189315	AHI43698
DENV1	KF955432	AHG23198
DENV1	KF921939	AHF45712
DENV1	KJ189357	AHI43740
DENV1	KJ189321	AHI43704
DENV1	KF971871	AHL19966
DENV1	KF921951	AHF45724
DENV1	KF385900	AHK09915
DENV1	KF955407	AHG23174
DENV1	KF955417	AHG23184
DENV1	KJ189335	AHI43718
DENV1	KF921949	AHF45722
DENV1	JN819411	AET43242
DENV1	KF385904	AHK09919
DENV1	KJ189331	AHI43714
DENV1	KF955411	AHG23178
DENV1	KF385892	AHK09907
DENV1	KF385903	AHK09918
DENV1	HE795086	CCG93466
DENV1	KF385902	AHK09917
DENV1	KJ189319	AHI43702
DENV1	AY277665	AAQ19666
DENV1	FJ432730	ACL99132
DENV1	JQ692085	AFZ40223
DENV1	FJ410248	ACJ04290
DENV1	KF971870	AHL19965
DENV1	GU131756	ACY70655
DENV1	EU482803	ACA49070
DENV1	KF887994	AHI88623
DENV1	GU131742	ACY70641
DENV1	FJ810415	ACO06138
DENV1	EU482792	ACA49059
DENV1	EU482610	ACA48877
DENV1	AY277666	AAQ19667
DENV1	GU131716	ACY70615
DENV1	KF385905	AHK09920
DENV1	FJ461307	ACL99154
DENV1	FJ639679	ACL99197
DENV1	KF385897	AHK09912
DENV1	FJ432738	ACL99140
DENV1	KF385906	AHK09921
DENV1	FJ850101	ACO06205
DENV1	JQ917404	AFZ40224
DENV1	FJ898427	ACQ44466
DENV1	EU081277	ABW82113
DENV1	GU131892	ACY70791
DENV1	JQ922548	AFZ40118
DENV1	AF514878	AAN03434
DENV1	GQ199803	ACS31937
DENV1	FJ850077	ACO06157
DENV1	FJ639686	ACL99204
DENV1	GU131764	ACY70663
DENV1	FJ024439	ACH61749
DENV1	GU131980	ADA60791
DENV1	FJ882545	ACQ44354
DENV1	FJ432737	ACL99139
DENV1	FJ882521	ACQ44330
DENV1	EU081246	ABW82082
DENV1	FJ562105	ACL99012
DENV1	FJ906728	ACQ44534
DENV1	EU482497	ACA48764
DENV1	EU482617	ACA48884
DENV1	FJ639670	ACL99188
DENV1	GQ868613	ACW82903
DENV1	KJ438296	AHX42644
DENV1	EU677139	ACD13346
DENV1	EU482530	ACA48797
DENV1	HM181944	ADI80628
DENV1	JQ922545	AFZ40115
DENV1	FJ898393	ACQ44432
DENV1	FJ410226	ACJ04268
DENV1	FJ410220	ACJ04262
DENV1	FJ882555	ACQ44364
DENV1	JQ922544	AFZ40114
DENV1	FJ898374	ACQ44413
DENV1	KM403632	AKL81186
DENV1	FJ024437	ACH61747
DENV1	EU081244	ABW82080
DENV1	GQ868615	ACW82905
DENV1	FJ639691	ACL99209
DENV1	FJ639740	ACL99027
DENV1	EU081237	ABW82073
DENV1	EU482516	ACA48783
DENV1	HM181953	ADI80637
DENV1	KM403625	AKL81179
DENV1	HM181936	ADI80620
DENV1	EU677168	ACD13375
DENV1	EU482481	ACA48748
DENV1	FJ882541	ACQ44350
DENV1	KF385889	AHK09904
DENV1	GQ199828	ACS31962
DENV1	GQ199841	ACS31975
DENV1	GU131722	ACY70621
DENV1	EU677150	ACD13357
DENV1	GU131837	ACY70736
DENV1	EU482791	ACA49058
DENV1	FJ882561	ACQ44370
DENV1	EU482591	ACA48858
DENV1	FJ461327	ACL99173
DENV1	FJ410225	ACJ04267
DENV1	FJ024429	ACH61739
DENV1	FJ639813	ACL99100
DENV1	EU482538	ACA48805
DENV1	AF180817	AAF59976
DENV1	FJ882579	ACQ44388
DENV1	GU056030	ACY70573
DENV1	AY145123	AAN06983
DENV1	KJ438293	AHX42641
DENV1	FJ882543	ACQ44352
DENV1	HM181964	ADI80648
DENV1	KF385891	AHK09906
DENV1	AF514876	AAN03432
DENV1	GQ199832	ACS31966
DENV1	EU482511	ACA48778
DENV1	GU131678	ACY70577
DENV1	GQ868510	ACW82950
DENV1	EU081229	ABW82065
DENV1	KF289072	AHZ44537
DENV1	GQ868507	ACW82947
DENV1	EU677176	ACD13383
DENV1	AF493075	AAM12552
DENV1	EU482524	ACA48791
DENV1	FJ639812	ACL99099
DENV1	FJ639814	ACL99101
DENV1	EU677169	ACD13376
DENV1	FJ882519	ACQ44328
DENV1	HM181954	ADI80638
DENV1	GU056033	ACY70576
DENV1	FJ024445	ACH61755
DENV1	EU482797	ACA49064
DENV1	FJ410279	ACJ04321
DENV1	FJ024441	ACH61751
DENV1	FJ432736	ACL99138
DENV1	FJ432727	ACL99129
DENV1	EU482822	ACA49089
DENV1	KJ415284	AIB53229
DENV1	FJ461313	ACL99160
DENV1	FJ898372	ACQ44411
DENV1	JQ922546	AFZ40116
DENV1	AY277664	AAQ19665
DENV1	EU081253	ABW82089
DENV1	GU131891	ACY70790
DENV1	FJ461318	ACL99165
DENV1	FJ639678	ACL99196
DENV1	FJ410175	ACJ04217
DENV1	EU081278	ABW82114
DENV1	AF311956	AAN60368
DENV1	GU131740	ACY70639
DENV1	GQ199796	ACS31930
DENV1	FJ410284	ACJ04326
DENV1	FJ410267	ACJ04309
DENV1	FJ882538	ACQ44347
DENV1	AY732477	AAW64437
DENV1	GQ199831	ACS31965
DENV1	FJ882531	ACQ44340
DENV1	EU596504	ACB87145
DENV1	FJ882553	ACQ44362
DENV1	FJ024431	ACH61741
DENV1	GQ199840	ACS31974
DENV1	KM403623	AKL81177
DENV1	GQ199833	ACS31967
DENV1	FJ410201	ACJ04243
DENV1	FJ850071	ACO06151
DENV1	FJ461339	ACL99184
DENV1	GU131824	ACY70723
DENV1	KJ726663	AIE17471
DENV1	FJ410290	ACJ04332
DENV1	GU131731	ACY70630
DENV1	GU131838	ACY70737
DENV1	FJ898371	ACQ44410
DENV1	FJ898430	ACQ44469
DENV1	FJ024456	ACH61766
DENV1	GQ199773	ACS31907
DENV1	GU131772	ACY70671
DENV1	GU131770	ACY70669
DENV1	GQ868559	ACW82987
DENV1	GQ199867	ACS32001
DENV1	KM403631	AKL81185
DENV1	KJ726665	AIE17473
DENV1	FJ898420	ACQ44459
DENV1	EU081280	ABW82116
DENV1	HM181946	ADI80630
DENV1	GQ868633	ACW82921
DENV1	FJ432725	ACL99127
DENV1	EU482489	ACA48756
DENV1	FJ882564	ACQ44373
DENV1	FJ882558	ACQ44367
DENV1	GU131790	ACY70689
DENV1	KJ933413	AIN44204
DENV1	KJ468234	AIN75463
DENV1	FJ410263	ACJ04305
DENV1	EU482477	ACA48744
DENV1	EU482611	ACA48878
DENV1	GU131710	ACY70609
DENV1	GQ199810	ACS31944
DENV1	FJ461335	ACL99180
DENV1	HM181956	ADI80640
DENV1	FJ205875	ACH99681
DENV1	GU131804	ACY70703
DENV1	EU482529	ACA48796
DENV1	EU726781	ACE63541
DENV1	EU482482	ACA48749
DENV1	EU482509	ACA48776
DENV1	FJ898398	ACQ44437
DENV1	EU482609	ACA48876
DENV1	GU131686	ACY70585
DENV1	FJ182025	ACI15864
DENV1	GQ868529	ACW82969
DENV1	AY713473	AAW23166
DENV1	FJ410235	ACJ04277
DENV1	GU131759	ACY70658
DENV1	EU081245	ABW82081
DENV1	EU677153	ACD13360
DENV1	GU131792	ACY70691
DENV1	DQ672556	ABG75758
DENV1	KF973466	AHC98437
DENV1	KF973473	AHC98444
DENV1	KF973468	AHC98439
DENV1	KP188541	AKQ00012
DENV1	KP188540	AKQ00011
DENV1	LC011946	BAP91044
DENV1	KF973456	AHC98427
DENV1	KP188539	AKQ00010
DENV1	KX458013	ANQ38586
DENV1	KF973459	AHC98430
DENV1	KF973470	AHC98441
DENV1	KF973467	AHC98438
DENV1	KC692495	AHF50470
DENV1	LC016760	BAQ08293
DENV1	KF973458	AHC98429
DENV1	LC011949	BAP91047
DENV1	LC011945	BAP91043
DENV1	LC011947	BAP91045
DENV1	KF973463	AHC98434
DENV1	KC692516	AHF50491
DENV1	KC692517	AHF50492
DENV1	KF973472	AHC98443
DENV1	LC011948	BAP91046
DENV1	KF973475	AHC98446
DENV1	KF973454	AHC98425
DENV1	KF973457	AHC98428
DENV1	KF973462	AHC98433
DENV1	KC692504	AHF50479
DENV1	KC692498	AHF50473
DENV1	KC692507	AHF50482
DENV1	KC692502	AHF50477
DENV1	KC692515	AHF50490
DENV1	KF973455	AHC98426
DENV1	KC692499	AHF50474
DENV1	KJ649286	AIG59667
DENV1	KF973465	AHC98436
DENV1	KF973464	AHC98435
DENV1	KF973453	AHC98424
DENV1	KF973471	AHC98442
DENV1	KC692512	AHF50487
DENV1	KC692514	AHF50489
DENV1	KC692496	AHF50471
DENV1	KC692510	AHF50485
DENV1	KC692503	AHF50478
DENV1	KC692513	AHF50488
DENV1	KC692506	AHF50481
DENV1	KC692509	AHF50484
DENV1	KC692511	AHF50486
DENV1	KC692505	AHF50480
DENV1	KM925074	AJR21214
DENV1	KC692497	AHF50472
DENV1	X69396	CAA49194
DENV1	KM403611	AKL81165
DENV1	HG316482	CDF77359
DENV1	KC762646	AHG06330
DENV1	KP749478	AKQ98201
DENV1	KR057905	AKK23335
DENV1	KC762621	AHG06305
DENV1	KC172829	AGT63069
DENV1	JQ915080	AFY10029
DENV1	KC762645	AHG06329
DENV1	KP749481	AKQ98204
DENV1	KC762650	AHG06334
DENV1	KF184975	AGW21594
DENV1	KC172832	AGT63072
DENV1	KR028435	AKR67205
DENV1	KC762634	AHG06318
DENV1	KC762648	AHG06332
DENV1	EF113153	ABL11470
DENV1	KC762633	AHG06317
DENV1	KC762625	AHG06309
DENV1	KC762652	AHG06336
DENV1	KM403622	AKL81176
DENV1	KP749479	AKQ98202
DENV1	KC762636	AHG06320
DENV1	JQ287664	AEX65549
DENV1	KC762642	AHG06326
DENV1	KP749482	AKQ98205
DENV1	KC762651	AHG06335
DENV1	KC762639	AHG06323
DENV1	JQ287665	AEX65550
DENV1	KC762631	AHG06315
DENV1	JQ287666	AEX65551
DENV1	KX458014	ANQ38587
DENV1	KM403627	AKL81181
DENV1	JQ287667	AEX65552
DENV1	KM403576	AKL81130
DENV1	EU677164	ACD13371
DENV1	FJ461316	ACL99163
DENV1	GQ199792	ACS31926
DENV1	GU131687	ACY70586
DENV1	GQ868570	ACW82998
DENV1	GQ199813	ACS31947
DENV1	JN697058	AEZ00067
DENV1	GU131735	ACY70634
DENV1	KR024708	AMK05846
DENV1	GU131976	ADA60787
DENV1	FJ850093	ACO06173
DENV1	FJ410185	ACJ04227
DENV1	GU131835	ACY70734
DENV1	AF298808	AAK60418
DENV1	GQ868524	ACW82964
DENV1	JQ045632	AFD28491
DENV1	EU081230	ABW82066
DENV1	GU131774	ACY70673
DENV1	FJ639677	ACL99195
DENV1	FJ687428	ACN42675
DENV1	JN697057	AEZ00066
DENV1	KM403586	AKL81140
DENV1	KM403577	AKL81131
DENV1	JQ287660	AEX65545
DENV1	JQ287663	AEX65548
DENV1	JQ045628	AFD28487
DENV1	JQ287661	AEX65546
DENV1	FJ410173	ACJ04215
DENV1	EU081267	ABW82103
DENV1	FJ898400	ACQ44439
DENV1	EU677140	ACD13347
DENV1	KX380805	ANS59164
DENV1	GQ868520	ACW82960
DENV1	FJ882525	ACQ44334
DENV1	FJ850090	ACO06170
DENV1	GU056029	ACY70572
DENV1	AY145122	AAN06982
DENV1	FJ432732	ACL99134
DENV1	HM181967	ADI80651
DENV1	FJ898389	ACQ44428
DENV1	GQ199855	ACS31989
DENV1	GU131711	ACY70610
DENV1	GQ199777	ACS31911
DENV1	FJ639808	ACL99095
DENV1	EF025110	ABK27927
DENV1	HM181965	ADI80649
DENV1	GQ868563	ACW82991
DENV1	KX380804	ANS59163
DENV1	FJ410242	ACJ04284
DENV1	AF298807	AAK60417
DENV1	EU482800	ACA49067
DENV1	FJ410192	ACJ04234
DENV1	FJ898401	ACQ44440
DENV1	EU482812	ACA49079
DENV1	JN903580	AFN54942
DENV1	KM403634	AKL81188
DENV1	KM403601	AKL81155
DENV1	JN903581	AFN54943
DENV1	GQ199789	ACS31923
DENV1	FJ410282	ACJ04324
DENV1	KX380806	ANS59165
DENV1	EU482817	ACA49084
DENV1	FJ639797	ACL99084
DENV1	DQ672562	ABG75764
DENV1	AY835999	AAV97946
DENV1	FJ850100	ACO06204
DENV1	GQ868618	ACW82906
DENV1	FJ639694	ACL99212
DENV1	GU131821	ACY70720
DENV1	FJ205881	ACI15881
DENV1	AY726553	AAW28142
DENV1	FJ882517	ACQ44326
DENV1	FJ410250	ACJ04292
DENV1	GQ868564	ACW82992
DENV1	EU677178	ACD13385
DENV1	EU677157	ACD13364
DENV1	GQ868528	ACW82968
DENV1	EU482539	ACA48806
DENV1	EU482619	ACA48886
DENV1	GU131743	ACY70642
DENV1	GU131780	ACY70679
DENV1	EU482485	ACA48752
DENV1	EU482804	ACA49071
DENV1	EU482495	ACA48762
DENV1	FJ687429	ACN42676
DENV1	FJ850068	ACO06148
DENV1	FJ882551	ACQ44360
DENV1	GU131755	ACY70654
DENV1	FJ882542	ACQ44351
DENV1	FJ205884	ACI15884
DENV1	FJ898418	ACQ44457
DENV1	EU482513	ACA48780
DENV1	FJ410189	ACJ04231
DENV1	FJ182029	ACI15868
DENV1	FJ547060	ACL98977
DENV1	GQ199800	ACS31934
DENV1	GQ199797	ACS31931
DENV1	FJ639690	ACL99208
DENV1	FJ639794	ACL99081
DENV1	FJ882552	ACQ44361
DENV1	EU482706	ACA48973
DENV1	EU726780	ACE63540
DENV1	EU482823	ACA49090
DENV1	DQ285562	ABC07334
DENV1	FJ432740	ACL99142
DENV1	FJ024450	ACH61760
DENV1	GU131981	ADA60792
DENV1	FJ882536	ACQ44345
DENV1	FJ639741	ACL99028
DENV1	FJ410283	ACJ04325
DENV1	FJ898422	ACQ44461
DENV1	GU131775	ACY70674
DENV1	EU660395	ACD13341
DENV1	GU131984	ADA60795
DENV1	FJ410190	ACJ04232
DENV1	FJ205873	ACH99679
DENV1	GQ868562	ACW82990
DENV1	FJ898409	ACQ44448
DENV1	GU131778	ACY70677
DENV1	FJ410182	ACJ04224
DENV1	GU131700	ACY70599
DENV1	GQ199815	ACS31949
DENV1	FJ410180	ACJ04222
DENV1	EU081275	ABW82111
DENV1	GU131817	ACY70716
DENV1	FJ182020	ACI15859
DENV1	FJ024457	ACH61767
DENV1	FJ432721	ACK28183
DENV1	GQ199816	ACS31950
DENV1	EU482501	ACA48768
DENV1	EU660397	ACD13343
DENV1	FJ850113	ACO06175
DENV1	GU131708	ACY70607
DENV1	EU482505	ACA48772
DENV1	FJ182002	ACH99650
DENV1	FJ639681	ACL99199
DENV1	GQ199808	ACS31942
DENV1	GQ199844	ACS31978
DENV1	GQ868610	ACW82900
DENV1	FJ410203	ACJ04245
DENV1	EU249492	ACA48707
DENV1	EU482806	ACA49073
DENV1	GQ199784	ACS31918
DENV1	GU131752	ACY70651
DENV1	FJ850075	ACO06155
DENV1	KX380801	ANS59160
DENV1	FJ410286	ACJ04328
DENV1	FJ639796	ACL99083
DENV1	EU482521	ACA48788
DENV1	GU131761	ACY70660
DENV1	FJ024446	ACH61756
DENV1	FJ024472	ACH61775
DENV1	GU131948	ADA60760
DENV1	GU131815	ACY70714
DENV1	FJ639696	ACL99214
DENV1	KX380800	ANS59159
DENV1	FJ898424	ACQ44463
DENV1	FJ024483	ACH61732
DENV1	HM181949	ADI80633
DENV1	AF514885	AAN03441
DENV1	FJ410230	ACJ04272
DENV1	EU081262	ABW82098
DENV1	FJ898383	ACQ44422
DENV1	GQ199838	ACS31972
DENV1	FJ562106	ACL99013
DENV1	AY732482	AAW64442
DENV1	FJ882529	ACQ44338
DENV1	FJ882559	ACQ44368
DENV1	GU131949	ADA60761
DENV1	EU249494	ACA48709
DENV1	GU131754	ACY70653
DENV1	FJ882566	ACQ44375
DENV1	GU131721	ACY70620
DENV1	FJ024449	ACH61759
DENV1	GU131777	ACY70676
DENV1	GU131887	ACY70786
DENV1	FJ898378	ACQ44417
DENV1	AY726555	AAW28144
DENV1	FJ882560	ACQ44369
DENV1	GQ199847	ACS31981
DENV1	EU482499	ACA48766
DENV1	EU660393	ACD13339
DENV1	EU677162	ACD13369
DENV1	GQ868607	ACW82897
DENV1	HM181941	ADI80625
DENV1	FJ547086	ACL99002
DENV1	EU482488	ACA48755
DENV1	FJ410218	ACJ04260
DENV1	FJ478457	ACK28188
DENV1	FJ639802	ACL99089
DENV1	FJ547068	ACL99015
DENV1	FJ432733	ACL99135
DENV1	FJ410252	ACJ04294
DENV1	AY726550	AAW28139
DENV1	FJ390381	ACJ04193
DENV1	FJ898390	ACQ44429
DENV1	EU081270	ABW82106
DENV1	FJ850087	ACO06167
DENV1	FJ639676	ACL99194
DENV1	FJ906964	ACQ44522
DENV1	EF032590	ABK54370
DENV1	FJ410231	ACJ04273
DENV1	FJ639693	ACL99211
DENV1	GU131973	ADA60784
DENV1	FJ432720	ACK28182
DENV1	GQ868566	ACW82994
DENV1	GU131779	ACY70678
DENV1	GQ868501	ACW82941
DENV1	AY732481	AAW64441
DENV1	EU482492	ACA48759
DENV1	GU131863	ACY70762
DENV1	FJ850069	ACO06149
DENV1	EU081255	ABW82091
DENV1	FJ882550	ACQ44359
DENV1	FJ469907	ACS12900
DENV1	FJ410174	ACJ04216
DENV1	GQ868506	ACW82946
DENV1	EU482814	ACA49081
DENV1	AB074761	BAB72262
DENV1	GQ199839	ACS31973
DENV1	FJ410265	ACJ04307
DENV1	HM181950	ADI80634
DENV1	GU131823	ACY70722
DENV1	GU131814	ACY70713
DENV1	FJ639680	ACL99198
DENV1	FJ024484	ACH61733
DENV1	GU131782	ACY70681
DENV1	HM181948	ADI80632
DENV1	FJ882546	ACQ44355
DENV1	GQ199851	ACS31985
DENV1	EU081260	ABW82096
DENV1	EU482476	ACA48743
DENV1	EU482480	ACA48747
DENV1	GQ199837	ACS31971
DENV1	EU482540	ACA48807
DENV1	FJ461324	ACL99170
DENV1	EU660419	ACD13330
DENV1	GQ199779	ACS31913
DENV1	FJ898410	ACQ44449
DENV1	FJ882540	ACQ44349
DENV1	EU482534	ACA48801
DENV1	EU482810	ACA49077
DENV1	FJ410287	ACJ04329
DENV1	FJ882547	ACQ44356
DENV1	GU131684	ACY70583
DENV1	GQ868538	ACW82978
DENV1	GU131766	ACY70665
DENV1	FJ882570	ACQ44379
DENV1	EU249491	ACA48706
DENV1	EU596503	ACB87144
DENV1	GQ199814	ACS31948
DENV1	FJ390378	ACJ04190
DENV1	FJ410188	ACJ04230
DENV1	GQ868536	ACW82976
DENV1	GU131801	ACY70700
DENV1	GU131926	ACY70825
DENV1	GQ868635	ACW82923
DENV1	FJ390374	ACJ04186
DENV1	EU482515	ACA48782
DENV1	EU482493	ACA48760
DENV1	FJ410255	ACJ04297
DENV1	GQ199786	ACS31920
DENV1	AB178040	BAD16759
DENV1	FJ410270	ACJ04312
DENV1	GU131707	ACY70606
DENV1	GQ868639	ACW82927
DENV1	GU131719	ACY70618
DENV1	HM181957	ADI80641
DENV1	EU660392	ACD13338
DENV1	GU131841	ACY70740
DENV1	GU131767	ACY70666
DENV1	KP723476	AKQ62913
DENV1	GU131799	ACY70698
DENV1	EU081269	ABW82105
DENV1	AY726554	AAW28143
DENV1	EU081233	ABW82069
DENV1	FJ024451	ACH61761
DENV1	EU482528	ACA48795
DENV1	GQ199852	ACS31986
DENV1	EU482709	ACA48976
DENV1	GU131737	ACY70636
DENV1	HM181939	ADI80623
DENV1	EU081235	ABW82071
DENV1	GU131691	ACY70590
DENV1	GQ199834	ACS31968
DENV1	EU482567	ACA48834
DENV1	FJ410254	ACJ04296
DENV1	GQ868531	ACW82971
DENV1	FJ639684	ACL99202
DENV1	DQ285558	ABC07330
DENV1	FJ882554	ACQ44363
DENV1	FJ547063	ACL98980
DENV1	FJ882535	ACQ44344
DENV1	GU131840	ACY70739
DENV1	FJ432747	ACL99149
DENV1	GU131832	ACY70731
DENV1	FJ410269	ACJ04311
DENV1	EU482512	ACA48779
DENV1	EU081243	ABW82079
DENV1	GQ868565	ACW82993
DENV1	FJ898376	ACQ44415
DENV1	GQ868518	ACW82958
DENV1	EU677151	ACD13358
DENV1	FJ410205	ACJ04247
DENV1	GQ868602	ACW82892
DENV1	FJ182022	ACI15861
DENV1	GQ199823	ACS31957
DENV1	EU081279	ABW82115
DENV1	GQ868526	ACW82966
DENV1	GQ199857	ACS31991
DENV1	FJ461310	ACL99157
DENV1	FJ687432	ACN42679
DENV1	EU660418	ACD13329
DENV1	FJ024440	ACH61750
DENV1	EU482811	ACA49078
DENV1	GU131816	ACY70715
DENV1	FJ432749	ACL99151
DENV1	AB204803	BAE44987
DENV1	EU677177	ACD13384
DENV1	FJ898425	ACQ44464
DENV1	GU131685	ACY70584
DENV1	GU131807	ACY70706
DENV1	GU131750	ACY70649
DENV1	FJ850102	ACO06206
DENV1	EU596502	ACB87143
DENV1	GU131978	ADA60789
DENV1	GU131679	ACY70578
DENV1	EU482710	ACA48977
DENV1	FJ024447	ACH61757
DENV1	GU131923	ACY70822
DENV1	EU482514	ACA48781
DENV1	FJ461328	ACQ44314
DENV1	EU482712	ACA48979
DENV1	GU131763	ACY70662
DENV1	GQ199774	ACS31908
DENV1	EU677161	ACD13368
DENV1	EU482796	ACA49063
DENV1	FJ562104	ACL99011
DENV1	FJ898431	ACQ44470
DENV1	DQ672557	ABG75759
DENV1	GU131776	ACY70675
DENV1	GQ199877	ACS32011
DENV1	EU482818	ACA49085
DENV1	EU081273	ABW82109
DENV1	FJ898391	ACQ44430
DENV1	EU081258	ABW82094
DENV1	FJ639806	ACL99093
DENV1	FJ410238	ACJ04280
DENV1	FJ410275	ACJ04317
DENV1	GQ868606	ACW82896
DENV1	GQ868569	ACW82997
DENV1	GU131827	ACY70726
DENV1	GU131812	ACY70711
DENV1	FJ882518	ACQ44327
DENV1	FJ182032	ACI15871
DENV1	FJ410276	ACJ04318
DENV1	FJ906965	ACQ44523
DENV1	EU482531	ACA48798
DENV1	FJ024480	ACH61729
DENV1	FJ024428	ACH61738
DENV1	FJ182023	ACI15862
DENV1	FJ882520	ACQ44329
DENV1	GQ868525	ACW82965
DENV1	EU081239	ABW82075
DENV1	FJ024444	ACH61754
DENV1	GQ199776	ACS31910
DENV1	AY722803	AAW28114
DENV1	AY713474	AAW23167
DENV1	GQ199783	ACS31917
DENV1	EU081234	ABW82070
DENV1	FJ898384	ACQ44423
DENV1	FJ373296	ACJ04172
DENV1	GQ199822	ACS31956
DENV1	GQ199853	ACS31987
DENV1	FJ410249	ACJ04291
DENV1	EU081240	ABW82076
DENV1	EU081250	ABW82086
DENV1	FJ024430	ACH61740
DENV1	FJ461303	ACK28184
DENV1	HM181969	ADI80653
DENV1	FJ882526	ACQ44335
DENV1	JQ915078	AFY10027
DENV1	EU848545	ACF49259
DENV1	FJ410273	ACJ04315
DENV1	FJ882537	ACQ44346
DENV1	FJ024485	ACH61734
DENV1	AB189120	BAD42413
DENV1	FJ639815	ACL99102
DENV1	EU482716	ACA48983
DENV1	GQ199788	ACS31922
DENV1	FJ461341	ACL99186
DENV1	JQ915074	AFY10023
DENV1	FJ024434	ACH61744
DENV1	AF180818	AAF59977
DENV1	FJ410274	ACJ04316
DENV1	GU131751	ACY70650
DENV1	AY732483	AAW64443
DENV1	EU660391	ACD13337
DENV1	GU131957	ADA60768
DENV1	EU677159	ACD13366
DENV1	JQ915071	AFY10020
DENV1	EU482494	ACA48761
DENV1	GU131760	ACY70659
DENV1	FJ024482	ACH61731
DENV1	HM181962	ADI80646
DENV1	FJ639811	ACL99098
DENV1	KC759167	AGM38094
DENV1	FJ898407	ACQ44446
DENV1	FJ639687	ACL99205
DENV1	JQ915072	AFY10021
DENV1	FJ898394	ACQ44433
DENV1	GQ868503	ACW82943
DENV1	JQ915079	AFY10028
DENV1	JQ915076	AFY10025
DENV1	FJ410186	ACJ04228
DENV1	GU131829	ACY70728
DENV1	FJ850114	ACO06176
DENV1	EU081226	ABW82062
DENV1	GQ199807	ACS31941
DENV1	FJ432739	ACL99141
DENV1	EU660401	ACD13312
DENV1	GU131962	ADA60773
DENV1	FJ898406	ACQ44445
DENV1	EU482483	ACA48750
DENV1	GU131968	ADA60779
DENV1	GU131747	ACY70646
DENV1	FJ898395	ACQ44434
DENV1	GQ199799	ACS31933
DENV1	EU482824	ACA49091
DENV1	EU482535	ACA48802
DENV1	GQ199804	ACS31938
DENV1	GQ868505	ACW82945
DENV1	FJ410210	ACJ04252
DENV1	GQ868532	ACW82972
DENV1	GU131810	ACY70709
DENV1	EU482537	ACA48804
DENV1	FJ024455	ACH61765
DENV1	EU482527	ACA48794
DENV1	AY722801	AAW28112
DENV1	FJ390388	ACJ04200
DENV1	GQ199875	ACS32009
DENV1	FJ898373	ACQ44412
DENV1	FJ898399	ACQ44438
DENV1	FJ639674	ACL99192
DENV1	GU131683	ACY70582
DENV1	GU131706	ACY70605
DENV1	GQ199873	ACS32007
DENV1	GU131729	ACY70628
DENV1	AY762084	AAV31421
DENV1	EU482491	ACA48758
DENV1	EU863650	ACI48993
DENV1	GQ868568	ACW82996
DENV1	FJ898428	ACQ44467
DENV1	DQ672561	ABG75763
DENV1	EU482508	ACA48775
DENV1	GU131982	ADA60793
DENV1	FJ410251	ACJ04293
DENV1	FJ410272	ACJ04314
DENV1	FJ432746	ACL99148
DENV1	FJ639823	ACL99110
DENV1	EU081261	ABW82097
DENV1	GU131703	ACY70602
DENV1	EU677170	ACD13377
DENV1	FJ859029	ACQ44316
DENV1	FJ906963	ACQ44521
DENV1	EU677167	ACD13374
DENV1	HM181960	ADI80644
DENV1	EU081248	ABW82084
DENV1	FJ373305	ACJ04181
DENV1	FJ639673	ACL99191
DENV1	FJ410207	ACJ04249
DENV1	GU131961	ADA60772
DENV1	GU131784	ACY70683
DENV1	FJ432734	ACL99136
DENV1	JQ915075	AFY10024
DENV1	GU131783	ACY70682
DENV1	FJ882565	ACQ44374
DENV1	JQ915073	AFY10022
DENV1	AY376738	AAR05860
DENV1	GU131758	ACY70657
DENV1	EU482532	ACA48799
DENV1	JQ915077	AFY10026
DENV1	GQ868612	ACW82902
DENV1	GQ868514	ACW82954
DENV1	GU131733	ACY70632
DENV1	FJ898375	ACQ44414
DENV1	GQ868637	ACW82925
DENV1	KC172834	AGT63074
DENV1	KX380796	ANS59155
DENV1	KX380797	ANS59156
DENV1	AY376737	AAV28558
DENV1	KX380798	ANS59157
DENV1	AY089979	AAM09100
DENV1	KC172830	AGT63070
DENV1	AY373427	AAQ81587
DENV1	DQ836632	ABI16081
DENV1	GU131713	ACY70612
DENV1	FJ410264	ACJ04306
DENV1	EU081249	ABW82085
DENV1	GU131757	ACY70656
DENV1	AY732479	AAW64439
DENV1	EU596501	ACB87142
DENV1	EU482795	ACA49062
DENV1	KF672761	AHC08448
DENV1	KR057904	AKK23334
DENV1	FJ410211	ACJ04253
DENV1	KJ189316	AHI43699
DENV1	GU131967	ADA60778
DENV2	KT751358	AMO26082
DENV2	KT751359	AMO26083
DENV2	KT751360	AMO26084
DENV2	KT751361	AMO26085
DENV2	KT751362	AMO26086
DENV2	KT751363	AMO26087
DENV2	KU094070	ANA09031
DENV2	KU725663	ANG57776
DENV2	KU725664	ANG57777
DENV2	KU351331	ANP94962
DENV2	KU351332	ANP94963
DENV2	KU351333	ANP94964
DENV2	KU351334	ANP94965
DENV2	KU351335	ANP94966
DENV2	KU351336	ANP94967
DENV2	KU351337	ANP94968
DENV2	KU351338	ANP94969
DENV2	KU351339	ANP94970
DENV2	KU351340	ANP94971
DENV2	KU351341	ANP94972
DENV2	KU351342	ANP94973
DENV2	KU351343	ANP94974
DENV2	KU351344	ANP94975
DENV2	KU351345	ANP94976
DENV2	KU351346	ANP94977
DENV2	KU351347	ANP94978
DENV2	KU351348	ANP94979
DENV2	KU351349	ANP94980
DENV2	KU351350	ANP94981
DENV2	KU351351	ANP94982
DENV2	KU351352	ANP94983
DENV2	KU351353	ANP94984
DENV2	KU351354	ANP94985
DENV2	KU351355	ANP94986
DENV2	KU351356	ANP94987
DENV2	KU351357	ANP94988
DENV2	KU351358	ANP94989
DENV2	KU351359	ANP94990
DENV2	KU351360	ANP94991
DENV2	KU351361	ANP94992
DENV2	KU351362	ANP94993
DENV2	KU351363	ANP94994
DENV2	KU351364	ANP94995
DENV2	KU351365	ANP94996
DENV2	KU351366	ANP94997
DENV2	KU351367	ANP94998
DENV2	KU351368	ANP94999
DENV2	KU351369	ANP95000
DENV2	KU351370	ANP95001
DENV2	KU351371	ANP95002
DENV2	KU365901	ANQ47245
DENV2	KU365902	ANQ47246
DENV2	KU365903	ANQ47247
DENV2	KX380807	ANS59166
DENV2	KX380808	ANS59167
DENV2	KX380809	ANS59168
DENV2	KX380810	ANS59169
DENV2	KX380811	ANS59170
DENV2	KX380812	ANS59171
DENV2	KX380813	ANS59172
DENV2	KX380814	ANS59173
DENV2	KX380815	ANS59174
DENV2	KX380816	ANS59175
DENV2	KX380817	ANS59176
DENV2	KX380818	ANS59177
DENV2	KX380819	ANS59178
DENV2	KX380820	ANS59179
DENV2	KX380821	ANS59180
DENV2	KX380822	ANS59181
DENV2	KX380823	ANS59182
DENV2	KX380824	ANS59183
DENV2	KX380825	ANS59184
DENV2	KX380826	ANS59185
DENV2	KX380827	ANS59186
DENV2	KX380828	ANS59187
DENV2	KX380829	ANS59188
DENV2	KX380830	ANS59189
DENV2	KX380831	ANS59190
DENV2	KX380832	ANS59191
DENV2	KX380833	ANS59192
DENV2	KX380834	ANS59193
DENV2	KX380835	ANS59194
DENV2	KX380836	ANS59195
DENV2	KX380837	ANS59196
DENV2	KX380838	ANS59197
DENV2	KU948303	ANS72888
DENV2	KU517845	ANT47238
DENV2	KU517846	ANT47239
DENV2	KU517847	ANT47240
DENV2	KX274130	ANY58849
DENV2	KX372564	ANY58850
DENV2	KX702403	AOE23002
DENV2	KX702404	AOE23003
DENV2	KU666944	AOE47560
DENV2	KU666945	AOE47561
DENV2	KU666946	AOE47562
DENV2	KU666947	AOE47563
DENV2	KU666948	AOE47564
DENV2	KU666949	AOE47565
DENV2	DQ472142	ABF83696
DENV2	DQ472144	ABF83697
DENV2	DQ472146	ABF83698
DENV2	DQ472147	ABF83699
DENV2	DQ645540	ABG29075
DENV2	DQ645541	ABG29076
DENV2	DQ645542	ABG29077
DENV2	DQ645543	ABG29078
DENV2	DQ645544	ABG29079
DENV2	DQ645545	ABG29080
DENV2	DQ645546	ABG29081
DENV2	DQ645547	ABG29082
DENV2	DQ645548	ABG29083
DENV2	DQ645549	ABG29084
DENV2	DQ645550	ABG29085
DENV2	DQ645551	ABG29086
DENV2	DQ645552	ABG29087
DENV2	DQ645553	ABG29088
DENV2	DQ645554	ABG29089
DENV2	DQ645555	ABG29090
DENV2	DQ645556	ABG29091
DENV2	AF208496	AAG30730
DENV2	EF051521	ABK51383
DENV2	EF105378	ABO33322
DENV2	EF105379	ABO33323
DENV2	EF105380	ABO33324
DENV2	EF105381	ABO33325
DENV2	EF105382	ABO33326
DENV2	EF105383	ABO33327
DENV2	EF105384	ABO33328
DENV2	EF105385	ABO33329
DENV2	EF105386	ABO33330
DENV2	EF105387	ABO33331
DENV2	EF105388	ABO33332
DENV2	EF105389	ABO33333
DENV2	EF105390	ABO33334
DENV2	X69191	CAA48937
DENV2	AF100466	AAD32961
DENV2	AF359579	AAK49562
DENV2	AY858035	AAW51406
DENV2	AY858036	AAW51407
DENV2	AY037116	AAK67712
DENV2	AJ968413	CAI92123
DENV2	EF457904	ABR13877
DENV2	EF486507	ABS19901
DENV2	EF486508	ABS19902
DENV2	EF486509	ABS19903
DENV2	EF486510	ABS19904
DENV2	EU003591	ABV55251
DENV2	EU179857	ABW06612
DENV2	EU179858	ABW06613
DENV2	EU179859	ABW06614
DENV2	EU056810	ABW74619
DENV2	EU056811	ABW74620
DENV2	EU056812	ABW74621
DENV2	EU081177	ABW82013
DENV2	EU081178	ABW82014
DENV2	EU081179	ABW82015
DENV2	EU081180	ABW82016
DENV2	EU359009	ABY65725
DENV2	EU482444	ACA48711
DENV2	EU482445	ACA48712
DENV2	EU482446	ACA48713
DENV2	EU482447	ACA48714
DENV2	EU482448	ACA48715
DENV2	EU482449	ACA48716
DENV2	EU482450	ACA48717
DENV2	EU482451	ACA48718
DENV2	EU482463	ACA48730
DENV2	EU482464	ACA48731
DENV2	EU482465	ACA48732
DENV2	EU482466	ACA48733
DENV2	EU482467	ACA48734
DENV2	EU482468	ACA48735
DENV2	EU482469	ACA48736
DENV2	EU482470	ACA48737
DENV2	EU482471	ACA48738
DENV2	EU482472	ACA48739
[truncated: 5,126 more rows]
