# Supplementary material for: Identification of diagnostic peptide regions that distinguish Zika virus from related mosquito-borne Flaviviruses
Source: PLoS One. 2017 May 31;12(5):e0178199. doi: 10.1371/journal.pone.0178199 (PMC5451039; doi:10.1371/journal.pone.0178199)
Supplement: S2 Table — (XLSX) [file pone.0178199.s002.xlsx]

## Sheet: DENV1
Site	Chi-square value	p-value	Degree of freedom	Group1 Residues	Group2 Residues	Diagnostic Residue	Sensitivity	Specificity	Average	if average >= 0.98
46	16186.7	0	12	3 F, 6 I, 4306 L, 1 M, 1 V	32 -, 3 A, 143 E, 1 F, 5081 I, 1 K, 4 L, 3193 M, 2061 Q, 1 S, 1137 T, 273 V, 5 X	L	0.997452	0.999665	0.998558	1
50	14909.6	0	7	6 A, 4310 V, 1 Y	32 -, 11452 A, 169 I, 5 P, 1 T, 272 V, 4 X	V	0.998379	0.97721	0.987794	1
120	16211.5	0	14	4 E, 4305 K, 1 R, 7 T	4 -, 3262 A, 1 F, 1 G, 5 H, 6 I, 268 L, 2031 Q, 9 R, 2340 S, 3992 T, 10 V, 6 X	K	0.99722	1	0.99861	1
122	16128.3	0	15	19 A, 6 K, 3 M, 4289 V	4 -, 174 A, 1 C, 1 E, 3 I, 3767 K, 2164 L, 2 N, 1 P, 5 Q, 1 R, 4490 S, 1315 T, 1 V, 6 X	V	0.993514	0.999916	0.996715	1
125	16216.1	0	9	4310 L, 7 M	4 -, 4475 A, 1 G, 3400 I, 4042 M, 1 R, 3 T, 3 V, 6 X	L	0.998379	1	0.999189	1
138	16170.1	0	11	4305 S, 12 T	2 -, 1 D, 4425 E, 3 G, 47 K, 1 P, 1 Q, 260 R, 4 S, 7016 T, 169 V, 6 X	S	0.99722	0.999665	0.998443	1
160	16206.6	0	13	2 D, 4295 E, 7 G, 6 K, 7 T	2046 -, 167 D, 245 H, 3 I, 3613 K, 1365 N, 24 P, 4448 Q, 7 S, 1 T, 6 X, 10 Y	E	0.994904	1	0.997452	1
163	15251.5	0	13	2 I, 5 K, 1 R, 4309 T	7 -, 4258 A, 255 D, 136 E, 22 I, 3553 K, 49 M, 1 N, 138 Q, 6 R, 11 S, 196 T, 3298 V, 5 X	T	0.998147	0.983578	0.990862	1
180	16143	0	9	6 A, 4296 I, 2 L, 3 M, 2 T, 8 V	2 -, 6194 A, 2 I, 4257 L, 5 M, 2 P, 23 Q, 5 T, 1439 V, 6 X	I	0.995136	0.999832	0.997484	1
181	16186	0	15	6 E, 4308 Q, 3 R	2 -, 4 A, 3 D, 3823 E, 1 G, 1 H, 1682 I, 5594 K, 1 L, 187 N, 5 Q, 5 R, 5 S, 310 T, 305 V, 7 X	Q	0.997915	0.999581	0.998748	1
187	16149.7	0	11	4268 A, 18 T, 31 V	2 -, 2 A, 5656 E, 11 I, 159 K, 1 N, 1 P, 15 R, 260 S, 5822 T, 6 X	A	0.98865	0.999832	0.994241	1
235	16210	0	12	6 G, 11 H, 2 K, 4295 Q, 2 R, 1 S	4649 -, 4 A, 1934 E, 3048 G, 1 I, 2 K, 3 R, 2285 T, 4 V, 5 X	Q	0.994904	1	0.997452	1
236	16216.1	0	12	4306 E, 4 G, 6 S, 1 V	4649 -, 2 A, 1 D, 2 F, 11 L, 2290 P, 1 R, 3604 S, 3 T, 1368 V, 4 X	E	0.997452	1	0.998726	1
242	16182.8	0	8	4304 D, 9 E, 2 F, 1 G, 1 N	1 A, 4 D, 11754 E, 1 G, 169 H, 2 K, 4 X	D	0.996989	0.999665	0.998327	1
249	16221.2	0	13	2 A, 6 N, 4309 T	261 D, 4441 E, 38 G, 3 I, 1 K, 5643 N, 169 P, 2 Q, 2 S, 1370 V, 4 X, 1 Y	T	0.998147	1	0.999073	1
285	15195.1	0	14	11 K, 6 L, 1 N, 4298 T, 1 X	3 E, 2 F, 2 G, 1371 H, 21 I, 4294 K, 3580 L, 17 M, 155 N, 6 P, 255 R, 2025 S, 196 T, 5 V, 3 X	T	0.995599	0.983578	0.989588	1
304	15368.5	0	11	2 A, 2 I, 6 Q, 4306 T, 1 X	1238 A, 2021 E, 1 G, 1 H, 214 K, 6643 Q, 1639 R, 3 S, 170 T, 1 V, 4 X	T	0.997452	0.985756	0.991604	1
311	16171.3	0	12	3 A, 2 G, 6 S, 4305 V, 1 X	2032 A, 2 C, 1 D, 3 F, 4471 G, 169 K, 3 L, 2 P, 3873 S, 1371 T, 4 V, 3 X, 1 Y	V	0.99722	0.999665	0.998443	1
316	16196.9	0	11	6 K, 12 L, 68 P, 1 Q, 4228 S, 1 T, 1 X	3834 A, 1 E, 1 I, 6392 K, 7 N, 3 S, 1693 T, 1 V, 3 X	S	0.979384	0.999749	0.989566	1
320	16202	0	16	4309 E, 1 K, 6 V, 1 X	1 -, 1308 A, 1 C, 1369 D, 2 E, 6 F, 4 G, 3 H, 24 I, 2031 K, 2916 L, 3 M, 13 R, 207 S, 261 T, 3783 V, 3 X	E	0.998147	0.999832	0.99899	1
334	15373.9	0	6	1 H, 4308 Q, 7 R, 1 X	1 D, 4742 E, 3405 K, 170 Q, 3614 R, 3 X	Q	0.997915	0.985756	0.991836	1
352	16209.5	0	12	1 L, 6 M, 4308 Q, 1 R, 1 X	1 -, 4458 A, 169 D, 2038 E, 4 I, 11 K, 4 L, 3003 M, 1363 R, 603 T, 280 V, 1 X	Q	0.997915	1	0.998958	1
354	15984.6	0	15	1 D, 4290 E, 17 G, 1 K, 6 L, 1 X, 1 Y	1 -, 2 A, 29 E, 2004 G, 2 I, 8258 L, 271 M, 2 P, 1 S, 1 T, 1362 V, 1 W, 1 X	E	0.993746	0.99757	0.995658	1
355	16190	0	13	8 E, 1 G, 4252 K, 55 R, 1 X	1 -, 2 D, 3610 E, 1 G, 61 H, 1 I, 1 K, 187 M, 5646 N, 2240 Q, 2 R, 8 S, 173 T, 2 X	K	0.984943	0.999916	0.99243	1
357	16064.5	0	14	31 A, 9 I, 4 M, 6 R, 4266 V, 1 X	1 -, 165 A, 1371 E, 1 G, 2046 K, 3512 L, 1230 M, 9 N, 1 Q, 3590 R, 5 S, 3 T, 1 X	V	0.988186	1	0.994093	1
359	16211	0	10	1 H, 4308 Q, 6 V, 2 X	1 -, 28 A, 2 G, 2022 H, 10 I, 169 N, 4742 P, 4946 V, 2 X, 13 Y	Q	0.997915	1	0.998958	1
374	16201.6	0	13	4309 D, 7 E, 1 X	2 -, 6 A, 2 D, 3508 E, 297 G, 2 H, 1 I, 2034 K, 1356 N, 1 R, 1231 S, 3478 T, 5 X, 12 Y	D	0.998147	0.999832	0.99899	1
377	16086.5	0	14	1 I, 4206 K, 18 N, 85 R, 6 S, 1 X	2 -, 2967 A, 170 D, 2034 E, 12 G, 1 H, 1 K, 1 L, 334 N, 4 Q, 8 R, 6392 S, 1 V, 8 X	K	0.974288	0.999916	0.987102	1
396	15458.7	0	14	4186 A, 2 S, 1 T, 128 V	3 -, 28 A, 1 D, 1 E, 1 G, 1959 I, 5 K, 4 L, 3 M, 1 Q, 4512 R, 2 S, 193 T, 5215 V, 7 X	A	0.969655	0.997654	0.983654	1
449	16149.5	0	10	18 -, 6 A, 4285 L, 5 S, 2 V, 1 X	40 -, 9424 A, 425 G, 5 I, 2027 M, 1 P, 2 T, 1 V, 10 X	L	0.992587	1	0.996294	1
456	15805.7	0	10	19 -, 72 A, 1 P, 1 R, 4224 T	40 -, 3861 A, 2 C, 1 D, 4444 G, 1 R, 3574 S, 3 T, 1 V, 8 X	T	0.978457	0.999749	0.989103	1
460	16081.2	0	11	19 -, 6 A, 10 I, 1 N, 4281 V	45 -, 5625 A, 169 G, 65 L, 1 M, 1 R, 3213 S, 2795 T, 14 V, 7 X	V	0.991661	0.998827	0.995244	1
480	14868.8	0	8	22 -, 6 I, 4288 L, 1 P	93 -, 6962 I, 261 L, 4440 M, 1 R, 1 T, 173 V, 4 X	L	0.993282	0.978132	0.985707	1
145	2421.87	0	4	4317 -	7193 -, 4734 G, 1 R, 1 V, 6 X	-	NA	NA	0	0
146	2421.87	0	5	4317 -	7193 -, 24 A, 3047 P, 446 S, 1219 T, 6 X	-	NA	NA	0	0
147	2421.87	0	3	4317 -	7193 -, 259 Q, 4477 T, 6 X	-	NA	NA	0	0
165	2421.87	0	7	4317 -	7193 -, 1 D, 4 H, 259 N, 4466 Q, 5 R, 6 X, 1 Y	-	NA	NA	0	0
166	2421.87	0	6	4317 -	7193 -, 4473 A, 1 E, 260 R, 1 T, 3 V, 4 X	-	NA	NA	0	0
167	2421.87	0	4	4317 -	7193 -, 1691 A, 3042 G, 3 V, 6 X	-	NA	NA	0	0
168	2421.87	0	5	4317 -	7193 -, 3 E, 1509 K, 3223 R, 2 T, 5 X	-	NA	NA	0	0
282	1714.67	0	6	4317 -	8265 -, 261 A, 3200 N, 201 S, 4 T, 1 V, 3 X	-	NA	NA	0	0
288	61.7672	3.86741e-14	2	4317 -	11766 -, 168 K, 1 N	-	NA	NA	0	0
289	60.4009	7.73781e-15	1	4317 -	11766 -, 169 L	-	NA	NA	0	0
290	60.4009	7.73781e-15	1	4317 -	11766 -, 169 H	-	NA	NA	0	0
349	2546.29	0	9	4317 -	7023 -, 10 A, 168 I, 1 L, 25 M, 263 Q, 3237 S, 7 T, 1200 V, 1 X	-	NA	NA	0	0
372	2421.86	0	8	4317 -	7193 -, 21 A, 263 E, 15 L, 2 M, 13 S, 1397 T, 3028 V, 3 X	-	NA	NA	0	0
373	2421.87	0	6	4317 -	7193 -, 2982 A, 182 G, 15 P, 6 R, 1555 S, 2 X	-	NA	NA	0	0
1	2530.49	0	7	36 -, 1 I, 4278 M, 1 T, 1 X	457 -, 154 A, 4147 F, 257 I, 9 L, 6901 M, 1 T, 9 X	M	0.990966	0.421785	0.706375	0
2	2350.09	0	8	36 -, 2 P, 4279 R	454 -, 211 H, 4092 N, 7161 R, 2 S, 3 T, 8 X, 4 Y	R	0.991198	0.4	0.695599	0
3	160.812	2.16424e-31	7	11 -, 4300 C, 2 M, 4 W	448 -, 11468 C, 2 F, 3 R, 4 S, 1 W, 9 X	C	0.996062	0.0391286	0.517595	0
4	6448.63	0	10	11 -, 7 I, 1 L, 1 M, 2 R, 4295 V	446 -, 1 A, 3936 I, 4152 L, 3 P, 3 R, 1 S, 1 T, 3383 V, 9 X	V	0.994904	0.716548	0.855726	0
5	146.794	6.42282e-30	5	11 -, 1 E, 4305 G	444 -, 11480 G, 1 P, 2 R, 8 X	G	0.99722	0.0381232	0.517672	0
6	6000.64	0	11	7 -, 1 F, 4295 I, 1 M, 12 V, 1 X	439 -, 1 E, 3670 I, 3 K, 7 L, 3977 M, 1 N, 2 R, 190 T, 3637 V, 8 X	I	0.994904	0.692501	0.843702	0
7	4758.83	0	9	7 -, 3 C, 1 D, 4297 G, 9 S	438 -, 26 A, 4 E, 4619 G, 1 N, 6695 S, 145 T, 7 X	G	0.995367	0.612987	0.804177	0
8	8412.82	0	10	7 -, 3 H, 2 I, 1749 N, 2556 S	433 -, 175 D, 7 H, 1 I, 2 K, 11298 N, 1 Q, 5 S, 3 T, 8 X, 2 Y	S	0.592078	0.999581	0.795829	0
9	154.917	1.84565e-29	8	6 -, 1 P, 4309 R, 1 S	428 -, 1 A, 1 I, 1 K, 11495 R, 1 W, 8 X	R	0.998147	0.0368664	0.517507	0
10	169.809	3.03871e-31	10	5 -, 1 A, 1 B, 4301 D, 2 E, 1 G, 4 H, 2 V	427 -, 3 A, 11489 D, 2 E, 1 F, 2 N, 2 V, 9 X	D	0.996294	0.0373691	0.516831	0
11	53.772	2.33453e-10	5	4 -, 4311 F, 1 L, 1 Y	155 -, 11767 F, 4 L, 1 S, 8 X	F	0.99861	0.0140762	0.506343	0
12	2290.74	0	9	4 -, 1 A, 1 M, 4311 V	153 -, 1 A, 1 E, 1405 I, 3002 L, 1 Q, 1 T, 7363 V, 8 X	V	0.99861	0.383075	0.690843	0
13	48.3846	7.84674e-10	4	4 -, 4312 E, 1 X	148 -, 11773 E, 4 K, 2 Q, 8 X	E	0.998842	0.0135735	0.506208	0
14	44.8021	1.01936e-09	3	4 -, 4310 G, 2 R, 1 X	145 -, 11777 G, 6 R, 7 X	G	0.998379	0.0132384	0.505808	0
15	9121.28	0	12	3 -, 4305 L, 1 P, 1 T, 6 V, 1 X	144 -, 1403 A, 1 D, 1 E, 1 F, 4 I, 2032 L, 257 M, 1 S, 3 T, 8081 V, 7 X	L	0.99722	0.829744	0.913482	0
16	120.719	2.35524e-22	8	2 -, 1 L, 1 P, 4312 S, 1 T	143 -, 2 G, 168 H, 2 R, 11605 S, 9 T, 6 X	S	0.998842	0.0276498	0.513246	0
17	60.034	4.43e-11	6	2 -, 4309 G, 6 R	142 -, 1 A, 1 E, 11782 G, 2 R, 1 V, 6 X	G	0.998147	0.0128194	0.505483	0
18	2945.62	0	5	2 -, 4306 A, 9 G	142 -, 6466 A, 5320 G, 1 P, 1 T, 5 X	A	0.997452	0.458232	0.727842	0
19	2617.78	0	7	2 -, 5 P, 6 S, 4304 T	140 -, 1362 A, 4 P, 2 R, 3529 S, 6892 T, 1 V, 5 X	T	0.996989	0.422539	0.709764	0
20	51.7869	6.43139e-09	7	2 -, 1 C, 4313 W, 1 X	137 -, 1 G, 1 N, 2 R, 6 S, 11785 W, 3 X	W	0.999073	0.0125681	0.505821	0
21	119.344	6.87321e-21	10	2 -, 4 I, 4310 V, 1 W	136 -, 1 A, 1 F, 1 G, 199 I, 6 L, 5 M, 1 N, 11582 V, 3 X	V	0.998379	0.0295769	0.513978	0
22	115.914	3.40697e-20	10	2 -, 4313 D, 1 M, 1 Y	135 -, 11616 D, 6 E, 1 G, 1 H, 1 R, 169 S, 2 V, 3 X, 1 Y	D	0.999073	0.0267281	0.512901	0
23	8528.85	0	9	2 -, 2 A, 6 I, 1 M, 4305 V, 1 W	135 -, 169 A, 1 F, 3531 I, 5799 L, 2 S, 2293 V, 1 W, 4 X	V	0.99722	0.807876	0.902548	0
24	127.753	4.95632e-22	11	2 -, 1 A, 2 E, 1 I, 4310 V, 1 Y	135 -, 1 F, 2 G, 23 I, 1 L, 1 S, 168 T, 11600 V, 4 X	V	0.998379	0.0280687	0.513224	0
25	50.1278	1.36337e-08	7	2 -, 4313 L, 1 Q, 1 W	126 -, 1 I, 11800 L, 3 P, 1 V, 4 X	L	0.999073	0.0113113	0.505192	0
26	52.1526	5.44794e-09	7	2 -, 4311 E, 3 G, 1 S	125 -, 3 D, 11799 E, 1 G, 1 K, 1 Q, 5 X	E	0.99861	0.0113951	0.505003	0
27	2406.86	0	9	2 -, 4313 H, 1 L, 1 M	111 -, 3 A, 2 E, 4434 G, 7211 H, 169 Q, 1 R, 4 X	H	0.999073	0.395811	0.697442	0
28	2232.77	0	8	1 -, 1 E, 4315 G	52 -, 1 A, 4415 D, 7460 G, 1 K, 1 N, 4 X, 1 Y	G	0.999537	0.374948	0.687242	0
29	1852.23	0	8	1 -, 4315 S, 1 V	51 -, 19 A, 1 E, 3650 G, 169 K, 1 N, 8040 S, 4 X	S	0.999537	0.326351	0.662944	0
30	22.2621	0.00445278	8	1 -, 1 A, 4314 C, 1 W	51 -, 11872 C, 1 F, 1 R, 1 S, 3 W, 5 X, 1 Y	C	0.999305	0.00527859	0.502292	0
31	511.65	2.22522e-105	8	1 -, 2 A, 1 F, 7 I, 6 L, 1 S, 4299 V	51 -, 2 G, 2 I, 1240 L, 3 S, 10632 V, 5 X	V	0.99583	0.109175	0.552503	0
32	34.9674	1.13433e-05	7	1 -, 3 H, 1 I, 3 S, 4309 T	51 -, 1 K, 2 R, 1 S, 11875 T, 5 X	T	0.998147	0.00502723	0.501587	0
33	2540.71	0	10	1 A, 7 I, 3 N, 1 S, 4305 T	38 -, 1 A, 1 E, 4244 I, 21 L, 1 P, 2 S, 7006 T, 615 V, 6 X	T	0.99722	0.412987	0.705104	0
34	23.667	0.00260553	8	2 I, 1 L, 4311 M, 1 Q, 1 T, 1 V	35 -, 23 I, 4 L, 11864 M, 2 S, 1 T, 1 V, 5 X	M	0.99861	0.00594889	0.50228	0
35	1370.7	8.44077e-292	7	4317 A	35 -, 8862 A, 2 E, 2 P, 3020 S, 1 T, 6 V, 7 X	A	1	0.257478	0.628739	0
36	1483.42	9.61543361730798e-313	10	7 E, 4294 K, 3 Q, 13 R	32 -, 5 D, 1 E, 8655 K, 1219 N, 356 P, 1628 Q, 15 R, 18 S, 1 T, 5 X	K	0.994672	0.274822	0.634747	0
37	1498.66	3.69332400101793e-317	9	3078 D, 19 G, 1219 N, 1 T	32 -, 4692 D, 188 E, 1370 G, 1 K, 5582 N, 1 R, 64 S, 5 X	D	0.712995	0.606871	0.659933	0
38	20.4181	0.0047339	7	2 E, 4313 K, 1 N, 1 R	32 -, 1 E, 11877 K, 1 M, 2 N, 1 Q, 16 R, 5 X	K	0.999073	0.00485966	0.501967	0
39	14.1326	0.00688365	4	4317 P	32 -, 1 L, 11896 P, 1 V, 5 X	P	1	0.0032677	0.501634	0
40	77.7495	1.04123e-14	6	1 P, 4316 T	32 -, 3 A, 2 I, 2 P, 169 S, 11721 T, 6 X	T	0.999768	0.0179305	0.508849	0
41	1514.3	6.91691904177745e-323	7	4317 L	32 -, 3023 I, 8606 L, 2 M, 2 R, 6 S, 259 V, 5 X	L	1	0.278928	0.639464	0
42	19.851	0.00133277	5	4314 D, 1 G, 2 V	32 -, 1 A, 11896 D, 1 G, 5 X	D	0.999305	0.0032677	0.501286	0
43	8169.29	0	8	6 F, 4307 I, 4 L	32 -, 1 A, 5146 F, 2464 I, 21 L, 1 M, 1 R, 4263 V, 6 X	I	0.997684	0.793548	0.895616	0
44	2369.57	0	7	3 D, 4311 E, 2 G, 1 K	32 -, 7271 E, 1 G, 3200 K, 1255 R, 171 S, 5 X	E	0.99861	0.390783	0.694697	0
45	2249.55	0	6	3 F, 4313 L, 1 P	32 -, 2 F, 7440 L, 4265 M, 191 V, 5 X	L	0.999073	0.376623	0.687848	0
47	2412.66	0	9	1 E, 4312 K, 1 N, 3 R	32 -, 1 D, 1 E, 7193 K, 1 M, 4257 N, 9 R, 5 S, 430 T, 6 X	K	0.998842	0.397319	0.69808	0
48	2368.18	0	9	1 A, 1 P, 4315 T	32 -, 1 A, 1245 I, 3210 M, 1 Q, 1 S, 7270 T, 170 V, 5 X	T	0.999537	0.390867	0.695202	0
49	813.547	2.33619e-167	11	2 A, 1 D, 4288 E, 1 G, 25 V	32 -, 169 A, 3 D, 10077 E, 5 G, 1 I, 14 K, 2 P, 2 S, 1626 T, 4 X	E	0.993282	0.155677	0.574479	0
51	8556.34	0	14	9 A, 1 I, 8 K, 4 M, 1 P, 1 S, 4293 T	32 -, 2974 A, 1 C, 169 D, 1 I, 4977 K, 1 M, 3 N, 1 P, 1 Q, 3 R, 1463 S, 2262 T, 43 V, 4 X	T	0.994441	0.810473	0.902457	0
52	6698.42	0	13	37 D, 6 H, 2 K, 4268 N, 4 S	32 -, 1 D, 1604 E, 119 G, 1176 H, 4 L, 3280 N, 2 P, 5656 Q, 51 R, 4 S, 4 X, 2 Y	N	0.98865	0.725178	0.856914	0
53	6291.14	0	8	4316 P, 1 S	31 -, 1 I, 6714 L, 266 M, 3531 P, 17 S, 1 T, 1370 V, 4 X	P	0.999768	0.704147	0.851958	0
54	23.8288	0.00122105	7	4315 A, 1 S, 1 V	31 -, 11871 A, 1 E, 2 G, 2 T, 23 V, 5 X	A	0.999537	0.00536238	0.50245	0
55	16084.6	0	12	8 A, 556 I, 6 T, 3747 V	31 -, 83 D, 4608 E, 3 G, 28 I, 2 K, 1370 L, 1 N, 3 S, 5802 T, 4 X	V	0.867964	1	0.933982	0
56	2555.72	0	7	4313 L, 1 M, 2 P, 1 V	31 -, 121 A, 8 I, 7014 L, 4756 V, 5 X	L	0.999073	0.412317	0.705695	0
57	28.1992	0.000883432	9	1 C, 1 G, 1 H, 2 L, 4310 R, 2 S	31 -, 1 G, 1 K, 11894 R, 1 S, 4 T, 3 X	R	0.998379	0.00343527	0.500907	0
58	3536.24	0	11	2 E, 1 I, 4311 K, 3 R	31 -, 3 A, 3 D, 178 E, 3 H, 5824 K, 1 N, 2 R, 4509 S, 1377 T, 4 X	K	0.99861	0.512023	0.755317	0
59	9138.36	0	10	4308 L, 1 M, 2 P, 6 Y	31 -, 26 F, 1 G, 1 H, 2034 L, 2 S, 169 V, 3 X, 9668 Y	L	0.997915	0.829577	0.913746	0
60	22.9176	0.00176183	7	4315 C, 1 G, 1 R	31 -, 11887 C, 1 S, 10 W, 4 X, 2 Y	C	0.999537	0.00402178	0.501779	0
61	2959.42	0	10	1 F, 4315 I, 1 V	31 -, 2 F, 3 H, 6487 I, 1 K, 1 L, 2 M, 1 T, 524 V, 3 X, 4880 Y	I	0.999537	0.456473	0.728005	0
62	2232.59	0	14	4310 E, 1 G, 6 K	31 -, 9 A, 1 D, 7448 E, 3 G, 1238 H, 11 K, 3007 L, 118 N, 1 Q, 5 R, 57 S, 2 V, 3 X, 1 Y	E	0.998379	0.375953	0.687166	0
63	860.226	1.07801e-183	5	4315 A, 2 T	31 -, 9860 A, 2035 G, 2 T, 5 V, 2 X	A	0.999537	0.173858	0.586698	0
64	3710.75	0	11	4307 K, 10 R	31 -, 16 A, 1 I, 5634 K, 539 L, 1 M, 1 Q, 12 R, 2422 S, 3107 T, 169 V, 2 X	K	0.997684	0.527943	0.762813	0
65	6054.66	0	8	4308 I, 6 L, 2 M, 1 T	31 -, 7 A, 3675 I, 3970 L, 4249 V, 1 W, 2 X	I	0.997915	0.692082	0.844999	0
66	4758.29	0	12	1 L, 4310 S, 6 T	31 -, 10 A, 181 D, 1 G, 2 I, 8 N, 1 P, 2 R, 4647 S, 7048 T, 1 V, 3 X	S	0.998379	0.610641	0.80451	0
67	2514.19	0	7	8 D, 1 K, 4308 N	31 -, 4471 D, 57 E, 150 H, 7035 N, 188 T, 3 X	N	0.997915	0.410557	0.704236	0
68	6135.31	0	8	1 A, 8 I, 2 S, 4306 T	31 -, 4316 I, 3207 L, 258 M, 3616 T, 503 V, 4 X	T	0.997452	0.697026	0.847239	0
69	2552.76	0	7	2 I, 4315 T	30 -, 258 A, 1 I, 169 K, 4454 S, 7015 T, 2 V, 6 X	T	0.999537	0.412233	0.705885	0
70	175.704	8.20942e-34	8	1 A, 1 I, 1 P, 1 S, 4313 T	30 -, 176 I, 1 K, 1 L, 2 P, 265 S, 11456 T, 4 X	T	0.999073	0.0401341	0.519604	0
71	8306.34	0	12	6 A, 4308 D, 1 G, 2 N	30 -, 2828 A, 2400 D, 2044 E, 2 G, 2945 K, 173 N, 2 P, 72 R, 5 S, 1 T, 1429 V, 4 X	D	0.997915	0.798911	0.898413	0
72	3468.71	0	10	1 P, 4316 S	30 -, 4452 A, 1 C, 169 D, 2 F, 1 H, 1 P, 5903 S, 1370 T, 5 X, 1 Y	S	0.999768	0.505404	0.752586	0
73	1456.15	0	8	1 G, 1 K, 4315 R	30 -, 3023 A, 1 G, 1 I, 170 K, 1 L, 8703 R, 1 V, 5 X	R	0.999537	0.2708	0.635168	0
74	16.1641	0.00639098	5	4316 C, 1 W	30 -, 11898 C, 1 R, 2 S, 4 X	C	0.999768	0.00310013	0.501434	0
75	18.1985	0.00270763	5	1 L, 4315 P, 1 S	30 -, 1 C, 11900 P, 4 X	P	0.999537	0.00293255	0.501235	0
76	94.0655	1.80535e-17	7	4317 T	30 -, 20 A, 1 I, 30 M, 1 P, 170 S, 11679 T, 4 X	T	1	0.0214495	0.510725	0
77	2365.17	0	8	1 H, 4316 Q	29 -, 1 A, 3 L, 3023 M, 7275 Q, 1599 T, 1 V, 4 X	Q	0.999768	0.390448	0.695108	0
78	12.6772	0.0265994	5	4317 G	29 -, 1 E, 11900 G, 1 N, 1 R, 3 X	G	1	0.00293255	0.501466	0
79	14.8824	0.0108768	5	2 D, 4313 E, 1 G, 1 V	29 -, 3 D, 11898 E, 2 G, 3 X	E	0.999073	0.00310013	0.501087	0
80	2605.99	0	4	4311 A, 6 P	29 -, 6918 A, 4984 P, 1 V, 3 X	A	0.99861	0.42036	0.709485	0
81	14104.7	0	13	14 A, 1 P, 6 S, 4296 T	28 -, 31 A, 1 C, 10 F, 4621 H, 715 I, 3 N, 1 R, 3523 S, 445 T, 932 V, 3 X, 1622 Y	T	0.995136	0.962715	0.978925	0
82	2248.82	0	11	1 E, 4315 L, 1 R	28 -, 2 F, 1 I, 7444 L, 4452 N, 1 P, 1 Q, 1 S, 4 X, 1 Y	L	0.999537	0.376288	0.687912	0
83	16046	0	14	8 A, 3 L, 184 M, 6 N, 4116 V	28 -, 151 A, 3203 D, 1309 E, 3 G, 2156 K, 1 L, 2748 N, 2036 P, 4 Q, 68 S, 199 T, 26 V, 3 X	V	0.95344	0.997822	0.975631	0
84	2423.23	0	7	1 D, 4313 E, 1 G, 2 K	27 -, 7188 E, 4710 K, 6 R, 1 T, 3 X	E	0.999073	0.397738	0.698406	0
85	2425.8	0	7	4316 E, 1 K	27 -, 7185 E, 3 G, 3 K, 1 N, 263 Q, 4450 R, 3 X	E	0.999768	0.397989	0.698879	0
86	2556.08	0	12	2 G, 1 H, 1 L, 1 P, 4310 Q, 2 R	26 -, 4261 A, 1 H, 168 N, 7018 Q, 2 R, 449 S, 5 T, 2 V, 3 X	Q	0.998379	0.411982	0.70518	0
87	70.9614	3.16196e-12	8	4312 D, 1 G, 1 H, 1 V, 2 Y	26 -, 11747 D, 144 E, 3 H, 6 N, 3 X, 6 Y	D	0.998842	0.015752	0.507297	0
88	15142.5	0	14	3800 A, 1 G, 6 K, 1 M, 45 S, 456 T, 8 V	26 -, 1 E, 180 G, 1 H, 3616 K, 2 L, 3189 P, 3396 Q, 4 R, 1255 S, 261 T, 4 X	A	0.880241	1	0.94012	0
89	9065.8	0	15	3 D, 2 H, 4303 N, 6 R, 2 S, 1 T	26 -, 2960 A, 3 C, 165 D, 5 G, 1 K, 2053 N, 1 P, 1631 Q, 3612 R, 1276 S, 194 T, 4 V, 1 W, 3 X	N	0.996757	0.827985	0.912371	0
90	2720.73	0	9	2 C, 4307 F, 2 L, 3 S, 3 Y	26 -, 6778 F, 5 H, 6 L, 165 N, 3 S, 1 V, 4 X, 4947 Y	F	0.997684	0.43209	0.714887	0
91	1060.92	5.94137e-226	6	1 A, 4316 V	26 -, 169 A, 4 F, 2250 I, 36 L, 9445 V, 5 X	V	0.999768	0.20863	0.604199	0
92	11.5642	0.0724274	6	4314 C, 1 S, 2 X	26 -, 1 A, 11900 C, 2 R, 1 S, 4 X, 1 Y	C	0.999305	0.00293255	0.501119	0
93	5258.82	0	5	6 K, 4309 R, 2 X	25 -, 7663 K, 2 N, 1 P, 4240 R, 4 X	R	0.998147	0.644742	0.821445	0
94	9233.57	0	9	6 H, 1 P, 1 Q, 4295 R, 14 X	25 -, 5649 H, 2 K, 1 L, 4264 Q, 1988 R, 1 T, 4 X, 1 Y	R	0.994904	0.833431	0.914167	0
95	8181.77	0	10	3 A, 1 I, 4 M, 6 S, 4301 T, 2 X	25 -, 2 A, 1548 D, 4269 G, 1 K, 10 N, 3614 S, 2462 T, 4 X	T	0.996294	0.793716	0.895005	0
96	10954.6	0	8	4217 F, 8 I, 74 L, 6 M, 1 S, 8 V, 2 X, 1 Y	25 -, 1230 F, 32 I, 277 L, 3769 M, 4383 V, 4 X, 2215 Y	F	0.976836	0.896942	0.936889	0
97	577.804	1.21276e-118	9	2 E, 4313 V, 2 X	25 -, 1 A, 1 G, 2 I, 2 L, 169 S, 1242 T, 10490 V, 3 X	V	0.999073	0.121072	0.560073	0
98	17.5124	0.0143745	7	4312 D, 3 G, 2 X	25 -, 1 A, 11900 D, 1 G, 2 H, 3 N, 2 X, 1 Y	D	0.998842	0.00293255	0.500887	0
99	17.1427	0.016499	7	1 G, 1 K, 4313 R, 2 X	25 -, 1 I, 1 P, 11904 R, 2 T, 2 X	R	0.999073	0.0025974	0.500835	0
100	13.0747	0.0226886	5	4315 G, 2 X	25 -, 1 E, 11900 G, 6 R, 1 V, 2 X	G	0.999537	0.00293255	0.501235	0
101	15.4664	0.0169236	6	1 M, 2 R, 4312 W, 2 X	25 -, 1 F, 1 R, 1 S, 11904 W, 3 X	W	0.998842	0.0025974	0.50072	0
102	12.3487	0.0303093	5	4315 G, 2 X	25 -, 3 A, 2 E, 11902 G, 1 R, 2 X	G	0.999537	0.00276498	0.501151	0
103	31.2953	0.000124477	8	5 D, 1 G, 2 K, 4305 N, 2 R, 2 X	25 -, 1 D, 1 F, 1 H, 16 K, 11889 N, 2 X	N	0.99722	0.00385421	0.500537	0
104	12.9381	0.00477237	3	4314 G, 1 W, 2 X	25 -, 11908 G, 2 X	G	0.999305	0.00226225	0.500784	0
105	16.1948	0.0233948	7	4314 C, 1 R, 2 X	25 -, 11899 C, 3 F, 2 S, 2 W, 2 X, 2 Y	C	0.999305	0.00301634	0.501161	0
106	21.6855	0.00138046	6	2 E, 4311 G, 2 V, 2 X	25 -, 2 C, 11902 G, 2 R, 4 X	G	0.99861	0.00276498	0.500688	0
107	24.1495	0.000490206	6	1 F, 4312 L, 2 P, 2 X	25 -, 27 F, 1 I, 11874 L, 4 S, 4 X	L	0.998842	0.00511102	0.501976	0
108	14.9941	0.0360746	7	4315 F, 2 X	25 -, 11890 F, 1 I, 6 L, 7 S, 1 V, 4 X, 1 Y	F	0.999537	0.00377042	0.501654	0
109	10.117	0.038503	4	4314 G, 1 R, 2 X	25 -, 1 A, 11904 G, 1 R, 4 X	G	0.999305	0.0025974	0.500951	0
110	13.6324	0.0918634	8	4314 K, 1 R, 2 X	25 -, 1 E, 1 F, 1 H, 11900 K, 1 N, 5 X, 1 Y	K	0.999305	0.00293255	0.501119	0
111	11.0026	0.0513277	5	4315 G, 2 X	25 -, 2 F, 11901 G, 1 P, 2 R, 4 X	G	0.999537	0.00284876	0.501193	0
112	2594.88	0	8	6 G, 1 N, 4308 S, 2 X	25 -, 5 A, 1 E, 1 F, 4969 G, 1 I, 1 N, 6928 S, 4 X	S	0.997915	0.419522	0.708719	0
113	8539.18	0	9	1 F, 6 I, 4307 L, 1 P, 2 X	25 -, 8224 I, 2295 L, 1 N, 1 S, 1 T, 1384 V, 4 X	L	0.997684	0.807708	0.902696	0
114	16209.3	0	9	2889 I, 1384 L, 35 M, 1 T, 6 V, 2 X	25 -, 4452 D, 1 G, 1 I, 3 N, 7449 V, 4 X	I	0.669215	0.999916	0.834565	0
115	69.602	2.75428e-14	4	2 A, 1 S, 4312 T, 2 X	25 -, 170 A, 11736 T, 4 X	T	0.998842	0.0166736	0.507758	0
116	14.7812	0.0220283	6	4315 C, 2 R	25 -, 11900 C, 1 F, 1 G, 1 R, 1 W, 6 X	C	0.999537	0.00293255	0.501235	0
117	59.7629	5.18792e-10	8	4294 A, 1 D, 2 T, 20 V	6 -, 11918 A, 1 C, 1 P, 1 S, 2 T, 1 V, 5 X	A	0.994672	0.00142438	0.498048	0
118	1654.42	0	9	4309 K, 7 M, 1 R	6 -, 1 I, 8328 K, 1 L, 3584 M, 1 N, 2 Q, 6 R, 1 T, 5 X	K	0.998147	0.30222	0.650184	0
119	3.98055	0.408644	4	4316 F, 1 L	4 -, 11921 F, 1 I, 3 L, 6 X	F	0.999768	0.00117302	0.500471	0
121	48.5881	2.69385e-09	5	4301 C, 16 R	4 -, 11923 C, 1 G, 1 W, 6 X	C	0.996294	0.00100545	0.49865	0
123	7094.52	0	12	2 A, 6 K, 5 S, 4304 T	4 -, 2 A, 2033 E, 1369 G, 10 H, 4042 K, 324 N, 6 Q, 67 R, 1052 S, 3019 T, 6 X, 1 Y	T	0.996989	0.747047	0.872018	0
124	3258.84	0	15	4305 K, 6 N, 6 R	4 -, 1 A, 4 D, 1 E, 14 F, 11 I, 6119 K, 161 L, 3572 N, 1439 P, 3 Q, 2 R, 594 S, 2 T, 7 X, 1 Y	K	0.99722	0.487306	0.742263	0
126	3784.49	0	12	1 D, 4312 E, 2 G, 2 K	4 -, 5568 E, 3939 I, 81 K, 2 L, 3 M, 1 P, 169 S, 2124 T, 38 V, 6 X	E	0.998842	0.533473	0.766157	0
127	68.9371	6.75319e-13	6	4316 G, 1 R	4 -, 2 E, 11754 G, 167 L, 2 P, 6 X	G	0.999768	0.0151655	0.507467	0
128	3271.92	0	12	2 E, 4313 K, 1 N, 1 R	4 -, 7 E, 169 F, 1 H, 1 I, 6111 K, 5 L, 1 M, 1371 N, 4172 R, 1 T, 86 W, 6 X	K	0.999073	0.487977	0.743525	0
129	8439.68	0	11	4162 I, 2 M, 146 T, 7 V	4 -, 70 A, 169 E, 1 F, 1 G, 2052 I, 1373 L, 581 M, 260 S, 3788 T, 3629 V, 7 X	I	0.964095	0.828069	0.896082	0
130	2429.66	0	8	2 A, 2 I, 4313 V	4 -, 2 A, 1 E, 13 F, 4734 I, 1 M, 1 T, 7172 V, 7 X	V	0.999073	0.399078	0.699076	0
131	1703.93	0	8	2 H, 4315 Q	2 -, 169 D, 1 E, 5 H, 3468 L, 2 P, 8278 Q, 3 R, 7 X	Q	0.999537	0.30641	0.652973	0
132	10897.9	0	16	2 C, 27 H, 1 N, 6 P, 4281 Y	2 -, 4 A, 1 C, 708 H, 1345 I, 3039 K, 2 L, 1 M, 1 N, 5100 P, 167 Q, 197 R, 10 S, 6 T, 21 V, 7 X, 1324 Y	Y	0.991661	0.889066	0.940363	0
133	69.6727	5.70973e-12	8	4316 E, 1 G	2 -, 1 A, 1 D, 11752 E, 3 K, 1 R, 168 T, 7 X	E	0.999768	0.0153331	0.507551	0
134	80.1651	1.49857e-13	9	2 D, 4309 N, 1 S, 4 T, 1 Y	2 -, 1 B, 3 D, 1 I, 168 K, 11752 N, 1 S, 7 X	N	0.998147	0.0153331	0.50674	0
135	2353.7	0	8	1 F, 1 I, 4314 L, 1 W	2 -, 5 F, 4625 I, 7280 L, 1 S, 2 T, 8 V, 1 W, 11 X	L	0.999305	0.390029	0.694667	0
136	2927.82	0	9	7 E, 4307 K, 3 R	2 -, 3 D, 5247 E, 1 G, 1 H, 6501 K, 2 N, 170 Q, 3 R, 5 X	K	0.997684	0.4553	0.726492	0
137	4.04392	0.54311	5	1 H, 4316 Y	2 -, 2 C, 2 H, 1 N, 6 X, 11922 Y	Y	0.999768	0.00108923	0.500429	0
139	1880.89	0	6	8 I, 4309 V	2 -, 2 A, 3960 I, 5 L, 2 M, 7958 V, 6 X	V	0.998147	0.333222	0.665684	0
140	9553.99	0	12	4289 I, 1 L, 4 M, 3 T, 20 V	2 -, 3244 A, 1243 G, 1823 I, 2 K, 1 L, 272 M, 1 P, 167 R, 26 S, 187 T, 4961 V, 6 X	I	0.993514	0.847256	0.920385	0
141	8224.5	0	9	4 A, 7 I, 4306 V	2 -, 175 A, 1 G, 9052 I, 261 L, 2 M, 1 N, 1 T, 2434 V, 6 X	V	0.997452	0.796062	0.896757	0
142	2548.52	0	11	4317 T	2 -, 1 A, 4460 F, 1 I, 1 L, 1 P, 168 Q, 1 R, 270 S, 7020 T, 6 X, 4 Y	T	1	0.411814	0.705907	0
143	1777.77	0	8	3 A, 3 I, 6 P, 4304 V, 1 X	2 -, 7 A, 2 G, 170 L, 1 M, 3614 P, 8133 V, 6 X	V	0.996989	0.318559	0.657774	0
144	12.9847	0.0432799	6	4314 H, 1 L, 2 Q	2 -, 11922 H, 2 P, 2 R, 7 X	H	0.999305	0.00108923	0.500197	0
148	3066.34	0	10	2 I, 3 N, 1 P, 9 S, 4302 T	2 -, 188 D, 1 E, 259 H, 1371 N, 1 P, 3617 S, 6320 T, 169 V, 7 X	T	0.996525	0.470465	0.733495	0
149	2424.08	0	9	2 A, 2 E, 4313 G	2 -, 11 A, 1 D, 7189 G, 2 L, 1 R, 1678 S, 3044 V, 7 X	G	0.999073	0.397654	0.698364	0
150	6456.01	0	10	2 A, 4302 D, 7 E, 1 F, 1 G, 2 N, 2 V	2 -, 171 A, 3398 D, 7889 E, 261 G, 18 N, 3 S, 185 T, 1 V, 7 X	D	0.996525	0.715291	0.855908	0
151	9138.81	0	17	6 E, 3 H, 3 L, 4304 Q, 1 R	2 -, 11 A, 2 D, 3612 E, 1 G, 3 I, 167 K, 1 L, 259 M, 1244 N, 3 P, 2032 Q, 1 R, 3204 S, 1386 T, 6 X, 1 Y	Q	0.996989	0.829744	0.913367	0
152	767.451	1.28611e-155	13	4306 H, 1 L, 6 N, 1 R, 3 Y	6 -, 1 D, 10012 H, 252 I, 3 K, 1 L, 1458 N, 4 P, 170 Q, 9 R, 2 S, 2 T, 7 X, 8 Y	H	0.997452	0.161123	0.579287	0
153	9137.55	0	8	5 A, 1 L, 4310 Q, 1 T	4913 -, 4969 A, 1 G, 2 L, 2033 Q, 3 S, 3 T, 10 V, 1 X	Q	0.998379	0.829661	0.91402	0
154	2553.08	0	6	3 A, 4314 V	4913 -, 4 A, 2 F, 4 I, 1 M, 7010 V, 1 X	V	0.999305	0.412652	0.705978	0
155	168.434	2.74496e-32	8	4316 G, 1 V	9 -, 171 E, 11476 G, 1 N, 6 R, 4 S, 255 V, 7 W, 6 X	G	0.999768	0.0384583	0.519113	0
156	19.5233	0.0122982	8	1 K, 4315 N, 1 S	15 -, 9 D, 1 H, 1 I, 11 K, 11870 N, 20 S, 7 X, 1 Y	N	0.999537	0.00544617	0.502491	0
157	10500.9	0	15	7 D, 4306 E, 1 G, 1 K, 2 V	15 -, 1 A, 1 C, 5757 D, 1502 E, 2 F, 4 G, 1 K, 4 L, 1 M, 3 N, 10 S, 168 W, 7 X, 4459 Y	E	0.997452	0.874152	0.935802	0
158	875.049	1.43092e-180	11	2668 S, 1649 T	17 -, 8 A, 62 F, 45 I, 16 K, 2 M, 116 N, 26 P, 4363 S, 7266 T, 12 X, 2 Y	S	0.618022	0.634437	0.626229	0
159	6807.19	0	12	2 A, 6 G, 10 I, 4299 T	2052 -, 1238 A, 187 E, 3 F, 3863 G, 1 I, 2 M, 4 P, 3 R, 1365 S, 3197 T, 15 V, 5 X	T	0.99583	0.732132	0.863981	0
161	4393.67	0	16	4312 H, 2 Q, 3 Y	9 -, 2393 A, 254 E, 1 F, 4974 H, 548 I, 8 L, 18 M, 5 N, 2 P, 2036 Q, 5 R, 1 S, 85 T, 1587 V, 6 X, 3 Y	H	0.998842	0.583243	0.791042	0
162	187.349	2.93959e-36	8	4317 G	7 -, 5 A, 2 E, 11433 G, 169 K, 55 R, 1 S, 258 T, 5 X	G	1	0.0420612	0.521031	0
164	6036.96	0	13	6 E, 1432 I, 1 M, 2878 T	171 -, 53 A, 1 D, 3870 E, 2 G, 2 I, 4 K, 3 M, 186 N, 2 P, 1244 S, 6386 T, 5 V, 6 X	T	0.666667	0.464935	0.565801	0
169	7125.89	0	8	4308 A, 6 I, 3 V	2 -, 3008 A, 4 D, 4467 F, 3463 I, 176 L, 10 T, 797 V, 8 X	A	0.997915	0.747968	0.872942	0
170	7715.87	0	13	1 A, 113 I, 6 K, 1 S, 4196 T	2 -, 2 A, 1 D, 2292 E, 4 G, 1 I, 3780 K, 64 M, 1 N, 3 P, 2 R, 3039 S, 2737 T, 7 X	T	0.971971	0.770674	0.871323	0
171	1694.03	0	8	4306 I, 1 L, 2 M, 1 T, 7 V	2 -, 169 F, 8276 I, 1 K, 1 L, 3480 V, 6 X	I	0.997452	0.306577	0.652015	0
172	141.437	1.19207e-26	8	1 A, 1 S, 4315 T	2 -, 168 D, 1 I, 1 Q, 2 R, 199 S, 11554 T, 8 X	T	0.999537	0.0319229	0.51573	0
173	70.4144	3.36206e-13	6	1 L, 4315 P, 1 S	2 -, 167 A, 2 L, 11735 P, 20 S, 2 V, 7 X	P	0.999537	0.0167574	0.508147	0
174	3529.73	0	11	1 P, 4315 Q, 1 R	2 -, 2949 A, 1 G, 1 K, 169 L, 1501 N, 1 P, 5833 Q, 1374 R, 94 S, 2 V, 8 X	Q	0.999537	0.511269	0.755403	0
175	2931.32	0	7	4310 A, 6 S, 1 T	2 -, 6500 A, 1 D, 2 N, 2 R, 5414 S, 8 T, 6 X	A	0.998379	0.455383	0.726881	0
176	3205.82	0	6	4308 P, 9 S	2 -, 5 D, 164 G, 1 L, 6165 P, 5592 S, 6 X	P	0.997915	0.483452	0.740684	0
177	7224.34	0	11	1 A, 7 I, 12 M, 2 P, 349 S, 3946 T	2 -, 1 A, 3379 I, 1 L, 1 M, 2 N, 260 R, 6013 S, 2225 T, 44 V, 7 X	T	0.914061	0.813574	0.863817	0
178	8233.28	0	17	6 A, 2 L, 3 P, 1997 S, 2309 T	2 -, 319 A, 1 D, 174 F, 28 H, 1177 I, 1 K, 1 M, 20 N, 169 Q, 1 R, 6 S, 4737 T, 2263 V, 6 X, 3030 Y	T	0.534862	0.6031	0.568981	0
179	2248.84	0	8	1 D, 4311 E, 2 G, 1 K, 2 V	2 -, 26 A, 4 D, 7445 E, 1 G, 4450 T, 7 X	E	0.99861	0.376204	0.687407	0
182	141.166	5.92713e-26	9	4316 L, 1 R	2 -, 172 F, 11561 L, 187 M, 1 P, 1 S, 2 V, 8 X, 1 Y	L	0.999768	0.0313364	0.515552	0
183	6015.98	0	12	10 A, 4 I, 1 N, 3 P, 2 S, 4297 T	2 -, 17 A, 2 D, 2 E, 4732 G, 82 I, 1 L, 3401 P, 3 R, 8 S, 3679 T, 6 X	T	0.995367	0.691747	0.843557	0
184	7813.53	0	9	4310 D, 7 G	2 -, 1 A, 1 C, 2645 D, 5256 E, 4015 G, 1 I, 5 R, 3 S, 6 X	D	0.998379	0.778383	0.888381	0
185	100.292	4.58611e-20	5	1 F, 4316 Y	2 -, 268 F, 2 H, 1 I, 6 X, 11656 Y	Y	0.999768	0.0233766	0.511572	0
186	2.89324	0.8947	7	4315 G, 2 X	2 -, 1 A, 2 D, 1 E, 11921 G, 1 R, 1 W, 6 X	G	0.999537	0.00117302	0.500355	0
188	6065.02	0	10	1 I, 4309 L, 1 P, 6 V	2 -, 193 A, 3 D, 2 F, 34 I, 3664 L, 1 Q, 1 T, 8029 V, 6 X	L	0.998147	0.693004	0.845575	0
189	980.373	2.94013e-205	9	8 A, 1 I, 2 S, 4306 T	1 -, 48 A, 2294 G, 3 I, 1 M, 1 P, 10 S, 9570 T, 1 V, 6 X	T	0.997452	0.198157	0.597804	0
190	4278.48	0	7	4310 L, 6 M, 1 P	1 -, 5 F, 194 I, 5068 L, 3622 M, 1 P, 3038 V, 6 X	L	0.998379	0.575367	0.786873	0
191	3262.95	0	6	4311 D, 6 E	1 -, 6111 D, 5810 E, 3 K, 3 Q, 1 V, 6 X	D	0.99861	0.487977	0.743293	0
192	29.3922	0.000122694	7	4306 C, 1 F, 1 X, 9 Y	1 -, 11926 C, 1 I, 1 S, 1 W, 5 X	C	0.997452	0.000754085	0.499103	0
193	3718.12	0	11	1 L, 4316 S	1 -, 1 D, 6108 E, 5 F, 1 G, 2 P, 168 Q, 1 R, 5640 S, 1 V, 7 X	S	0.999768	0.52744	0.763604	0
194	136.558	2.67303e-26	7	4317 P	2 -, 191 A, 11566 P, 1 Q, 2 S, 2 T, 168 V, 3 X	P	1	0.0309175	0.515459	0
195	76.9051	5.88038e-14	7	5 G, 4311 R, 1 T	2 -, 1 G, 2 K, 1 P, 168 Q, 11758 R, 3 X	R	0.99861	0.0148303	0.50672	0
196	3313.96	0	6	1 A, 1 P, 4315 T	2 -, 6 A, 2 M, 5846 S, 6075 T, 4 X	T	0.999537	0.490993	0.745265	0
197	79.9127	3.72434e-15	6	4317 G	2 -, 175 A, 1 E, 11717 G, 34 S, 2 V, 4 X	G	1	0.0182656	0.509133	0
198	2455.67	0	9	1 I, 4316 L	1 -, 14 F, 4595 I, 7142 L, 1 M, 1 N, 1 S, 175 V, 1 W, 4 X	L	0.999768	0.401592	0.70068	0
199	504.227	7.15305e-103	9	4288 D, 1 G, 28 N	1 -, 2 A, 10489 D, 3 G, 1 K, 1430 N, 3 T, 1 V, 4 X, 1 Y	D	0.993282	0.121156	0.557219	0
200	2244.74	0	9	4311 F, 6 L	1 -, 2 A, 7444 F, 5 I, 4 L, 1 P, 2 S, 4467 T, 4 V, 5 X	F	0.99861	0.376288	0.687449	0
201	814.419	1.60559e-170	8	1 D, 1 H, 4306 N, 7 S, 2 T	1 -, 13 D, 1430 E, 146 G, 6 H, 9908 N, 424 S, 3 T, 4 X	N	0.997452	0.169837	0.583644	0
202	2555.95	0	11	1 D, 4311 E, 5 R	1 -, 4284 A, 449 D, 7019 E, 1 G, 1 H, 1 L, 173 N, 1 T, 1 V, 4 X	E	0.99861	0.411898	0.705254	0
203	2564.15	0	9	4309 M, 8 V	1246 F, 6 H, 4 I, 262 L, 7014 M, 169 S, 2 T, 1 V, 4 X, 3227 Y	M	0.998147	0.412317	0.705232	0
204	6157.83	0	10	1 A, 2 M, 4314 V	2 -, 2 A, 1 G, 2 H, 3377 I, 1 L, 25 M, 1 R, 3614 V, 4 X, 4906 Y	V	0.999305	0.697193	0.848249	0
205	2561.59	0	7	4 F, 4313 L	169 I, 7013 L, 2 M, 6 S, 4480 V, 4 X, 261 Y	L	0.999073	0.412401	0.705737	0
206	3456.64	0	8	4311 L, 2 S, 2 V, 1 W, 1 X	169 A, 189 F, 1 I, 5920 L, 5650 M, 1 V, 5 X	L	0.99861	0.50398	0.751295	0
207	2790.92	0	10	1 P, 6 Q, 4310 T	3 A, 182 E, 1 H, 1354 K, 3 N, 3 P, 3605 Q, 12 R, 90 S, 6676 T, 6 X	T	0.998379	0.440637	0.719508	0
208	2243.52	0	10	4316 M, 1 R	6 A, 1 C, 1 G, 6 I, 3 K, 1 L, 7445 M, 1 R, 1 T, 4465 V, 5 X	M	0.999768	0.376204	0.687986	0
209	6155.5	0	8	12 E, 4298 K, 7 R	1 A, 2 D, 3766 E, 4291 G, 3584 K, 275 N, 6 R, 3 S, 7 X	K	0.995599	0.699707	0.847653	0
210	14543.2	0	14	1 D, 4240 E, 24 G, 44 K, 6 N, 1 Q, 1 R	91 A, 1301 D, 298 E, 1 F, 7 G, 1 I, 1243 K, 4465 N, 6 P, 1279 S, 3237 T, 5 X, 1 Y	E	0.982164	0.975031	0.978597	0
211	80.2565	1.53698e-16	4	1 E, 4312 K, 4 R	26 D, 145 E, 11687 K, 71 R, 6 X	K	0.998842	0.0207792	0.509811	0
212	9950.41	0	9	14 A, 1 P, 4301 S, 1 T	5645 A, 265 H, 1 M, 3 N, 1 P, 1 R, 1691 S, 4321 T, 2 V, 5 X	S	0.996294	0.858316	0.927305	0
213	2110.9	0	6	4317 W	4278 F, 4 L, 3 R, 1 S, 7641 W, 5 X, 3 Y	W	1	0.359782	0.679891	0
214	932.934	3.70405e-197	7	4317 L	2 F, 173 I, 9709 L, 2043 M, 1 P, 1 V, 1 W, 5 X	L	1	0.18651	0.593255	0
215	5.15594	0.64094	7	2 A, 4315 V	3 A, 2 E, 4 G, 1 I, 1 M, 1 P, 11919 V, 4 X	V	0.999537	0.00134059	0.500439	0
216	143.595	7.71731e-26	10	4312 H, 1 Q, 3 R, 1 Y	167 D, 1 F, 11563 H, 1 L, 192 N, 1 P, 3 R, 2 V, 5 X	H	0.998842	0.0311688	0.515005	0
217	10076.1	0	6	1 E, 4308 K, 1 N, 7 R	2 G, 1658 K, 1 M, 1 N, 10269 R, 4 X	K	0.997915	0.861081	0.929498	0
218	2428.14	0	6	1 L, 4316 Q	194 D, 4547 E, 2 H, 6 L, 1 P, 7181 Q, 4 X	Q	0.999768	0.398324	0.699046	0
219	3.24721	0.661934	5	4317 W	1 C, 1 G, 2 M, 1 R, 11926 W, 4 X	W	1	0.000754085	0.500377	0
220	65.2114	2.32238e-13	4	4316 F, 1 X	169 A, 11753 F, 5 L, 4 V, 4 X	F	0.999768	0.0152493	0.507509	0
221	4364.09	0	12	1 I, 4313 L, 3 V	2008 F, 1682 H, 1 I, 1 K, 5010 L, 3043 M, 11 N, 168 Q, 4 R, 1 S, 1 T, 1 V, 4 X	L	0.999073	0.580226	0.78965	0
222	11.2828	0.0800192	6	4315 D, 1 G, 1 V	11912 D, 1 E, 1 G, 1 H, 15 N, 5 X	D	0.999537	0.00192711	0.500732	0
223	92.6613	3.51156e-17	7	3 I, 4314 L	1 F, 261 I, 11664 L, 1 M, 1 P, 1 Q, 1 V, 5 X	L	0.999305	0.0227063	0.511006	0
224	2355.79	0	7	4316 P, 1 S	593 A, 5 D, 2 H, 3232 N, 7281 P, 646 S, 171 T, 5 X	P	0.999768	0.389946	0.694857	0
225	3.97151	0.553525	5	4317 L	1 F, 11924 L, 3 M, 1 P, 2 T, 4 X	L	1	0.000921659	0.500461	0
226	7.69357	0.052788	3	2 A, 4315 P	2 L, 11929 P, 4 X	P	0.999537	0.000502723	0.50002	0
227	16.7097	0.00220077	4	5 R, 4312 W	2 G, 2 L, 11927 W, 4 X	W	0.998842	0.000670297	0.499756	0
228	4743.38	0	9	6 L, 4310 T, 1 X	173 A, 261 H, 1 I, 3624 L, 2 M, 1 N, 169 Q, 3043 S, 4656 T, 5 X	T	0.998379	0.609887	0.804133	0
229	2553.84	0	10	1 A, 14 P, 4159 S, 142 T, 1 W	1004 A, 2 F, 4 G, 3 L, 3749 P, 3 R, 6534 S, 627 T, 5 V, 4 X	S	0.963401	0.452535	0.707968	0
230	2239.21	0	6	4315 G, 1 R, 1 X	3035 A, 7452 G, 2 L, 1435 P, 7 S, 4 X	G	0.999537	0.375618	0.687577	0
231	2217.68	0	8	4296 A, 2 G, 2 S, 10 T, 7 V	7464 A, 52 E, 2990 G, 1 L, 4 P, 1409 S, 7 T, 5 V, 3 X	A	0.995136	0.374612	0.684874	0
232	4912.53	0	11	6 D, 14 L, 4201 S, 95 T, 1 X	7 A, 5244 D, 1 E, 182 G, 2 H, 14 I, 15 N, 1 R, 4256 S, 2210 T, 3 X	S	0.973129	0.643402	0.808266	0
233	366.846	3.89498e-71	12	6 A, 2 I, 4309 T	21 A, 3 D, 2 E, 169 G, 78 I, 640 K, 5 M, 55 N, 2 P, 6 S, 10949 T, 1 V, 4 X	T	0.998147	0.0826142	0.540381	0
234	11054.1	0	17	2 F, 5 L, 18 P, 6 Q, 4131 S, 155 T	1239 A, 189 D, 2025 E, 262 G, 1 H, 25 I, 11 K, 144 L, 1 M, 15 N, 3608 Q, 3 R, 1224 S, 95 T, 3089 V, 4 X	S	0.956915	0.897444	0.92718	0
237	9142.92	0	10	3 A, 8 I, 6 N, 4300 T	4649 -, 3 A, 1619 H, 10 I, 2 K, 3608 N, 2 P, 15 Q, 2 S, 2021 T, 4 X	T	0.996062	0.830666	0.913364	0
238	5.49271	0.240371	4	1 C, 1 G, 4315 W	1 G, 1 L, 11928 W, 5 X	W	0.999537	0.00058651	0.500062	0
239	6062.37	0	9	2 D, 6 I, 4307 N, 2 S	1 D, 3611 I, 4 K, 3666 N, 4644 R, 1 S, 2 T, 1 V, 4 X, 1 Y	N	0.997684	0.692836	0.84526	0
240	9983.36	0	12	1 G, 2 K, 6 Q, 4308 R	4 C, 2 D, 168 E, 1 G, 321 H, 345 K, 4737 N, 3614 Q, 1691 R, 9 S, 1 T, 4 X, 1038 Y	R	0.997915	0.858316	0.928116	0
241	15302	0	9	5 E, 187 K, 4 L, 2 P, 4116 Q, 3 R	1 I, 7277 K, 169 M, 4 N, 4480 R, 4 X	Q	0.95344	1	0.97672	0
243	6697.18	0	10	4310 L, 1 S, 6 T	269 A, 1 F, 169 H, 11 I, 3263 L, 30 M, 5 P, 1372 R, 4 S, 6807 T, 4 X	L	0.998379	0.726602	0.86249	0
244	548.503	2.69228e-116	5	4315 L, 1 P, 1 V	4 F, 10554 L, 1372 M, 1 P, 4 X	L	0.999537	0.11571	0.557623	0
245	2104.33	0	9	1 A, 1 G, 4315 V	2 A, 2 E, 2 I, 6 L, 4265 M, 2 T, 7652 V, 3 X, 1 Y	V	0.999537	0.35886	0.679199	0
246	2552.74	0	6	3 A, 1 I, 4313 T	1 A, 4910 E, 5 I, 1 K, 1 N, 7014 T, 3 X	T	0.999073	0.412317	0.705695	0
247	7.60111	0.268807	6	4312 F, 2 L, 2 S, 1 Y	1 C, 11913 F, 2 L, 15 S, 1 V, 3 X	F	0.998842	0.00184332	0.500343	0
248	2357.12	0	6	1 E, 4314 K, 2 N	4646 E, 2 G, 7280 K, 1 N, 2 Q, 1 R, 3 X	K	0.999305	0.390029	0.694667	0
250	6240.1	0	4	4310 A, 7 P	3548 A, 8382 P, 1 R, 1 T, 3 X	A	0.998379	0.702723	0.850551	0
251	9.73521	0.0209564	3	4314 H, 3 Q	11931 H, 1 P, 3 X	H	0.999305	0.000335149	0.49982	0
252	5.64696	0.463876	6	4316 A, 1 G	11927 A, 1 D, 1 P, 2 T, 1 V, 3 X	A	0.999768	0.000670297	0.500219	0
253	2357.2	0	6	4316 K, 1 T	168 A, 7279 K, 1 M, 4 R, 4478 T, 1 V, 4 X	K	0.999768	0.390113	0.694941	0
254	754.802	6.91954e-161	5	4 E, 4311 K, 1 N, 1 R	1 E, 10091 K, 2 N, 1668 R, 169 T, 4 X	K	0.99861	0.154504	0.576557	0
255	79.6078	4.30553e-15	6	4 H, 4311 Q, 2 R	1 E, 169 I, 8 P, 11753 Q, 1 R, 3 X	Q	0.99861	0.0152493	0.50693	0
256	9128.36	0	9	6 D, 4309 E, 2 K	4986 D, 2034 E, 1 F, 1 G, 25 K, 144 R, 4281 S, 455 T, 3 X, 5 Y	E	0.998147	0.829577	0.913862	0
257	11.4263	0.0221684	4	6 A, 4311 V	2 A, 1 I, 1 L, 11928 V, 3 X	V	0.99861	0.00058651	0.499598	0
258	2248.94	0	9	10 A, 1 I, 4306 V	4 A, 2 D, 1 F, 2941 I, 169 L, 5 M, 1 S, 1368 T, 7442 V, 2 X	V	0.997452	0.376456	0.686954	0
259	2356.89	0	4	1 A, 1 I, 4313 V, 2 X	4650 A, 4 I, 4 L, 7275 V, 2 X	V	0.999073	0.390448	0.694761	0
260	9.85876	0.130728	6	4315 L, 2 P	2 F, 11923 L, 2 Q, 2 S, 4 V, 2 X	L	0.999537	0.00100545	0.500271	0
261	4.57228	0.334063	4	1 A, 4315 G, 1 R	3 A, 1 E, 11927 G, 4 X	G	0.999537	0.000670297	0.500104	0
262	70.569	1.13367e-12	7	2 P, 4315 S	3 A, 18 D, 153 N, 11757 S, 1 T, 1 V, 2 X	S	0.999537	0.0149141	0.507225	0
263	3.96952	0.680802	6	4317 Q	1 K, 1 L, 2 P, 11924 Q, 3 R, 1 S, 3 X	Q	1	0.000921659	0.500461	0
264	3.69373	0.594297	5	2 D, 4310 E, 1 G, 2 K, 1 R, 1 X	1 D, 11922 E, 1 G, 7 K, 1 R, 3 X	E	0.998379	0.00108923	0.499734	0
265	8.41809	0.209045	6	4314 G, 1 S, 1 W, 1 X	2 A, 1 E, 11924 G, 5 R, 3 X	G	0.999305	0.000921659	0.500113	0
266	555.78	7.21824e-118	5	4313 A, 1 S, 1 V, 2 X	10529 A, 1166 G, 234 S, 3 T, 3 X	A	0.999073	0.117805	0.558439	0
267	2551.31	0	7	1 I, 4314 M, 1 T, 1 X	1 F, 2 I, 4649 L, 7015 M, 1 P, 265 V, 2 X	M	0.999305	0.412233	0.705769	0
268	116.579	1.68366e-21	8	4297 H, 1 P, 17 R, 1 X, 1 Y	1 A, 11744 H, 1 I, 169 K, 14 P, 4 Q, 2 X	H	0.995367	0.0160034	0.505685	0
269	3145.44	0	8	1 A, 2 I, 4313 T, 1 X	1 A, 30 H, 2 I, 1 K, 1 M, 4257 Q, 1375 S, 6265 T, 3 X	T	0.999073	0.475073	0.737073	0
270	15.576	0.00364426	4	4307 A, 1 G, 8 V, 1 X	11928 A, 1 G, 1 S, 2 V, 3 X	A	0.997684	0.00058651	0.499135	0
271	9.01514	0.108462	5	4313 L, 2 S, 1 W, 1 X	1 F, 11930 L, 1 V, 3 X	L	0.999073	0.000418936	0.499746	0
272	3465.19	0	4	3 A, 2 I, 4311 T, 1 X	6032 A, 2 P, 5898 T, 3 X	T	0.99861	0.505823	0.752217	0
273	3.84873	0.426865	4	4315 G, 1 W, 1 X	2 E, 11929 G, 1 R, 3 X	G	0.999537	0.000502723	0.50002	0
274	5.59231	0.470371	6	4313 A, 1 E, 1 S, 2 X	11926 A, 1 G, 1 S, 3 T, 1 V, 3 X	A	0.999073	0.000754085	0.499914	0
275	2549.71	0	8	6 A, 1 D, 2 I, 4307 T, 1 X	1 A, 4481 I, 262 L, 165 M, 2 P, 1 Q, 7020 T, 3 X	T	0.997684	0.411814	0.704749	0
276	2371.21	0	8	2 A, 2 D, 4305 E, 6 G, 1 R, 1 X	2 D, 7278 E, 3 K, 3237 P, 169 R, 1243 V, 3 X	E	0.99722	0.390197	0.693709	0
277	3705.92	0	7	4312 I, 2 L, 1 N, 1 V, 1 X	456 A, 1 F, 1 G, 5644 I, 1 L, 1 N, 5828 V, 3 X	I	0.998842	0.527105	0.762973	0
278	3711.24	0	13	1 E, 1 H, 1 P, 4312 Q, 1 R, 1 X	1 A, 1380 D, 4535 E, 1 K, 5 L, 1 P, 5642 Q, 3 S, 361 T, 1 V, 3 X, 2 Y	Q	0.998842	0.527273	0.763057	0
279	14156.5	0	13	8 A, 62 M, 1 N, 1 S, 4243 T, 2 X	3034 F, 11 I, 169 K, 5 L, 3857 M, 1662 N, 1 Q, 1 R, 1374 S, 375 T, 194 V, 3 X, 1249 Y	T	0.982858	0.96858	0.975719	0
280	757.564	2.43316e-155	11	1 A, 6 F, 1 P, 4302 S, 5 T, 1 V, 1 X	5 A, 6 C, 431 D, 1 F, 1366 G, 5 K, 8 L, 4 P, 10078 S, 27 T, 4 X	S	0.996525	0.155593	0.576059	0
281	8522.94	0	12	4307 G, 2 R, 6 S, 1 W, 1 X	2 A, 1368 D, 28 E, 2301 G, 1 I, 15 L, 30 N, 3 R, 8040 S, 142 T, 3 X, 2 Y	G	0.997684	0.807206	0.902445	0
283	6741.15	0	12	1 A, 6 G, 1 I, 3 M, 1 N, 2 S, 4302 T, 1 X	1 A, 144 D, 8 E, 7016 G, 1 I, 262 K, 22 N, 1 R, 1243 S, 3229 T, 4 V, 4 X	T	0.996525	0.729451	0.862988	0
284	9131.91	0	11	1 D, 6 N, 1 P, 4308 T, 1 X	262 G, 1 I, 193 L, 1 M, 5127 N, 26 S, 2035 T, 4285 V, 4 X, 1 Y	T	0.997915	0.829493	0.913704	0
286	9116.67	0	7	2 F, 4303 I, 6 L, 3 M, 1 N, 1 V, 1 X	1 F, 2033 I, 8520 L, 1373 M, 1 T, 3 V, 4 X	I	0.996757	0.829661	0.913209	0
287	2529.87	0	11	4311 F, 1 I, 2 L, 2 S, 1 X	6 A, 1 E, 7037 F, 1 L, 1 N, 188 Q, 239 S, 4280 T, 3 V, 5 X, 174 Y	F	0.99861	0.41039	0.7045	0
291	6425.39	0	8	4297 A, 1 K, 12 S, 6 T, 1 X	3400 A, 169 G, 21 M, 2 P, 4747 S, 3590 T, 2 V, 4 X	A	0.995367	0.715124	0.855245	0
292	0.829703	0.84235	3	4316 G, 1 X	1 C, 11929 G, 1 K, 4 X	G	0.999768	0.000502723	0.500136	0
293	6.12732	0.105577	3	4315 H, 1 P, 1 X	11922 H, 4 X, 9 Y	H	0.999537	0.00108923	0.500313	0
294	60.1173	4.26074e-11	6	4309 L, 1 M, 2 S, 4 V, 1 X	1 I, 11749 L, 1 M, 3 P, 1 S, 177 V, 3 X	L	0.998147	0.0155844	0.506866	0
295	94.1129	1.76519e-17	7	7 E, 4302 K, 2 N, 4 R, 1 T, 1 X	19 A, 11761 K, 2 R, 150 S, 3 X	K	0.996525	0.014579	0.505552	0
296	10.2755	0.113519	6	4312 C, 2 I, 1 S, 1 W, 1 X	11924 C, 3 R, 2 S, 4 X, 2 Y	C	0.998842	0.000921659	0.499882	0
297	536.882	9.377e-112	7	1 I, 4 K, 4310 R, 1 T, 1 X	1 E, 2 G, 1373 K, 10551 R, 1 S, 3 T, 4 X	R	0.998379	0.115961	0.55717	0
298	2446.45	0	8	1 I, 4310 L, 3 P, 2 V, 1 X	188 A, 1 G, 11 I, 7152 L, 17 M, 2 S, 4560 V, 4 X	L	0.998379	0.400754	0.699566	0
299	2600.76	0	5	1 E, 1 I, 4308 K, 6 R, 1 X	6927 K, 5002 R, 1 S, 5 X	K	0.997915	0.419606	0.708761	0
300	136.756	8.75138e-28	5	1 I, 4315 M, 1 X	2 I, 1 K, 365 L, 11560 M, 3 T, 4 X	M	0.999537	0.0314202	0.515478	0
301	2299.68	0	6	4301 D, 3 E, 9 G, 3 N, 1 X	2 A, 7333 D, 4411 E, 14 G, 3 N, 169 S, 3 X	D	0.996294	0.385589	0.690941	0
302	62.9083	3.04126e-12	5	4312 K, 4 R, 1 X	169 A, 1 E, 11748 K, 2 Q, 12 R, 3 X	K	0.998842	0.0156682	0.507255	0
303	69.1706	6.42469e-15	3	4316 L, 1 X	1 F, 11743 L, 188 V, 3 X	L	0.999768	0.0160871	0.507928	0
305	629.716	5.7321e-135	4	4316 L, 1 X	1565 I, 10359 L, 2 P, 5 V, 4 X	L	0.999768	0.132049	0.565908	0
306	78.2169	7.40384e-17	3	4278 K, 38 R, 1 X	11923 K, 2 Q, 7 R, 3 X	K	0.990966	0.00100545	0.495986	0
307	3.59213	0.464009	4	4315 G, 1 R, 1 X	1 A, 11929 G, 1 P, 4 X	G	0.999537	0.000502723	0.50002	0
308	2181.48	0	8	5 A, 189 I, 1 L, 3139 M, 433 T, 549 V, 1 X	2 I, 7019 M, 2 P, 4 S, 4643 T, 261 V, 4 X	M	0.727125	0.411898	0.569512	0
309	2241.96	0	4	2 P, 4314 S, 1 X	2 I, 7451 S, 4478 T, 4 X	S	0.999305	0.375702	0.687503	0
310	9.58341	0.0480613	4	3 C, 1 H, 1 X, 4312 Y	2 E, 1 H, 3 X, 11929 Y	Y	0.998842	0.000502723	0.499672	0
312	1524.97	0	4	5 I, 4311 M, 1 X	64 I, 264 L, 8563 M, 3041 V, 3 X	M	0.99861	0.28253	0.64057	0
313	4.05088	0.542115	5	4314 C, 1 R, 1 X, 1 Y	11929 C, 1 K, 1 W, 3 X, 1 Y	C	0.999305	0.000502723	0.499904	0
314	3022.08	0	12	1 A, 3 I, 1 R, 4311 T, 1 X	12 A, 188 D, 1 G, 1 I, 4 K, 717 L, 4 N, 5 P, 12 Q, 1 R, 4575 S, 6412 T, 3 X	T	0.99861	0.462757	0.730683	0
315	4332.46	0	9	1 A, 2 D, 4312 G, 1 S, 1 X	263 A, 1 C, 174 D, 1207 E, 5024 G, 3053 K, 2014 N, 1 R, 195 S, 3 X	G	0.998842	0.579053	0.788947	0
317	63.9628	2.42946e-11	7	4313 F, 2 L, 1 S, 1 X	1 C, 11745 F, 1 I, 8 L, 169 M, 7 S, 1 V, 3 X	F	0.999073	0.0159196	0.507496	0
318	2858.34	0	14	4314 K, 2 R, 1 X	4 A, 1 E, 50 F, 6 I, 6608 K, 3 L, 1 P, 8 Q, 39 R, 2728 S, 447 T, 2035 V, 1 W, 3 X, 1 Y	K	0.999305	0.446334	0.72282	0
319	9127.06	0	6	4308 L, 2 Q, 6 V, 1 X	3 A, 4907 F, 2556 I, 2037 L, 2427 V, 5 X	L	0.997915	0.829326	0.91362	0
321	1395.73	3.2373e-297	7	2 E, 4311 K, 3 R, 1 X	4 E, 3026 G, 8795 K, 5 N, 1 Q, 98 R, 2 W, 4 X	K	0.99861	0.263092	0.630851	0
322	2548.92	0	13	2 D, 4313 E, 1 G, 1 X	5 A, 3 D, 7012 E, 2 G, 2 H, 233 I, 4 K, 1609 N, 2 P, 1 Q, 1 S, 3028 T, 30 V, 3 X	E	0.999073	0.412484	0.705779	0
323	9231.48	0	8	3 A, 6 I, 238 L, 6 M, 4063 V, 1 X	1 F, 3610 I, 1372 M, 4911 P, 1 S, 2037 V, 3 X	V	0.941163	0.829326	0.885244	0
324	980.895	1.61637e-207	7	4308 A, 1 D, 1 P, 6 V, 1 X	9594 A, 1 Q, 2033 S, 267 T, 37 V, 3 X	A	0.997915	0.196146	0.597031	0
325	2361.21	0	8	4315 E, 1 G, 1 X	2 A, 4644 D, 7275 E, 1 G, 4 K, 4 N, 1 Q, 2 R, 2 X	E	0.999537	0.390448	0.694992	0
326	4.20848	0.519806	5	1 A, 4315 T, 1 X	1 I, 2 K, 1 S, 11928 T, 3 X	T	0.999537	0.00058651	0.500062	0
327	2549.08	0	9	4314 Q, 2 R, 1 X	2 A, 1 C, 2 D, 4639 G, 2 H, 262 L, 7018 Q, 1 R, 6 V, 2 X	Q	0.999305	0.411982	0.705643	0
328	24.3566	0.000185397	5	4308 H, 8 R, 1 X	1 D, 11927 H, 4 Q, 2 X, 1 Y	H	0.997915	0.000670297	0.499293	0
329	5.53574	0.236605	4	3 E, 4313 G, 1 X	1 A, 1 D, 1 E, 11929 G, 3 X	G	0.999073	0.000502723	0.499788	0
330	4.34705	0.500605	5	1 F, 1 S, 4314 T, 1 X	1 I, 3 K, 2 S, 11927 T, 2 X	T	0.999305	0.000670297	0.499988	0
331	4382.49	0	8	4 A, 1 G, 26 I, 4285 V, 1 X	27 A, 1 F, 5632 I, 2 L, 3 M, 1371 T, 4898 V, 1 X	V	0.992587	0.58961	0.791099	0
332	9127.23	0	8	1 F, 4308 L, 1 Q, 6 V, 1 X	2 A, 1 F, 197 I, 2036 L, 1 M, 264 T, 9431 V, 3 X	L	0.997915	0.829409	0.913662	0
333	8888	0	10	1 A, 6 I, 20 L, 1 M, 1 R, 4287 V, 1 X	1 A, 1 E, 1 F, 2 H, 6612 I, 3039 L, 177 M, 3 T, 2098 V, 1 X	V	0.993051	0.824214	0.908633	0
335	8793.44	0	5	2560 I, 1756 V, 1 X	1 G, 35 I, 4483 L, 1 N, 7412 V, 3 X	I	0.593004	0.997067	0.795036	0
336	10383	0	10	2 E, 4292 K, 6 Q, 16 R, 1 X	6 D, 2030 E, 1 H, 1542 K, 6 L, 1 N, 7118 Q, 2 R, 562 S, 665 T, 2 X	K	0.994209	0.8708	0.932505	0
337	68.9726	2.38237e-12	7	1 D, 1 F, 1 H, 1 X, 4313 Y	2 C, 1 D, 1 S, 169 V, 2 X, 11760 Y	Y	0.999073	0.0146628	0.506868	0
338	4381.09	0	12	1 D, 4309 E, 2 G, 2 K, 1 T, 1 V, 1 X	272 A, 2 C, 1 D, 4984 E, 2 F, 1 G, 1984 K, 124 P, 51 R, 1260 S, 3253 T, 1 X	E	0.998147	0.582405	0.790276	0
339	67.8061	1.25871e-14	3	2 E, 4314 G, 1 X	169 -, 11765 G, 1 X	G	0.999305	0.0142438	0.506774	0
340	6179.71	0	14	11 A, 8 D, 15 I, 2 P, 4280 T, 1 X	1107 A, 3600 D, 2045 E, 1 G, 178 K, 2 M, 1 N, 5 R, 1423 S, 3566 T, 4 V, 2 X, 1 Y	T	0.991429	0.701215	0.846322	0
341	2830.12	0	9	4309 D, 7 G, 1 X	1 C, 6623 D, 1 E, 5115 G, 1 H, 1 I, 188 N, 2 S, 1 V, 2 X	D	0.998147	0.445078	0.721612	0
342	7002.59	0	8	4303 A, 6 S, 1 T, 6 V, 1 X	1 -, 3069 A, 2 F, 4738 G, 3 P, 3606 S, 1 T, 514 V, 1 X	A	0.996757	0.742857	0.869807	0
343	7.53014	0.274585	6	1 A, 4314 P, 1 R, 1 X	1 -, 1 H, 11930 P, 2 S, 1 X	P	0.999305	0.000418936	0.499862	0
344	2.36653	0.668683	4	4316 C, 1 X	1 -, 11929 C, 3 S, 1 W, 1 X	C	0.999768	0.000502723	0.500136	0
345	120.187	7.00412e-23	7	2 E, 4314 K, 1 X	1 -, 2 I, 11622 K, 5 N, 1 Q, 302 R, 2 X	K	0.999305	0.0262254	0.512765	0
346	2399.18	0	7	4310 I, 1 M, 2 T, 3 V, 1 X	1 -, 1 A, 1 F, 7212 I, 2 T, 4717 V, 1 X	I	0.998379	0.395727	0.697053	0
347	3.7573	0.439847	4	4314 P, 2 S, 1 X	1 -, 1 L, 11931 P, 1 S, 1 X	P	0.999305	0.000335149	0.49982	0
348	2796.96	0	9	4022 F, 286 I, 3 L, 2 S, 1 V, 1 X, 2 Y	1 -, 253 A, 5646 F, 5847 I, 4 L, 1 N, 182 V, 1 X	F	0.931666	0.526938	0.729302	0
350	3483.7	0	11	1 A, 6 E, 207 L, 4095 S, 7 T, 1 X	1 -, 1 A, 4982 E, 14 F, 267 M, 2 N, 6305 S, 1 T, 358 V, 1 W, 3 X	S	0.948575	0.471722	0.710149	0
351	8476.86	0	10	60 A, 70 I, 4 N, 461 S, 3720 T, 1 V, 1 X	1 -, 435 A, 1 F, 4982 I, 1 M, 1 R, 2228 T, 4285 V, 1 X	T	0.86171	0.813322	0.837516	0
353	2222.63	0	8	4310 D, 1 G, 5 N, 1 X	1 -, 7452 D, 1 E, 2 G, 1 K, 193 N, 4283 S, 1 T, 1 X	D	0.998379	0.375618	0.686998	0
356	9131.55	0	8	4310 G, 6 K, 1 X	1 -, 169 A, 4478 D, 2035 G, 4974 K, 2 N, 12 R, 262 T, 2 X	G	0.998379	0.829493	0.913936	0
358	4489.38	0	14	11 A, 6 H, 157 I, 4 N, 2 P, 7 S, 4129 T, 1 X	1 -, 2020 A, 2819 H, 120 I, 1362 K, 2 L, 3 Q, 9 R, 4 S, 4738 T, 64 V, 3 X, 790 Y	T	0.956451	0.603016	0.779734	0
360	9139.45	0	12	6 L, 4305 N, 4 S, 1 T, 1 X	1 -, 6 A, 2 F, 2 G, 38 I, 169 K, 3612 L, 1 M, 2027 N, 8 S, 6067 V, 2 X	N	0.99722	0.830163	0.913692	0
361	4.47843	0.482775	5	1 -, 1 E, 4314 G, 1 X	1 -, 11929 G, 2 R, 1 S, 2 X	G	0.999305	0.000502723	0.499904	0
362	64.5911	5.81337e-11	8	1 G, 4315 R, 1 X	2 -, 1 C, 1 G, 169 I, 1 K, 1 P, 11757 R, 1 S, 2 X	R	0.999537	0.0149141	0.507225	0
363	353.945	2.19577e-73	6	4209 L, 2 S, 105 V, 1 X	2 -, 659 I, 10553 L, 2 P, 716 V, 3 X	L	0.974983	0.115794	0.545388	0
364	1731.71	0	9	4091 I, 1 K, 1 M, 223 V, 1 X	2 -, 1 G, 7274 I, 2 L, 1 M, 1 S, 3 T, 4647 V, 4 X	I	0.947649	0.390532	0.66909	0
365	543.796	2.79552e-115	5	1 A, 4315 T, 1 X	2 -, 1 A, 1 R, 1372 S, 10556 T, 3 X	T	0.999537	0.115543	0.55754	0
366	7486.98	0	8	4305 A, 4 T, 7 V, 1 X	2 -, 2815 A, 2 I, 1 L, 1 P, 853 S, 8258 V, 3 X	A	0.99722	0.764139	0.88068	0
367	545.263	1.4759e-113	7	1 H, 4315 N, 1 X	2 -, 1 H, 32 I, 10552 N, 1 S, 1341 T, 4 X, 2 Y	N	0.999537	0.115878	0.557707	0
368	4.93212	0.424221	5	4315 P, 1 R, 1 X	2 -, 2 L, 11926 P, 2 S, 3 X	P	0.999537	0.000754085	0.500145	0
369	5807.42	0	9	4310 I, 2 T, 4 V, 1 X	2 -, 5038 F, 3847 I, 797 L, 1 M, 1 N, 2230 V, 3 X, 16 Y	I	0.998379	0.677671	0.838025	0
370	767.019	2.05423e-162	6	23 A, 3 I, 4290 V, 1 X	2 -, 1555 A, 1 G, 459 I, 1 L, 9913 V, 4 X	V	0.993746	0.169418	0.581582	0
371	3489.95	0	12	7 A, 15 I, 8 S, 4286 T, 1 X	2 -, 1306 A, 1 D, 1371 E, 1 G, 65 I, 1 M, 6 P, 1 R, 3393 S, 5783 T, 2 V, 3 X	T	0.992819	0.515459	0.754139	0
375	3717.28	0	12	1 E, 4309 K, 1 N, 5 R, 1 X	2 -, 3781 A, 263 E, 2 I, 5615 K, 170 N, 2 P, 29 R, 650 S, 1389 T, 25 V, 6 X, 1 Y	K	0.998147	0.529535	0.763841	0
376	9110.46	0	11	19 D, 4281 E, 15 G, 1 K, 1 X	2 -, 3 A, 1 B, 3799 D, 2020 E, 1 G, 6095 N, 1 S, 2 T, 5 X, 6 Y	E	0.991661	0.83075	0.911205	0
378	3729.09	0	14	1 G, 7 L, 4304 P, 3 S, 1 T, 1 X	2 -, 6 A, 169 E, 8 I, 4734 K, 39 L, 1 M, 5598 P, 2 Q, 1 R, 8 S, 2 T, 1360 V, 5 X	P	0.996989	0.530959	0.763974	0
379	610.736	1.03895e-125	9	63 I, 4253 V, 1 X	2 -, 1 A, 1 D, 176 I, 1 L, 260 M, 1 N, 1260 T, 10228 V, 5 X	V	0.985175	0.143025	0.5641	0
380	2557.58	0	11	2 D, 1 H, 1 K, 4309 N, 2 S, 1 X, 1 Y	2 -, 2 I, 1 K, 4457 L, 446 M, 7004 N, 15 S, 1 V, 6 X, 1 Y	N	0.998147	0.413155	0.705651	0
381	609.21	2.06971e-129	5	4316 I, 1 X	2 -, 10405 I, 263 L, 1 N, 1259 V, 5 X	I	0.999768	0.128194	0.563981	0
382	5.22625	0.51514	6	4315 E, 1 K, 1 X	2 -, 11924 E, 1 G, 2 Q, 1 V, 5 X	E	0.999537	0.000921659	0.500229	0
383	5862.95	0	11	3155 A, 2 E, 2 I, 1156 T, 2 X	2 -, 5644 A, 2 D, 3 G, 5 I, 4687 L, 1229 M, 1 P, 357 V, 5 X	A	0.730832	0.527105	0.628968	0
384	165.407	5.57944e-31	9	1 D, 4313 E, 1 K, 1 L, 1 X	2 -, 262 D, 11494 E, 1 G, 169 N, 1 R, 1 V, 5 X	E	0.999073	0.0369501	0.518012	0
385	3.97351	0.409603	4	4317 P	2 -, 11924 P, 1 R, 2 S, 6 X	P	1	0.000921659	0.500461	0
386	3.45229	0.48517	4	1 A, 4316 P	2 -, 1 A, 1 L, 11926 P, 5 X	P	0.999768	0.000754085	0.500261	0
387	152.512	2.27724e-30	6	4263 F, 1 L, 53 S	2 -, 11914 F, 12 L, 1 V, 5 X, 1 Y	F	0.987491	0.00175953	0.494625	0
388	6.73298	0.346248	6	4316 G, 1 S	3 -, 1 A, 1 D, 11924 G, 1 R, 5 X	G	0.999768	0.000921659	0.500345	0
389	9134.42	0	8	6 D, 4311 E	3 -, 1 A, 9881 D, 2035 E, 5 G, 1 N, 1 S, 3 T, 5 X	E	0.99861	0.829493	0.914052	0
390	11.3051	0.125853	7	1 G, 1 N, 4315 S	3 -, 2 C, 3 F, 2 R, 11919 S, 6 X	S	0.999537	0.00134059	0.500439	0
391	864.3	2.827e-181	8	3 C, 1 F, 2 H, 4311 Y	3 -, 1 D, 15 F, 2035 N, 2 S, 6 X, 9873 Y	Y	0.99861	0.172769	0.58569	0
392	278.397	3.46237e-57	6	4229 I, 88 L	3 -, 11825 I, 1 L, 2 M, 2 T, 96 V, 6 X	I	0.979615	0.00921659	0.494416	0
393	1677.76	0	9	1 A, 1 E, 2 G, 74 I, 1 L, 6 M, 8 T, 4223 V, 1 X	3 -, 3 E, 3907 I, 5 L, 13 M, 7999 V, 5 X	V	0.978226	0.329786	0.654006	0
394	94.3123	1.60599e-17	7	2927 I, 1 M, 1389 V	3 -, 1 F, 1 G, 7124 I, 1 R, 4800 V, 5 X	I	0.678017	0.4031	0.540559	0
395	3.61332	0.306359	3	4317 G	3 -, 11925 G, 2 V, 5 X	G	1	0.000837872	0.500419	0
397	1675.27	0	10	6 E, 4310 G, 1 S	3 -, 1 A, 4 D, 3613 E, 8301 G, 4 K, 1 Q, 1 R, 1 S, 1 V, 5 X	G	0.998379	0.304483	0.651431	0
398	6649.81	0	10	4299 E, 10 G, 2 K, 6 P	3 -, 4032 D, 3285 E, 10 G, 1 H, 795 N, 3617 P, 1 S, 187 T, 4 X	E	0.99583	0.724759	0.860295	0
399	8306.31	0	13	3 E, 6 G, 4307 K, 1 R	3 -, 9 A, 2 E, 1 F, 3632 G, 4 H, 2402 K, 1136 N, 3040 Q, 3 R, 1521 S, 177 T, 1 V, 4 X	K	0.997684	0.798743	0.898213	0
400	6519.38	0	10	4262 A, 6 Q, 45 T, 4 V	4 -, 3401 A, 1 H, 261 K, 2 L, 8085 Q, 170 R, 6 S, 1 T, 4 X	A	0.98726	0.71504	0.85115	0
401	2428.36	0	7	4315 L, 1 M, 1 S	4 -, 1 F, 4726 I, 7186 L, 1 S, 13 V, 4 X	L	0.999537	0.397905	0.698721	0
402	3709.61	0	8	4313 K, 4 R	4 -, 3 I, 5638 K, 4463 N, 1 P, 12 R, 4 S, 1806 T, 4 X	K	0.999073	0.527608	0.763341	0
403	4388.17	0	11	3 I, 4312 L, 1 Q, 1 V	4 -, 2 F, 4544 H, 2036 I, 4979 L, 1 M, 2 P, 1 Q, 1 R, 4 X, 361 Y	L	0.998842	0.582824	0.790833	0
404	10830.7	0	12	1 -, 1 C, 1 G, 4 N, 1 R, 4309 S	5 -, 83 D, 6105 H, 4163 N, 2 P, 173 Q, 1393 S, 2 T, 6 X, 3 Y	S	0.998147	0.883284	0.940716	0
405	3.55591	0.736516	6	1 -, 1 R, 4315 W	5 -, 2 C, 1 G, 1 L, 3 R, 11918 W, 5 X	W	0.999537	0.00142438	0.500481	0
406	4487.85	0	8	1 -, 4312 F, 1 L, 2 V, 1 Y	6 -, 4891 F, 4880 H, 2 L, 1 P, 3 S, 1 V, 6 X, 2145 Y	F	0.998842	0.590197	0.794519	0
407	667.931	5.6443e-140	7	1 -, 1 E, 4307 K, 1 M, 7 R	6 -, 10244 K, 3 Q, 1673 R, 4 T, 5 X	K	0.997684	0.141684	0.569684	0
408	2764.32	0	11	1 -, 4173 K, 142 R, 1 T	7 -, 1234 A, 352 E, 1 F, 1 G, 7004 K, 1 N, 6 P, 16 R, 3305 S, 4 T, 4 X	K	0.966644	0.413155	0.689899	0
409	4.05948	0.668628	6	1 -, 4316 G	7 -, 1 A, 2 E, 11919 G, 1 R, 1 V, 4 X	G	0.999768	0.00134059	0.500554	0
410	10.5114	0.161397	7	1 -, 2 G, 1 R, 4313 S	7 -, 1 I, 1 K, 2 N, 1 R, 11917 S, 6 X	S	0.999073	0.00150817	0.500291	0
411	409.101	7.14733e-81	11	1 -, 1 I, 7 N, 4215 S, 93 T	9 -, 1 A, 2 F, 2 I, 2 K, 1 M, 1 P, 10424 S, 1488 T, 1 V, 4 X	S	0.976372	0.126602	0.551487	0
412	492.116	3.97024e-102	7	1 -, 4314 I, 2 M	9 -, 10679 I, 1235 L, 1 M, 1 N, 3 P, 3 V, 4 X	I	0.999305	0.105237	0.552271	0
413	11.2056	0.26188	9	1 -, 1 E, 4311 G, 3 R, 1 W	9 -, 1 A, 2 C, 1 D, 1 E, 11913 G, 2 R, 2 S, 4 X	G	0.99861	0.00184332	0.500227	0
414	1671.8	0	8	1 -, 1 E, 4307 K, 6 Q, 2 R	11 -, 5 E, 8295 K, 1 L, 1 N, 3609 Q, 5 R, 5 T, 3 X	K	0.997684	0.304985	0.651334	0
415	2548.57	0	7	1 -, 2 I, 4313 M, 1 V	11 -, 4732 A, 4 I, 168 L, 7015 M, 2 S, 3 X	M	0.999073	0.412233	0.705653	0
416	55.6709	3.39289e-10	6	1 -, 4298 F, 17 L, 1 V	11 -, 1 C, 11685 F, 12 I, 220 L, 1 V, 5 X	F	0.995599	0.0209468	0.508273	0
417	2368.72	0	12	1 -, 4305 E, 4 G, 1 K, 2 R, 4 V	11 -, 201 A, 7267 E, 2 G, 4 I, 1 K, 34 L, 1 Q, 1197 S, 3210 T, 4 V, 3 X	E	0.99722	0.391119	0.694169	0
418	8415.54	0	12	1 -, 4307 A, 9 T	11 -, 2346 A, 2 G, 3 I, 1 K, 6 N, 2 P, 169 Q, 1 R, 1372 S, 8017 T, 2 V, 3 X	A	0.997684	0.803435	0.900559	0
419	9.0607	0.170193	6	1 -, 1 I, 2 P, 4313 T	12 -, 2 A, 2 I, 3 P, 12 S, 11901 T, 3 X	T	0.999073	0.00284876	0.500961	0
420	9133.42	0	12	1 -, 4307 A, 6 M, 2 T, 1 V	12 -, 2030 A, 1 E, 3 F, 3 I, 4275 L, 3775 M, 2 S, 2 T, 266 V, 191 W, 4 X, 1371 Y	A	0.997684	0.829912	0.913798	0
421	2309.51	0	7	1 -, 1 G, 4315 R	12 -, 4 I, 4558 K, 5 Q, 7350 R, 2 S, 4 X	R	0.999537	0.384164	0.69185	0
422	14.0478	0.0503377	7	1 -, 1 A, 4314 G, 1 P	12 -, 1 C, 11906 G, 3 R, 10 V, 3 X	G	0.999305	0.00242983	0.500867	0
423	36.3359	1.52402e-05	8	1 -, 4307 A, 6 T, 2 V, 1 X	12 -, 11860 A, 1 E, 1 M, 1 P, 1 Q, 56 V, 3 X	A	0.997684	0.00628404	0.501984	0
424	8994.69	0	5	13 -, 6 K, 2 Q, 4295 R, 1 X	13 -, 168 E, 5230 K, 4443 Q, 2078 R, 3 X	R	0.994904	0.82589	0.910397	0
425	15.8526	0.00727776	5	13 -, 1 K, 4300 R, 1 T, 2 X	13 -, 2 E, 26 K, 11888 R, 1 T, 5 X	R	0.996062	0.003938	0.5	0
426	2363.76	0	10	13 -, 1 I, 4300 M, 3 T	13 -, 1 I, 1 K, 4639 L, 7272 M, 1 N, 1 R, 1 V, 1 W, 5 X	M	0.996062	0.3907	0.693381	0
427	21.0755	0.00694949	8	13 -, 4299 A, 2 P, 1 T, 2 V	13 -, 11889 A, 1 E, 2 G, 1 S, 1 T, 23 V, 5 X	A	0.99583	0.00385421	0.499842	0
428	2544.35	0	8	14 -, 4299 I, 1 L, 1 N, 1 T, 1 V	13 -, 4279 A, 7013 I, 1 L, 5 S, 1 T, 618 V, 5 X	I	0.99583	0.412401	0.704115	0
429	73.0144	2.41427e-14	5	14 -, 4303 L	13 -, 1 I, 11746 L, 169 M, 1 S, 5 X	L	0.996757	0.0158358	0.506296	0
430	10.779	0.0291634	4	14 -, 4303 G	14 -, 2 E, 11913 G, 1 R, 5 X	G	0.996757	0.00184332	0.4993	0
431	585.222	3.51402e-121	8	14 -, 2 A, 4286 D, 13 G, 2 N	14 -, 2 A, 1 C, 10525 D, 1383 E, 2 G, 2 H, 1 N, 5 X	D	0.992819	0.11814	0.55548	0
432	57.4508	4.86284e-10	7	14 -, 3 A, 4 I, 1 P, 4294 T, 1 X	14 -, 127 A, 2 I, 3 S, 11781 T, 3 V, 5 X	T	0.994672	0.0129032	0.503788	0
433	13.8694	0.0311295	6	14 -, 4302 A, 1 G	14 -, 11905 A, 1 G, 1 P, 2 T, 6 V, 6 X	A	0.996525	0.00251362	0.499519	0
434	11.3441	0.0449682	5	14 -, 1 R, 4302 W	14 -, 1 C, 1 D, 1 R, 11912 W, 6 X	W	0.996525	0.00192711	0.499226	0
435	6.63796	0.674755	9	15 -, 4302 D	37 -, 2 A, 11880 D, 1 E, 2 G, 1 H, 1 N, 2 V, 8 X, 1 Y	D	0.996525	0.00460829	0.500567	0
436	7.25479	0.20237	5	15 -, 4300 F, 1 I, 1 L	37 -, 11881 F, 8 L, 1 S, 8 X	F	0.996062	0.00452451	0.500293	0
437	58.9208	4.88925e-12	4	15 -, 4302 G	37 -, 11737 G, 4 R, 149 S, 8 X	G	0.996525	0.0165899	0.506558	0
438	5.86418	0.209524	4	15 -, 2 F, 4300 S	37 -, 1 F, 1 P, 11888 S, 8 X	S	0.996062	0.003938	0.5	0
439	10033.4	0	9	15 -, 4218 I, 7 L, 8 M, 69 V	38 -, 171 A, 1 F, 1535 I, 3585 L, 2 M, 1 P, 1 Q, 6593 V, 8 X	I	0.977067	0.871387	0.924227	0
440	3.33432	0.342895	3	15 -, 4302 G	38 -, 11888 G, 1 R, 8 X	G	0.996525	0.003938	0.500232	0
441	2.97936	0.394819	3	15 -, 4301 G, 1 R	38 -, 11886 G, 3 R, 8 X	G	0.996294	0.00410557	0.5002	0
442	554.116	1.69605e-114	8	15 -, 9 A, 1 G, 69 L, 6 M, 4217 V	38 -, 240 A, 167 F, 11 I, 1377 L, 21 M, 10071 V, 10 X	V	0.976836	0.156179	0.566508	0
443	1098.11	5.35553e-234	6	15 -, 4294 F, 7 L, 1 X	38 -, 1 A, 9298 F, 2586 L, 2 S, 1 V, 9 X	F	0.994672	0.220947	0.60781	0
444	1759.05	0	10	15 -, 1 M, 1 N, 1 P, 4299 T	38 -, 3 A, 5 I, 1 K, 3719 N, 1 S, 8158 T, 9 X, 1 Y	T	0.99583	0.316464	0.656147	0
445	3.87191	0.423619	4	16 -, 4301 S	38 -, 1 F, 1 P, 11887 S, 8 X	S	0.996294	0.00402178	0.500158	0
446	6678.61	0	9	18 -, 32 A, 1 F, 29 I, 21 M, 4216 V	38 -, 19 F, 4986 I, 3663 L, 6 M, 5 R, 4 T, 3205 V, 9 X	V	0.976604	0.731462	0.854033	0
447	10.241	0.114862	6	18 -, 4296 G, 3 R	39 -, 2 A, 1 E, 11882 G, 1 R, 1 W, 9 X	G	0.995136	0.00444072	0.499788	0
448	20.8863	0.00394205	7	18 -, 4299 K	40 -, 2 E, 11839 K, 2 N, 1 Q, 36 R, 6 T, 9 X	K	0.99583	0.00804357	0.501937	0
450	1701.69	0	8	18 -, 1 A, 209 I, 7 L, 1 T, 4081 V	40 -, 3 A, 1 G, 612 I, 3609 L, 1 S, 7659 V, 10 X	V	0.945332	0.358274	0.651803	0
451	7.66017	0.363511	7	18 -, 4298 H, 1 Y	40 -, 11876 H, 2 L, 1 N, 3 P, 1 T, 11 X, 1 Y	H	0.995599	0.00494344	0.500271	0
452	66.7588	6.65844e-12	7	19 -, 1 P, 4297 Q	40 -, 2 H, 1 K, 5 M, 2 P, 11713 Q, 163 T, 9 X	Q	0.995367	0.0186008	0.506984	0
453	4154.58	0	7	19 -, 3159 I, 2 T, 1137 V	40 -, 2 A, 1 F, 2299 I, 6 L, 9577 V, 10 X	I	0.731758	0.807373	0.769566	0
454	19.4408	0.00348049	6	19 -, 4288 F, 8 L, 2 S	40 -, 11880 F, 1 I, 3 L, 1 S, 1 W, 9 X	F	0.993282	0.00460829	0.498945	0
455	5.65874	0.226124	4	19 -, 4298 G	40 -, 1 A, 11882 G, 2 R, 10 X	G	0.995599	0.00444072	0.50002	0
457	2586.73	0	8	19 -, 4291 A, 6 I, 1 T	44 -, 6905 A, 1 E, 1 F, 3603 I, 1 N, 1373 V, 7 X	A	0.993977	0.42145	0.707713	0
458	2525.61	0	7	19 -, 2 S, 4296 Y	44 -, 4870 F, 2 H, 1 R, 2 S, 1 V, 7 X, 7008 Y	Y	0.995136	0.412819	0.703977	0
459	6127.88	0	10	19 -, 4296 G, 2 R	45 -, 1 A, 1 E, 3603 G, 258 K, 1 N, 169 Q, 4444 R, 2 S, 3402 T, 9 X	G	0.995136	0.698115	0.846625	0
461	2583.88	0	7	19 -, 6 A, 4292 L	46 -, 3603 A, 3 I, 6905 L, 1368 M, 1 T, 2 V, 7 X	L	0.994209	0.42145	0.707829	0
462	7.30791	0.198729	5	19 -, 4297 F, 1 S	46 -, 11870 F, 1 I, 10 L, 1 S, 7 X	F	0.995367	0.00544617	0.500407	0
463	3872.35	0	8	19 -, 3 N, 4294 S, 1 T	47 -, 1 C, 6432 G, 8 N, 1 P, 2 R, 5437 S, 7 X	S	0.994672	0.544449	0.769561	0
464	3.41726	0.49057	4	19 -, 4298 G	47 -, 11879 G, 1 R, 1 S, 7 X	G	0.995599	0.00469208	0.500145	0
465	2523.98	0	4	19 -, 4298 V	47 -, 170 L, 4701 M, 7010 V, 7 X	V	0.995599	0.412652	0.704125	0
466	34.3139	2.06181e-06	5	19 -, 1 P, 4296 S, 1 Y	48 -, 72 N, 11808 S, 7 X	S	0.995136	0.010641	0.502888	0
467	6.08049	0.193217	4	19 -, 1 R, 4297 W	49 -, 11877 W, 8 X, 1 Y	W	0.995367	0.00485966	0.500113	0
468	6127.05	0	11	19 -, 8 I, 2 P, 1 S, 4287 T	51 -, 3 A, 1 C, 257 F, 5487 I, 17 L, 1355 M, 3588 T, 1168 V, 8 X	T	0.993051	0.699372	0.846211	0
469	3657.18	0	7	19 -, 1 I, 4290 M, 1 T, 6 V	51 -, 992 I, 2 L, 5632 M, 258 S, 4613 T, 380 V, 7 X	M	0.993746	0.528111	0.760928	0
470	3521.68	0	4	20 -, 4297 K	52 -, 5803 K, 4698 Q, 1376 R, 6 X	K	0.995367	0.513783	0.754575	0
471	2340.47	0	9	21 -, 4289 I, 3 L, 1 M, 1 T, 2 V	53 -, 1 A, 1 F, 4443 G, 7259 I, 2 T, 171 V, 5 X	I	0.993514	0.391789	0.692651	0
472	9075.66	0	10	21 -, 7 E, 4283 G, 6 L	56 -, 6 F, 2033 G, 169 I, 9651 L, 2 M, 2 Q, 10 R, 1 V, 5 X	G	0.992124	0.829661	0.910892	0
473	2291.42	0	6	21 -, 4279 I, 15 L, 2 V	64 -, 7252 I, 3204 L, 1393 M, 12 T, 5 V, 5 X	I	0.991198	0.392375	0.691786	0
474	4.64004	0.200134	3	21 -, 4291 G, 5 X	68 -, 1 A, 11862 G, 4 X	G	0.993977	0.00611646	0.500047	0
475	6526.64	0	9	22 -, 20 A, 1606 I, 1 T, 2668 V	77 -, 4646 A, 1 C, 1076 F, 65 I, 293 L, 7 S, 265 T, 5501 V, 4 X	V	0.618022	0.539087	0.578554	0
476	1764.8	0	9	22 -, 4287 L, 1 M, 6 V, 1 X	88 -, 5 E, 2077 I, 8086 L, 1 P, 1 S, 1 T, 1672 V, 4 X	L	0.993051	0.322497	0.657774	0
477	2587.91	0	9	22 -, 1 C, 6 I, 4283 L, 4 M, 1 P	89 -, 1 H, 3578 I, 6891 L, 1 P, 3 T, 1368 V, 4 X	L	0.992124	0.422623	0.707373	0
478	3706.87	0	11	22 -, 1 A, 4294 T	91 -, 1 F, 173 I, 5798 L, 226 M, 2 P, 2 S, 5595 T, 42 V, 1 W, 4 X	T	0.994672	0.531211	0.762941	0
479	11.4739	0.0747878	6	22 -, 4 R, 4291 W	93 -, 1 C, 1 L, 1 P, 2 R, 11831 W, 6 X	W	0.993977	0.00871387	0.501346	0
481	8.75196	0.119376	5	22 -, 1 E, 4294 G	94 -, 2 A, 11834 G, 1 R, 4 X	G	0.994672	0.00846251	0.501567	0
482	8079.33	0	8	22 -, 4 I, 4283 L, 6 M, 1 S, 1 V	96 -, 1 F, 3226 I, 2467 L, 3568 M, 1370 T, 1202 V, 5 X	L	0.992124	0.793297	0.892711	0
483	81.7991	5.91506e-15	7	22 -, 4294 N, 1 Y	97 -, 2 D, 11634 N, 187 Q, 10 S, 1 T, 4 X	N	0.994672	0.0252199	0.509946	0
484	2547.87	0	8	22 -, 4295 S	99 -, 4440 A, 2 L, 5 M, 1 P, 6955 S, 428 T, 1 V, 4 X	S	0.994904	0.41726	0.706082	0
485	970.667	2.61864e-205	7	23 -, 4294 R	103 -, 1 G, 1 H, 2272 K, 1 L, 9550 R, 1 S, 6 X	R	0.994672	0.199832	0.597252	0
486	6073.8	0	9	23 -, 1 G, 22 N, 4271 S	107 -, 1 B, 4433 D, 1 E, 2 G, 1 I, 3817 N, 3568 S, 4 X, 1 Y	S	0.989344	0.701047	0.845196	0
487	2612.47	0	10	23 -, 28 A, 13 M, 4253 T	168 -, 1 A, 260 G, 16 I, 15 K, 167 M, 2 P, 4426 R, 1 S, 6874 T, 5 X	T	0.985175	0.424047	0.704611	0
488	92.2631	1.02592e-17	6	24 -, 2 P, 4291 S	169 -, 4 L, 30 P, 1 R, 11560 S, 167 T, 4 X	S	0.993977	0.0314202	0.512699	0
489	6183.28	0	8	25 -, 30 F, 4259 L, 1 M, 2 P	172 -, 4695 I, 1 K, 3565 L, 3488 M, 1 P, 10 V, 3 X	L	0.986565	0.701299	0.843932	0
490	3187.86	0	7	26 -, 1 A, 1 L, 4289 S	186 -, 5602 A, 5 D, 1 P, 6137 S, 1 T, 3 X	S	0.993514	0.485798	0.739656	0
491	10064.8	0	10	27 -, 2 I, 4277 M, 2 T, 9 V	454 -, 3 A, 1982 F, 3 I, 4306 L, 1613 M, 1 R, 3567 V, 2 W, 4 X	M	0.990734	0.864851	0.927793	0
492	5274.35	0	8	27 -, 9 A, 21 M, 7 S, 4253 T	457 -, 1229 A, 2 G, 224 M, 1 P, 5932 S, 4074 T, 13 V, 3 X	T	0.985175	0.658651	0.821913	0
493	6092.41	0	6	28 -, 4283 C, 6 L	461 -, 3578 C, 3967 F, 3755 L, 167 M, 2 S, 5 X	C	0.992124	0.700209	0.846167	0
494	6096.72	0	10	28 -, 2 F, 4244 I, 3 L, 1 N, 39 V	462 -, 2 A, 1 E, 3483 I, 4421 L, 3 M, 2 T, 3558 V, 3 X	I	0.98309	0.708169	0.84563	0
495	2395.73	0	12	34 -, 4226 A, 1 S, 3 T, 53 V	502 -, 6880 A, 1 E, 1 G, 4 I, 3682 L, 3 M, 1 P, 3 S, 18 T, 834 V, 1 W, 5 X	A	0.978921	0.423544	0.701232	0
496	1826.24	0	8	34 -, 3 I, 1 L, 4279 V	503 -, 1 F, 1 G, 2060 I, 262 L, 5 M, 1179 T, 7921 V, 3 X	V	0.991198	0.336322	0.66376	0
497	123.662	8.81504e-26	4	34 -, 1 D, 4282 G	510 -, 11420 G, 2 R, 3 X	G	0.991893	0.0431504	0.517521	0
498	16027.8	0	12	35 -, 1 G, 8 I, 2672 L, 1600 M, 1 P	511 -, 3 A, 4 F, 5776 G, 2930 I, 2 L, 1 R, 1 S, 2 T, 2702 V, 3 X	L	0.618948	0.999832	0.80939	0
499	1938.73	0	9	35 -, 1 A, 1 F, 32 I, 4248 V	513 -, 3 A, 3794 I, 2 L, 2 M, 2 T, 7615 V, 3 X, 1 Y	V	0.984017	0.361961	0.672989	0
500	2629.71	0	9	35 -, 1 P, 2 S, 4279 T	549 -, 2 A, 1 F, 11 I, 4386 L, 196 M, 6787 T, 3 X	T	0.991198	0.431336	0.711267	0
501	928.858	3.91129e-193	10	35 -, 1 I, 4279 L, 1 P, 1 Q	553 -, 2 A, 429 I, 9545 L, 194 M, 2 Q, 1 T, 1205 V, 1 W, 3 X	L	0.991198	0.200251	0.595724	0
502	3750.33	0	6	43 -, 1 F, 2 H, 4271 Y	558 -, 5898 F, 6 S, 1 V, 5 X, 5467 Y	Y	0.989344	0.541935	0.76564	0
503	130.168	1.09503e-23	9	43 -, 1 F, 1 I, 4271 L, 1 X	569 -, 3 F, 1 I, 11344 L, 2 M, 2 P, 1 R, 6 S, 1 V, 6 X	L	0.989344	0.0495182	0.519431	0
504	2595.08	0	7	43 -, 2 A, 4272 G	573 -, 1411 A, 1 D, 2 E, 6789 G, 4 H, 3151 S, 4 X	G	0.989576	0.431169	0.710372	0
505	3810.51	0	11	44 -, 28 A, 1 F, 1 I, 4243 V	587 -, 2699 A, 1326 F, 1 G, 5 I, 160 L, 6 N, 1 P, 4 S, 1842 T, 5300 V, 4 X	V	0.982858	0.555928	0.769393	0
506	6394.32	0	13	45 -, 2 I, 4256 M, 10 T, 3 V, 1 W	597 -, 260 A, 2 D, 155 G, 1 H, 2 I, 3 L, 3325 M, 3943 N, 188 S, 1325 T, 2129 V, 1 W, 4 X	M	0.98587	0.721408	0.853639	0
507	128.107	2.90457e-23	9	53 -, 3 A, 1 L, 4260 V	602 -, 6 A, 2 C, 4 G, 6 I, 1 L, 4 M, 1 S, 11305 V, 4 X	V	0.986796	0.0527859	0.519791	0
508	2492.27	0	12	158 -, 3 H, 4149 Q, 6 R, 1 W	652 -, 1 E, 154 G, 4215 H, 3 L, 1 M, 1 N, 6612 Q, 20 R, 259 S, 6 X, 11 Y	Q	0.961084	0.445999	0.703542	0
509	10.5559	0.481179	11	220 -, 4095 A, 1 D, 1 G	658 -, 11245 A, 2 D, 1 F, 5 G, 2 L, 2 P, 1 R, 11 S, 2 T, 2 V, 4 X	A	0.948575	0.0578132	0.503194	0

## Sheet: DENV2
Site	Chi-square value	p-value	Degree of freedom	Group1 Residues	Group2 Residues	Diagnostic Residue	Sensitivity	Specificity	Average	if average >= 0.98
19	15999.4	0	7	87 -, 2 R, 3525 S	55 -, 1362 A, 9 P, 10 S, 11196 T, 1 V, 5 X	S	0.975374	0.999209	0.987291	1
23	15987.6	0	9	87 -, 3525 I, 2 V	50 -, 171 A, 1 F, 12 I, 5799 L, 1 M, 2 S, 6596 V, 2 W, 4 X	I	0.975374	0.99905	0.987212	1
65	14334.1	0	8	1 -, 3612 L, 1 W	30 -, 7 A, 7983 I, 364 L, 2 M, 1 T, 4249 V, 2 X	L	0.999447	0.971198	0.985322	1
81	15712.1	0	13	1 -, 3 N, 1 R, 3522 S, 87 T	27 -, 45 A, 1 C, 10 F, 4621 H, 715 I, 1 P, 7 S, 4654 T, 932 V, 3 X, 1622 Y	S	0.974543	0.999446	0.986995	1
88	16200	0	14	1 E, 3613 K	26 -, 3800 A, 181 G, 1 H, 9 K, 2 L, 1 M, 3189 P, 3396 Q, 4 R, 1300 S, 717 T, 8 V, 4 X	K	0.999723	0.999288	0.999506	1
89	16217.3	0	15	1 K, 3612 R, 1 W	26 -, 2960 A, 3 C, 168 D, 5 G, 2 H, 6356 N, 1 P, 1631 Q, 6 R, 1278 S, 195 T, 4 V, 3 X	R	0.999447	0.999525	0.999486	1
95	16217.3	0	10	3614 S	25 -, 5 A, 1548 D, 4269 G, 1 I, 1 K, 4 M, 10 N, 6 S, 6763 T, 6 X	S	1	0.999525	0.999763	1
96	15123.2	0	8	32 I, 3 L, 3579 M	25 -, 5447 F, 8 I, 348 L, 196 M, 1 S, 4391 V, 6 X, 2216 Y	M	0.990315	0.984491	0.987403	1
118	16055.8	0	9	1 I, 27 K, 1 L, 3584 M, 1 T	6 -, 12610 K, 7 M, 1 N, 2 Q, 7 R, 5 X	M	0.991699	0.999446	0.995573	1
120	14087.1	0	14	3 I, 9 R, 8 S, 3594 T	4 -, 3262 A, 4 E, 1 F, 1 G, 5 H, 3 I, 4305 K, 268 L, 2031 Q, 1 R, 2332 S, 405 T, 10 V, 6 X	T	0.994466	0.967954	0.98121	1
122	15051.4	0	15	1 E, 2 I, 3581 K, 25 L, 5 Q	4 -, 193 A, 1 C, 1 I, 192 K, 2139 L, 3 M, 2 N, 1 P, 1 R, 4490 S, 1315 T, 4290 V, 6 X	K	0.990869	0.984808	0.987838	1
123	13981.1	0	12	3611 K, 3 R	4 -, 4 A, 2033 E, 1369 G, 10 H, 437 K, 324 N, 6 Q, 64 R, 1057 S, 7323 T, 6 X, 1 Y	K	0.99917	0.965422	0.982296	1
124	16022.5	0	15	4 D, 11 I, 21 K, 3568 N, 8 S, 1 X, 1 Y	4 -, 1 A, 1 E, 14 F, 10403 K, 161 L, 10 N, 1439 P, 3 Q, 8 R, 586 S, 2 T, 6 X	N	0.987272	0.999209	0.99324	1
125	13996.3	0	9	1 I, 3613 M	4 -, 4475 A, 1 G, 3399 I, 4310 L, 436 M, 1 R, 3 T, 3 V, 6 X	M	0.999723	0.965501	0.982612	1
143	16217.3	0	8	3614 P	2 -, 10 A, 2 G, 3 I, 170 L, 1 M, 6 P, 12437 V, 7 X	P	1	0.999525	0.999763	1
148	16174.2	0	10	1 P, 3613 S	2 -, 188 D, 1 E, 259 H, 2 I, 1374 N, 1 P, 13 S, 10622 T, 169 V, 7 X	S	0.999723	0.998971	0.999347	1
151	16211.5	0	17	2 D, 3611 E, 1 G	2 -, 11 A, 7 E, 3 H, 3 I, 167 K, 4 L, 259 M, 1244 N, 3 P, 6336 Q, 2 R, 3204 S, 1386 T, 6 X, 1 Y	E	0.99917	0.999446	0.999308	1
159	14828.3	0	12	3 -, 3609 G, 2 R	2049 -, 1240 A, 187 E, 3 F, 260 G, 11 I, 2 M, 4 P, 1 R, 1365 S, 7496 T, 15 V, 5 X	G	0.998616	0.979427	0.989022	1
160	16144	0	13	3 -, 3607 K, 2 N, 1 T, 1 X	2043 -, 169 D, 4295 E, 7 G, 245 H, 3 I, 12 K, 1363 N, 24 P, 4448 Q, 7 S, 7 T, 5 X, 10 Y	K	0.998063	0.99905	0.998557	1
164	14813.6	0	13	1 A, 1 D, 3610 E, 2 G	171 -, 52 A, 266 E, 1434 I, 4 K, 4 M, 186 N, 2 P, 1244 S, 9264 T, 5 V, 6 X	E	0.998893	0.978952	0.988923	1
170	15291.4	0	13	3613 K, 1 S	2 -, 3 A, 1 D, 2292 E, 4 G, 114 I, 173 K, 64 M, 1 N, 3 P, 2 R, 3039 S, 6933 T, 7 X	K	0.999723	0.986311	0.993017	1
181	15033.7	0	15	3 A, 1 D, 3608 E, 1 G, 1 Q	2 -, 1 A, 2 D, 221 E, 1 H, 1682 I, 5594 K, 1 L, 187 N, 4312 Q, 8 R, 5 S, 310 T, 305 V, 7 X	E	0.99834	0.982513	0.990426	1
190	16102.5	0	7	3 I, 3608 M, 3 V	1 -, 5 F, 191 I, 9378 L, 20 M, 2 P, 3035 V, 6 X	M	0.99834	0.998417	0.998379	1
207	16191.8	0	10	1 H, 1 K, 3 P, 3605 Q, 4 R	3 A, 182 E, 1353 K, 3 N, 1 P, 6 Q, 8 R, 90 S, 10986 T, 6 X	Q	0.99751	0.999525	0.998517	1
209	15005.5	0	8	2 D, 3582 E, 9 G, 18 K, 1 N, 1 R, 1 X	1 A, 196 E, 4282 G, 7864 K, 274 N, 12 R, 3 S, 6 X	E	0.991146	0.984491	0.987818	1
228	16159.8	0	9	3614 L	173 A, 261 H, 1 I, 16 L, 2 M, 1 N, 169 Q, 3043 S, 8966 T, 6 X	L	1	0.998734	0.999367	1
229	15409.9	0	10	2 L, 3612 P	1005 A, 2 F, 4 G, 1 L, 151 P, 3 R, 10693 S, 769 T, 5 V, 1 W, 4 X	P	0.999447	0.988052	0.993749	1
234	16196.2	0	17	1 E, 1 H, 2 L, 3608 Q, 2 R	1239 A, 189 D, 2024 E, 2 F, 262 G, 25 I, 11 K, 147 L, 1 M, 15 N, 18 P, 6 Q, 1 R, 5355 S, 250 T, 3089 V, 4 X	Q	0.99834	0.999525	0.998933	1
236	16181.4	0	12	1 A, 2 F, 6 L, 1 R, 3601 S, 3 T	4649 -, 1 A, 1 D, 4306 E, 4 G, 5 L, 2290 P, 9 S, 1369 V, 4 X	S	0.996403	0.999288	0.997845	1
237	16206.1	0	10	1 H, 1 I, 2 K, 3608 N, 2 S	4649 -, 6 A, 1618 H, 17 I, 6 N, 2 P, 15 Q, 6321 T, 4 X	N	0.99834	0.999525	0.998933	1
239	16210.6	0	9	1 D, 3611 I, 1 T, 1 V	2 D, 6 I, 4 K, 7973 N, 4644 R, 3 S, 1 T, 4 X, 1 Y	I	0.99917	0.999525	0.999348	1
240	16217.3	0	12	3614 Q	4 C, 2 D, 168 E, 2 G, 321 H, 347 K, 4737 N, 6 Q, 5999 R, 9 S, 1 T, 4 X, 1038 Y	Q	1	0.999525	0.999763	1
279	14446	0	13	1 I, 3 L, 3595 M, 1 Q, 1 R, 12 T, 1 V	8 A, 3034 F, 10 I, 169 K, 2 L, 324 M, 1663 N, 1375 S, 4606 T, 193 V, 5 X, 1249 Y	M	0.994743	0.974363	0.984553	1
285	16183.6	0	14	2 F, 21 I, 3578 L, 5 P, 2 S, 1 T, 5 V	3 E, 2 G, 1371 H, 4305 K, 8 L, 17 M, 156 N, 1 P, 255 R, 2023 S, 4493 T, 4 X	L	0.990039	0.999367	0.994703	1
291	16191.3	0	8	3 A, 21 M, 3589 T, 1 V	7694 A, 169 G, 1 K, 2 P, 4759 S, 7 T, 1 V, 5 X	T	0.993082	0.999446	0.996264	1
311	14792.5	0	12	2 C, 1 F, 1 P, 3609 S, 1 Y	2035 A, 1 D, 2 F, 4473 G, 169 K, 3 L, 1 P, 270 S, 1371 T, 4309 V, 4 X	S	0.998616	0.978636	0.988626	1
320	15190.8	0	16	2 A, 2 G, 3 I, 1 L, 3 M, 3603 V	1 -, 1306 A, 1 C, 1369 D, 4311 E, 6 F, 2 G, 3 H, 21 I, 2032 K, 2915 L, 13 R, 207 S, 261 T, 186 V, 4 X	V	0.996956	0.985282	0.991119	1
323	16182.7	0	8	1 F, 3608 I, 1 S, 4 V	3 A, 8 I, 238 L, 1378 M, 4911 P, 6096 V, 4 X	I	0.99834	0.999367	0.998853	1
334	16143.9	0	6	5 K, 3608 R, 1 X	1 D, 4742 E, 1 H, 3400 K, 4478 Q, 13 R, 3 X	R	0.99834	0.998971	0.998656	1
340	16119.6	0	14	3598 D, 13 E, 1 G, 1 N, 1 Y	1118 A, 10 D, 2032 E, 15 I, 178 K, 2 M, 2 P, 5 R, 1423 S, 7846 T, 4 V, 3 X	D	0.995573	0.999209	0.997391	1
342	16176.9	0	8	5 A, 2 F, 3 P, 3604 S	1 -, 7367 A, 4738 G, 8 S, 2 T, 520 V, 2 X	S	0.997233	0.999367	0.9983	1
355	16197.1	0	13	2 D, 3610 E, 1 G, 1 K	1 -, 8 E, 1 G, 61 H, 1 I, 4252 K, 187 M, 5646 N, 2240 Q, 57 R, 8 S, 173 T, 3 X	E	0.998893	0.999367	0.99913	1
357	16018.3	0	14	27 K, 3583 R, 1 S, 3 T	1 -, 196 A, 1371 E, 1 G, 9 I, 2019 K, 3512 L, 1234 M, 9 N, 1 Q, 13 R, 4 S, 4266 V, 2 X	R	0.991422	0.998971	0.995197	1
360	16217.3	0	12	2 F, 3612 L	1 -, 6 A, 2 G, 38 I, 169 K, 6 L, 1 M, 6332 N, 12 S, 1 T, 6067 V, 3 X	L	0.999447	0.999525	0.999486	1
374	15783.8	0	13	1 D, 3504 E, 109 G	2 -, 6 A, 4310 D, 11 E, 188 G, 2 H, 1 I, 2034 K, 1356 N, 1 R, 1231 S, 3478 T, 6 X, 12 Y	E	0.969563	0.99913	0.984346	1
376	15004.6	0	11	3602 D, 10 E, 1 G, 1 N	2 -, 3 A, 1 B, 216 D, 6291 E, 15 G, 1 K, 6094 N, 1 S, 2 T, 6 X, 6 Y	D	0.99668	0.982909	0.989794	1
397	16172.7	0	10	4 D, 3607 E, 1 G, 1 K, 1 Q	3 -, 1 A, 12 E, 12610 G, 3 K, 1 R, 2 S, 1 V, 5 X	E	0.998063	0.99905	0.998557	1
398	16200	0	10	3614 P	3 -, 4032 D, 7584 E, 20 G, 1 H, 2 K, 795 N, 9 P, 1 S, 187 T, 4 X	P	1	0.999288	0.999644	1
399	16098	0	13	1 E, 3612 G, 1 V	3 -, 9 A, 4 E, 1 F, 26 G, 4 H, 6709 K, 1136 N, 3040 Q, 4 R, 1521 S, 177 T, 4 X	G	0.999447	0.997943	0.998695	1
414	16199.4	0	8	2 -, 1 L, 3609 Q, 2 R	10 -, 6 E, 12602 K, 1 N, 6 Q, 5 R, 5 T, 3 X	Q	0.998616	0.999525	0.999071	1
420	15250.3	0	12	2 -, 3 I, 3605 M, 3 V, 1 X	11 -, 6337 A, 1 E, 3 F, 4275 L, 176 M, 2 S, 4 T, 264 V, 191 W, 3 X, 1371 Y	M	0.99751	0.986074	0.991792	1
439	16058.2	0	9	4 -, 22 I, 3585 L, 1 M, 1 P, 1 Q	49 -, 171 A, 1 F, 5731 I, 7 L, 9 M, 6662 V, 8 X	L	0.991976	0.999446	0.995711	1
450	16163.2	0	8	6 -, 3607 L, 1 V	52 -, 4 A, 1 G, 821 I, 9 L, 1 S, 1 T, 11739 V, 10 X	L	0.998063	0.999288	0.998675	1
456	14460	0	10	6 -, 3604 A, 3 T, 1 V	53 -, 329 A, 2 C, 1 D, 4444 G, 1 P, 2 R, 3574 S, 4224 T, 8 X	A	0.997233	0.973967	0.9856	1
457	16168.6	0	8	6 -, 1 F, 3603 I, 1 N, 3 V	57 -, 11196 A, 1 E, 6 I, 1 T, 1370 V, 7 X	I	0.996956	0.999525	0.998241	1
461	16175.4	0	7	7 -, 3603 A, 1 L, 1 T, 2 V	58 -, 6 A, 3 I, 11196 L, 1368 M, 7 X	A	0.996956	0.999525	0.998241	1
477	16071.7	0	9	33 -, 3577 I, 3 T, 1 V	78 -, 1 C, 1 H, 7 I, 11174 L, 4 M, 2 P, 1367 V, 4 X	I	0.989762	0.999446	0.994604	1
482	16000.3	0	8	38 -, 7 I, 3566 M, 2 T, 1 X	80 -, 1 F, 3223 I, 6750 L, 8 M, 1 S, 1368 T, 1203 V, 4 X	M	0.986718	0.999367	0.993043	1
491	15918	0	10	46 -, 3 A, 2 I, 1 L, 3562 V	435 -, 1982 F, 3 I, 4305 L, 5890 M, 1 R, 2 T, 14 V, 2 W, 4 X	V	0.985612	0.998892	0.992252	1
493	14912.8	0	6	49 -, 3564 L, 1 X	440 -, 7861 C, 3967 F, 197 L, 167 M, 2 S, 4 X	L	0.986165	0.984412	0.985289	1
494	15730.7	0	10	49 -, 2 A, 1 E, 4 I, 1 L, 1 T, 3556 V	441 -, 2 F, 7723 I, 4423 L, 3 M, 1 N, 1 T, 41 V, 3 X	V	0.983951	0.996756	0.990354	1
145	1914.7	0	4	3614 -	7896 -, 4734 G, 1 R, 1 V, 6 X	-	NA	NA	0	0
146	1914.7	0	5	3614 -	7896 -, 24 A, 3047 P, 446 S, 1219 T, 6 X	-	NA	NA	0	0
147	1914.7	0	3	3614 -	7896 -, 259 Q, 4477 T, 6 X	-	NA	NA	0	0
165	1914.69	0	7	3614 -	7896 -, 1 D, 4 H, 259 N, 4466 Q, 5 R, 6 X, 1 Y	-	NA	NA	0	0
166	1914.7	0	6	3614 -	7896 -, 4473 A, 1 E, 260 R, 1 T, 3 V, 4 X	-	NA	NA	0	0
167	1914.7	0	4	3614 -	7896 -, 1691 A, 3042 G, 3 V, 6 X	-	NA	NA	0	0
168	1914.7	0	5	3614 -	7896 -, 3 E, 1509 K, 3223 R, 2 T, 5 X	-	NA	NA	0	0
282	1355.59	9.98683e-290	6	3614 -	8968 -, 261 A, 3200 N, 201 S, 4 T, 1 V, 3 X	-	NA	NA	0	0
288	48.8316	2.49091e-11	2	3614 -	12469 -, 168 K, 1 N	-	NA	NA	0	0
289	47.5428	5.38167e-12	1	3614 -	12469 -, 169 L	-	NA	NA	0	0
290	47.5428	5.38167e-12	1	3614 -	12469 -, 169 H	-	NA	NA	0	0
349	2013.06	0	9	3614 -	7726 -, 10 A, 168 I, 1 L, 25 M, 263 Q, 3237 S, 7 T, 1200 V, 1 X	-	NA	NA	0	0
372	1914.69	0	8	3614 -	7896 -, 21 A, 263 E, 15 L, 2 M, 13 S, 1397 T, 3028 V, 3 X	-	NA	NA	0	0
373	1914.7	0	6	3614 -	7896 -, 2982 A, 182 G, 15 P, 6 R, 1555 S, 2 X	-	NA	NA	0	0
1	1856.58	0	7	98 -, 1 I, 3515 M	395 -, 154 A, 4147 F, 257 I, 9 L, 7664 M, 2 T, 10 X	M	0.972607	0.393575	0.683091	0
2	1714.98	0	8	98 -, 3516 R	392 -, 211 H, 4092 N, 2 P, 7924 R, 2 S, 3 T, 8 X, 4 Y	R	0.972883	0.373002	0.672943	0
3	12.6597	0.080847	7	98 -, 3513 C, 3 S	361 -, 12255 C, 2 F, 2 M, 3 R, 1 S, 5 W, 9 X	C	0.972053	0.0303054	0.501179	0
4	13575.2	0	10	98 -, 3512 I, 1 S, 1 T, 2 V	359 -, 1 A, 431 I, 4153 L, 1 M, 3 P, 5 R, 7676 V, 9 X	I	0.971776	0.965897	0.968836	0
5	6.86905	0.230563	5	97 -, 3516 G, 1 P	358 -, 1 E, 12269 G, 2 R, 8 X	G	0.972883	0.0291977	0.50104	0
6	4331.9	0	11	94 -, 3494 I, 13 M, 3 T, 9 V, 1 X	352 -, 1 E, 1 F, 4471 I, 3 K, 7 L, 3965 M, 1 N, 2 R, 187 T, 3640 V, 8 X	I	0.966796	0.646226	0.806511	0
7	6123.82	0	9	94 -, 7 A, 3513 S	351 -, 19 A, 3 C, 1 D, 4 E, 8916 G, 1 N, 3191 S, 145 T, 7 X	S	0.972053	0.747508	0.85978	0
8	960.743	5.33381e-200	10	93 -, 1 K, 3519 N, 1 Y	347 -, 175 D, 10 H, 3 I, 1 K, 9528 N, 1 Q, 2561 S, 3 T, 8 X, 1 Y	N	0.973713	0.246083	0.609898	0
9	7.37616	0.496644	8	93 -, 1 I, 3520 R	341 -, 1 A, 1 K, 1 P, 12284 R, 1 S, 1 W, 8 X	R	0.97399	0.0280108	0.501	0
10	5.1605	0.880202	10	93 -, 2 A, 3516 D, 1 E, 1 V, 1 X	339 -, 2 A, 1 B, 12274 D, 3 E, 1 F, 1 G, 4 H, 2 N, 3 V, 8 X	D	0.972883	0.028802	0.500843	0
11	120.686	2.24593e-24	5	91 -, 3520 F, 2 L, 1 S	68 -, 12558 F, 3 L, 8 X, 1 Y	F	0.97399	0.00633012	0.49016	0
12	1800.02	0	9	89 -, 1 A, 1 E, 1 L, 1 Q, 3521 V	68 -, 1 A, 1405 I, 3001 L, 1 M, 1 T, 8153 V, 8 X	V	0.974267	0.354882	0.664574	0
13	120.449	4.2827e-25	4	89 -, 3523 E, 1 K, 1 Q	63 -, 12562 E, 3 K, 1 Q, 9 X	E	0.97482	0.00601361	0.490417	0
14	122.354	2.40113e-26	3	88 -, 3526 G	61 -, 12561 G, 8 R, 8 X	G	0.97565	0.00609274	0.490871	0
15	4545.55	0	12	88 -, 1 A, 4 I, 3521 V	59 -, 1402 A, 1 D, 1 E, 1 F, 6337 L, 257 M, 1 P, 1 S, 4 T, 4566 V, 8 X	V	0.974267	0.638709	0.806488	0
16	176.386	5.90478e-34	8	88 -, 3525 S, 1 T	57 -, 2 G, 168 H, 1 L, 1 P, 2 R, 12392 S, 9 T, 6 X	S	0.975374	0.0194651	0.497419	0
17	133.113	2.84027e-26	6	88 -, 1 A, 3524 G, 1 R	56 -, 1 E, 12567 G, 7 R, 1 V, 6 X	G	0.975097	0.00561798	0.490357	0
18	9155.19	0	5	88 -, 3526 G	56 -, 10772 A, 1803 G, 1 P, 1 T, 5 X	G	0.97565	0.857335	0.916493	0
20	147.604	1.29304e-28	7	87 -, 5 S, 3522 W	52 -, 1 C, 1 G, 1 N, 2 R, 1 S, 12576 W, 4 X	W	0.974543	0.00490584	0.489725	0
21	194.569	2.18679e-36	10	87 -, 1 F, 2 I, 3524 V	51 -, 1 A, 1 G, 201 I, 6 L, 5 M, 1 N, 12368 V, 1 W, 3 X	V	0.975097	0.0213641	0.49823	0
22	188.17	4.69757e-35	10	87 -, 3527 D	50 -, 12402 D, 6 E, 1 G, 1 H, 1 M, 1 R, 169 S, 2 V, 3 X, 2 Y	D	0.975927	0.0186738	0.4973	0
24	200.001	7.43527e-37	11	87 -, 1 F, 1 L, 3525 V	50 -, 1 A, 2 E, 2 G, 24 I, 1 S, 168 T, 12385 V, 4 X, 1 Y	V	0.975374	0.020019	0.497696	0
25	118.038	1.96253e-22	7	78 -, 1 I, 3535 L	50 -, 12578 L, 3 P, 1 Q, 1 V, 1 W, 4 X	L	0.978141	0.00474759	0.491444	0
26	119.658	9.02618e-23	7	78 -, 3534 E, 1 Q, 1 X	49 -, 3 D, 12576 E, 4 G, 1 K, 1 S, 4 X	E	0.977864	0.00490584	0.491385	0
27	1886.26	0	9	64 -, 3550 H	49 -, 3 A, 2 E, 4434 G, 7974 H, 1 L, 1 M, 169 Q, 1 R, 4 X	H	0.982291	0.369046	0.675668	0
28	1752	0	8	5 -, 3609 G	48 -, 1 A, 4415 D, 1 E, 8166 G, 1 K, 1 N, 4 X, 1 Y	G	0.998616	0.353853	0.676235	0
29	1448.38	1.95317e-307	8	5 -, 1 G, 3608 S	47 -, 19 A, 1 E, 3649 G, 169 K, 1 N, 8747 S, 1 V, 4 X	S	0.99834	0.307881	0.65311	0
30	10.8872	0.208171	8	5 -, 3607 C, 1 R, 1 W	47 -, 1 A, 12579 C, 1 F, 1 S, 3 W, 5 X, 1 Y	C	0.998063	0.00466846	0.501366	0
31	405.932	1.00813e-82	8	5 -, 2 G, 3607 V	47 -, 2 A, 1 F, 9 I, 1246 L, 4 S, 11324 V, 5 X	V	0.998063	0.103972	0.551018	0
32	12.9101	0.0743293	7	5 -, 1 K, 1 R, 3607 T	47 -, 3 H, 1 I, 1 R, 4 S, 12577 T, 5 X	T	0.998063	0.00482671	0.501445	0
33	2012.76	0	10	5 -, 3608 T, 1 X	33 -, 2 A, 1 E, 4251 I, 21 L, 3 N, 1 P, 3 S, 7703 T, 615 V, 5 X	T	0.99834	0.390489	0.694414	0
34	12.9993	0.111874	8	4 -, 1 L, 3609 M	31 -, 25 I, 4 L, 12566 M, 1 Q, 2 S, 2 T, 2 V, 5 X	M	0.998616	0.0056971	0.502157	0
35	1078.58	1.25723e-228	7	4 -, 3607 A, 2 E, 1 P	31 -, 9572 A, 1 P, 3020 S, 1 T, 6 V, 7 X	A	0.998063	0.242602	0.620332	0
36	1170.72	2.97914e-245	10	2 -, 3601 K, 10 R, 1 T	30 -, 5 D, 8 E, 9348 K, 1219 N, 356 P, 1631 Q, 18 R, 18 S, 5 X	K	0.996403	0.260326	0.628364	0
37	6440.26	0	9	2 -, 1 D, 1 K, 3610 N	30 -, 7769 D, 188 E, 1389 G, 3191 N, 1 R, 64 S, 1 T, 5 X	N	0.998893	0.747508	0.8732	0
38	13.345	0.0641349	7	2 -, 3612 K	30 -, 3 E, 12578 K, 1 M, 3 N, 1 Q, 17 R, 5 X	K	0.999447	0.00474759	0.502097	0
39	13.154	0.0105472	4	2 -, 1 L, 3610 P, 1 V	30 -, 12603 P, 5 X	P	0.998893	0.00276943	0.500831	0
40	57.8065	1.25424e-10	6	2 -, 3612 T	30 -, 3 A, 2 I, 3 P, 169 S, 12425 T, 6 X	T	0.999447	0.0168539	0.50815	0
41	1191.1	5.92143e-253	7	2 -, 3611 L, 1 M	30 -, 3023 I, 9312 L, 1 M, 2 R, 6 S, 259 V, 5 X	L	0.99917	0.263175	0.631172	0
42	7.59936	0.179742	5	2 -, 3612 D	30 -, 1 A, 12598 D, 2 G, 2 V, 5 X	D	0.999447	0.00316506	0.501306	0
43	9920.21	0	8	2 -, 3591 F, 1 I, 20 L	30 -, 1 A, 1561 F, 6770 I, 5 L, 1 M, 1 R, 4263 V, 6 X	F	0.993636	0.876484	0.93506	0
44	1862.13	0	7	2 -, 3610 E, 1 G, 1 R	30 -, 3 D, 7972 E, 2 G, 3201 K, 1254 R, 171 S, 5 X	E	0.998893	0.369204	0.684049	0
45	1769.11	0	6	2 -, 3611 L, 1 V	30 -, 5 F, 8142 L, 4265 M, 1 P, 190 V, 5 X	L	0.99917	0.355752	0.677461	0
46	9436.24	0	12	2 -, 3514 I, 1 K, 5 M, 88 T, 4 V	30 -, 3 A, 143 E, 4 F, 1573 I, 4310 L, 3189 M, 2061 Q, 1 S, 1049 T, 270 V, 5 X	I	0.97233	0.875534	0.923932	0
47	1906.64	0	9	2 -, 1 E, 3610 K, 1 N	30 -, 1 D, 1 E, 7895 K, 1 M, 4257 N, 12 R, 5 S, 430 T, 6 X	K	0.998893	0.375297	0.687095	0
48	1866.47	0	9	2 -, 1 I, 1 Q, 1 S, 3609 T	30 -, 2 A, 1244 I, 3210 M, 1 P, 7976 T, 170 V, 5 X	T	0.998616	0.368887	0.683752	0
49	599.76	1.57677e-121	11	2 -, 1 D, 3609 E, 2 K	30 -, 171 A, 3 D, 10756 E, 6 G, 1 I, 12 K, 2 P, 2 S, 1626 T, 25 V, 4 X	E	0.998616	0.148916	0.573766	0
50	1937.38	0	7	2 -, 3609 A, 2 P, 1 T	30 -, 7849 A, 169 I, 3 P, 4582 V, 4 X, 1 Y	A	0.998616	0.378937	0.688777	0
51	10470	0	14	2 -, 3608 K, 1 N, 1 Q, 2 R	30 -, 2983 A, 1 C, 169 D, 2 I, 1377 K, 5 M, 2 N, 2 P, 1 R, 1464 S, 6555 T, 43 V, 4 X	K	0.99834	0.891043	0.944691	0
52	7960.65	0	13	2 -, 40 E, 1170 H, 4 L, 2396 Q, 2 Y	30 -, 38 D, 1564 E, 119 G, 12 H, 2 K, 7548 N, 2 P, 3260 Q, 51 R, 8 S, 4 X	Q	0.662977	0.742048	0.702513	0
53	3824.25	0	8	1 -, 1 I, 234 L, 3360 P, 17 S, 1 T	30 -, 6480 L, 266 M, 4487 P, 1 S, 1370 V, 4 X	P	0.929718	0.64496	0.787339	0
54	14.4889	0.0431378	7	1 -, 3608 A, 1 E, 1 G, 3 V	30 -, 12578 A, 1 G, 1 S, 2 T, 21 V, 5 X	A	0.99834	0.00474759	0.501544	0
55	8205.07	0	12	1 -, 20 I, 1 N, 3 S, 3589 T	30 -, 8 A, 83 D, 4608 E, 3 G, 564 I, 2 K, 1370 L, 2219 T, 3747 V, 4 X	T	0.993082	0.824418	0.90875	0
56	2012.66	0	7	1 -, 3 I, 3610 L	30 -, 121 A, 5 I, 7717 L, 1 M, 2 P, 4757 V, 5 X	L	0.998893	0.389381	0.694137	0
57	20.1624	0.0169363	9	1 -, 1 G, 1 K, 3608 R, 3 T	30 -, 1 C, 1 G, 1 H, 2 L, 12596 R, 3 S, 1 T, 3 X	R	0.99834	0.00332331	0.500832	0
58	2801.03	0	11	1 -, 3613 K	30 -, 3 A, 3 D, 180 E, 3 H, 1 I, 6522 K, 1 N, 5 R, 4509 S, 1377 T, 4 X	K	0.999723	0.483937	0.74183	0
59	3191.85	0	10	1 -, 25 F, 1 G, 2 S, 3585 Y	30 -, 1 F, 1 H, 6342 L, 1 M, 2 P, 169 V, 3 X, 6089 Y	Y	0.991976	0.518199	0.755087	0
60	47.2203	5.05602e-08	7	1 -, 3602 C, 1 S, 10 W	30 -, 12600 C, 1 G, 1 R, 4 X, 2 Y	C	0.99668	0.0030068	0.499843	0
61	3496.52	0	10	1 -, 1 F, 3083 I, 1 K, 1 L, 2 M, 1 T, 524 V	30 -, 2 F, 3 H, 7719 I, 1 V, 3 X, 4880 Y	I	0.853071	0.389223	0.621147	0
62	1766.22	0	14	1 -, 1 D, 3606 E, 4 K, 1 Q, 1 R	30 -, 9 A, 8152 E, 4 G, 1238 H, 13 K, 3007 L, 118 N, 4 R, 57 S, 2 V, 3 X, 1 Y	E	0.997786	0.354961	0.676374	0
63	670.821	9.99609e-143	5	1 -, 3610 A, 2 G, 1 T	30 -, 10565 A, 2033 G, 3 T, 5 V, 2 X	A	0.998893	0.164029	0.581461	0
64	2928.1	0	11	1 -, 3601 K, 1 Q, 10 R, 1 S	30 -, 16 A, 1 I, 6340 K, 539 L, 1 M, 12 R, 2421 S, 3107 T, 169 V, 2 X	K	0.996403	0.498338	0.747371	0
66	6054.12	0	12	1 -, 3612 T, 1 V	30 -, 10 A, 181 D, 1 G, 2 I, 1 L, 8 N, 1 P, 2 R, 8957 S, 3442 T, 3 X	T	0.999447	0.727647	0.863547	0
67	2004.13	0	7	1 -, 1 D, 3612 N	30 -, 4478 D, 57 E, 150 H, 1 K, 7731 N, 188 T, 3 X	N	0.999447	0.388273	0.69386	0
68	4871.17	0	8	1 -, 2 I, 3611 T	30 -, 1 A, 4322 I, 3207 L, 258 M, 2 S, 4311 T, 503 V, 4 X	T	0.99917	0.658886	0.829028	0
69	2010.18	0	7	1 -, 1 I, 3610 T, 1 V, 1 X	29 -, 258 A, 2 I, 169 K, 4454 S, 7720 T, 1 V, 5 X	T	0.998893	0.389144	0.694019	0
70	140.395	1.96426e-26	8	1 -, 1 I, 1 L, 3611 T	29 -, 1 A, 176 I, 1 K, 3 P, 266 S, 12158 T, 4 X	T	0.99917	0.0379807	0.518575	0
71	11528.5	0	12	1 -, 1457 A, 109 D, 2044 E, 1 G, 2 P	29 -, 1377 A, 6599 D, 2 G, 2945 K, 175 N, 72 R, 5 S, 1 T, 1429 V, 4 X	E	0.565578	1	0.782789	0
72	2748.29	0	10	1 -, 1 C, 2 F, 1 H, 3608 S, 1 Y	29 -, 4452 A, 169 D, 2 P, 6611 S, 1370 T, 5 X	S	0.99834	0.476895	0.737617	0
73	1151.72	2.57769e-243	8	1 -, 1 G, 1 L, 3610 R, 1 X	29 -, 3023 A, 1 G, 1 I, 171 K, 9408 R, 1 V, 4 X	R	0.998893	0.255578	0.627236	0
74	8.81508	0.116671	5	1 -, 3612 C, 1 S	29 -, 12602 C, 1 R, 1 S, 1 W, 4 X	C	0.999447	0.00284855	0.501148	0
75	11.4167	0.0437165	5	1 -, 1 C, 3612 P	29 -, 1 L, 12603 P, 1 S, 4 X	P	0.999447	0.00276943	0.501108	0
76	75.9662	9.12653e-14	7	1 -, 1 A, 1 I, 1 P, 3610 T	29 -, 19 A, 30 M, 170 S, 12386 T, 4 X	T	0.998893	0.0199399	0.509417	0
77	1868.37	0	8	1 -, 3 L, 3609 Q, 1 T	28 -, 1 A, 1 H, 3023 M, 7982 Q, 1598 T, 1 V, 4 X	Q	0.998616	0.368413	0.683515	0
78	10.8495	0.0544468	5	1 -, 3612 G, 1 N	28 -, 1 E, 12605 G, 1 R, 3 X	G	0.999447	0.00261117	0.501029	0
79	9.36586	0.0953312	5	1 -, 3613 E	28 -, 5 D, 12598 E, 3 G, 1 V, 3 X	E	0.999723	0.00316506	0.501444	0
80	10480.8	0	4	1 -, 3613 P	28 -, 11229 A, 1377 P, 1 V, 3 X	P	0.999723	0.891043	0.945383	0
82	1776.97	0	11	1 -, 1 I, 3609 L, 1 P, 1 Q, 1 X	27 -, 1 E, 2 F, 8150 L, 4452 N, 1 R, 1 S, 3 X, 1 Y	L	0.998616	0.355119	0.676868	0
83	13156.4	0	14	1 -, 4 A, 2 D, 772 K, 2744 N, 1 P, 68 S, 1 T, 21 V	27 -, 155 A, 3201 D, 1309 E, 3 G, 1384 K, 4 L, 184 M, 10 N, 2035 P, 4 Q, 198 T, 4121 V, 3 X	N	0.75927	0.999209	0.879239	0
84	1918.56	0	7	1 -, 3612 E, 1 T	26 -, 1 D, 7889 E, 1 G, 4712 K, 6 R, 3 X	E	0.999447	0.375771	0.687609	0
85	1917.08	0	7	1 -, 3610 E, 2 K, 1 N	26 -, 7891 E, 3 G, 2 K, 263 Q, 4450 R, 3 X	E	0.998893	0.375613	0.687253	0
86	2020.11	0	12	3614 Q	26 -, 4261 A, 2 G, 2 H, 1 L, 168 N, 1 P, 7714 Q, 4 R, 449 S, 5 T, 2 V, 3 X	Q	1	0.389619	0.694809	0
87	61.0466	2.9039e-10	8	3611 D, 3 H	26 -, 12448 D, 144 E, 1 G, 1 H, 6 N, 1 V, 3 X, 8 Y	D	0.99917	0.015034	0.507102	0
90	2160.54	0	9	3603 F, 6 L, 2 S, 1 V, 2 Y	26 -, 2 C, 7482 F, 5 H, 2 L, 165 N, 4 S, 4 X, 4948 Y	F	0.996956	0.407976	0.702466	0
91	597.858	6.75659e-126	6	1 F, 879 I, 35 L, 2699 V	26 -, 170 A, 3 F, 1371 I, 1 L, 11062 V, 5 X	V	0.746818	0.124703	0.435761	0
92	20.8171	0.00197873	6	3610 C, 2 R, 1 S, 1 Y	26 -, 1 A, 12604 C, 1 S, 6 X	C	0.998893	0.0026903	0.500792	0
93	5058.09	0	5	3587 K, 1 N, 26 R	25 -, 4082 K, 1 N, 1 P, 8523 R, 6 X	K	0.992529	0.677006	0.834767	0
94	8707.34	0	9	3613 H, 1 L	25 -, 2042 H, 2 K, 1 P, 4265 Q, 6283 R, 1 T, 18 X, 1 Y	H	0.999723	0.838424	0.919074	0
97	454.902	2.5673e-92	9	3614 V	25 -, 1 A, 2 E, 1 G, 2 I, 2 L, 169 S, 1242 T, 11189 V, 5 X	V	1	0.114654	0.557327	0
98	23.4699	0.00141128	7	3608 D, 1 G, 1 H, 3 N, 1 Y	25 -, 1 A, 12604 D, 3 G, 1 H, 4 X	D	0.99834	0.0026903	0.500515	0
99	19.6359	0.00641234	7	1 I, 3611 R, 2 T	25 -, 1 G, 1 K, 1 P, 12606 R, 4 X	R	0.99917	0.00253205	0.500851	0
100	14.7495	0.0114881	5	1 E, 3610 G, 3 R	25 -, 12605 G, 3 R, 1 V, 4 X	G	0.998893	0.00261117	0.500752	0
101	16.7175	0.0103794	6	1 F, 1 S, 3612 W	25 -, 1 M, 3 R, 12604 W, 5 X	W	0.999447	0.0026903	0.501068	0
102	16.4326	0.00571157	5	2 E, 3612 G	25 -, 3 A, 12605 G, 1 R, 4 X	G	0.999447	0.00261117	0.501029	0
103	15.9593	0.0429665	8	1 D, 1 H, 1 K, 3611 N	25 -, 5 D, 1 F, 1 G, 17 K, 12583 N, 2 R, 4 X	N	0.99917	0.00435195	0.501761	0
104	8.58876	0.035289	3	3614 G	25 -, 12608 G, 1 W, 4 X	G	1	0.00237379	0.501187	0
105	21.1017	0.00362244	7	3610 C, 3 F, 1 Y	25 -, 12603 C, 1 R, 2 S, 2 W, 4 X, 1 Y	C	0.998893	0.00276943	0.500831	0
106	11.484	0.0745216	6	3613 G, 1 R	25 -, 2 C, 2 E, 12600 G, 1 R, 2 V, 6 X	G	0.999723	0.0030068	0.501365	0
107	29.374	5.16811e-05	6	1 F, 3609 L, 4 S	25 -, 27 F, 1 I, 12577 L, 2 P, 6 X	L	0.998616	0.00482671	0.501722	0
108	16.6691	0.0196588	7	3613 F, 1 I	25 -, 12592 F, 6 L, 7 S, 1 V, 6 X, 1 Y	F	0.999723	0.00363982	0.501682	0
109	9.73513	0.0451337	4	3614 G	25 -, 1 A, 12604 G, 2 R, 6 X	G	1	0.0026903	0.501345	0
110	17.2874	0.0272513	8	1 H, 3612 K, 1 N	25 -, 1 E, 1 F, 12602 K, 1 R, 7 X, 1 Y	K	0.999447	0.00284855	0.501148	0
111	13.8309	0.0167197	5	3612 G, 1 P, 1 R	25 -, 2 F, 12604 G, 1 R, 6 X	G	0.999447	0.0026903	0.501068	0
112	10429.4	0	8	5 A, 3598 G, 11 S	25 -, 1 E, 1 F, 1377 G, 1 I, 2 N, 11225 S, 6 X	G	0.995573	0.891043	0.943308	0
113	4505.43	0	9	3608 I, 1 T, 5 V	25 -, 1 F, 4622 I, 6602 L, 1 N, 1 P, 1 S, 1379 V, 6 X	I	0.99834	0.634278	0.816309	0
114	5484.05	0	9	3614 V	25 -, 4452 D, 1 G, 2890 I, 1384 L, 35 M, 3 N, 1 T, 3841 V, 6 X	V	1	0.696075	0.848038	0
115	56.4994	1.57553e-11	4	1 A, 3613 T	25 -, 171 A, 1 S, 12435 T, 6 X	T	0.999723	0.0160627	0.507893	0
116	15.3939	0.0174048	6	3611 C, 1 F, 1 W, 1 X	25 -, 12604 C, 1 G, 3 R, 5 X	C	0.99917	0.0026903	0.50093	0
117	12.3545	0.136075	8	3612 A, 1 C, 1 V	6 -, 12600 A, 1 D, 1 P, 1 S, 4 T, 20 V, 5 X	A	0.999447	0.0030068	0.501227	0
119	4.92404	0.29518	4	3612 F, 2 L	4 -, 12625 F, 1 I, 2 L, 6 X	F	0.999447	0.00102864	0.500238	0
121	8.01079	0.155642	5	3614 C	4 -, 12610 C, 1 G, 16 R, 1 W, 6 X	C	1	0.00221554	0.501108	0
126	3115.59	0	12	3533 E, 81 K	4 -, 1 D, 6347 E, 2 G, 3939 I, 2 K, 2 L, 3 M, 1 P, 169 S, 2124 T, 38 V, 6 X	E	0.977587	0.497784	0.737686	0
127	52.6227	1.39755e-09	6	3614 G	4 -, 2 E, 12456 G, 167 L, 2 P, 1 R, 6 X	G	1	0.014401	0.507201	0
128	2587.6	0	12	7 E, 3602 K, 4 R, 1 T	4 -, 2 E, 169 F, 1 H, 1 I, 6822 K, 5 L, 1 M, 1372 N, 4169 R, 86 W, 6 X	K	0.99668	0.460199	0.728439	0
129	3298.6	0	11	1 F, 1945 I, 1 T, 1667 V	4 -, 70 A, 169 E, 1 G, 4269 I, 1373 L, 583 M, 260 S, 3933 T, 1969 V, 7 X	I	0.538185	0.662209	0.600197	0
130	1929.63	0	8	2 A, 1 M, 3611 V	4 -, 2 A, 1 E, 13 F, 4736 I, 1 T, 7874 V, 7 X	V	0.99917	0.376958	0.688064	0
131	485.153	1.07676e-99	8	1 E, 1 H, 331 L, 1 P, 3280 Q	2 -, 169 D, 6 H, 3137 L, 1 P, 9313 Q, 3 R, 7 X	Q	0.907582	0.263095	0.585339	0
132	10102.7	0	16	1 K, 1 L, 3605 P, 7 S	2 -, 4 A, 3 C, 735 H, 1345 I, 3038 K, 1 L, 1 M, 2 N, 1501 P, 167 Q, 197 R, 3 S, 6 T, 21 V, 7 X, 5605 Y	P	0.99751	0.881231	0.93937	0
133	52.5329	1.32786e-08	8	3613 E, 1 K	2 -, 1 A, 1 D, 12455 E, 1 G, 2 K, 1 R, 168 T, 7 X	E	0.999723	0.0144801	0.507102	0
134	56.9882	5.07983e-09	9	1 D, 1 I, 3612 N	2 -, 1 B, 4 D, 168 K, 12449 N, 2 S, 4 T, 7 X, 1 Y	N	0.999447	0.0149549	0.507201	0
135	1867.45	0	8	4 F, 3609 L, 1 W	2 -, 2 F, 4626 I, 7985 L, 1 S, 2 T, 8 V, 1 W, 11 X	L	0.998616	0.368175	0.683396	0
136	9718.22	0	9	3612 E, 1 G, 1 K	2 -, 3 D, 1642 E, 1 H, 10807 K, 2 N, 170 Q, 6 R, 5 X	E	0.999447	0.870074	0.93476	0
137	3.35337	0.645682	5	1 H, 3613 Y	2 -, 2 C, 2 H, 1 N, 6 X, 12625 Y	Y	0.999723	0.00102864	0.500376	0
138	6075.85	0	11	4 S, 3610 T	2 -, 1 D, 4425 E, 3 G, 47 K, 1 P, 1 Q, 260 R, 4305 S, 3418 T, 169 V, 6 X	T	0.998893	0.729546	0.86422	0
139	13469.7	0	6	3525 I, 2 L, 87 V	2 -, 2 A, 443 I, 3 L, 2 M, 12180 V, 6 X	I	0.975374	0.964947	0.97016	0
140	10396.6	0	12	2 A, 1 L, 12 M, 3599 V	2 -, 3242 A, 1243 G, 6112 I, 2 K, 1 L, 264 M, 1 P, 167 R, 26 S, 190 T, 1382 V, 6 X	V	0.995849	0.890647	0.943248	0
141	539.792	1.71742e-110	9	2592 I, 1 L, 1 T, 1020 V	2 -, 179 A, 1 G, 6467 I, 260 L, 2 M, 1 N, 5720 V, 6 X	I	0.717211	0.488289	0.60275	0
142	2016.92	0	11	1 A, 3613 T	2 -, 4460 F, 1 I, 1 L, 1 P, 168 Q, 1 R, 270 S, 7724 T, 6 X, 4 Y	T	0.999723	0.388827	0.694275	0
144	4.88818	0.558234	6	3613 H, 1 P	2 -, 12623 H, 1 L, 1 P, 2 Q, 2 R, 7 X	H	0.999723	0.0011869	0.500455	0
149	1921.4	0	9	3613 G, 1 R	2 -, 13 A, 1 D, 2 E, 7889 G, 2 L, 1678 S, 3044 V, 7 X	G	0.999723	0.375771	0.687747	0
150	4918.19	0	10	3614 E	2 -, 173 A, 7700 D, 4282 E, 1 F, 262 G, 20 N, 3 S, 185 T, 3 V, 7 X	E	1	0.661181	0.83059	0
152	5659.61	0	13	2135 H, 3 K, 1457 N, 1 P, 2 Q, 7 R, 2 S, 1 T, 6 Y	6 -, 1 D, 12183 H, 252 I, 2 L, 7 N, 3 P, 168 Q, 3 R, 1 T, 7 X, 5 Y	H	0.590758	0.0360025	0.31338	0
153	10485.8	0	8	3601 A, 1 G, 3 S, 2 T, 7 V	4913 -, 1373 A, 3 L, 6343 Q, 2 T, 3 V, 1 X	A	0.996403	0.891359	0.943881	0
154	2022.11	0	6	4 A, 1 F, 3 I, 3606 V	4913 -, 3 A, 1 F, 1 I, 1 M, 7718 V, 1 X	V	0.997786	0.389302	0.693544	0
155	134.098	3.99646e-25	8	2 -, 3610 G, 1 N, 1 R	7 -, 171 E, 12182 G, 5 R, 4 S, 256 V, 7 W, 6 X	G	0.998893	0.0360817	0.517487	0
156	17.2945	0.0271841	8	2 -, 5 D, 1 I, 1 K, 3595 N, 9 S, 1 X	13 -, 4 D, 1 H, 11 K, 12590 N, 12 S, 6 X, 1 Y	N	0.994743	0.00379807	0.49927	0
157	8429.85	0	15	3 -, 1 A, 3608 D, 2 N	12 -, 1 C, 2156 D, 5808 E, 2 F, 5 G, 2 K, 4 L, 1 M, 1 N, 10 S, 2 V, 168 W, 7 X, 4459 Y	D	0.99834	0.829403	0.913872	0
158	3790.4	0	11	4 -, 4 I, 1 P, 3605 T	13 -, 8 A, 62 F, 41 I, 16 K, 2 M, 116 N, 25 P, 7031 S, 5310 T, 12 X, 2 Y	T	0.99751	0.579839	0.788674	0
161	3460.21	0	16	2 -, 3605 H, 1 L, 1 N, 1 R, 1 T, 3 Y	7 -, 2393 A, 254 E, 1 F, 5681 H, 548 I, 7 L, 18 M, 4 N, 2 P, 2038 Q, 4 R, 1 S, 84 T, 1587 V, 6 X, 3 Y	H	0.99751	0.550483	0.773996	0
162	151.242	1.07968e-28	8	3613 G, 1 S	7 -, 5 A, 2 E, 12137 G, 169 K, 55 R, 258 T, 5 X	G	0.999723	0.0396423	0.519683	0
163	14922.6	0	13	44 E, 3377 K, 46 M, 1 N, 127 Q, 5 R, 14 T	7 -, 4258 A, 255 D, 92 E, 24 I, 181 K, 3 M, 11 Q, 2 R, 11 S, 4491 T, 3298 V, 5 X	K	0.934422	0.985678	0.96005	0
169	15488.1	0	8	3461 I, 1 L, 152 V	2 -, 7316 A, 4 D, 4467 F, 8 I, 175 L, 10 T, 648 V, 8 X	I	0.957665	0.999367	0.978516	0
171	4432.82	0	8	1391 I, 1 L, 2222 V	2 -, 169 F, 11191 I, 1 K, 1 L, 2 M, 1 T, 1265 V, 6 X	V	0.614831	0.899905	0.757368	0
172	118.999	5.3361e-22	8	1 Q, 2 R, 1 S, 3610 T	2 -, 1 A, 168 D, 1 I, 199 S, 12259 T, 8 X	T	0.998893	0.0299889	0.514441	0
173	54.3749	6.19834e-10	6	3612 P, 2 S	2 -, 167 A, 3 L, 12438 P, 19 S, 2 V, 7 X	P	0.999447	0.0158253	0.507636	0
174	2785.98	0	11	1 P, 3611 Q, 2 R	2 -, 2949 A, 1 G, 1 K, 169 L, 1501 N, 1 P, 6537 Q, 1373 R, 94 S, 2 V, 8 X	Q	0.99917	0.48275	0.74096	0
175	9280.36	0	7	2 N, 2 R, 3610 S	2 -, 10810 A, 1 D, 1810 S, 9 T, 6 X	S	0.998893	0.856781	0.927837	0
176	8424.78	0	6	56 P, 3558 S	2 -, 5 D, 164 G, 1 L, 10417 P, 2043 S, 6 X	S	0.984505	0.838345	0.911425	0
177	15016.4	0	11	3367 I, 1 M, 2 N, 5 S, 195 T, 44 V	2 -, 2 A, 19 I, 1 L, 12 M, 2 P, 260 R, 6357 S, 5976 T, 7 X	I	0.931655	0.998497	0.965076	0
178	5852.92	0	17	24 A, 11 I, 4 S, 3575 T	2 -, 301 A, 1 D, 174 F, 28 H, 1166 I, 1 K, 2 L, 1 M, 20 N, 3 P, 169 Q, 1 R, 1999 S, 3471 T, 2263 V, 6 X, 3030 Y	T	0.989209	0.725352	0.85728	0
179	1780.05	0	8	4 D, 3609 E, 1 G	2 -, 26 A, 1 D, 8147 E, 2 G, 1 K, 4450 T, 2 V, 7 X	E	0.998616	0.355357	0.676987	0
180	7486.65	0	9	3604 A, 2 P, 3 T, 5 V	2 -, 2596 A, 4298 I, 4259 L, 8 M, 23 Q, 4 T, 1442 V, 6 X	A	0.997233	0.794588	0.89591	0
182	107.381	5.01515e-19	9	3612 L, 2 X	2 -, 172 F, 12265 L, 187 M, 1 P, 1 R, 1 S, 2 V, 6 X, 1 Y	L	0.999447	0.0295142	0.51448	0
183	4692.99	0	12	16 A, 1 E, 33 I, 3564 T	2 -, 11 A, 2 D, 1 E, 4732 G, 53 I, 1 L, 1 N, 3404 P, 3 R, 10 S, 4412 T, 6 X	T	0.986165	0.650894	0.81853	0
184	13881.1	0	9	1 C, 23 D, 3589 G, 1 S	2 -, 1 A, 6932 D, 5256 E, 433 G, 1 I, 5 R, 2 S, 6 X	G	0.993082	0.965738	0.97941	0
185	81.4633	4.14597e-16	5	3614 Y	2 -, 269 F, 2 H, 1 I, 6 X, 12358 Y	Y	1	0.0221554	0.511078	0
186	10.9843	0.139306	7	2 D, 3612 G	2 -, 1 A, 1 E, 12624 G, 1 R, 1 W, 8 X	G	0.999447	0.00110777	0.500277	0
187	8245.93	0	11	1 A, 7 I, 1 P, 1 S, 3604 T	2 -, 4269 A, 5656 E, 4 I, 159 K, 1 N, 15 R, 259 S, 2236 T, 31 V, 6 X	T	0.997233	0.823073	0.910153	0
188	4655.1	0	10	20 A, 30 I, 3564 V	2 -, 173 A, 3 D, 2 F, 5 I, 7973 L, 1 P, 1 Q, 1 T, 4471 V, 6 X	V	0.986165	0.646226	0.816195	0
189	886.363	5.36363e-185	9	47 A, 1 M, 1 P, 1 S, 3564 T	1 -, 9 A, 2294 G, 4 I, 11 S, 10312 T, 1 V, 6 X	T	0.986165	0.184048	0.585107	0
191	8321.53	0	6	1 D, 3611 E, 1 K, 1 Q	1 -, 10421 D, 2205 E, 2 K, 2 Q, 1 V, 6 X	E	0.99917	0.825526	0.912348	0
192	12.1294	0.096383	7	3612 C, 1 I, 1 S	1 -, 12620 C, 1 F, 1 W, 6 X, 9 Y	C	0.999447	0.00142428	0.500435	0
193	2940.52	0	11	5 F, 1 P, 3606 S, 2 X	1 -, 1 D, 6108 E, 1 G, 1 L, 1 P, 168 Q, 1 R, 6350 S, 1 V, 5 X	S	0.997786	0.497547	0.747667	0
194	111.662	4.14959e-21	7	1 A, 3611 P, 2 S	2 -, 190 A, 12272 P, 1 Q, 2 T, 168 V, 3 X	P	0.99917	0.0289603	0.514065	0
195	52.9132	3.85639e-09	7	3614 R	2 -, 6 G, 2 K, 1 P, 168 Q, 12455 R, 1 T, 3 X	R	1	0.0144801	0.50724	0
196	2625.59	0	6	2 M, 3612 T	2 -, 7 A, 1 P, 5846 S, 6778 T, 4 X	T	0.999447	0.463681	0.731564	0
197	175.432	3.16518e-35	6	1 A, 3577 G, 34 S, 2 V	2 -, 174 A, 1 E, 12457 G, 4 X	G	0.989762	0.0143219	0.502042	0
198	1938.64	0	9	4 F, 3609 L, 1 S	1 -, 10 F, 4596 I, 7849 L, 1 M, 1 N, 175 V, 1 W, 4 X	L	0.998616	0.378937	0.688777	0
199	471.654	6.70799e-96	9	2 A, 3606 D, 3 G, 2 N, 1 V	1 -, 11171 D, 1 G, 1 K, 1456 N, 3 T, 4 X, 1 Y	D	0.997786	0.116078	0.556932	0
200	1774.53	0	9	3608 F, 3 L, 2 S, 1 X	1 -, 2 A, 8147 F, 5 I, 7 L, 1 P, 4467 T, 4 V, 4 X	F	0.99834	0.355357	0.676848	0
201	671.231	1.11488e-139	8	1 D, 6 H, 3605 N, 1 S, 1 T	1 -, 13 D, 1430 E, 146 G, 1 H, 10609 N, 430 S, 4 T, 4 X	N	0.99751	0.160548	0.579029	0
202	2021.03	0	11	3613 E, 1 V	1 -, 4284 A, 450 D, 7717 E, 1 G, 1 H, 1 L, 173 N, 5 R, 1 T, 4 X	E	0.999723	0.389381	0.694552	0
203	2030.65	0	9	4 I, 3609 M, 1 T	1246 F, 6 H, 262 L, 7714 M, 169 S, 1 T, 9 V, 4 X, 3227 Y	M	0.998616	0.389619	0.694118	0
204	4872.52	0	10	2 A, 1 G, 1 I, 1 L, 3609 V	2 -, 1 A, 2 H, 3376 I, 27 M, 1 R, 4319 V, 4 X, 4906 Y	V	0.998616	0.658253	0.828435	0
205	2016.99	0	7	3611 L, 1 M, 2 S	4 F, 169 I, 7715 L, 1 M, 4 S, 4480 V, 4 X, 261 Y	L	0.99917	0.389539	0.694355	0
206	2730.96	0	8	3613 L, 1 M	169 A, 189 F, 1 I, 6618 L, 5649 M, 2 S, 3 V, 1 W, 6 X	L	0.999723	0.476341	0.738032	0
208	1774.24	0	10	4 I, 1 K, 3609 M	6 A, 1 C, 1 G, 2 I, 2 K, 1 L, 8152 M, 2 R, 1 T, 4465 V, 5 X	M	0.998616	0.354961	0.676789	0
210	8969.24	0	14	1300 D, 100 E, 1 G, 4 K, 2170 N, 39 S	91 A, 2 D, 4438 E, 1 F, 30 G, 1 I, 1283 K, 2301 N, 6 P, 1 Q, 1 R, 1240 S, 3237 T, 5 X, 1 Y	N	0.600443	0.81793	0.709186	0
211	68.5697	4.54854e-14	4	3612 K, 2 R	26 D, 146 E, 12387 K, 73 R, 6 X	K	0.999447	0.0198607	0.509654	0
212	8696.3	0	9	3612 A, 2 V	2047 A, 265 H, 1 M, 3 N, 2 P, 1 R, 5992 S, 4322 T, 5 X	A	0.999447	0.838028	0.918737	0
213	1667.28	0	6	1 R, 3613 W	4278 F, 4 L, 2 R, 1 S, 8345 W, 5 X, 3 Y	W	0.999723	0.33969	0.669707	0
214	702.184	2.33178e-147	7	3600 L, 13 M, 1 P	2 F, 173 I, 10426 L, 2030 M, 1 V, 1 W, 5 X	L	0.996126	0.175028	0.585577	0
215	2.91862	0.892428	7	1 A, 1 E, 1 G, 3611 V	4 A, 1 E, 3 G, 1 I, 1 M, 1 P, 12623 V, 4 X	V	0.99917	0.0011869	0.500178	0
216	110.348	4.53911e-19	10	3614 H	167 D, 1 F, 12261 H, 1 L, 192 N, 1 P, 1 Q, 6 R, 2 V, 5 X, 1 Y	H	1	0.0298307	0.514915	0
217	2697.48	0	6	1 G, 1 K, 3612 R	1 E, 1 G, 5965 K, 1 M, 2 N, 6664 R, 4 X	R	0.999447	0.472701	0.736074	0
218	1924.26	0	6	1 P, 3613 Q	194 D, 4547 E, 2 H, 7 L, 7884 Q, 4 X	Q	0.999723	0.376167	0.687945	0
219	2.56511	0.766659	5	3614 W	1 C, 1 G, 2 M, 1 R, 12629 W, 4 X	W	1	0.000712138	0.500356	0
220	50.3245	3.08919e-10	4	3612 F, 1 L, 1 V	169 A, 12457 F, 4 L, 3 V, 5 X	F	0.999447	0.0143219	0.506884	0
221	3452.46	0	12	1 I, 3613 L	2008 F, 1682 H, 1 I, 1 K, 5710 L, 3043 M, 11 N, 168 Q, 4 R, 1 S, 1 T, 4 V, 4 X	L	0.999723	0.548188	0.773956	0
222	4.81767	0.567403	6	3608 D, 1 H, 4 N, 1 X	12619 D, 1 E, 2 G, 11 N, 1 V, 4 X	D	0.99834	0.0015034	0.499922	0
223	92.3568	4.05621e-17	7	3610 L, 1 M, 1 P, 1 Q, 1 V	1 F, 264 I, 12368 L, 5 X	L	0.998893	0.0213641	0.510129	0
224	1861.9	0	7	3613 P, 1 T	593 A, 5 D, 2 H, 3232 N, 7984 P, 647 S, 170 T, 5 X	P	0.999723	0.368254	0.683989	0
225	6.34734	0.273872	5	1 F, 3613 L	12628 L, 3 M, 1 P, 2 T, 4 X	L	0.999723	0.000791264	0.500257	0
226	2.28284	0.515817	3	3614 P	2 A, 2 L, 12630 P, 4 X	P	1	0.000633012	0.500317	0
227	3.7125	0.44631	4	3614 W	2 G, 2 L, 5 R, 12625 W, 4 X	W	1	0.00102864	0.500514	0
230	1771.37	0	6	3614 G	3035 A, 8153 G, 2 L, 1435 P, 1 R, 7 S, 5 X	G	1	0.354882	0.677441	0
231	1762.88	0	8	3610 A, 1 E, 1 P, 1 S, 1 T	8150 A, 51 E, 2992 G, 1 L, 3 P, 1410 S, 16 T, 12 V, 3 X	A	0.998893	0.355119	0.677006	0
232	9724.48	0	11	3611 D, 1 E, 1 H, 1 N	7 A, 1639 D, 182 G, 1 H, 14 I, 14 L, 14 N, 1 R, 8457 S, 2305 T, 4 X	D	0.99917	0.870312	0.934741	0
233	2669.13	0	12	1 E, 77 I, 640 K, 1 M, 2 P, 2892 T, 1 X	27 A, 3 D, 1 E, 169 G, 3 I, 4 M, 55 N, 6 S, 12366 T, 1 V, 3 X	T	0.800221	0.0215224	0.410872	0
235	13897.7	0	12	564 E, 3048 G, 1 R, 1 X	4649 -, 4 A, 1370 E, 6 G, 11 H, 1 I, 4 K, 4295 Q, 4 R, 1 S, 2285 T, 4 V, 4 X	G	0.843387	0.999525	0.921456	0
238	5.77703	0.21643	4	1 L, 3613 W	1 C, 2 G, 12630 W, 5 X	W	0.999723	0.000633012	0.500178	0
241	5472.58	0	9	3610 K, 4 N	5 E, 1 I, 3854 K, 4 L, 169 M, 2 P, 4116 Q, 4483 R, 4 X	K	0.998893	0.695047	0.84697	0
242	1775.12	0	8	1 A, 3612 E, 1 K	4308 D, 8151 E, 2 F, 2 G, 169 H, 1 K, 1 N, 4 X	E	0.999447	0.35504	0.677243	0
243	6415.36	0	10	1 A, 30 M, 2 P, 3581 T	268 A, 1 F, 169 H, 11 I, 7573 L, 3 P, 1372 R, 5 S, 3232 T, 4 X	T	0.990869	0.744263	0.867566	0
244	430.899	6.4698e-91	5	1 F, 3613 L	3 F, 11256 L, 1372 M, 2 P, 1 V, 4 X	L	0.999723	0.109353	0.554538	0
245	1662.53	0	9	1 A, 3613 V	2 A, 2 E, 1 G, 2 I, 6 L, 4265 M, 2 T, 8354 V, 3 X, 1 Y	V	0.999723	0.338978	0.66935	0
246	2021.25	0	6	1 A, 4 I, 1 N, 3608 T	3 A, 4910 E, 2 I, 1 K, 7719 T, 3 X	T	0.99834	0.389223	0.693781	0
247	6.59391	0.360038	6	3613 F, 1 L	1 C, 12612 F, 3 L, 17 S, 1 V, 3 X, 1 Y	F	0.999723	0.00205729	0.50089	0
248	1866.44	0	6	3613 K, 1 Q	4647 E, 2 G, 7981 K, 3 N, 1 Q, 1 R, 3 X	K	0.999723	0.368492	0.684108	0
249	8705.27	0	13	1 I, 1 K, 3608 N, 2 S, 1 X, 1 Y	2 A, 261 D, 4441 E, 38 G, 2 I, 2041 N, 169 P, 2 Q, 4309 T, 1370 V, 3 X	N	0.99834	0.838503	0.918421	0
250	4357.66	0	4	3612 P, 1 R, 1 T	7858 A, 4777 P, 3 X	P	0.999447	0.622013	0.81073	0
251	5.20685	0.157262	3	3613 H, 1 P	12632 H, 3 Q, 3 X	H	0.999723	0.000474759	0.500099	0
252	8.98367	0.174498	6	3612 A, 1 D, 1 P	12631 A, 1 G, 2 T, 1 V, 3 X	A	0.999447	0.000553885	0.5	0
253	1864.43	0	6	3613 K, 1 R	168 A, 7982 K, 1 M, 3 R, 4479 T, 1 V, 4 X	K	0.999723	0.368413	0.684068	0
254	534.999	2.21978e-113	5	3592 K, 22 R	5 E, 10810 K, 3 N, 1647 R, 169 T, 4 X	K	0.993913	0.144643	0.569278	0
255	52.5007	1.47885e-09	6	1 P, 3613 Q	1 E, 4 H, 169 I, 7 P, 12451 Q, 3 R, 3 X	Q	0.999723	0.0147966	0.50726	0
256	10482.8	0	9	3614 D	1378 D, 6343 E, 1 F, 1 G, 27 K, 144 R, 4281 S, 455 T, 3 X, 5 Y	D	1	0.890964	0.945482	0
257	6.9218	0.140079	4	1 I, 3613 V	8 A, 1 L, 12626 V, 3 X	V	0.999723	0.000949517	0.500336	0
258	1780.42	0	9	1 F, 1 I, 3612 V	14 A, 2 D, 2941 I, 169 L, 5 M, 1 S, 1368 T, 8136 V, 2 X	V	0.999447	0.356227	0.677837	0
259	1867.42	0	4	2 A, 4 I, 3608 V	4649 A, 1 I, 4 L, 7980 V, 4 X	V	0.99834	0.368571	0.683455	0
260	11.3791	0.0773425	6	1 F, 3609 L, 2 S, 2 V	1 F, 12629 L, 2 P, 2 Q, 2 V, 2 X	L	0.998616	0.000712138	0.499664	0
261	1.72815	0.785598	4	3613 G, 1 X	4 A, 1 E, 12629 G, 1 R, 3 X	G	0.999723	0.000712138	0.500218	0
262	52.0358	5.74446e-09	7	3614 S	3 A, 18 D, 153 N, 2 P, 12458 S, 1 T, 1 V, 2 X	S	1	0.0142428	0.507121	0
263	15.3382	0.0177834	6	1 K, 2 P, 3609 Q, 1 S, 1 X	1 L, 12632 Q, 3 R, 2 X	Q	0.998616	0.000474759	0.499546	0
264	4.26669	0.511692	5	1 D, 3611 E, 1 R, 1 X	2 D, 12621 E, 2 G, 9 K, 1 R, 3 X	E	0.99917	0.00134515	0.500258	0
265	1.45442	0.962464	6	3612 G, 1 R, 1 X	2 A, 1 E, 12626 G, 4 R, 1 S, 1 W, 3 X	G	0.999447	0.000949517	0.500198	0
266	443.146	1.47778e-93	5	3608 A, 2 G, 3 T, 1 X	11234 A, 1164 G, 235 S, 1 V, 4 X	A	0.99834	0.111094	0.554717	0
267	2016.19	0	7	2 I, 1 L, 3611 M	1 F, 1 I, 4648 L, 7718 M, 1 P, 1 T, 265 V, 3 X	M	0.99917	0.389302	0.694236	0
268	63.1366	1.12603e-10	8	1 A, 3612 H, 1 Q	12429 H, 1 I, 169 K, 15 P, 3 Q, 17 R, 3 X, 1 Y	H	0.999447	0.0165374	0.507992	0
269	2489.43	0	8	1 A, 2 I, 1 K, 1 M, 1 S, 3608 T	1 A, 30 H, 2 I, 4257 Q, 1374 S, 6970 T, 4 X	T	0.99834	0.448489	0.723414	0
270	2.86354	0.580915	4	3613 A, 1 V	12622 A, 2 G, 1 S, 9 V, 4 X	A	0.999723	0.00126602	0.500495	0
271	5.77504	0.328728	5	1 F, 3613 L	12630 L, 2 S, 1 V, 1 W, 4 X	L	0.999723	0.000633012	0.500178	0
272	2750.96	0	4	3614 T	6035 A, 2 I, 2 P, 6595 T, 4 X	T	1	0.478161	0.739081	0
273	2.28085	0.684259	4	3614 G	2 E, 12630 G, 1 R, 1 W, 4 X	G	1	0.000633012	0.500317	0
274	6.9178	0.328516	6	3613 A, 1 G	12626 A, 1 E, 2 S, 3 T, 1 V, 5 X	A	0.999723	0.000949517	0.500336	0
275	2020.45	0	8	1 A, 1 I, 2 P, 1 Q, 3609 T	6 A, 1 D, 4482 I, 262 L, 165 M, 7718 T, 4 X	T	0.998616	0.389302	0.693959	0
276	1877.7	0	8	1 D, 3610 E, 3 K	2 A, 3 D, 7973 E, 6 G, 3237 P, 170 R, 1243 V, 4 X	E	0.998893	0.369125	0.684009	0
277	2939.25	0	7	1 F, 3612 I, 1 N	456 A, 1 G, 6344 I, 3 L, 1 N, 5829 V, 4 X	I	0.999447	0.498022	0.748734	0
278	2938.29	0	13	3 L, 3611 Q	1 A, 1380 D, 4536 E, 1 H, 1 K, 2 L, 2 P, 6343 Q, 1 R, 3 S, 361 T, 1 V, 4 X, 2 Y	Q	0.99917	0.498101	0.748635	0
280	594.13	2.52257e-120	11	2 A, 1 F, 3608 S, 2 T, 1 X	4 A, 6 C, 431 D, 6 F, 1366 G, 5 K, 8 L, 5 P, 10772 S, 30 T, 1 V, 4 X	S	0.99834	0.14765	0.572995	0
281	4747.17	0	12	1 A, 1 I, 15 L, 3597 S	1 A, 1368 D, 28 E, 6608 G, 30 N, 5 R, 4449 S, 142 T, 1 W, 4 X, 2 Y	S	0.995296	0.647966	0.821631	0
283	6103.83	0	12	3612 G, 1 R, 1 X	2 A, 144 D, 8 E, 3410 G, 2 I, 262 K, 3 M, 23 N, 1245 S, 7531 T, 4 V, 4 X	G	0.999447	0.730179	0.864813	0
284	10056.7	0	11	3612 N, 1 T, 1 Y	1 D, 262 G, 1 I, 193 L, 1 M, 1521 N, 1 P, 26 S, 6342 T, 4285 V, 5 X	N	0.999447	0.879649	0.939548	0
286	4200.65	0	7	1 F, 3610 L, 1 M, 1 T, 1 X	2 F, 6336 I, 4916 L, 1375 M, 1 N, 4 V, 4 X	L	0.998893	0.611014	0.804954	0
287	2002.34	0	11	3610 F, 1 S, 2 V, 1 X	6 A, 1 E, 7738 F, 1 I, 3 L, 1 N, 188 Q, 240 S, 4280 T, 1 V, 5 X, 174 Y	F	0.998893	0.38772	0.693306	0
292	5.20686	0.157262	3	3613 G, 1 K	1 C, 12632 G, 5 X	G	0.999723	0.000474759	0.500099	0
293	11.9887	0.00742209	3	3608 H, 6 Y	12629 H, 1 P, 5 X, 3 Y	H	0.99834	0.000712138	0.499526	0
294	57.9726	1.16066e-10	6	3611 L, 2 P, 1 S	1 I, 12447 L, 2 M, 1 P, 2 S, 181 V, 4 X	L	0.99917	0.0151132	0.507142	0
295	54.6689	1.73394e-09	7	3614 K	19 A, 7 E, 12449 K, 2 N, 6 R, 150 S, 1 T, 4 X	K	1	0.0149549	0.507477	0
296	7.13356	0.308672	6	3612 C, 2 S	12624 C, 2 I, 3 R, 1 S, 1 W, 5 X, 2 Y	C	0.999447	0.00110777	0.500277	0
297	438.304	1.4411e-90	7	2 G, 2 K, 3609 R, 1 S	1 E, 1 I, 1375 K, 11252 R, 4 T, 5 X	R	0.998616	0.109669	0.554143	0
298	1942.17	0	8	3614 L	188 A, 1 G, 12 I, 7848 L, 17 M, 3 P, 2 S, 4562 V, 5 X	L	1	0.379016	0.689508	0
299	10374.6	0	5	6 K, 3606 R, 1 S, 1 X	1 E, 1 I, 11229 K, 1402 R, 5 X	R	0.997786	0.889065	0.943426	0
300	112.446	1.24581e-22	5	1 I, 2 L, 3607 M, 3 T, 1 X	2 I, 1 K, 363 L, 12268 M, 4 X	M	0.998063	0.0292768	0.51367	0
301	1834.26	0	6	1 A, 3610 D, 2 E, 1 N	1 A, 8024 D, 4412 E, 23 G, 5 N, 169 S, 4 X	D	0.998893	0.365089	0.681991	0
302	55.8433	8.75326e-11	5	3613 K, 1 Q	169 A, 1 E, 12447 K, 1 Q, 16 R, 4 X	K	0.999723	0.0151132	0.507418	0
303	55.8481	4.52638e-12	3	3614 L	1 F, 12445 L, 188 V, 4 X	L	1	0.0152714	0.507636	0
304	6693.37	0	11	1 E, 3611 Q, 2 R	1240 A, 2020 E, 1 G, 1 H, 2 I, 214 K, 3038 Q, 1637 R, 3 S, 4476 T, 1 V, 5 X	Q	0.99917	0.759614	0.879392	0
305	497.727	2.07775e-106	4	3613 L, 1 V	1565 I, 11062 L, 2 P, 4 V, 5 X	L	0.999723	0.124703	0.562213	0
306	6.36673	0.095069	3	3610 K, 4 R	12591 K, 2 Q, 41 R, 4 X	K	0.998893	0.00371894	0.501306	0
307	5.49093	0.240528	4	3613 G, 1 P	1 A, 12631 G, 1 R, 5 X	G	0.999723	0.000553885	0.500139	0
308	2779.9	0	8	1 I, 3612 M, 1 T	5 A, 190 I, 1 L, 6546 M, 2 P, 4 S, 5075 T, 810 V, 5 X	M	0.999447	0.482038	0.740742	0
309	1772.47	0	4	3614 S	2 I, 2 P, 8151 S, 4478 T, 5 X	S	1	0.35504	0.67752	0
310	3.13973	0.53472	4	3614 Y	3 C, 2 E, 2 H, 4 X, 12627 Y	Y	1	0.000870391	0.500435	0
312	1204.06	2.10116e-259	4	3 I, 2 L, 3609 M	66 I, 262 L, 9265 M, 3041 V, 4 X	M	0.998616	0.266893	0.632755	0
313	2.88647	0.717484	5	3613 C, 1 Y	12630 C, 1 K, 1 R, 1 W, 4 X, 1 Y	C	0.999723	0.000633012	0.500178	0
314	2396.78	0	12	1 I, 4 P, 3609 T	13 A, 188 D, 1 G, 3 I, 4 K, 717 L, 4 N, 1 P, 12 Q, 2 R, 4575 S, 7114 T, 4 X	T	0.998616	0.437094	0.717855	0
315	3442.77	0	9	3614 G	264 A, 1 C, 176 D, 1207 E, 5722 G, 3053 K, 2014 N, 1 R, 196 S, 4 X	G	1	0.547238	0.773619	0
316	7157.86	0	11	3614 K	3834 A, 1 E, 1 I, 2784 K, 12 L, 7 N, 68 P, 1 Q, 4231 S, 1694 T, 1 V, 4 X	K	1	0.779712	0.889856	0
317	54.1097	2.23724e-09	7	3613 F, 1 L	1 C, 12445 F, 1 I, 9 L, 169 M, 8 S, 1 V, 4 X	F	0.999723	0.0152714	0.507497	0
318	2271.04	0	14	3608 K, 6 Q	4 A, 1 E, 50 F, 6 I, 7314 K, 3 L, 1 P, 2 Q, 41 R, 2728 S, 447 T, 2035 V, 1 W, 4 X, 1 Y	K	0.99834	0.421269	0.709804	0
319	12526.3	0	6	2 A, 1185 I, 1 L, 2426 V	1 A, 4907 F, 1371 I, 6344 L, 2 Q, 7 V, 6 X	V	0.671278	0.999446	0.835362	0
321	1103.76	4.52478e-234	7	2 E, 3605 K, 5 R, 2 W	4 E, 3026 G, 9501 K, 5 N, 1 Q, 96 R, 5 X	K	0.99751	0.24822	0.622865	0
322	2027.86	0	13	2 D, 3606 E, 2 G, 4 K	5 A, 3 D, 7719 E, 1 G, 2 H, 233 I, 1609 N, 2 P, 1 Q, 1 S, 3028 T, 30 V, 4 X	E	0.997786	0.389223	0.693505	0
324	782.901	9.08047e-165	7	3611 A, 1 Q, 2 V	10291 A, 1 D, 1 P, 2033 S, 267 T, 41 V, 4 X	A	0.99917	0.18571	0.59244	0
325	1881.77	0	8	1 A, 3607 E, 4 K, 2 R	1 A, 4644 D, 7983 E, 2 G, 4 N, 1 Q, 3 X	E	0.998063	0.368334	0.683198	0
326	2.88647	0.717484	5	1 K, 3613 T	1 A, 1 I, 1 K, 1 S, 12630 T, 4 X	T	0.999723	0.000633012	0.500178	0
327	2021.96	0	9	2 H, 3612 Q	2 A, 1 C, 2 D, 4639 G, 262 L, 7720 Q, 3 R, 6 V, 3 X	Q	0.999447	0.389144	0.694295	0
328	17.6954	0.00335346	5	3610 H, 4 Q	1 D, 12625 H, 8 R, 3 X, 1 Y	H	0.998893	0.00102864	0.499961	0
329	1.72815	0.785598	4	1 E, 3613 G	1 A, 1 D, 3 E, 12629 G, 4 X	G	0.999723	0.000712138	0.500218	0
330	15.3402	0.00900354	5	3 K, 2 S, 3609 T	1 F, 1 I, 1 S, 12632 T, 3 X	T	0.998616	0.000474759	0.499546	0
331	8630.76	0	8	3602 I, 3 M, 9 V	31 A, 1 F, 1 G, 2056 I, 2 L, 1371 T, 9174 V, 2 X	I	0.99668	0.837316	0.916998	0
332	3342.85	0	8	1 F, 1 I, 1 L, 3610 V, 1 X	2 A, 1 F, 196 I, 6343 L, 1 M, 1 Q, 264 T, 5827 V, 3 X	V	0.998893	0.53893	0.768912	0
333	5178.54	0	10	2 H, 3340 I, 1 L, 271 V	2 A, 1 E, 1 F, 3278 I, 3058 L, 178 M, 1 R, 3 T, 6114 V, 2 X	I	0.924184	0.740624	0.832404	0
335	3453.39	0	5	27 I, 3 L, 3583 V, 1 X	1 G, 2568 I, 4480 L, 1 N, 5585 V, 3 X	V	0.991422	0.558079	0.774751	0
336	5938.48	0	10	1 E, 1 L, 3611 Q, 1 R	6 D, 2031 E, 1 H, 5834 K, 5 L, 1 N, 3513 Q, 17 R, 562 S, 665 T, 3 X	Q	0.99917	0.722029	0.860599	0
337	52.0376	5.73987e-09	7	1 C, 3613 Y	1 C, 2 D, 1 F, 1 H, 1 S, 169 V, 3 X, 12460 Y	Y	0.999723	0.0140845	0.506904	0
338	3474.12	0	12	1 A, 1 D, 3612 E	271 A, 2 C, 1 D, 5681 E, 2 F, 3 G, 1986 K, 124 P, 51 R, 1260 S, 3254 T, 1 V, 2 X	E	0.999447	0.550483	0.774965	0
339	49.9979	7.9975e-11	3	3614 G	169 -, 2 E, 12465 G, 2 X	G	1	0.0136889	0.506844	0
341	9800.31	0	9	36 D, 3575 G, 2 S, 1 V	1 C, 10896 D, 1 E, 1547 G, 1 H, 1 I, 188 N, 3 X	G	0.989209	0.877591	0.9334	0
343	2.27686	0.892557	6	3614 P	1 -, 1 A, 1 H, 12630 P, 1 R, 2 S, 2 X	P	1	0.000633012	0.500317	0
344	11.6275	0.0203475	4	3611 C, 3 S	1 -, 12634 C, 1 W, 2 X	C	0.99917	0.000316506	0.499743	0
345	66.9274	6.1576e-12	7	1 I, 3600 K, 1 Q, 12 R	1 -, 2 E, 1 I, 12336 K, 5 N, 290 R, 3 X	K	0.996126	0.0238962	0.510011	0
346	1799.17	0	7	3582 I, 2 T, 30 V	1 -, 1 A, 1 F, 7940 I, 1 M, 2 T, 4690 V, 2 X	I	0.991146	0.371736	0.681441	0
347	1.99462	0.736749	4	3614 P	1 -, 1 L, 12631 P, 3 S, 2 X	P	1	0.000553885	0.500277	0
348	3159.42	0	9	3611 F, 3 L	1 -, 253 A, 6057 F, 6133 I, 4 L, 1 N, 2 S, 183 V, 2 X, 2 Y	F	0.99917	0.520731	0.759951	0
350	10478.8	0	11	3610 E, 2 N, 1 V, 1 W	1 -, 2 A, 1378 E, 14 F, 207 L, 267 M, 10400 S, 8 T, 357 V, 4 X	E	0.998893	0.890964	0.944928	0
351	10295.7	0	10	1 F, 3611 I, 1 M, 1 R	1 -, 495 A, 1441 I, 4 N, 461 S, 5948 T, 4286 V, 2 X	I	0.99917	0.885979	0.942574	0
352	16199.3	0	12	1 A, 4 I, 1 K, 2 L, 3003 M, 603 T	1 -, 4457 A, 169 D, 2038 E, 10 K, 3 L, 6 M, 4308 Q, 1364 R, 280 V, 2 X	M	0.830935	0.999525	0.91523	0
353	1776.94	0	8	3611 D, 1 E, 2 G	1 -, 8151 D, 1 G, 1 K, 198 N, 4283 S, 1 T, 2 X	D	0.99917	0.35504	0.677105	0
354	4491.51	0	15	3611 L, 1 P, 1 S, 1 W	1 -, 2 A, 1 D, 4319 E, 2021 G, 2 I, 1 K, 4653 L, 271 M, 1 P, 1 T, 1362 V, 2 X, 1 Y	L	0.99917	0.631825	0.815497	0
356	10477.6	0	8	3605 K, 1 N, 8 R	1 -, 169 A, 4478 D, 6345 G, 1375 K, 1 N, 4 R, 262 T, 3 X	K	0.99751	0.891201	0.944355	0
358	16217.3	0	14	2819 H, 2 L, 3 Q, 790 Y	1 -, 2031 A, 6 H, 277 I, 1362 K, 4 N, 2 P, 9 R, 11 S, 8867 T, 64 V, 4 X	H	0.780022	0.999525	0.889774	0
359	10500.3	0	10	28 A, 1 G, 10 I, 3575 V	1 -, 1 G, 2023 H, 169 N, 4742 P, 4308 Q, 1377 V, 4 X, 13 Y	V	0.989209	0.891043	0.940126	0
361	6.0971	0.296885	5	3612 G, 1 R, 1 S	2 -, 1 E, 12631 G, 1 R, 3 X	G	0.999447	0.000553885	0.5	0
362	61.8797	1.99129e-10	8	1 C, 1 G, 1 P, 3610 R, 1 S	2 -, 1 G, 169 I, 1 K, 12462 R, 3 X	R	0.998893	0.0139263	0.50641	0
363	472.161	8.32251e-99	6	3611 L, 2 P, 1 V	2 -, 659 I, 11151 L, 2 S, 820 V, 4 X	L	0.99917	0.117661	0.558415	0
364	2003.95	0	9	3610 I, 1 L, 3 T	2 -, 1 G, 7755 I, 1 K, 1 L, 2 M, 1 S, 4870 V, 5 X	I	0.998893	0.386374	0.692634	0
365	431.663	4.42806e-91	5	1 A, 3613 T	2 -, 1 A, 1 R, 1372 S, 11258 T, 4 X	T	0.999723	0.109194	0.554459	0
366	4489.69	0	8	1 I, 1 L, 3612 V	2 -, 7120 A, 1 I, 1 P, 853 S, 4 T, 4653 V, 4 X	V	0.999447	0.631825	0.815636	0
367	441.859	2.48642e-91	7	3611 N, 1 S, 2 Y	2 -, 2 H, 32 I, 11256 N, 1341 T, 5 X	N	0.99917	0.109353	0.554261	0
368	3.13774	0.67876	5	3614 P	2 -, 2 L, 12627 P, 1 R, 2 S, 4 X	P	1	0.000870391	0.500435	0
369	4592.34	0	9	3609 I, 1 N, 4 V	2 -, 5038 F, 4548 I, 797 L, 1 M, 2 T, 2230 V, 4 X, 16 Y	I	0.998616	0.640133	0.819375	0
370	594.176	4.20686e-125	6	15 A, 1 G, 13 I, 3585 V	2 -, 1563 A, 449 I, 1 L, 10618 V, 5 X	V	0.991976	0.159835	0.575906	0
371	2641.14	0	12	58 A, 59 I, 1 M, 1 P, 3495 T	2 -, 1255 A, 1 D, 1371 E, 1 G, 21 I, 5 P, 1 R, 3401 S, 6574 T, 2 V, 4 X	T	0.967072	0.479823	0.723448	0
375	2934.29	0	12	1 E, 2 I, 3595 K, 15 R, 1 X	2 -, 3781 A, 263 E, 6329 K, 171 N, 2 P, 19 R, 650 S, 1389 T, 25 V, 6 X, 1 Y	K	0.994743	0.499209	0.746976	0
377	6431.33	0	14	13 A, 1 G, 1 K, 148 N, 8 R, 3442 S, 1 V	2 -, 2954 A, 170 D, 2034 E, 11 G, 1 H, 1 I, 4206 K, 1 L, 204 N, 4 Q, 85 R, 2956 S, 9 X	S	0.952407	0.766102	0.859255	0
378	2964.6	0	14	1 L, 3607 P, 1 Q, 2 S, 2 T, 1 X	2 -, 6 A, 169 E, 1 G, 8 I, 4734 K, 45 L, 1 M, 6295 P, 1 Q, 1 R, 9 S, 1 T, 1360 V, 5 X	P	0.998063	0.501899	0.749981	0
379	500.462	4.57817e-102	9	1 D, 35 I, 1 L, 1 T, 3576 V	2 -, 1 A, 204 I, 260 M, 1 N, 1259 T, 10905 V, 6 X	V	0.989485	0.137126	0.563306	0
380	2020.14	0	11	1 K, 3610 N, 3 S	2 -, 2 D, 1 H, 2 I, 1 K, 4457 L, 446 M, 7703 N, 14 S, 1 V, 7 X, 2 Y	N	0.998893	0.390489	0.694691	0
381	469.259	3.4381e-99	5	3609 I, 5 V	2 -, 11112 I, 263 L, 1 N, 1254 V, 6 X	I	0.998616	0.120747	0.559682	0
382	4.02924	0.67272	6	3613 E, 1 Q	2 -, 12626 E, 1 G, 1 K, 1 Q, 1 V, 6 X	E	0.999723	0.000949517	0.500336	0
383	3934.73	0	11	3612 A, 1 G, 1 P	2 -, 5187 A, 2 D, 2 E, 2 G, 7 I, 4687 L, 1229 M, 1156 T, 357 V, 7 X	A	0.999447	0.589571	0.794509	0
384	131.336	6.29973e-24	9	1 D, 3612 E, 1 V	2 -, 262 D, 12195 E, 1 G, 1 K, 1 L, 169 N, 1 R, 6 X	E	0.999447	0.035053	0.51725	0
385	3.46077	0.483868	4	3613 P, 1 S	2 -, 12628 P, 1 R, 1 S, 6 X	P	0.999723	0.000791264	0.500257	0
386	3.1746	0.529044	4	1 A, 3613 P	2 -, 1 A, 1 L, 12629 P, 5 X	P	0.999723	0.000712138	0.500218	0
387	24.7302	0.000383045	6	3608 F, 4 L, 1 V, 1 Y	2 -, 12569 F, 9 L, 53 S, 5 X	F	0.99834	0.00545972	0.5019	0
388	3.42212	0.754301	6	3614 G	3 -, 1 A, 1 D, 12626 G, 1 R, 1 S, 5 X	G	1	0.000949517	0.500475	0
389	2988.08	0	8	3612 D, 2 G	3 -, 1 A, 6275 D, 6346 E, 3 G, 1 N, 1 S, 3 T, 5 X	D	0.999447	0.503482	0.751464	0
390	9.94919	0.191471	7	2 C, 3611 S, 1 X	3 -, 3 F, 1 G, 1 N, 2 R, 12623 S, 5 X	S	0.99917	0.0011869	0.500178	0
391	680.667	1.03874e-141	8	1 F, 2 S, 3611 Y	3 -, 3 C, 1 D, 15 F, 2 H, 2035 N, 6 X, 10573 Y	Y	0.99917	0.163396	0.581283	0
392	271.349	1.1163e-55	6	3528 I, 1 L, 85 V	3 -, 12526 I, 88 L, 2 M, 2 T, 11 V, 6 X	I	0.976204	0.00886216	0.492533	0
393	13826.7	0	9	3566 I, 1 L, 47 V	3 -, 1 A, 4 E, 2 G, 415 I, 5 L, 19 M, 8 T, 12175 V, 6 X	I	0.986718	0.967163	0.97694	0
394	2234.98	0	7	3451 I, 1 R, 162 V	3 -, 1 F, 1 G, 6600 I, 1 M, 6027 V, 5 X	I	0.954898	0.477765	0.716332	0
395	9.27564	0.025842	3	3612 G, 2 V	3 -, 12630 G, 5 X	G	0.999447	0.000633012	0.50004	0
396	9375.96	0	14	10 A, 1 D, 2 I, 3 L, 3597 V, 1 X	3 -, 4204 A, 1 E, 1 G, 1957 I, 5 K, 1 L, 3 M, 1 Q, 4512 R, 4 S, 194 T, 1746 V, 6 X	V	0.995296	0.861845	0.928571	0
400	4678.9	0	10	1 -, 3612 Q, 1 T	3 -, 7663 A, 1 H, 261 K, 2 L, 4479 Q, 170 R, 6 S, 45 T, 4 V, 4 X	Q	0.999447	0.645593	0.82252	0
401	1912.16	0	7	1 -, 3611 L, 2 V	3 -, 1 F, 4726 I, 7890 L, 1 M, 2 S, 11 V, 4 X	L	0.99917	0.375692	0.687431	0
402	2929.24	0	8	1 -, 3610 K, 1 N, 1 R, 1 X	3 -, 3 I, 6341 K, 4462 N, 1 P, 15 R, 4 S, 1806 T, 3 X	K	0.998893	0.498259	0.748576	0
403	3475.23	0	11	1 -, 1 I, 3608 L, 1 M, 2 P, 1 X	3 -, 2 F, 4544 H, 2038 I, 5683 L, 2 Q, 1 R, 1 V, 3 X, 361 Y	L	0.99834	0.550324	0.774332	0
404	4124.95	0	12	1 -, 83 D, 1 H, 2132 N, 1393 S, 2 T, 2 X	5 -, 1 C, 1 G, 6104 H, 2035 N, 2 P, 173 Q, 1 R, 4309 S, 4 X, 3 Y	N	0.589928	0.838978	0.714453	0
405	12.0345	0.0612034	6	1 -, 2 C, 1 G, 3609 W, 1 X	5 -, 1 L, 4 R, 12624 W, 4 X	W	0.998616	0.00110777	0.499862	0
406	3186.15	0	8	2 -, 3520 F, 1 L, 3 S, 1 V, 2 X, 85 Y	5 -, 5683 F, 4880 H, 2 L, 1 P, 2 V, 4 X, 2061 Y	F	0.97399	0.550324	0.762157	0
407	525.167	3.10521e-109	7	2 -, 3600 K, 3 Q, 8 R, 1 X	5 -, 1 E, 10951 K, 1 M, 1672 R, 4 T, 4 X	K	0.996126	0.133486	0.564806	0
408	2084.29	0	11	2 -, 3604 K, 1 N, 6 R, 1 X	6 -, 1234 A, 352 E, 1 F, 1 G, 7573 K, 6 P, 152 R, 3305 S, 5 T, 3 X	K	0.997233	0.400775	0.699004	0
409	17.5364	0.00750136	6	2 -, 1 A, 2 E, 3606 G, 1 R, 1 V, 1 X	6 -, 12629 G, 3 X	G	0.997786	0.000712138	0.499249	0
410	2.42176	0.932873	7	2 -, 3611 S, 1 X	6 -, 2 G, 1 I, 1 K, 2 N, 2 R, 12619 S, 5 X	S	0.99917	0.0015034	0.500337	0
411	516.054	1.2068e-103	11	2 -, 2 F, 1 P, 3608 S, 1 X	8 -, 1 A, 3 I, 2 K, 1 M, 7 N, 11031 S, 1581 T, 1 V, 3 X	S	0.99834	0.127156	0.562748	0
412	388.646	6.48522e-80	7	2 -, 3610 I, 1 N, 1 X	8 -, 11383 I, 1235 L, 3 M, 3 P, 3 V, 3 X	I	0.998893	0.0993037	0.549098	0
413	13.1555	0.155697	9	2 -, 1 A, 3606 G, 2 R, 2 S, 1 X	8 -, 2 C, 1 D, 2 E, 12618 G, 3 R, 1 W, 3 X	G	0.997786	0.00158253	0.499684	0
415	2011.95	0	7	2 -, 1 I, 3611 M	10 -, 4732 A, 5 I, 168 L, 7717 M, 2 S, 1 V, 3 X	M	0.99917	0.389381	0.694276	0
416	65.4174	3.54514e-12	6	2 -, 1 C, 3572 F, 12 I, 25 L, 1 V, 1 X	10 -, 12411 F, 212 L, 1 V, 4 X	F	0.988379	0.0179617	0.50317	0
417	1846.07	0	12	2 -, 8 A, 3601 E, 1 G, 1 K, 1 Q	10 -, 193 A, 7971 E, 5 G, 4 I, 1 K, 34 L, 2 R, 1197 S, 3210 T, 8 V, 3 X	E	0.996403	0.369283	0.682843	0
418	4743.37	0	12	2 -, 3 A, 3 I, 1 K, 6 N, 1 P, 1 R, 3597 T	10 -, 6650 A, 2 G, 1 P, 169 Q, 1372 S, 4429 T, 2 V, 3 X	T	0.995296	0.649549	0.822423	0
419	6.08871	0.413326	6	2 -, 1 P, 3611 T	11 -, 2 A, 3 I, 4 P, 12 S, 12603 T, 3 X	T	0.99917	0.00276943	0.50097	0
421	1830.93	0	7	2 -, 4 I, 3608 R	11 -, 1 G, 4558 K, 5 Q, 8057 R, 2 S, 4 X	R	0.99834	0.362478	0.680409	0
422	3.143	0.871466	7	2 -, 3610 G, 1 R, 1 V	11 -, 1 A, 1 C, 12610 G, 1 P, 2 R, 9 V, 3 X	G	0.998893	0.00221554	0.500554	0
423	19.4634	0.0125687	8	2 -, 3609 A, 1 M, 2 V	11 -, 12558 A, 1 E, 1 P, 1 Q, 6 T, 56 V, 4 X	A	0.998616	0.00633012	0.502473	0
424	9739.9	0	5	3 -, 3609 K, 2 R	23 -, 168 E, 1627 K, 4445 Q, 6371 R, 4 X	K	0.998616	0.871261	0.934939	0
425	10.5744	0.0605039	5	3 -, 1 K, 3609 R, 1 T	23 -, 2 E, 26 K, 12579 R, 1 T, 7 X	R	0.998616	0.00466846	0.501642	0
426	1874.34	0	10	3 -, 1 I, 1 K, 3608 M, 1 N	23 -, 1 I, 4639 L, 7964 M, 1 R, 3 T, 1 V, 1 W, 5 X	M	0.99834	0.369837	0.684088	0
427	12.6179	0.125691	8	3 -, 3611 A	23 -, 12577 A, 1 E, 2 G, 2 P, 1 S, 2 T, 25 V, 5 X	A	0.99917	0.00482671	0.501998	0
428	2005	0	8	3 -, 3606 I, 1 T, 4 V	24 -, 4279 A, 7706 I, 2 L, 1 N, 5 S, 1 T, 615 V, 5 X	I	0.997786	0.390252	0.694019	0
429	56.0744	7.84495e-11	5	3 -, 3610 L, 1 S	24 -, 1 I, 12439 L, 169 M, 5 X	L	0.998893	0.0157462	0.50732	0
430	6.51913	0.163589	4	4 -, 3609 G, 1 R	24 -, 2 E, 12607 G, 5 X	G	0.998616	0.00245292	0.500535	0
431	423.426	1.81768e-86	8	4 -, 1 A, 1 C, 3595 D, 9 E, 1 G, 2 H, 1 N	24 -, 3 A, 11216 D, 1374 E, 14 G, 2 N, 5 X	D	0.994743	0.112518	0.55363	0
432	43.4027	2.78857e-07	7	4 -, 1 S, 3609 T	24 -, 130 A, 6 I, 1 P, 2 S, 12466 T, 3 V, 6 X	T	0.998616	0.0136097	0.506113	0
433	4.59623	0.596538	6	4 -, 3608 A, 1 G, 1 V	24 -, 12599 A, 1 G, 1 P, 2 T, 5 V, 6 X	A	0.99834	0.00308593	0.500713	0
434	7.09008	0.214027	5	4 -, 1 C, 3609 W	24 -, 1 D, 2 R, 12605 W, 6 X	W	0.998616	0.00261117	0.500614	0
435	15.058	0.0893545	9	4 -, 3608 D, 1 G, 1 Y	48 -, 2 A, 12574 D, 1 E, 1 G, 1 H, 1 N, 2 V, 8 X	D	0.99834	0.00506409	0.501702	0
436	9.24843	0.0995559	5	4 -, 3608 F, 2 L	48 -, 12573 F, 1 I, 7 L, 1 S, 8 X	F	0.99834	0.00514322	0.501742	0
437	65.7973	1.74778e-13	4	4 -, 3606 G, 4 R	48 -, 12433 G, 149 S, 8 X	G	0.997786	0.0162209	0.507004	0
438	9.17484	0.0568748	4	4 -, 1 F, 3609 S	48 -, 2 F, 1 P, 12579 S, 8 X	S	0.998616	0.00466846	0.501642	0
440	12.4212	0.00607124	3	4 -, 3609 G, 1 R	49 -, 12581 G, 8 X	G	0.998616	0.00451021	0.501563	0
441	10.0795	0.0179021	3	4 -, 3610 G	49 -, 12577 G, 4 R, 8 X	G	0.998893	0.00482671	0.50186	0
442	611.242	8.9586e-127	8	4 -, 12 A, 2 L, 19 M, 3576 V, 1 X	49 -, 237 A, 167 F, 1 G, 11 I, 1444 L, 8 M, 10712 V, 9 X	V	0.989485	0.152398	0.570941	0
443	892.314	1.7232e-189	6	4 -, 3605 F, 3 L, 1 S, 1 V	49 -, 1 A, 9987 F, 2590 L, 1 S, 10 X	F	0.99751	0.209764	0.603637	0
444	1397.19	4.00578e-294	10	4 -, 1 A, 1 I, 1 N, 3607 T	49 -, 2 A, 4 I, 1 K, 1 M, 3719 N, 1 P, 1 S, 8850 T, 9 X, 1 Y	T	0.998063	0.299731	0.648897	0
445	9.75759	0.0447152	4	4 -, 3610 S	50 -, 1 F, 1 P, 12578 S, 8 X	S	0.998893	0.00474759	0.50182	0
446	9943.05	0	9	4 -, 3553 I, 10 L, 6 M, 4 T, 37 V	52 -, 32 A, 20 F, 1462 I, 3653 L, 21 M, 5 R, 7384 V, 9 X	I	0.983121	0.884317	0.933719	0
447	14.077	0.0287877	6	5 -, 1 E, 3608 G	52 -, 2 A, 12570 G, 4 R, 1 W, 9 X	G	0.99834	0.0053806	0.50186	0
448	21.1878	0.00350194	7	6 -, 3607 K, 1 N	52 -, 2 E, 12531 K, 1 N, 1 Q, 36 R, 6 T, 9 X	K	0.998063	0.00846653	0.503265	0
449	3340.5	0	10	6 -, 3607 A, 1 P	52 -, 5823 A, 425 G, 5 I, 4285 L, 2027 M, 5 S, 2 T, 3 V, 11 X	A	0.998063	0.539247	0.768655	0
451	14.3308	0.0456014	7	6 -, 3605 H, 1 L, 1 N, 1 Y	52 -, 12569 H, 1 L, 3 P, 1 T, 11 X, 1 Y	H	0.99751	0.00545972	0.501485	0
452	58.1129	3.59028e-10	7	6 -, 3608 Q	53 -, 2 H, 1 K, 5 M, 3 P, 12402 Q, 163 T, 9 X	Q	0.99834	0.0186738	0.508507	0
453	2350.33	0	7	6 -, 1 A, 8 I, 3599 V	53 -, 1 A, 1 F, 5450 I, 6 L, 2 T, 7115 V, 10 X	V	0.995849	0.437015	0.716432	0
454	11.514	0.0737308	6	6 -, 3607 F, 1 S	53 -, 12561 F, 1 I, 11 L, 2 S, 1 W, 9 X	F	0.998063	0.00609274	0.502078	0
455	8.71522	0.0686254	4	6 -, 3608 G	53 -, 1 A, 12572 G, 2 R, 10 X	G	0.99834	0.00522235	0.501781	0
458	2010.14	0	7	6 -, 1 F, 2 S, 3605 Y	57 -, 4869 F, 2 H, 1 R, 2 S, 1 V, 7 X, 7699 Y	Y	0.99751	0.390806	0.694158	0
459	4871.27	0	10	6 -, 1 E, 3603 G, 1 N, 3 R	58 -, 1 A, 4296 G, 258 K, 169 Q, 4443 R, 2 S, 3402 T, 9 X	G	0.996956	0.660073	0.828515	0
460	8612.36	0	11	6 -, 3592 A, 1 R, 1 T, 14 V	58 -, 2039 A, 169 G, 10 I, 65 L, 1 M, 1 N, 3213 S, 2794 T, 4281 V, 7 X	A	0.993913	0.838661	0.916287	0
462	8.17585	0.146807	5	7 -, 3604 F, 2 L, 1 S	58 -, 12563 F, 1 I, 8 L, 1 S, 7 X	F	0.997233	0.00593448	0.501584	0
463	3088.07	0	8	8 -, 1 C, 8 N, 1 P, 3596 S	58 -, 6432 G, 3 N, 2 R, 6135 S, 1 T, 7 X	S	0.995019	0.514559	0.754789	0
464	6.49966	0.164812	4	8 -, 3606 G	58 -, 12571 G, 1 R, 1 S, 7 X	G	0.997786	0.00530147	0.501544	0
465	2007.99	0	4	8 -, 3606 V	58 -, 170 L, 4701 M, 7702 V, 7 X	V	0.997786	0.390568	0.694177	0
466	26.3631	7.58682e-05	5	9 -, 3605 S	58 -, 72 N, 1 P, 12499 S, 7 X, 1 Y	S	0.99751	0.0109986	0.504254	0
467	8.30899	0.080893	4	10 -, 3603 W, 1 Y	58 -, 1 R, 12571 W, 8 X	W	0.996956	0.00530147	0.501129	0
468	4827.17	0	11	12 -, 2 A, 1 C, 11 I, 3587 T, 1 X	58 -, 1 A, 257 F, 5484 I, 17 L, 1355 M, 2 P, 1 S, 4288 T, 1168 V, 7 X	T	0.992529	0.660706	0.826617	0
469	2921.19	0	7	12 -, 1 I, 2 L, 3598 M, 1 V	58 -, 992 I, 6324 M, 258 S, 4614 T, 385 V, 7 X	M	0.995573	0.499604	0.747589	0
470	2786.56	0	4	13 -, 3600 K, 1 Q	59 -, 6500 K, 4697 Q, 1376 R, 6 X	K	0.996126	0.485678	0.740902	0
471	1857.84	0	9	14 -, 3600 I	60 -, 1 A, 1 F, 4443 G, 7948 I, 3 L, 1 M, 3 T, 173 V, 5 X	I	0.996126	0.371103	0.683615	0
472	3132.84	0	10	16 -, 6 F, 3592 L	61 -, 7 E, 6316 G, 169 I, 6065 L, 2 M, 2 Q, 10 R, 1 V, 5 X	L	0.993913	0.520098	0.757005	0
473	1874.32	0	6	24 -, 3576 I, 2 M, 12 T	61 -, 7955 I, 3219 L, 1391 M, 7 V, 5 X	I	0.989485	0.370549	0.680017	0
474	6.24163	0.100428	3	27 -, 3587 G	62 -, 1 A, 12566 G, 9 X	G	0.992529	0.0056971	0.499113	0
475	4150.14	0	9	31 -, 50 A, 1 F, 18 I, 1 S, 3513 V	68 -, 4616 A, 1 C, 1075 F, 1653 I, 293 L, 6 S, 266 T, 4656 V, 4 X	V	0.972053	0.631587	0.80182	0
476	15211.9	0	9	33 -, 2077 I, 1 T, 1503 V	77 -, 5 E, 12373 L, 1 M, 1 P, 1 S, 175 V, 5 X	I	0.574709	1	0.787355	0
478	2909.67	0	11	34 -, 2 S, 3578 T	79 -, 1 A, 1 F, 173 I, 5798 L, 226 M, 2 P, 6311 T, 42 V, 1 W, 4 X	T	0.990039	0.500633	0.745336	0
479	11.3815	0.0772782	6	36 -, 1 C, 1 R, 3576 W	79 -, 1 L, 1 P, 5 R, 12546 W, 6 X	W	0.989485	0.00727963	0.498382	0
480	6036.55	0	8	36 -, 3577 I, 1 V	79 -, 3391 I, 4549 L, 4440 M, 1 P, 1 R, 1 T, 172 V, 4 X	I	0.989762	0.731682	0.860722	0
481	12.1193	0.0331891	5	37 -, 1 A, 3575 G, 1 R	79 -, 1 A, 1 E, 12553 G, 4 X	G	0.989209	0.00672575	0.497967	0
483	66.6712	6.93456e-12	7	38 -, 3574 N, 1 S, 1 T	81 -, 2 D, 12354 N, 187 Q, 9 S, 4 X, 1 Y	N	0.988932	0.0224719	0.505702	0
484	1984.66	0	8	38 -, 2 L, 3570 S, 4 T	83 -, 4440 A, 5 M, 1 P, 7680 S, 424 T, 1 V, 4 X	S	0.987825	0.392309	0.690067	0
485	762.47	2.32299e-160	7	40 -, 3572 R, 1 S, 1 X	86 -, 1 G, 1 H, 2272 K, 1 L, 10272 R, 5 X	R	0.988379	0.187213	0.587796	0
486	4834	0	9	43 -, 1 D, 1 G, 1 I, 3568 S	87 -, 1 B, 4432 D, 1 E, 2 G, 3839 N, 4271 S, 4 X, 1 Y	S	0.987272	0.662051	0.824661	0
487	2033.68	0	10	43 -, 2 I, 2 P, 1 S, 3565 T, 1 X	148 -, 29 A, 260 G, 14 I, 15 K, 180 M, 4426 R, 7562 T, 4 X	T	0.986442	0.401646	0.694044	0
488	51.1352	2.78239e-09	6	43 -, 6 P, 3565 S	150 -, 4 L, 26 P, 1 R, 12286 S, 167 T, 4 X	S	0.986442	0.0278525	0.507147	0
489	4810.28	0	8	46 -, 3565 L, 2 M, 1 P	151 -, 30 F, 4695 I, 1 K, 4259 L, 3487 M, 2 P, 10 V, 3 X	L	0.986442	0.663	0.824721	0
490	2473.27	0	7	46 -, 1 P, 3567 S	166 -, 5603 A, 5 D, 1 L, 6859 S, 1 T, 3 X	S	0.986995	0.457272	0.722133	0
492	7484.77	0	8	47 -, 5 A, 1 P, 3525 S, 36 T	437 -, 1233 A, 2 G, 245 M, 2414 S, 8291 T, 13 V, 3 X	S	0.975374	0.808989	0.892181	0
495	14894.5	0	12	88 -, 4 I, 3516 L, 2 M, 2 S, 1 V, 1 W	448 -, 11106 A, 1 E, 1 G, 166 L, 1 M, 1 P, 2 S, 21 T, 886 V, 5 X	L	0.972883	0.986865	0.979874	0
496	1329.38	1.04987e-281	8	88 -, 1 G, 1 M, 3524 V	449 -, 1 F, 2063 I, 263 L, 4 M, 1179 T, 8676 V, 3 X	V	0.975097	0.313499	0.644298	0
497	11.2702	0.0236893	4	92 -, 3521 G, 1 R	452 -, 1 D, 12181 G, 1 R, 3 X	G	0.974267	0.0361608	0.505214	0
498	11034.5	0	12	92 -, 3 A, 4 F, 989 I, 2 L, 1 T, 2523 V	454 -, 5777 G, 1949 I, 2672 L, 1600 M, 1 P, 1 R, 1 S, 1 T, 179 V, 3 X	V	0.698118	0.985836	0.841977	0
499	1107.98	8.81955e-233	9	92 -, 119 I, 1 L, 3402 V	456 -, 4 A, 1 F, 3707 I, 1 L, 2 M, 2 T, 8461 V, 3 X, 1 Y	V	0.941339	0.330511	0.635925	0
500	1940.68	0	9	95 -, 2 A, 11 I, 3506 T	489 -, 1 F, 4386 L, 196 M, 1 P, 2 S, 7560 T, 3 X	T	0.970116	0.401804	0.68596	0
501	620.45	7.29789e-127	10	95 -, 3516 L, 1 M, 1 Q, 1 W	493 -, 2 A, 430 I, 10308 L, 193 M, 1 P, 2 Q, 1 T, 1205 V, 3 X	L	0.972883	0.184365	0.578624	0
502	2780.48	0	6	96 -, 1 F, 1 S, 1 X, 3515 Y	505 -, 5898 F, 2 H, 5 S, 1 V, 4 X, 6223 Y	Y	0.972607	0.507596	0.740101	0
503	23.5179	0.00513224	9	98 -, 3 F, 3509 L, 1 M, 1 S, 2 X	514 -, 1 F, 2 I, 12106 L, 1 M, 2 P, 1 R, 5 S, 1 V, 5 X	L	0.970946	0.0420953	0.506521	0
504	1910.13	0	7	98 -, 2 E, 3514 G	518 -, 1413 A, 1 D, 7547 G, 4 H, 3151 S, 4 X	G	0.97233	0.402833	0.687581	0
505	1380.72	1.73577e-289	11	98 -, 986 A, 1 G, 1 L, 2528 V	533 -, 1741 A, 1327 F, 6 I, 159 L, 6 N, 1 P, 4 S, 1842 T, 7015 V, 4 X	V	0.699502	0.444928	0.572215	0
506	3976.9	0	13	101 -, 2 I, 2 L, 3323 M, 185 V, 1 W	541 -, 260 A, 2 D, 155 G, 1 H, 2 I, 1 L, 4258 M, 3943 N, 188 S, 1335 T, 1947 V, 1 W, 4 X	M	0.91948	0.66308	0.79128	0
507	32.1715	0.000185983	9	103 -, 2 C, 1 G, 1 L, 2 M, 3505 V	552 -, 9 A, 3 G, 6 I, 1 L, 2 M, 1 S, 12060 V, 4 X	V	0.96984	0.0457351	0.507787	0
508	1980.7	0	12	121 -, 1 E, 1 G, 7 H, 3 L, 3477 Q, 4 R	689 -, 153 G, 4211 H, 1 M, 1 N, 7284 Q, 22 R, 259 S, 1 W, 6 X, 11 Y	Q	0.962092	0.423643	0.692867	0
509	52.8377	1.92142e-07	11	124 -, 3484 A, 2 D, 1 G, 1 L, 2 P	754 -, 11856 A, 1 D, 1 F, 5 G, 1 L, 1 R, 11 S, 2 T, 2 V, 4 X	A	0.964029	0.0618769	0.512953	0

## Sheet: DENV3
Site	Chi-square value	p-value	Degree of freedom	Group1 Residues	Group2 Residues	Diagnostic Residue	Sensitivity	Specificity	Average	if average >=0.98
46	16008.8	0	12	1 -, 2035 Q	31 -, 3 A, 143 E, 4 F, 5087 I, 1 K, 4310 L, 3194 M, 26 Q, 1 S, 1137 T, 274 V, 5 X	Q	0.999509	0.998171	0.99884	1
63	16188.4	0	5	1 -, 3 A, 2032 G	30 -, 14172 A, 3 G, 4 T, 5 V, 2 X	G	0.998035	0.999789	0.998912	1
83	16235.9	0	14	1 L, 2035 P	28 -, 159 A, 3203 D, 1309 E, 3 G, 2156 K, 3 L, 184 M, 2754 N, 1 P, 4 Q, 68 S, 199 T, 4142 V, 3 X	P	0.999509	0.99993	0.999719	1
96	14742.8	0	8	2036 Y	25 -, 5447 F, 40 I, 351 L, 3775 M, 1 S, 4391 V, 6 X, 180 Y	Y	1	0.987338	0.993669	1
120	16251.9	0	14	5 H, 2031 Q	4 -, 3262 A, 4 E, 1 F, 1 G, 6 I, 4305 K, 268 L, 10 R, 2340 S, 3999 T, 10 V, 6 X	Q	0.997544	1	0.998772	1
122	15135.7	0	15	2035 L, 1 S	4 -, 193 A, 1 C, 1 E, 3 I, 3773 K, 129 L, 3 M, 2 N, 1 P, 5 Q, 1 R, 4489 S, 1315 T, 4290 V, 6 X	L	0.999509	0.990926	0.995217	1
123	16135.1	0	12	2026 E, 3 G, 2 K, 5 Q	4 -, 4 A, 7 E, 1366 G, 10 H, 4046 K, 324 N, 1 Q, 67 R, 1057 S, 7323 T, 6 X, 1 Y	E	0.995088	0.999508	0.997298	1
161	16154.4	0	16	1 H, 3 L, 2031 Q, 1 X	9 -, 2393 A, 254 E, 1 F, 9285 H, 548 I, 5 L, 18 M, 5 N, 2 P, 7 Q, 5 R, 1 S, 85 T, 1587 V, 5 X, 6 Y	Q	0.997544	0.999508	0.998526	1
170	14126.7	0	13	1 D, 2031 E, 3 G, 1 X	2 -, 3 A, 261 E, 1 G, 114 I, 3786 K, 64 M, 1 N, 3 P, 2 R, 3040 S, 6933 T, 6 X	E	0.997544	0.98164	0.989592	1
189	14140.6	0	9	2034 G, 1 V, 1 X	1 -, 56 A, 260 G, 4 I, 1 M, 1 P, 12 S, 13876 T, 5 X	G	0.999018	0.981711	0.990364	1
214	16063.9	0	7	4 I, 2 L, 2029 M, 1 X	2 F, 169 I, 14024 L, 14 M, 1 P, 1 V, 1 W, 4 X	M	0.996562	0.999015	0.997789	1
221	16019.8	0	12	2008 F, 1 K, 24 L, 1 S, 1 V, 1 X	1682 H, 2 I, 9299 L, 3043 M, 11 N, 168 Q, 4 R, 1 T, 3 V, 3 X	F	0.986248	1	0.993124	1
232	13929.7	0	11	4 A, 14 I, 2017 T, 1 X	3 A, 5250 D, 1 E, 182 G, 2 H, 14 L, 15 N, 1 R, 8457 S, 288 T, 3 X	T	0.990668	0.979741	0.985205	1
234	16166.4	0	17	2020 E, 3 G, 11 K, 1 R, 1 X	1239 A, 189 D, 5 E, 2 F, 259 G, 1 H, 25 I, 149 L, 1 M, 15 N, 18 P, 3614 Q, 2 R, 5355 S, 250 T, 3089 V, 3 X	E	0.992141	0.999648	0.995895	1
235	14124	0	12	4 A, 1 I, 2 R, 2024 T, 4 V, 1 X	4649 -, 1934 E, 3054 G, 11 H, 4 K, 4295 Q, 3 R, 1 S, 261 T, 4 X	T	0.994106	0.98164	0.987873	1
236	14087.5	0	12	3 L, 2029 P, 3 S, 1 X	4649 -, 2 A, 1 D, 4306 E, 2 F, 4 G, 8 L, 261 P, 1 R, 3607 S, 3 T, 1369 V, 3 X	P	0.996562	0.98164	0.989101	1
285	16119.5	0	14	2 G, 1 H, 6 N, 1 R, 2022 S, 3 T, 1 X	3 E, 2 F, 1370 H, 21 I, 4305 K, 3586 L, 17 M, 150 N, 6 P, 254 R, 3 S, 4491 T, 5 V, 3 X	S	0.993124	0.999789	0.996456	1
304	16120.4	0	11	2020 E, 1 G, 13 K, 2 X	1240 A, 1 E, 1 H, 2 I, 201 K, 6649 Q, 1639 R, 3 S, 4476 T, 1 V, 3 X	E	0.992141	0.99993	0.996036	1
311	16140.3	0	12	2029 A, 1 P, 1 T, 4 V, 1 X	6 A, 2 C, 1 D, 3 F, 4473 G, 169 K, 3 L, 1 P, 3879 S, 1370 T, 4305 V, 3 X, 1 Y	A	0.996562	0.999578	0.99807	1
315	16056.1	0	9	1 A, 2 D, 5 G, 6 K, 2014 N, 7 S, 1 X	263 A, 1 C, 174 D, 1207 E, 9331 G, 3047 K, 1 R, 189 S, 3 X	N	0.989194	1	0.994597	1
318	16245.1	0	14	2035 V, 1 X	4 A, 1 E, 50 F, 6 I, 10922 K, 3 L, 1 P, 8 Q, 41 R, 2728 S, 447 T, 1 W, 3 X, 1 Y	V	0.999509	1	0.999754	1
320	16210.7	0	16	2031 K, 4 R, 1 X	1 -, 1308 A, 1 C, 1369 D, 4311 E, 6 F, 4 G, 3 H, 24 I, 1 K, 2916 L, 3 M, 9 R, 207 S, 261 T, 3789 V, 3 X	K	0.997544	0.99993	0.998737	1
324	16233.7	0	7	2033 S, 1 T, 2 X	13902 A, 1 D, 1 P, 1 Q, 266 T, 43 V, 2 X	S	0.998527	1	0.999263	1
336	16218.5	0	10	6 D, 2029 E, 1 X	3 E, 1 H, 5834 K, 6 L, 1 N, 7124 Q, 18 R, 562 S, 665 T, 2 X	E	0.996562	0.999789	0.998175	1
338	16229.1	0	12	1984 K, 51 R, 1 X	272 A, 2 C, 2 D, 9293 E, 2 F, 3 G, 2 K, 124 P, 1260 S, 3254 T, 1 V, 1 X	K	0.97446	0.999859	0.98716	1
340	16100.6	0	14	2 D, 2032 E, 1 K, 1 X	1118 A, 3606 D, 13 E, 1 G, 15 I, 177 K, 2 M, 1 N, 2 P, 5 R, 1423 S, 7846 T, 4 V, 2 X, 1 Y	E	0.998035	0.999086	0.99856	1
352	16216.3	0	12	2035 E, 1 K	1 -, 4458 A, 169 D, 3 E, 4 I, 10 K, 5 L, 3009 M, 4308 Q, 1364 R, 603 T, 280 V, 2 X	E	0.999509	0.999789	0.999649	1
354	15826.1	0	15	2 A, 29 E, 2004 G, 1 V	1 -, 1 D, 4290 E, 17 G, 2 I, 1 K, 8264 L, 271 M, 2 P, 1 S, 1 T, 1361 V, 1 W, 2 X, 1 Y	G	0.984283	0.998804	0.991544	1
357	15945	0	14	2019 K, 9 N, 1 Q, 7 R	1 -, 196 A, 1371 E, 1 G, 9 I, 27 K, 3512 L, 1234 M, 3589 R, 5 S, 3 T, 4266 V, 2 X	K	0.99165	0.998101	0.994876	1
358	16033.6	0	14	2020 A, 4 S, 2 T, 10 V	1 -, 11 A, 2825 H, 277 I, 1362 K, 2 L, 4 N, 2 P, 3 Q, 9 R, 7 S, 8865 T, 54 V, 4 X, 790 Y	A	0.992141	0.999226	0.995684	1
359	16236	0	10	2022 H, 1 X, 13 Y	1 -, 28 A, 2 G, 1 H, 10 I, 169 N, 4742 P, 4308 Q, 4952 V, 3 X	H	0.993124	0.99993	0.996527	1
374	16235.2	0	13	1 E, 2034 K, 1 X	2 -, 6 A, 4311 D, 3514 E, 297 G, 2 H, 1 I, 1356 N, 1 R, 1231 S, 3478 T, 5 X, 12 Y	K	0.999018	1	0.999509	1
377	16234.7	0	14	1 D, 2034 E, 1 X	2 -, 2967 A, 169 D, 12 G, 1 H, 1 I, 4207 K, 1 L, 352 N, 4 Q, 93 R, 6398 S, 1 V, 8 X	E	0.999018	1	0.999509	1
391	16244.3	0	8	2035 N, 1 X	3 -, 3 C, 1 D, 16 F, 2 H, 2 S, 5 X, 14184 Y	N	0.999509	1	0.999754	1
403	16208.6	0	11	2035 I, 1 X	4 -, 2 F, 4544 H, 4 I, 9291 L, 1 M, 2 P, 2 Q, 1 R, 1 V, 3 X, 361 Y	I	0.999509	0.999719	0.999614	1
406	15267.8	0	8	1 -, 1 X, 2034 Y	6 -, 9203 F, 4880 H, 3 L, 1 P, 3 S, 3 V, 5 X, 112 Y	Y	0.999018	0.992122	0.99557	1
449	16236.9	0	10	1 -, 5 I, 2027 M, 2 T, 1 V	57 -, 9430 A, 425 G, 4285 L, 1 P, 5 S, 2 V, 11 X	M	0.99558	1	0.99779	1
485	13939.2	0	7	18 -, 2011 K, 7 R	108 -, 1 G, 1 H, 261 K, 1 L, 13837 R, 1 S, 6 X	K	0.987721	0.98164	0.984681	1
145	958.936	2.82791e-206	4	2036 -	9474 -, 4734 G, 1 R, 1 V, 6 X	-	NA	NA	0	0
146	958.933	4.66836e-205	5	2036 -	9474 -, 24 A, 3047 P, 446 S, 1219 T, 6 X	-	NA	NA	0	0
147	958.938	1.4541e-207	3	2036 -	9474 -, 259 Q, 4477 T, 6 X	-	NA	NA	0	0
159	16107	0	12	2036 -	16 -, 1240 A, 187 E, 3 F, 3869 G, 11 I, 2 M, 4 P, 3 R, 1365 S, 7496 T, 15 V, 5 X	-	NA	NA	0	0
160	16161.1	0	13	2036 -	10 -, 169 D, 4295 E, 7 G, 245 H, 3 I, 3619 K, 1365 N, 24 P, 4448 Q, 7 S, 8 T, 6 X, 10 Y	-	NA	NA	0	0
165	958.929	8.99251e-203	7	2036 -	9474 -, 1 D, 4 H, 259 N, 4466 Q, 5 R, 6 X, 1 Y	-	NA	NA	0	0
166	958.931	6.80921e-204	6	2036 -	9474 -, 4473 A, 1 E, 260 R, 1 T, 3 V, 4 X	-	NA	NA	0	0
167	958.935	2.82793e-206	4	2036 -	9474 -, 1691 A, 3042 G, 3 V, 6 X	-	NA	NA	0	0
168	958.933	4.66835e-205	5	2036 -	9474 -, 3 E, 1509 K, 3223 R, 2 T, 5 X	-	NA	NA	0	0
282	678.915	2.18091e-143	6	2036 -	10546 -, 261 A, 3200 N, 201 S, 4 T, 1 V, 3 X	-	NA	NA	0	0
288	24.4543	4.89563e-06	2	2036 -	14047 -, 168 K, 1 N	-	NA	NA	0	0
289	23.3148	1.37538e-06	1	2036 -	14047 -, 169 L	-	NA	NA	0	0
290	23.3148	1.37538e-06	1	2036 -	14047 -, 169 H	-	NA	NA	0	0
349	1008.19	2.95022e-211	9	2036 -	9304 -, 10 A, 168 I, 1 L, 25 M, 263 Q, 3237 S, 7 T, 1200 V, 1 X	-	NA	NA	0	0
372	958.926	1.09305e-201	8	2036 -	9474 -, 21 A, 263 E, 15 L, 2 M, 13 S, 1397 T, 3028 V, 3 X	-	NA	NA	0	0
373	958.931	6.80927e-204	6	2036 -	9474 -, 2982 A, 182 G, 15 P, 6 R, 1555 S, 2 X	-	NA	NA	0	0
1	1043.25	5.4246e-221	7	4 -, 2032 M	489 -, 154 A, 4147 F, 258 I, 9 L, 9147 M, 2 T, 10 X	M	0.998035	0.35657	0.677303	0
2	966.354	2.72697e-203	8	4 -, 2032 R	486 -, 211 H, 4092 N, 2 P, 9408 R, 2 S, 3 T, 8 X, 4 Y	R	0.998035	0.33821	0.668123	0
3	61.8092	6.56388e-11	7	4 -, 2031 C, 1 W	455 -, 13737 C, 2 F, 2 M, 3 R, 4 S, 4 W, 9 X	C	0.997544	0.0336944	0.515619	0
4	2584.47	0	10	4 -, 1 A, 2031 V	453 -, 3943 I, 4153 L, 1 M, 3 P, 5 R, 1 S, 1 T, 5647 V, 9 X	V	0.997544	0.602772	0.800158	0
5	59.7659	1.35865e-11	5	4 -, 2032 G	451 -, 1 E, 13753 G, 1 P, 2 R, 8 X	G	0.998035	0.0325689	0.515302	0
6	7846.09	0	11	4 -, 1 E, 15 I, 2016 V	442 -, 1 F, 7950 I, 3 K, 7 L, 3978 M, 1 N, 2 R, 190 T, 1633 V, 9 X	V	0.990177	0.885129	0.937653	0
7	1906.84	0	9	4 -, 3 E, 2029 G	441 -, 26 A, 3 C, 1 D, 1 E, 6887 G, 1 N, 6704 S, 145 T, 7 X	G	0.996562	0.515546	0.756054	0
8	560.703	4.58789e-114	10	4 -, 2032 N	436 -, 175 D, 10 H, 3 I, 2 K, 11015 N, 1 Q, 2561 S, 3 T, 8 X, 2 Y	N	0.998035	0.225169	0.611602	0
9	63.6851	8.77695e-11	8	4 -, 1 K, 2031 R	430 -, 1 A, 1 I, 1 P, 13773 R, 1 S, 1 W, 8 X	R	0.997544	0.0311621	0.514353	0
10	59.0171	5.55904e-09	10	4 -, 2032 D	428 -, 4 A, 1 B, 13758 D, 4 E, 1 F, 1 G, 4 H, 2 N, 4 V, 9 X	D	0.998035	0.0322172	0.515126	0
11	16.8629	0.00476733	5	4 -, 2032 F	155 -, 14046 F, 5 L, 1 S, 8 X, 1 Y	F	0.998035	0.0119584	0.504997	0
12	900.965	3.83398e-188	9	4 -, 2032 V	153 -, 2 A, 1 E, 1405 I, 3002 L, 1 M, 1 Q, 1 T, 9642 V, 8 X	V	0.998035	0.32175	0.659893	0
13	15.8873	0.00317418	4	4 -, 2032 E	148 -, 14053 E, 4 K, 2 Q, 9 X	E	0.998035	0.011466	0.504751	0
14	15.5752	0.00138561	3	4 -, 2030 G, 2 R	145 -, 14057 G, 6 R, 8 X	G	0.997053	0.0111846	0.504119	0
15	3619.33	0	12	4 -, 2032 L	143 -, 1403 A, 1 D, 1 E, 1 F, 4 I, 4305 L, 257 M, 1 P, 1 S, 4 T, 8087 V, 8 X	L	0.998035	0.697172	0.847604	0
16	40.6504	2.42294e-06	8	4 -, 2032 S	141 -, 2 G, 168 H, 1 L, 1 P, 2 R, 13885 S, 10 T, 6 X	S	0.998035	0.0232836	0.510659	0
17	15.0632	0.0197707	6	4 -, 2032 G	140 -, 1 A, 1 E, 14059 G, 8 R, 1 V, 6 X	G	0.998035	0.0110439	0.50454	0
18	1171.33	4.77158e-251	5	4 -, 2032 A	140 -, 8740 A, 5329 G, 1 P, 1 T, 5 X	A	0.998035	0.3852	0.691618	0
19	1034.76	3.70761e-219	7	4 -, 3 P, 1 S, 2028 T	138 -, 1362 A, 6 P, 2 R, 3534 S, 9168 T, 1 V, 5 X	T	0.996071	0.355093	0.675582	0
20	22.7453	0.00188766	7	3 -, 1 N, 2032 W	136 -, 1 C, 1 G, 2 R, 6 S, 14066 W, 4 X	W	0.998035	0.0105515	0.504293	0
21	26.1199	0.00358226	10	3 -, 11 I, 2022 V	135 -, 1 A, 1 F, 1 G, 192 I, 6 L, 5 M, 1 N, 13870 V, 1 W, 3 X	V	0.993124	0.0243388	0.508731	0
22	80.7834	3.52471e-13	10	3 -, 2026 D, 5 E, 2 V	134 -, 13903 D, 1 E, 1 G, 1 H, 1 M, 1 R, 169 S, 3 X, 2 Y	D	0.995088	0.0220174	0.508553	0
23	3389.36	0	9	3 -, 2033 V	134 -, 171 A, 1 F, 3537 I, 5799 L, 1 M, 2 S, 4565 V, 2 W, 4 X	V	0.998527	0.678883	0.838705	0
24	43.61	8.50217e-06	11	3 -, 2033 V	134 -, 1 A, 2 E, 1 F, 2 G, 24 I, 1 L, 1 S, 168 T, 13877 V, 4 X, 1 Y	V	0.998527	0.0238464	0.511186	0
25	13.7938	0.0549718	7	3 -, 2033 L	125 -, 1 I, 14080 L, 3 P, 1 Q, 1 V, 1 W, 4 X	L	0.998527	0.00956669	0.504047	0
26	14.2348	0.0471595	7	3 -, 2033 E	124 -, 3 D, 14077 E, 4 G, 1 K, 1 Q, 1 S, 5 X	E	0.998527	0.00977772	0.504152	0
27	945.992	7.58516e-198	9	3 -, 2033 H	110 -, 3 A, 2 E, 4434 G, 9491 H, 1 L, 1 M, 169 Q, 1 R, 4 X	H	0.998527	0.332372	0.665449	0
28	877.052	5.02738e-184	8	3 -, 2033 G	50 -, 1 A, 4415 D, 1 E, 9742 G, 1 K, 1 N, 4 X, 1 Y	G	0.998527	0.314716	0.656621	0
29	8007.28	0	8	3 -, 2033 G	49 -, 19 A, 1 E, 1617 G, 169 K, 1 N, 12355 S, 1 V, 4 X	G	0.998527	0.886255	0.942391	0
30	4.17324	0.841165	8	3 -, 2033 C	49 -, 1 A, 14153 C, 1 F, 1 R, 1 S, 4 W, 5 X, 1 Y	C	0.998527	0.00443163	0.501479	0
31	200.034	6.28525e-39	8	3 -, 2033 V	49 -, 2 A, 1 F, 2 G, 9 I, 1246 L, 4 S, 12898 V, 5 X	V	0.998527	0.0927124	0.545619	0
32	4.46318	0.725146	7	3 -, 2033 T	49 -, 3 H, 1 I, 1 K, 2 R, 4 S, 14151 T, 5 X	T	0.998527	0.00457231	0.501549	0
33	1014.9	1.15166e-211	10	3 -, 1 P, 2032 T	35 -, 2 A, 1 E, 4251 I, 21 L, 3 N, 3 S, 9279 T, 615 V, 6 X	T	0.998035	0.347285	0.67266	0
34	4.38944	0.82039	8	2 -, 2 I, 2032 M	33 -, 23 I, 5 L, 14143 M, 1 Q, 2 S, 2 T, 2 V, 5 X	M	0.998035	0.00513506	0.501585	0
35	537.314	7.5711e-112	7	2 -, 2030 A, 2 S, 1 T, 1 X	33 -, 11149 A, 2 E, 2 P, 3018 S, 6 V, 6 X	A	0.997053	0.215743	0.606398	0
36	583.728	5.38923e-119	10	1 -, 1 E, 2031 K, 3 R	31 -, 5 D, 7 E, 10918 K, 1219 N, 356 P, 1631 Q, 25 R, 18 S, 1 T, 5 X	K	0.997544	0.231992	0.614768	0
37	3469.35	0	9	1 -, 1971 N, 64 S	31 -, 7770 D, 188 E, 1389 G, 1 K, 4830 N, 1 R, 1 T, 5 X	N	0.968075	0.660242	0.814158	0
38	4.45389	0.726262	7	1 -, 2033 K, 2 R	31 -, 3 E, 14157 K, 1 M, 3 N, 1 Q, 15 R, 5 X	K	0.998527	0.00415025	0.501338	0
39	3.58534	0.465021	4	1 -, 2035 P	31 -, 1 L, 14178 P, 1 V, 5 X	P	0.999509	0.00267304	0.501091	0
40	29.1621	5.66876e-05	6	1 -, 2035 T	31 -, 3 A, 2 I, 3 P, 169 S, 14002 T, 6 X	T	0.999509	0.0150535	0.507281	0
41	596.99	1.0829e-124	7	1 -, 2035 L	31 -, 3023 I, 10888 L, 2 M, 2 R, 6 S, 259 V, 5 X	L	0.999509	0.234102	0.616806	0
42	4.01472	0.547298	5	1 -, 2035 D	31 -, 1 A, 14175 D, 2 G, 2 V, 5 X	D	0.999509	0.00288407	0.501196	0
43	3253.96	0	8	1 -, 2035 I	31 -, 1 A, 5152 F, 4736 I, 25 L, 1 M, 1 R, 4263 V, 6 X	I	0.999509	0.666854	0.833182	0
44	935.576	9.95744e-198	7	1 -, 2035 E	31 -, 3 D, 9547 E, 3 G, 3201 K, 1255 R, 171 S, 5 X	E	0.999509	0.328433	0.663971	0
45	888.105	1.40053e-188	6	1 -, 2035 L	31 -, 5 F, 9718 L, 4265 M, 1 P, 191 V, 5 X	L	0.999509	0.316404	0.657956	0
47	977.095	1.497e-204	9	1 -, 2026 K, 1 N, 8 R	31 -, 1 D, 2 E, 9479 K, 1 M, 4257 N, 4 R, 5 S, 430 T, 6 X	K	0.995088	0.333216	0.664152	0
48	934.726	2.03307e-195	9	1 -, 2035 T	31 -, 2 A, 1245 I, 3210 M, 1 P, 1 Q, 1 S, 9550 T, 170 V, 5 X	T	0.999509	0.328222	0.663865	0
49	303.432	1.65744e-58	11	1 -, 2035 E	31 -, 171 A, 4 D, 12330 E, 6 G, 1 I, 14 K, 2 P, 2 S, 1626 T, 25 V, 4 X	E	0.999509	0.132667	0.566088	0
50	935.568	9.99406e-198	7	1 -, 2024 A, 11 V	31 -, 9434 A, 169 I, 5 P, 1 T, 4571 V, 4 X, 1 Y	A	0.994106	0.336382	0.665244	0
51	3413.1	0	14	1 -, 1 I, 1 K, 1 P, 3 S, 2029 T	31 -, 2983 A, 1 C, 169 D, 1 I, 4984 K, 5 M, 3 N, 1 P, 1 Q, 3 R, 1461 S, 4526 T, 43 V, 4 X	T	0.996562	0.681626	0.839094	0
52	4302.24	0	13	1 -, 1 E, 6 H, 2027 Q, 1 R	31 -, 38 D, 1603 E, 119 G, 1176 H, 2 K, 4 L, 7548 N, 2 P, 3629 Q, 50 R, 8 S, 4 X, 2 Y	Q	0.99558	0.744724	0.870152	0
53	3279.39	0	8	1 -, 2031 L, 2 M, 1 P, 1 V	30 -, 1 I, 4683 L, 264 M, 7846 P, 18 S, 1 T, 1369 V, 4 X	L	0.997544	0.670582	0.834063	0
54	7.01071	0.427766	7	1 -, 2034 A, 1 X	30 -, 14152 A, 1 E, 2 G, 1 S, 2 T, 24 V, 4 X	A	0.999018	0.00450197	0.50176	0
55	4122.94	0	12	1 -, 8 I, 1 L, 2026 T	30 -, 8 A, 83 D, 4608 E, 3 G, 576 I, 2 K, 1369 L, 1 N, 3 S, 3782 T, 3747 V, 4 X	T	0.995088	0.733962	0.864525	0
56	1009.04	1.34045e-213	7	1 -, 2035 L	30 -, 121 A, 8 I, 9292 L, 1 M, 2 P, 4757 V, 5 X	L	0.999509	0.34637	0.67294	0
57	4.8792	0.844709	9	1 -, 2035 R	30 -, 1 C, 2 G, 1 H, 1 K, 2 L, 14169 R, 3 S, 4 T, 3 X	R	0.999509	0.00330613	0.501407	0
58	1397.77	3.64655e-293	11	1 -, 2034 K, 1 T	30 -, 3 A, 3 D, 180 E, 3 H, 1 I, 8101 K, 1 N, 5 R, 4509 S, 1376 T, 4 X	K	0.999018	0.430149	0.714583	0
59	3625.65	0	10	1 -, 2034 L, 1 Y	30 -, 26 F, 1 G, 1 H, 4308 L, 1 M, 2 P, 2 S, 169 V, 3 X, 9673 Y	L	0.999018	0.696961	0.847989	0
60	5.17108	0.639094	7	1 -, 2035 C	30 -, 14167 C, 1 G, 1 R, 1 S, 10 W, 4 X, 2 Y	C	0.999509	0.00344682	0.501478	0
61	1171.19	2.36019e-245	10	1 -, 2035 I	30 -, 3 F, 3 H, 8767 I, 1 K, 1 L, 2 M, 1 T, 525 V, 3 X, 4880 Y	I	0.999509	0.383301	0.691405	0
62	893.783	9.27365e-182	14	1 -, 2028 E, 3 G, 4 K	30 -, 9 A, 1 D, 9730 E, 1 G, 1238 H, 13 K, 3007 L, 118 N, 1 Q, 5 R, 57 S, 2 V, 3 X, 1 Y	E	0.996071	0.31556	0.655815	0
64	1468.39	0	11	1 -, 2033 K, 2 R	30 -, 16 A, 1 I, 7908 K, 539 L, 1 M, 1 Q, 20 R, 2422 S, 3107 T, 169 V, 2 X	K	0.998527	0.443725	0.721126	0
65	2401.95	0	8	1 -, 2034 I, 1 L	30 -, 7 A, 5949 I, 3975 L, 2 M, 1 T, 4249 V, 1 W, 2 X	I	0.999018	0.581528	0.790273	0
66	3027.82	0	12	1 -, 2034 T, 1 X	30 -, 10 A, 181 D, 1 G, 2 I, 1 L, 8 N, 1 P, 2 R, 8957 S, 5020 T, 1 V, 2 X	T	0.999018	0.646877	0.822947	0
67	1004.34	1.3935e-212	7	1 -, 2035 N	30 -, 4479 D, 57 E, 150 H, 1 K, 9308 N, 188 T, 3 X	N	0.999509	0.345245	0.672377	0
68	5764.39	0	8	1 -, 1699 I, 1 L, 3 T, 332 V	30 -, 1 A, 2625 I, 3206 L, 258 M, 2 S, 7919 T, 171 V, 4 X	I	0.834479	0.815349	0.824914	0
69	1011.14	4.71385e-214	7	2036 T	30 -, 258 A, 3 I, 169 K, 4454 S, 9294 T, 2 V, 6 X	T	1	0.34623	0.673115	0
70	71.2774	2.73503e-12	8	2036 T	30 -, 1 A, 177 I, 1 K, 1 L, 3 P, 266 S, 13733 T, 4 X	T	1	0.0339758	0.516988	0
71	3282.78	0	12	2030 D, 1 G, 5 N	30 -, 2834 A, 4678 D, 2044 E, 2 G, 2945 K, 170 N, 2 P, 72 R, 5 S, 1 T, 1429 V, 4 X	D	0.997053	0.670934	0.833994	0
72	1374.12	3.83702e-289	10	2036 S	30 -, 4452 A, 1 C, 169 D, 2 F, 1 H, 2 P, 8183 S, 1370 T, 5 X, 1 Y	S	1	0.424381	0.71219	0
73	575.416	4.50122e-119	8	1 K, 2035 R	30 -, 3023 A, 2 G, 1 I, 170 K, 1 L, 10983 R, 1 V, 5 X	R	0.999509	0.22742	0.613464	0
74	12.2794	0.0311538	5	2035 C, 1 R	30 -, 14179 C, 2 S, 1 W, 4 X	C	0.999509	0.0026027	0.501056	0
75	5.30122	0.380236	5	2036 P	30 -, 1 C, 1 L, 14179 P, 1 S, 4 X	P	1	0.0026027	0.501301	0
76	35.3715	9.5225e-06	7	1 A, 2035 T	30 -, 19 A, 1 I, 30 M, 1 P, 170 S, 13961 T, 4 X	T	0.999509	0.0179375	0.508723	0
77	935.959	9.86979e-197	8	2036 Q	29 -, 1 A, 1 H, 3 L, 3023 M, 9555 Q, 1599 T, 1 V, 4 X	Q	1	0.32787	0.663935	0
78	5.01351	0.414234	5	2036 G	29 -, 1 E, 14181 G, 1 N, 1 R, 3 X	G	1	0.00246201	0.501231	0
79	5.87684	0.318388	5	2036 E	29 -, 5 D, 14175 E, 3 G, 1 V, 3 X	E	1	0.00288407	0.501442	0
80	1047	2.32995e-225	4	2035 A, 1 V	29 -, 9194 A, 4990 P, 3 X	A	0.999509	0.353264	0.676386	0
81	13143.7	0	13	31 A, 715 I, 358 T, 932 V	28 -, 14 A, 1 C, 10 F, 4621 H, 3 N, 1 P, 1 R, 3529 S, 4383 T, 3 X, 1622 Y	V	0.45776	1	0.72888	0
82	890.734	6.0851e-184	11	1 F, 2035 L	28 -, 1 E, 1 F, 1 I, 9724 L, 4452 N, 1 P, 1 Q, 1 R, 1 S, 4 X, 1 Y	L	0.999509	0.315982	0.657745	0
84	961.5	2.50214e-203	7	2036 E	27 -, 1 D, 9465 E, 1 G, 4712 K, 6 R, 1 T, 3 X	E	1	0.334201	0.6671	0
85	960.555	4.00433e-203	7	2035 E, 1 K	27 -, 9466 E, 3 G, 3 K, 1 N, 263 Q, 4450 R, 3 X	E	0.999509	0.334131	0.66682	0
86	1014.29	1.58482e-209	12	2034 Q, 2 R	26 -, 4261 A, 2 G, 2 H, 1 L, 168 N, 1 P, 9294 Q, 2 R, 449 S, 5 T, 2 V, 3 X	Q	0.999018	0.34623	0.672624	0
87	29.4196	0.000267575	8	2034 D, 2 N	26 -, 14025 D, 144 E, 1 G, 4 H, 4 N, 1 V, 3 X, 8 Y	D	0.999018	0.0134356	0.506227	0
88	8734.95	0	14	3 K, 4 P, 2029 Q	26 -, 3800 A, 1 E, 181 G, 1 H, 3619 K, 2 L, 1 M, 3185 P, 1367 Q, 4 R, 1300 S, 717 T, 8 V, 4 X	Q	0.996562	0.903841	0.950201	0
89	3618.07	0	15	2035 N, 1 S	26 -, 2960 A, 3 C, 168 D, 5 G, 2 H, 1 K, 4321 N, 1 P, 1631 Q, 3618 R, 1277 S, 195 T, 4 V, 1 W, 3 X	N	0.999509	0.696047	0.847778	0
90	5303.51	0	9	1 H, 1 X, 2034 Y	26 -, 2 C, 11085 F, 4 H, 8 L, 165 N, 6 S, 1 V, 3 X, 2916 Y	Y	0.999018	0.794879	0.896948	0
91	421.326	7.25384e-88	6	2036 V	26 -, 170 A, 4 F, 2250 I, 36 L, 11725 V, 5 X	V	1	0.175225	0.587613	0
92	5.44309	0.488361	6	2036 C	26 -, 1 A, 14178 C, 2 R, 2 S, 6 X, 1 Y	C	1	0.00267304	0.501337	0
93	2595.3	0	5	2034 K, 2 R	25 -, 5635 K, 2 N, 1 P, 8547 R, 6 X	K	0.999018	0.603616	0.801317	0
94	4364.24	0	9	2035 H, 1 Y	25 -, 3620 H, 2 K, 1 L, 1 P, 4265 Q, 6283 R, 1 T, 18 X	H	0.999509	0.745357	0.872433	0
95	3265.72	0	10	2 A, 1 K, 2033 T	25 -, 3 A, 1548 D, 4269 G, 1 I, 4 M, 10 N, 3620 S, 4730 T, 6 X	T	0.998527	0.667276	0.832901	0
97	243.112	2.83438e-47	9	1 I, 2 L, 2033 V	25 -, 1 A, 2 E, 1 G, 1 I, 169 S, 1242 T, 12770 V, 5 X	V	0.998527	0.101716	0.550121	0
98	8.00472	0.332178	7	2035 D, 1 H	25 -, 1 A, 14177 D, 4 G, 1 H, 3 N, 4 X, 1 Y	D	0.999509	0.00274339	0.501126	0
99	5.00951	0.658802	7	2036 R	25 -, 1 G, 1 I, 1 K, 1 P, 14181 R, 2 T, 4 X	R	1	0.00246201	0.501231	0
100	12.1242	0.0331256	5	2033 G, 3 R	25 -, 1 E, 14182 G, 3 R, 1 V, 4 X	G	0.998527	0.00239167	0.500459	0
101	5.15535	0.524048	6	2036 W	25 -, 1 F, 1 M, 3 R, 1 S, 14180 W, 5 X	W	1	0.00253236	0.501266	0
102	5.01349	0.414236	5	2036 G	25 -, 3 A, 2 E, 14181 G, 1 R, 4 X	G	1	0.00246201	0.501231	0
103	15.1519	0.0562579	8	1 F, 2035 N	25 -, 6 D, 1 G, 1 H, 18 K, 14159 N, 2 R, 4 X	N	0.999509	0.00400957	0.501759	0
104	4.29852	0.230981	3	2036 G	25 -, 14186 G, 1 W, 4 X	G	1	0.0021103	0.501055	0
105	7.86094	0.345016	7	2035 C, 1 W	25 -, 14178 C, 3 F, 1 R, 2 S, 1 W, 4 X, 2 Y	C	0.999509	0.00267304	0.501091	0
106	7.86293	0.248318	6	1 C, 2035 G	25 -, 1 C, 2 E, 14178 G, 2 R, 2 V, 6 X	G	0.999509	0.00267304	0.501091	0
107	9.479	0.148377	6	2036 L	25 -, 28 F, 1 I, 14150 L, 2 P, 4 S, 6 X	L	1	0.00464266	0.502321	0
108	6.73683	0.456786	7	2036 F	25 -, 14169 F, 1 I, 6 L, 7 S, 1 V, 6 X, 1 Y	F	1	0.00330613	0.501653	0
109	4.87166	0.300721	4	2036 G	25 -, 1 A, 14182 G, 2 R, 6 X	G	1	0.00239167	0.501196	0
110	19.1088	0.0142884	8	1 F, 2034 K, 1 Y	25 -, 1 E, 1 H, 14180 K, 1 N, 1 R, 7 X	K	0.999018	0.00253236	0.500775	0
111	18.8276	0.00206953	5	2 F, 2034 G	25 -, 14182 G, 1 P, 2 R, 6 X	G	0.999018	0.00239167	0.500705	0
112	1050.71	1.68512e-221	8	1 F, 1 I, 2034 S	25 -, 5 A, 1 E, 4975 G, 2 N, 9202 S, 6 X	S	0.999018	0.352701	0.675859	0
113	3405.66	0	9	2035 L, 1 S	25 -, 1 F, 8230 I, 4567 L, 1 N, 1 P, 1 T, 1384 V, 6 X	L	0.999509	0.678742	0.839126	0
114	2745.73	0	9	1 G, 1 I, 2034 V	25 -, 4452 D, 2889 I, 1384 L, 35 M, 3 N, 1 T, 5421 V, 6 X	V	0.999018	0.618669	0.808843	0
115	29.58	5.95879e-06	4	2036 T	25 -, 172 A, 1 S, 14012 T, 6 X	T	1	0.01435	0.507175	0
116	12.1336	0.0590529	6	2035 C, 1 G	25 -, 14180 C, 1 F, 3 R, 1 W, 6 X	C	0.999509	0.00253236	0.501021	0
117	5.72021	0.678539	8	2035 A, 1 T	6 -, 14177 A, 1 C, 1 D, 1 P, 1 S, 3 T, 21 V, 5 X	A	0.999509	0.00274339	0.501126	0
118	665.823	1.53279e-137	9	2036 K	6 -, 1 I, 10601 K, 1 L, 3591 M, 1 N, 2 Q, 7 R, 1 T, 5 X	K	1	0.254291	0.627145	0
119	8.97982	0.0616059	4	2035 F, 1 I	4 -, 14202 F, 4 L, 6 X	F	0.999509	0.000984806	0.500247	0
121	4.00707	0.548399	5	2036 C	4 -, 14188 C, 1 G, 16 R, 1 W, 6 X	C	1	0.00196961	0.500985	0
124	15097.2	0	15	1 A, 13 F, 1 K, 161 L, 1439 P, 1 Q, 419 S, 1 T	4 -, 4 D, 1 E, 1 F, 11 I, 10423 K, 3578 N, 2 Q, 8 R, 175 S, 1 T, 7 X, 1 Y	P	0.706778	1	0.853389	0
125	8779.69	0	9	1 G, 2029 I, 1 R, 2 T, 3 V	4 -, 4475 A, 1371 I, 4310 L, 4049 M, 1 T, 6 X	I	0.996562	0.903559	0.950061	0
126	1497.37	1.39669820069038e-313	12	2035 E, 1 T	4 -, 1 D, 7845 E, 2 G, 3939 I, 83 K, 2 L, 3 M, 1 P, 169 S, 2123 T, 38 V, 6 X	E	0.999509	0.448157	0.723833	0
127	26.349	0.000191656	6	2036 G	4 -, 2 E, 14034 G, 167 L, 2 P, 1 R, 6 X	G	1	0.0128025	0.506401	0
128	1294.2	8.85713e-270	12	2034 K, 1 N, 1 R	4 -, 9 E, 169 F, 1 H, 1 I, 8390 K, 5 L, 1 M, 1371 N, 4172 R, 1 T, 86 W, 6 X	K	0.999018	0.40982	0.704419	0
129	7937.24	0	11	68 A, 1 G, 1 L, 4 M, 1961 V, 1 X	4 -, 2 A, 169 E, 1 F, 6214 I, 1372 L, 579 M, 260 S, 3934 T, 1675 V, 6 X	V	0.963163	0.882175	0.922669	0
130	970.044	4.35969e-204	8	1 E, 2034 V, 1 X	4 -, 4 A, 13 F, 4736 I, 1 M, 1 T, 9451 V, 6 X	V	0.999018	0.335186	0.667102	0
131	673.963	2.88032e-140	8	2 H, 2033 Q, 1 X	2 -, 169 D, 1 E, 5 H, 3468 L, 2 P, 10560 Q, 3 R, 6 X	Q	0.998527	0.257175	0.627851	0
132	6760.36	0	16	1 C, 708 H, 1 L, 1 T, 1 X, 1324 Y	2 -, 4 A, 2 C, 27 H, 1345 I, 3039 K, 1 L, 1 M, 2 N, 5106 P, 167 Q, 197 R, 10 S, 5 T, 21 V, 6 X, 4281 Y	Y	0.650295	0.69886	0.674578	0
133	25.6319	0.00121394	8	2035 E, 1 X	2 -, 1 A, 1 D, 14033 E, 1 G, 3 K, 1 R, 168 T, 6 X	E	0.999509	0.0128728	0.506191	0
134	28.9103	0.000671001	9	2034 N, 1 S, 1 X	2 -, 1 B, 5 D, 1 I, 168 K, 14027 N, 1 S, 4 T, 6 X, 1 Y	N	0.999018	0.0132949	0.506156	0
135	932.742	4.88119e-196	8	2035 L, 1 X	2 -, 6 F, 4626 I, 9559 L, 1 S, 2 T, 8 V, 2 W, 10 X	L	0.999509	0.327589	0.663549	0
136	1166.62	1.94581e-245	9	2032 K, 1 Q, 2 R, 1 X	2 -, 3 D, 5254 E, 1 G, 1 H, 8776 K, 2 N, 169 Q, 4 R, 4 X	K	0.998035	0.382667	0.690351	0
137	1.23242	0.941729	5	1 X, 2035 Y	2 -, 2 C, 3 H, 1 N, 5 X, 14203 Y	Y	0.999509	0.000914463	0.500212	0
138	3051.09	0	11	2035 T, 1 X	2 -, 1 D, 4425 E, 3 G, 47 K, 1 P, 1 Q, 260 R, 4309 S, 4993 T, 169 V, 5 X	T	0.999509	0.648776	0.824142	0
139	736.556	7.80712e-156	6	6 I, 2029 V, 1 X	2 -, 2 A, 3962 I, 5 L, 2 M, 10238 V, 5 X	V	0.996562	0.279826	0.638194	0
140	4515.74	0	12	1 A, 1821 I, 1 P, 24 S, 187 T, 1 V, 1 X	2 -, 3243 A, 1243 G, 4291 I, 2 K, 2 L, 276 M, 167 R, 2 S, 3 T, 4980 V, 5 X	I	0.894401	0.698157	0.796279	0
141	1851.51	0	9	2032 I, 2 M, 1 V, 1 X	2 -, 179 A, 1 G, 7027 I, 261 L, 1 N, 1 T, 6739 V, 5 X	I	0.998035	0.505698	0.751867	0
142	1007.32	5.10974e-209	11	2035 T, 1 X	2 -, 1 A, 4460 F, 1 I, 1 L, 1 P, 168 Q, 1 R, 270 S, 9302 T, 5 X, 4 Y	T	0.999509	0.345667	0.672588	0
143	714.953	4.31679e-149	8	4 A, 2031 V, 1 X	2 -, 6 A, 2 G, 3 I, 170 L, 1 M, 3620 P, 10406 V, 6 X	V	0.997544	0.268008	0.632776	0
144	1.29954	0.971683	6	2035 H, 1 X	2 -, 14201 H, 1 L, 2 P, 2 Q, 2 R, 6 X	H	0.999509	0.00105515	0.500282	0
148	1231.48	2.32714e-258	10	2035 T, 1 X	2 -, 188 D, 1 E, 259 H, 2 I, 1374 N, 2 P, 3626 S, 8587 T, 169 V, 6 X	T	0.999509	0.395962	0.697736	0
149	959.286	1.03385e-200	9	2035 G, 1 X	2 -, 13 A, 1 D, 2 E, 9467 G, 2 L, 1 R, 1678 S, 3044 V, 6 X	G	0.999509	0.33406	0.666785	0
150	2567.68	0	10	2032 D, 1 G, 1 N, 1 T, 1 X	2 -, 173 A, 5668 D, 7896 E, 1 F, 261 G, 19 N, 3 S, 184 T, 3 V, 6 X	D	0.998035	0.601294	0.799665	0
151	3627.63	0	17	1 E, 1 L, 2032 Q, 1 R, 1 X	2 -, 11 A, 2 D, 3617 E, 1 G, 3 H, 3 I, 167 K, 3 L, 259 M, 1244 N, 3 P, 4304 Q, 1 R, 3204 S, 1386 T, 5 X, 1 Y	Q	0.998035	0.697243	0.847639	0
152	309.337	2.66945e-58	13	2032 H, 1 P, 1 R, 1 X, 1 Y	6 -, 1 D, 12286 H, 252 I, 3 K, 2 L, 1464 N, 3 P, 170 Q, 9 R, 2 S, 2 T, 6 X, 10 Y	H	0.998035	0.135763	0.566899	0
153	3639.86	0	8	2 L, 2033 Q, 1 X	4913 -, 4974 A, 1 G, 1 L, 4310 Q, 3 S, 4 T, 10 V	Q	0.998527	0.69682	0.847674	0
154	1025.89	2.24215e-218	6	1 F, 1 M, 2033 V, 1 X	4913 -, 7 A, 1 F, 4 I, 9291 V	V	0.998527	0.346441	0.672484	0
155	64.6568	5.64221e-11	8	1 E, 2034 G, 1 X	9 -, 170 E, 13758 G, 1 N, 6 R, 4 S, 256 V, 7 W, 5 X	G	0.999018	0.0322172	0.515617	0
156	5.78243	0.671588	8	2033 N, 2 S, 1 X	15 -, 9 D, 1 H, 1 I, 12 K, 14152 N, 19 S, 6 X, 1 Y	N	0.998527	0.00450197	0.501514	0
157	1682.35	0	15	529 D, 1502 E, 3 G, 1 K, 1 X	15 -, 1 A, 1 C, 5235 D, 4306 E, 2 F, 2 G, 1 K, 4 L, 1 M, 3 N, 10 S, 2 V, 168 W, 6 X, 4459 Y	E	0.737721	0.697102	0.717411	0
158	1919.07	0	11	1 A, 2 M, 2032 T, 1 X	17 -, 7 A, 62 F, 45 I, 16 K, 116 N, 26 P, 7031 S, 6883 T, 11 X, 2 Y	T	0.998035	0.515827	0.756931	0
162	73.6406	9.22782e-13	8	2035 G, 1 X	7 -, 5 A, 2 E, 13715 G, 169 K, 55 R, 1 S, 258 T, 4 X	G	0.999509	0.035242	0.517375	0
163	9048.26	0	13	2 A, 22 I, 2011 V, 1 X	7 -, 4256 A, 255 D, 136 E, 2 I, 3558 K, 49 M, 1 N, 138 Q, 7 R, 11 S, 4505 T, 1287 V, 4 X	V	0.987721	0.909468	0.948595	0
164	1757.75	0	13	3 M, 1 S, 2031 T, 1 X	171 -, 53 A, 1 D, 3876 E, 2 G, 1434 I, 4 K, 1 M, 186 N, 2 P, 1243 S, 7233 T, 5 V, 5 X	T	0.997544	0.491207	0.744376	0
169	2780.26	0	8	1646 A, 4 D, 385 V, 1 X	2 -, 5670 A, 4467 F, 3469 I, 176 L, 10 T, 415 V, 7 X	A	0.808448	0.601154	0.704801	0
171	677.481	5.03663e-141	8	2035 I, 1 X	2 -, 169 F, 10547 I, 1 K, 2 L, 2 M, 1 T, 3487 V, 5 X	I	0.999509	0.258089	0.628799	0
172	54.9623	4.49007e-09	8	2035 T, 1 X	2 -, 1 A, 168 D, 1 I, 1 Q, 2 R, 200 S, 13834 T, 7 X	T	0.999509	0.0268711	0.51319	0
173	127.6	4.113e-25	6	2017 P, 18 S, 1 X	2 -, 167 A, 3 L, 14033 P, 3 S, 2 V, 6 X	P	0.990668	0.0128728	0.50177	0
174	1397.5	4.17383e-293	11	2035 Q, 1 X	2 -, 2949 A, 1 G, 1 K, 169 L, 1501 N, 2 P, 8113 Q, 1375 R, 94 S, 2 V, 7 X	Q	0.999509	0.429305	0.714407	0
175	1166.4	1.30035e-247	7	2034 A, 1 S, 1 X	2 -, 8776 A, 1 D, 2 N, 2 R, 5419 S, 9 T, 5 X	A	0.999018	0.382667	0.690843	0
176	4414.45	0	6	1 P, 2034 S, 1 X	2 -, 5 D, 164 G, 1 L, 10472 P, 3567 S, 5 X	S	0.999018	0.749086	0.874052	0
177	3724.59	0	11	1 A, 12 I, 2022 T, 1 X	2 -, 1 A, 3374 I, 1 L, 13 M, 2 N, 2 P, 260 R, 6362 S, 4149 T, 44 V, 6 X	T	0.993124	0.708146	0.850635	0
178	2387.53	0	17	32 A, 1 H, 1 I, 1137 T, 864 V, 1 X	2 -, 293 A, 1 D, 174 F, 27 H, 1176 I, 1 K, 2 L, 1 M, 20 N, 3 P, 169 Q, 1 R, 2003 S, 5909 T, 1399 V, 5 X, 3030 Y	T	0.558448	0.584342	0.571395	0
179	888.3	1.88588e-186	8	2035 E, 1 X	2 -, 26 A, 5 D, 9721 E, 3 G, 1 K, 4450 T, 2 V, 6 X	E	0.999509	0.316193	0.657851	0
180	3680.19	0	9	2019 A, 2 T, 14 V, 1 X	2 -, 4181 A, 4298 I, 4259 L, 8 M, 2 P, 23 Q, 5 T, 1433 V, 5 X	A	0.99165	0.705895	0.848773	0
181	15880.2	0	15	1682 I, 1 L, 47 T, 305 V, 1 X	2 -, 4 A, 3 D, 3829 E, 1 G, 1 H, 5594 K, 187 N, 4313 Q, 8 R, 5 S, 263 T, 6 X	I	0.82613	1	0.913065	0
182	56.0856	7.55933e-09	9	2 F, 2032 L, 1 S, 1 X	2 -, 170 F, 13845 L, 187 M, 1 P, 1 R, 2 V, 7 X, 1 Y	L	0.998035	0.0260974	0.512066	0
183	8753.82	0	12	1 A, 1 L, 2031 P, 2 R, 1 X	2 -, 26 A, 2 D, 2 E, 4732 G, 86 I, 1 N, 1373 P, 1 R, 10 S, 7976 T, 5 X	P	0.997544	0.903419	0.950481	0
184	4826.76	0	9	3 D, 2028 E, 2 G, 2 S, 1 X	2 -, 1 A, 1 C, 6952 D, 3228 E, 4020 G, 1 I, 5 R, 1 S, 5 X	E	0.996071	0.772932	0.884501	0
185	39.9918	1.49908e-07	5	1 X, 2035 Y	2 -, 269 F, 2 H, 1 I, 5 X, 13937 Y	Y	0.999509	0.0196258	0.509567	0
186	1.13436	0.99236	7	2035 G, 1 X	2 -, 1 A, 2 D, 1 E, 14201 G, 1 R, 1 W, 7 X	G	0.999509	0.00105515	0.500282	0
187	4127	0	11	1 A, 3 I, 2031 T, 1 X	2 -, 4269 A, 5656 E, 8 I, 159 K, 1 N, 1 P, 15 R, 260 S, 3809 T, 31 V, 5 X	T	0.997544	0.732062	0.864803	0
188	2422.7	0	10	2 F, 2033 L, 1 X	2 -, 193 A, 3 D, 35 I, 5940 L, 1 P, 1 Q, 1 T, 8035 V, 5 X	L	0.998527	0.582161	0.790344	0
190	1703.65	0	7	2035 L, 1 X	1 -, 5 F, 194 I, 7343 L, 3628 M, 2 P, 3038 V, 5 X	L	0.999509	0.483469	0.741489	0
191	4166.87	0	6	1 D, 2029 E, 2 K, 2 Q, 1 V, 1 X	1 -, 10421 D, 3787 E, 1 K, 1 Q, 5 X	E	0.996562	0.73361	0.865086	0
192	2.08872	0.954767	7	2035 C, 1 X	1 -, 14197 C, 1 F, 1 I, 1 S, 1 W, 5 X, 9 Y	C	0.999509	0.00133652	0.500423	0
193	1470.32	0	11	1 P, 2034 S, 1 X	1 -, 1 D, 6108 E, 5 F, 1 G, 1 L, 1 P, 168 Q, 1 R, 7922 S, 1 V, 6 X	S	0.999018	0.442741	0.720879	0
194	54.7684	1.65703e-09	7	2035 P, 1 X	2 -, 191 A, 13848 P, 1 Q, 2 S, 2 T, 168 V, 2 X	P	0.999509	0.0258863	0.512698	0
195	27.2275	0.00030327	7	2035 R, 1 X	2 -, 6 G, 2 K, 1 P, 168 Q, 14034 R, 1 T, 2 X	R	0.999509	0.0128025	0.506156	0
196	1309.65	8.83636e-280	6	1 A, 2034 T, 1 X	2 -, 6 A, 2 M, 1 P, 5846 S, 8356 T, 3 X	T	0.999018	0.412212	0.705615	0
197	31.602	1.94483e-05	6	2035 G, 1 X	2 -, 175 A, 1 E, 13999 G, 34 S, 2 V, 3 X	G	0.999509	0.0152645	0.507387	0
198	978.767	6.52763e-205	9	2034 L, 1 W, 1 X	1 -, 14 F, 4596 I, 9424 L, 1 M, 1 N, 1 S, 175 V, 3 X	L	0.999018	0.337085	0.668051	0
199	227.087	6.75431e-44	9	2033 D, 2 N, 1 X	1 -, 2 A, 12744 D, 4 G, 1 K, 1456 N, 3 T, 1 V, 3 X, 1 Y	D	0.998527	0.103545	0.551036	0
200	886.849	4.21636e-185	9	2034 F, 1 L, 1 X	1 -, 2 A, 9721 F, 5 I, 9 L, 1 P, 2 S, 4467 T, 4 V, 4 X	F	0.999018	0.316193	0.657605	0
201	333.509	2.98785e-67	8	1 D, 2032 N, 2 T, 1 X	1 -, 13 D, 1430 E, 146 G, 7 H, 12182 N, 431 S, 3 T, 3 X	N	0.998035	0.143078	0.570557	0
202	1010.14	1.26276e-209	11	2035 E, 1 X	1 -, 4284 A, 450 D, 9295 E, 1 G, 1 H, 1 L, 173 N, 5 R, 1 T, 1 V, 3 X	E	0.999509	0.346159	0.672834	0
203	1011.23	6.52666e-212	9	2033 M, 1 T, 1 V, 1 X	1246 F, 6 H, 4 I, 262 L, 9290 M, 169 S, 1 T, 8 V, 3 X, 3227 Y	M	0.998527	0.346511	0.672519	0
204	8742.81	0	10	1 -, 2004 I, 25 M, 5 V, 1 X	1 -, 3 A, 1 G, 2 H, 1373 I, 1 L, 2 M, 1 R, 7923 V, 3 X, 4906 Y	I	0.984283	0.903419	0.943851	0
205	1023.86	8.43616e-217	7	2030 L, 1 M, 4 S, 1 X	4 F, 169 I, 9296 L, 1 M, 2 S, 4480 V, 3 X, 261 Y	L	0.997053	0.346089	0.671571	0
206	1367.68	5.51739e-290	8	2035 L, 1 X	169 A, 189 F, 1 I, 8196 L, 5650 M, 2 S, 3 V, 1 W, 5 X	L	0.999509	0.423467	0.711488	0
207	1106.76	1.84187e-231	10	1 A, 2 K, 2032 T, 1 X	2 A, 182 E, 1 H, 1352 K, 3 N, 4 P, 3611 Q, 12 R, 90 S, 8954 T, 5 X	T	0.998035	0.370146	0.684091	0
208	884.296	1.52627e-183	10	2034 M, 1 V, 1 X	6 A, 1 C, 1 G, 6 I, 3 K, 1 L, 9727 M, 2 R, 1 T, 4464 V, 4 X	M	0.999018	0.315771	0.657394	0
209	2468.27	0	8	2035 K, 1 X	1 A, 2 D, 3778 E, 4291 G, 5847 K, 275 N, 13 R, 3 S, 6 X	K	0.999509	0.588703	0.794106	0
210	6102.58	0	14	1 D, 1 I, 1 K, 2031 N, 1 T, 1 X	91 A, 1301 D, 4538 E, 1 F, 31 G, 1286 K, 2440 N, 6 P, 1 Q, 1 R, 1279 S, 3236 T, 4 X, 1 Y	N	0.997544	0.828362	0.912953	0
211	36.0008	2.89263e-07	4	2035 K, 1 X	26 D, 146 E, 13964 K, 75 R, 5 X	K	0.999509	0.0177265	0.508618	0
212	4343.67	0	9	2033 A, 1 P, 1 T, 1 X	3626 A, 265 H, 1 M, 3 N, 1 P, 1 R, 5992 S, 4321 T, 2 V, 4 X	A	0.998527	0.744935	0.871731	0
213	834.524	5.33676e-177	6	2035 W, 1 X	4278 F, 4 L, 3 R, 1 S, 9923 W, 4 X, 3 Y	W	0.999509	0.301984	0.650746	0
215	7.11986	0.416508	7	2 G, 2033 V, 1 X	5 A, 2 E, 2 G, 1 I, 1 M, 1 P, 14201 V, 3 X	V	0.998527	0.00105515	0.499791	0
216	54.7435	3.52621e-08	10	2035 H, 1 X	167 D, 1 F, 13840 H, 1 L, 192 N, 1 P, 1 Q, 6 R, 2 V, 4 X, 1 Y	H	0.999509	0.0264491	0.512979	0
217	1334.25	4.15881e-285	6	5 K, 2030 R, 1 X	1 E, 2 G, 5961 K, 1 M, 2 N, 8246 R, 3 X	R	0.997053	0.419949	0.708501	0
218	978.163	4.72213e-208	6	5 L, 2030 Q, 1 X	194 D, 4547 E, 2 H, 2 L, 1 P, 9467 Q, 3 X	Q	0.997053	0.33406	0.665557	0
219	14.9575	0.0105454	5	2 M, 2033 W, 1 X	1 C, 1 G, 1 R, 14210 W, 3 X	W	0.998527	0.00042206	0.499474	0
220	45.984	2.48185e-09	4	2031 F, 4 L, 1 X	169 A, 14038 F, 1 L, 4 V, 4 X	F	0.997544	0.0125211	0.505033	0
222	3.11265	0.794582	6	2035 D, 1 X	14192 D, 1 E, 2 G, 1 H, 15 N, 1 V, 4 X	D	0.999509	0.00168824	0.500599	0
223	39.4039	1.63658e-06	7	2035 L, 1 X	1 F, 264 I, 13943 L, 1 M, 1 P, 1 Q, 1 V, 4 X	L	0.999509	0.0192037	0.509356	0
224	932.898	3.77202e-197	7	2035 P, 1 X	593 A, 5 D, 2 H, 3232 N, 9562 P, 647 S, 171 T, 4 X	P	0.999509	0.327378	0.663443	0
225	15.2434	0.00937122	5	2033 L, 2 T, 1 X	1 F, 14208 L, 3 M, 1 P, 3 X	L	0.998527	0.000562746	0.499545	0
226	1.13813	0.767879	3	2035 P, 1 X	2 A, 2 L, 14209 P, 3 X	P	0.999509	0.000492403	0.500001	0
227	1.85245	0.762874	4	2035 W, 1 X	2 G, 2 L, 5 R, 14204 W, 3 X	W	0.999509	0.000844119	0.500176	0
228	2157.26	0	9	119 A, 1916 T, 1 X	54 A, 261 H, 1 I, 3630 L, 2 M, 1 N, 169 Q, 3043 S, 7050 T, 5 X	T	0.941061	0.50408	0.72257	0
229	1198.03	3.83421e-251	10	1 A, 1 L, 1 P, 2031 S, 1 T, 1 X	1004 A, 2 F, 4 G, 2 L, 3762 P, 3 R, 8662 S, 768 T, 5 V, 1 W, 3 X	S	0.997544	0.390687	0.694115	0
230	885.821	4.36391e-188	6	2035 G, 1 X	3035 A, 9732 G, 2 L, 1435 P, 1 R, 7 S, 4 X	G	0.999509	0.315419	0.657464	0
231	888.942	1.371e-186	8	2025 A, 6 T, 4 V, 1 X	9735 A, 52 E, 2992 G, 1 L, 4 P, 1411 S, 11 T, 8 V, 2 X	A	0.994597	0.315208	0.654903	0
233	197.573	1.03345e-35	12	16 A, 1 I, 1 M, 2 S, 2015 T, 1 X	11 A, 3 D, 2 E, 169 G, 79 I, 640 K, 4 M, 55 N, 2 P, 4 S, 13243 T, 1 V, 3 X	T	0.989686	0.068444	0.529065	0
237	3644.32	0	10	3 A, 9 I, 2 P, 2021 T, 1 X	4649 -, 3 A, 1619 H, 9 I, 2 K, 3614 N, 15 Q, 2 S, 4300 T, 3 X	T	0.992633	0.697524	0.845078	0
238	3.10389	0.540592	4	1 G, 2034 W, 1 X	1 C, 1 G, 1 L, 14209 W, 4 X	W	0.999018	0.000492403	0.499755	0
239	2417.39	0	9	2033 N, 1 S, 1 X, 1 Y	3 D, 3617 I, 4 K, 5940 N, 4644 R, 2 S, 2 T, 1 V, 3 X	N	0.998527	0.582161	0.790344	0
240	5136.47	0	12	344 K, 1691 R, 1 X	4 C, 2 D, 168 E, 2 G, 321 H, 3 K, 4737 N, 3620 Q, 4308 R, 9 S, 1 T, 3 X, 1038 Y	R	0.83055	0.696961	0.763756	0
241	2732.78	0	9	2034 K, 1 R, 1 X	5 E, 1 I, 5430 K, 4 L, 169 M, 4 N, 2 P, 4116 Q, 4482 R, 3 X	K	0.999018	0.618036	0.808527	0
242	881.063	6.86187e-185	8	2 D, 2033 E, 1 X	1 A, 4306 D, 9730 E, 2 F, 2 G, 169 H, 2 K, 1 N, 3 X	E	0.998527	0.31556	0.657043	0
243	2662.38	0	10	2033 L, 2 P, 1 X	269 A, 1 F, 169 H, 11 I, 5540 L, 30 M, 3 P, 1372 R, 5 S, 6813 T, 3 X	L	0.998527	0.610298	0.804412	0
244	220.408	1.21514e-45	5	2 F, 2033 L, 1 X	2 F, 12836 L, 1372 M, 2 P, 1 V, 3 X	L	0.998527	0.0970737	0.5478	0
245	834.823	6.76863e-174	9	1 T, 2034 V, 1 X	3 A, 2 E, 1 G, 2 I, 6 L, 4265 M, 1 T, 9933 V, 2 X, 1 Y	V	0.999018	0.30128	0.650149	0
246	1010.04	6.02485e-215	6	1 I, 2034 T, 1 X	4 A, 4910 E, 5 I, 1 K, 1 N, 9293 T, 2 X	T	0.999018	0.3463	0.672659	0
247	4.61759	0.593708	6	2035 F, 1 X	1 C, 14190 F, 4 L, 17 S, 1 V, 2 X, 1 Y	F	0.999509	0.00182893	0.500669	0
248	940.729	5.87505e-200	6	2033 K, 1 N, 1 R, 1 X	4647 E, 2 G, 9561 K, 2 N, 2 Q, 2 X	K	0.998527	0.327448	0.662987	0
249	4364.49	0	13	2035 N, 1 X	2 A, 261 D, 4441 E, 38 G, 3 I, 1 K, 3614 N, 169 P, 2 Q, 2 S, 4309 T, 1370 V, 3 X, 1 Y	N	0.999509	0.745779	0.872644	0
250	2484.67	0	4	2035 A, 1 X	5823 A, 8389 P, 1 R, 1 T, 2 X	A	0.999509	0.590391	0.79495	0
251	1.75601	0.624553	3	2035 H, 1 X	14210 H, 1 P, 3 Q, 2 X	H	0.999509	0.00042206	0.499965	0
252	15.7166	0.0153586	6	2033 A, 2 T, 1 X	14210 A, 1 D, 1 G, 1 P, 1 V, 2 X	A	0.998527	0.00042206	0.499474	0
253	936.646	4.48591e-199	6	2033 K, 2 R, 1 X	168 A, 9562 K, 1 M, 2 R, 4479 T, 1 V, 3 X	K	0.998527	0.327378	0.662952	0
254	304.953	8.62405e-64	5	1 E, 2032 K, 2 N, 1 X	4 E, 12370 K, 1 N, 1669 R, 169 T, 3 X	K	0.998035	0.129854	0.563945	0
255	74.5227	4.81264e-14	6	1 E, 7 P, 2027 Q, 1 X	4 H, 169 I, 1 P, 14037 Q, 3 R, 2 X	Q	0.99558	0.0125914	0.504086	0
256	3636.59	0	9	2034 E, 1 G, 1 X	4992 D, 4309 E, 1 F, 27 K, 144 R, 4281 S, 455 T, 2 X, 5 Y	E	0.999018	0.696891	0.847954	0
257	9.45249	0.0507327	4	1 L, 2034 V, 1 X	8 A, 1 I, 14205 V, 2 X	V	0.999018	0.000773776	0.499896	0
258	903.175	1.28065e-188	9	1 A, 2 D, 2032 V, 1 X	13 A, 1 F, 2942 I, 169 L, 5 M, 1 S, 1368 T, 9716 V, 1 X	V	0.998035	0.316545	0.65729	0
259	935.892	2.78403e-201	4	2035 V, 1 X	4651 A, 5 I, 4 L, 9553 V, 3 X	V	0.999509	0.328011	0.66376	0
260	17.953	0.00635071	6	2033 L, 2 Q, 1 X	2 F, 14205 L, 2 P, 2 S, 4 V, 1 X	L	0.998527	0.000773776	0.49965	0
261	1.42261	0.840255	4	2035 G, 1 X	4 A, 1 E, 14207 G, 1 R, 3 X	G	0.999509	0.000633089	0.500071	0
262	28.3099	0.000193192	7	2035 S, 1 X	3 A, 18 D, 153 N, 2 P, 14037 S, 1 T, 1 V, 1 X	S	0.999509	0.0125914	0.50605	0
263	2.32298	0.887729	6	2035 Q, 1 X	1 K, 1 L, 2 P, 14206 Q, 3 R, 1 S, 2 X	Q	0.999509	0.000703433	0.500106	0
264	2.33897	0.800527	5	2033 E, 2 K, 1 X	3 D, 14199 E, 2 G, 7 K, 2 R, 3 X	E	0.998527	0.00119584	0.499861	0
265	3.81481	0.701721	6	1 A, 2033 G, 1 R, 1 X	1 A, 1 E, 14205 G, 4 R, 1 S, 1 W, 3 X	G	0.998527	0.000773776	0.49965	0
266	220.438	1.1973e-45	5	2035 A, 1 X	12807 A, 1166 G, 235 S, 3 T, 1 V, 4 X	A	0.999509	0.0991137	0.549311	0
267	1007.93	2.3328e-213	7	1 L, 2034 M, 1 X	1 F, 3 I, 4648 L, 9295 M, 1 P, 1 T, 265 V, 2 X	M	0.999018	0.346159	0.672588	0
268	31.3306	0.000122683	8	2035 H, 1 X	1 A, 14006 H, 1 I, 169 K, 15 P, 4 Q, 17 R, 2 X, 1 Y	H	0.999509	0.0147721	0.50714	0
269	1240.27	1.90209e-262	8	2 S, 2033 T, 1 X	2 A, 30 H, 4 I, 1 K, 1 M, 4257 Q, 1373 S, 8545 T, 3 X	T	0.998527	0.398917	0.698722	0
270	1.05287	0.901676	4	2034 A, 1 V, 1 X	14201 A, 2 G, 1 S, 9 V, 3 X	A	0.999018	0.00105515	0.500036	0
271	1.27738	0.937242	5	2035 L, 1 X	1 F, 14208 L, 2 S, 1 V, 1 W, 3 X	L	0.999509	0.000562746	0.500036	0
272	1387.38	3.75883e-299	4	2 P, 2033 T, 1 X	6035 A, 2 I, 8176 T, 3 X	T	0.998527	0.424873	0.7117	0
273	1.13614	0.888496	4	2035 G, 1 X	2 E, 14209 G, 1 R, 1 W, 3 X	G	0.999509	0.000492403	0.500001	0
274	4.43287	0.618311	6	2033 A, 1 S, 1 T, 1 X	14206 A, 1 E, 1 G, 1 S, 2 T, 1 V, 4 X	A	0.998527	0.000703433	0.499615	0
275	1004.48	1.60929e-211	8	2 I, 2033 T, 1 X	7 A, 1 D, 4481 I, 262 L, 165 M, 2 P, 1 Q, 9294 T, 3 X	T	0.998527	0.34623	0.672378	0
276	936.37	8.04846e-197	8	1 D, 2034 E, 1 X	2 A, 3 D, 9549 E, 6 G, 3 K, 3237 P, 170 R, 1243 V, 3 X	E	0.999018	0.328292	0.663655	0
277	1459.3	5.69350613221843e-311	7	2032 I, 3 V, 1 X	456 A, 1 F, 1 G, 7924 I, 3 L, 2 N, 5826 V, 3 X	I	0.998035	0.4426	0.720318	0
278	1468.18	3.11813e-306	13	1 D, 2 L, 1 P, 2031 Q, 1 X	1 A, 1379 D, 4536 E, 1 H, 1 K, 3 L, 1 P, 7923 Q, 1 R, 3 S, 361 T, 1 V, 3 X, 2 Y	Q	0.997544	0.44267	0.720107	0
279	13145.2	0	13	8 I, 1662 N, 2 S, 363 T, 1 X	8 A, 3034 F, 3 I, 169 K, 5 L, 3919 M, 1 N, 1 Q, 1 R, 1373 S, 4255 T, 194 V, 4 X, 1249 Y	N	0.816306	0.99993	0.908118	0
280	370.809	9.51053e-73	11	1 G, 6 L, 1 P, 2009 S, 18 T, 1 X	6 A, 6 C, 431 D, 7 F, 1365 G, 5 K, 2 L, 4 P, 12371 S, 14 T, 1 V, 4 X	S	0.986739	0.129783	0.558261	0
281	3387.59	0	12	1 D, 2031 G, 3 R, 1 X	2 A, 1367 D, 28 E, 4577 G, 1 I, 15 L, 30 N, 2 R, 8046 S, 142 T, 1 W, 3 X, 2 Y	G	0.997544	0.678039	0.837792	0
283	3055.99	0	12	2035 G, 1 X	2 A, 144 D, 8 E, 4987 G, 2 I, 262 K, 3 M, 23 N, 1 R, 1245 S, 7531 T, 4 V, 4 X	G	0.999509	0.649198	0.824353	0
284	3629.51	0	11	1 I, 1 N, 2033 T, 1 X	1 D, 262 G, 193 L, 1 M, 5132 N, 1 P, 26 S, 4310 T, 4285 V, 4 X, 1 Y	T	0.998527	0.69682	0.847674	0
286	3630.25	0	7	2032 I, 1 M, 2 V, 1 X	3 F, 4304 I, 8526 L, 1375 M, 1 N, 1 T, 2 V, 4 X	I	0.998035	0.697243	0.847639	0
287	1003.86	2.83438e-208	11	2034 F, 1 L, 1 X	6 A, 1 E, 9314 F, 1 I, 2 L, 1 N, 188 Q, 241 S, 4280 T, 3 V, 5 X, 174 Y	F	0.999018	0.344823	0.67192	0
291	2559.99	0	8	2030 A, 5 S, 1 X	5667 A, 169 G, 1 K, 21 M, 2 P, 4754 S, 3596 T, 2 V, 4 X	A	0.997053	0.601365	0.799209	0
292	0.538149	0.910434	3	2035 G, 1 X	1 C, 14210 G, 1 K, 4 X	G	0.999509	0.00042206	0.499965	0
293	1.68432	0.640426	3	2035 H, 1 X	14202 H, 1 P, 4 X, 9 Y	H	0.999509	0.000984806	0.500247	0
294	28.0794	9.07808e-05	6	2035 L, 1 X	1 I, 14023 L, 2 M, 3 P, 3 S, 181 V, 3 X	L	0.999509	0.0135763	0.506543	0
295	27.3449	0.000288845	7	2035 K, 1 X	19 A, 7 E, 14028 K, 2 N, 6 R, 150 S, 1 T, 3 X	K	0.999509	0.0132245	0.506367	0
296	1.82168	0.935346	6	2035 C, 1 X	14201 C, 2 I, 3 R, 3 S, 1 W, 4 X, 2 Y	C	0.999509	0.00105515	0.500282	0
297	217.178	2.61973e-43	7	2035 R, 1 X	1 E, 2 G, 1 I, 1377 K, 12826 R, 1 S, 4 T, 4 X	R	0.999509	0.0977772	0.548643	0
298	971.276	2.36317e-204	8	2035 L, 1 X	188 A, 1 G, 12 I, 9427 L, 17 M, 3 P, 2 S, 4562 V, 4 X	L	0.999509	0.336874	0.668191	0
299	1037.59	4.35783e-222	5	2035 K, 1 X	1 E, 1 I, 9200 K, 5008 R, 1 S, 5 X	K	0.999509	0.352842	0.676175	0
300	54.7536	1.46696e-10	5	2035 M, 1 X	3 I, 1 K, 365 L, 13840 M, 3 T, 4 X	M	0.999509	0.0264491	0.512979	0
301	922.993	4.01565e-196	6	2035 D, 1 X	2 A, 9599 D, 4414 E, 23 G, 6 N, 169 S, 3 X	D	0.999509	0.324775	0.662142	0
302	30.5019	1.17456e-05	5	2030 K, 5 R, 1 X	169 A, 1 E, 14030 K, 2 Q, 11 R, 3 X	K	0.997053	0.0130838	0.505068	0
303	27.9389	3.74089e-06	3	2035 L, 1 X	1 F, 14024 L, 188 V, 3 X	L	0.999509	0.0135059	0.506507	0
305	261.907	1.76993e-55	4	2032 L, 2 P, 1 V, 1 X	1565 I, 12643 L, 4 V, 4 X	L	0.998035	0.11065	0.554343	0
306	4.54544	0.208273	3	2031 K, 1 Q, 3 R, 1 X	14170 K, 1 Q, 42 R, 3 X	K	0.997544	0.00323579	0.50039	0
307	0.679368	0.953849	4	2035 G, 1 X	1 A, 14209 G, 1 P, 1 R, 4 X	G	0.999509	0.000492403	0.500001	0
308	1394.52	8.64404e-296	8	2035 M, 1 X	5 A, 191 I, 1 L, 8123 M, 2 P, 4 S, 5076 T, 810 V, 4 X	M	0.999509	0.428602	0.714055	0
309	886.372	1.49395e-190	4	2035 S, 1 X	2 I, 2 P, 9730 S, 4478 T, 4 X	S	0.999509	0.31556	0.657534	0
310	1.56587	0.814913	4	1 X, 2035 Y	3 C, 2 E, 2 H, 3 X, 14206 Y	Y	0.999509	0.000703433	0.500106	0
312	607.245	4.18956e-130	4	2034 M, 1 V, 1 X	69 I, 264 L, 10840 M, 3040 V, 3 X	M	0.999018	0.237479	0.618248	0
313	1.27738	0.937242	5	2035 C, 1 X	14208 C, 1 K, 1 R, 1 W, 3 X, 2 Y	C	0.999509	0.000562746	0.500036	0
314	5486.97	0	12	1 A, 717 L, 12 Q, 1 R, 168 S, 1136 T, 1 X	12 A, 188 D, 1 G, 4 I, 4 K, 4 N, 5 P, 1 R, 4407 S, 9587 T, 3 X	T	0.557957	0.325619	0.441788	0
316	13372	0	11	340 A, 3 S, 1692 T, 1 X	3494 A, 1 E, 1 I, 6398 K, 12 L, 7 N, 68 P, 1 Q, 4228 S, 2 T, 1 V, 3 X	T	0.831041	0.999859	0.91545	0
317	28.02	0.000218061	7	2033 F, 2 S, 1 X	1 C, 14025 F, 1 I, 10 L, 169 M, 6 S, 1 V, 3 X	F	0.998527	0.0134356	0.505981	0
319	3629.92	0	6	2035 L, 1 X	3 A, 4907 F, 2556 I, 4310 L, 2 Q, 2433 V, 5 X	L	0.999509	0.69682	0.848165	0
321	554.958	1.21025e-115	7	2034 K, 1 R, 1 X	6 E, 3026 G, 11072 K, 5 N, 1 Q, 100 R, 2 W, 4 X	K	0.999018	0.221159	0.610088	0
322	1011.61	5.62179e-208	13	2035 E, 1 X	5 A, 5 D, 9290 E, 3 G, 2 H, 233 I, 4 K, 1609 N, 2 P, 1 Q, 1 S, 3028 T, 30 V, 3 X	E	0.999509	0.346511	0.67301	0
323	3857.73	0	8	2 I, 2033 V, 1 X	3 A, 1 F, 3614 I, 238 L, 1378 M, 4911 P, 1 S, 4067 V, 3 X	V	0.998527	0.713914	0.85622	0
325	943.368	2.48725e-198	8	2033 E, 1 G, 1 Q, 1 X	2 A, 4644 D, 9557 E, 1 G, 4 K, 4 N, 2 R, 2 X	E	0.998527	0.327729	0.663128	0
326	1.27738	0.937242	5	2035 T, 1 X	1 A, 1 I, 2 K, 1 S, 14208 T, 3 X	T	0.999509	0.000562746	0.500036	0
327	1010.32	1.02835e-211	9	2035 Q, 1 X	2 A, 1 C, 2 D, 4639 G, 2 H, 262 L, 9297 Q, 3 R, 6 V, 2 X	Q	0.999509	0.346019	0.672764	0
328	3.18492	0.671501	5	2035 H, 1 X	1 D, 14200 H, 4 Q, 8 R, 2 X, 1 Y	H	0.999509	0.00112549	0.500317	0
329	1.42261	0.840255	4	2035 G, 1 X	1 A, 1 D, 4 E, 14207 G, 3 X	G	0.999509	0.000633089	0.500071	0
330	2.32497	0.802592	5	2035 T, 1 X	1 F, 1 I, 3 K, 3 S, 14206 T, 2 X	T	0.999509	0.000703433	0.500106	0
331	4315.5	0	8	2026 I, 2 L, 7 V, 1 X	31 A, 1 F, 1 G, 3632 I, 3 M, 1371 T, 9176 V, 1 X	I	0.995088	0.744513	0.869801	0
332	3631.62	0	8	2035 L, 1 X	2 A, 2 F, 197 I, 4309 L, 1 M, 1 Q, 264 T, 9437 V, 3 X	L	0.999509	0.696891	0.8482	0
333	3340.52	0	10	1 F, 2025 I, 9 V, 1 X	2 A, 1 E, 2 H, 4593 I, 3059 L, 178 M, 1 R, 3 T, 6376 V, 1 X	I	0.994597	0.676913	0.835755	0
334	8718.9	0	6	2030 K, 5 R, 1 X	1 D, 4742 E, 1 H, 1375 K, 4478 Q, 3616 R, 3 X	K	0.997053	0.903278	0.950166	0
335	1780.57	0	5	3 I, 1 L, 2031 V, 1 X	1 G, 2592 I, 4482 L, 1 N, 7137 V, 3 X	V	0.997544	0.49796	0.747752	0
337	26.6422	0.000386472	7	1 X, 2035 Y	2 C, 2 D, 1 F, 1 H, 1 S, 169 V, 2 X, 14038 Y	Y	0.999509	0.0125211	0.506015	0
339	27.2943	5.10753e-06	3	2035 G, 1 X	169 -, 2 E, 14044 G, 1 X	G	0.999509	0.012099	0.505804	0
341	1134.72	1.49311e-238	9	2033 D, 1 H, 1 N, 1 X	1 C, 8899 D, 1 E, 5122 G, 1 I, 187 N, 2 S, 1 V, 2 X	D	0.998527	0.374015	0.686271	0
342	5177.08	0	8	1521 A, 1 T, 514 V	1 -, 5851 A, 2 F, 4738 G, 3 P, 3612 S, 1 T, 6 V, 2 X	A	0.747053	0.588421	0.667737	0
343	7.97288	0.240097	6	1 H, 2035 P	1 -, 1 A, 14209 P, 1 R, 2 S, 2 X	P	0.999509	0.000492403	0.500001	0
344	0.994989	0.910555	4	2036 C	1 -, 14209 C, 3 S, 1 W, 2 X	C	1	0.000492403	0.500246	0
345	41.6003	6.20757e-07	7	2034 K, 2 R	1 -, 2 E, 2 I, 13902 K, 5 N, 1 Q, 300 R, 3 X	K	0.999018	0.0220878	0.510553	0
346	929.88	1.69212e-196	7	2028 I, 8 V	1 -, 1 A, 1 F, 9494 I, 1 M, 4 T, 4712 V, 2 X	I	0.996071	0.332161	0.664116	0
347	0.994989	0.910555	4	2036 P	1 -, 1 L, 14209 P, 3 S, 2 X	P	1	0.000492403	0.500246	0
348	1582.55	0	9	2035 F, 1 L	1 -, 253 A, 7633 F, 6133 I, 6 L, 1 N, 2 S, 183 V, 2 X, 2 Y	F	0.999509	0.46307	0.731289	0
350	1386.34	1.06754e-290	11	14 F, 2021 S, 1 X	1 -, 2 A, 4988 E, 207 L, 267 M, 2 N, 8379 S, 8 T, 358 V, 1 W, 3 X	S	0.992633	0.410594	0.701613	0
351	4032.17	0	10	2036 T	1 -, 495 A, 1 F, 5052 I, 1 M, 4 N, 1 R, 461 S, 3912 T, 4286 V, 2 X	T	1	0.724817	0.862409	0
353	888.513	1.69676e-186	8	2036 D	1 -, 9726 D, 1 E, 3 G, 1 K, 198 N, 4283 S, 1 T, 2 X	D	1	0.315841	0.657921	0
355	14097.6	0	13	57 H, 1978 Q, 1 R	1 -, 2 D, 3618 E, 2 G, 4 H, 1 I, 4253 K, 187 M, 5646 N, 262 Q, 56 R, 8 S, 173 T, 3 X	Q	0.971513	0.98157	0.976541	0
356	3629.16	0	8	2035 G, 1 R	1 -, 169 A, 4478 D, 4310 G, 4980 K, 2 N, 11 R, 262 T, 3 X	G	0.999509	0.69682	0.848165	0
360	3645.5	0	12	2027 N, 8 S, 1 X	1 -, 6 A, 2 F, 2 G, 38 I, 169 K, 3618 L, 1 M, 4305 N, 4 S, 1 T, 6067 V, 2 X	N	0.99558	0.697172	0.846376	0
361	2.03847	0.843797	5	2035 G, 1 X	2 -, 1 E, 14208 G, 2 R, 1 S, 2 X	G	0.999509	0.000562746	0.500036	0
362	33.6017	4.7962e-05	8	1 K, 2034 R, 1 X	2 -, 1 C, 2 G, 169 I, 1 P, 14038 R, 1 S, 2 X	R	0.999018	0.0125211	0.505769	0
363	229.706	8.84618e-47	6	2033 L, 2 V, 1 X	2 -, 659 I, 12729 L, 2 P, 2 S, 819 V, 3 X	L	0.998527	0.1046	0.551563	0
364	1000.71	1.20921e-209	9	2034 I, 1 M, 1 X	2 -, 1 G, 9331 I, 1 K, 2 L, 1 M, 1 S, 3 T, 4870 V, 4 X	I	0.999018	0.343627	0.671322	0
365	215.929	1.10635e-44	5	2035 T, 1 X	2 -, 2 A, 1 R, 1372 S, 12836 T, 3 X	T	0.999509	0.0970737	0.548291	0
366	2977.17	0	8	2034 A, 1 V, 1 X	2 -, 5086 A, 2 I, 1 L, 1 P, 853 S, 4 T, 8264 V, 3 X	A	0.999018	0.642234	0.820626	0
367	218.222	1.57338e-43	7	1 H, 2034 N, 1 X	2 -, 1 H, 32 I, 12833 N, 1 S, 1341 T, 4 X, 2 Y	N	0.999018	0.0972847	0.548151	0
368	1.56388	0.905583	5	2035 P, 1 X	2 -, 2 L, 14206 P, 1 R, 2 S, 3 X	P	0.999509	0.000703433	0.500106	0
369	13445.4	0	9	68 I, 2 L, 1 M, 1964 V, 1 X	2 -, 5038 F, 8089 I, 795 L, 1 N, 2 T, 270 V, 3 X, 16 Y	V	0.964637	0.981007	0.972822	0
370	334.991	2.56929e-69	6	2035 V, 1 X	2 -, 1578 A, 1 G, 462 I, 1 L, 12168 V, 4 X	V	0.999509	0.144063	0.571786	0
371	1399.8	1.53796e-292	12	3 A, 6 I, 2025 T, 1 V, 1 X	2 -, 1310 A, 1 D, 1371 E, 1 G, 74 I, 1 M, 6 P, 1 R, 3401 S, 8044 T, 1 V, 3 X	T	0.994597	0.434159	0.714378	0
375	1474.77	0	12	1 E, 2019 K, 1 N, 14 R, 1 X	2 -, 3781 A, 263 E, 2 I, 7905 K, 170 N, 2 P, 20 R, 650 S, 1389 T, 25 V, 6 X, 1 Y	K	0.99165	0.443936	0.717793	0
376	3498.12	0	11	30 D, 2005 E, 1 X	2 -, 3 A, 1 B, 3788 D, 4296 E, 16 G, 1 K, 6095 N, 1 S, 2 T, 5 X, 6 Y	E	0.984774	0.697805	0.84129	0
378	1643.47	0	14	38 L, 1991 P, 6 S, 1 X	2 -, 6 A, 169 E, 1 G, 8 I, 4734 K, 8 L, 1 M, 7911 P, 2 Q, 1 R, 5 S, 3 T, 1360 V, 5 X	P	0.977898	0.443514	0.710706	0
379	250.01	9.92811e-49	9	18 I, 2017 V, 1 X	2 -, 1 A, 1 D, 221 I, 1 L, 260 M, 1 N, 1260 T, 12464 V, 5 X	V	0.990668	0.123241	0.556955	0
380	1009.76	1.52478e-209	11	2033 N, 2 S, 1 X	2 -, 2 D, 1 H, 2 I, 2 K, 4457 L, 446 M, 9280 N, 15 S, 1 V, 6 X, 2 Y	N	0.998527	0.347214	0.67287	0
381	238.547	1.57348e-49	5	2034 I, 1 V, 1 X	2 -, 12687 I, 263 L, 1 N, 1258 V, 5 X	I	0.999018	0.107555	0.553286	0
382	1.08712	0.982093	6	2035 E, 1 X	2 -, 14204 E, 1 G, 1 K, 2 Q, 1 V, 5 X	E	0.999509	0.000844119	0.500176	0
383	1977.24	0	11	2032 A, 2 D, 1 G, 1 X	2 -, 6767 A, 2 E, 2 G, 7 I, 4687 L, 1229 M, 1 P, 1156 T, 357 V, 6 X	A	0.998035	0.523987	0.761011	0
384	69.145	2.23947e-11	9	1 D, 2033 E, 1 G, 1 X	2 -, 262 D, 13774 E, 1 K, 1 L, 169 N, 1 R, 1 V, 5 X	E	0.998527	0.0310917	0.514809	0
385	3.08555	0.543613	4	2034 P, 1 S, 1 X	2 -, 14207 P, 1 R, 1 S, 5 X	P	0.999018	0.000633089	0.499825	0
386	0.965832	0.914932	4	2035 P, 1 X	2 -, 2 A, 1 L, 14207 P, 4 X	P	0.999509	0.000633089	0.500071	0
387	10.3108	0.11216	6	2035 F, 1 X	2 -, 14142 F, 13 L, 53 S, 1 V, 4 X, 1 Y	F	0.999509	0.0052054	0.502357	0
388	8.08748	0.231764	6	1 A, 2034 G, 1 X	3 -, 1 D, 14206 G, 1 R, 1 S, 4 X	G	0.999018	0.000703433	0.499861	0
389	3629.28	0	8	2035 E, 1 X	3 -, 1 A, 9887 D, 4311 E, 5 G, 1 N, 1 S, 3 T, 4 X	E	0.999509	0.69675	0.848129	0
390	1.80188	0.969988	7	2035 S, 1 X	3 -, 2 C, 3 F, 1 G, 1 N, 2 R, 14199 S, 5 X	S	0.999509	0.00119584	0.500352	0
392	50.9266	3.06413e-09	6	2029 I, 2 M, 2 T, 2 V, 1 X	3 -, 14025 I, 89 L, 94 V, 5 X	I	0.996562	0.0134356	0.504999	0
393	344.963	7.31101e-69	9	165 I, 1 M, 1869 V, 1 X	3 -, 1 A, 4 E, 2 G, 3816 I, 6 L, 18 M, 8 T, 10353 V, 5 X	V	0.917976	0.271736	0.594856	0
394	1439.56	1.0609e-306	7	1 F, 2034 I, 1 X	3 -, 1 G, 8017 I, 1 M, 1 R, 6189 V, 4 X	I	0.999018	0.436058	0.717538	0
395	0.967822	0.809037	3	2035 G, 1 X	3 -, 14207 G, 2 V, 4 X	G	0.999509	0.000633089	0.500071	0
396	15721.2	0	14	1955 I, 2 S, 70 T, 7 V, 2 X	3 -, 4214 A, 1 D, 1 E, 1 G, 4 I, 5 K, 4 L, 3 M, 1 Q, 4512 R, 2 S, 124 T, 5336 V, 5 X	I	0.960216	0.999719	0.979967	0
397	670.874	1.1192e-137	10	2035 G, 1 X	3 -, 1 A, 4 D, 3619 E, 10576 G, 4 K, 1 Q, 1 R, 2 S, 1 V, 4 X	G	0.999509	0.25605	0.627779	0
398	7001.45	0	10	2030 D, 3 E, 2 N, 1 X	3 -, 2002 D, 7581 E, 20 G, 1 H, 2 K, 793 N, 3623 P, 1 S, 187 T, 3 X	D	0.997053	0.859173	0.928113	0
399	9074.86	0	13	901 K, 1132 N, 1 R, 1 S, 1 X	3 -, 9 A, 5 E, 1 F, 3638 G, 4 H, 5808 K, 4 N, 3040 Q, 3 R, 1520 S, 177 T, 1 V, 3 X	N	0.555992	0.999719	0.777855	0
400	2631.99	0	10	2029 A, 6 S, 1 X	4 -, 5634 A, 1 H, 261 K, 2 L, 8091 Q, 170 R, 46 T, 4 V, 3 X	A	0.996562	0.603686	0.800124	0
401	961.894	2.05746e-203	7	2034 L, 1 S, 1 X	4 -, 1 F, 4726 I, 9467 L, 1 M, 1 S, 13 V, 3 X	L	0.999018	0.33406	0.666539	0
402	1500.44	1.07757693620559e-318	8	2024 K, 11 R, 1 X	4 -, 3 I, 7927 K, 4463 N, 1 P, 5 R, 4 S, 1806 T, 3 X	K	0.994106	0.442389	0.718247	0
404	6708.89	0	12	1 -, 3 H, 2031 N, 1 X	5 -, 1 C, 83 D, 1 G, 6102 H, 2136 N, 2 P, 173 Q, 1 R, 5702 S, 2 T, 5 X, 3 Y	N	0.997544	0.849747	0.923645	0
405	1.48787	0.960296	6	1 -, 2034 W, 1 X	5 -, 2 C, 1 G, 1 L, 4 R, 14199 W, 4 X	W	0.999018	0.00119584	0.500107	0
407	199.026	1.84591e-39	7	1 -, 2004 K, 30 R, 1 X	6 -, 1 E, 12547 K, 1 M, 3 Q, 1650 R, 4 T, 4 X	K	0.984283	0.117403	0.550843	0
408	1047.21	1.32365e-217	11	1 -, 2032 K, 2 R, 1 X	7 -, 1234 A, 352 E, 1 F, 1 G, 9145 K, 1 N, 6 P, 156 R, 3305 S, 5 T, 3 X	K	0.998035	0.356711	0.677373	0
409	1.27738	0.97289	6	1 -, 2034 G, 1 X	7 -, 1 A, 2 E, 14201 G, 1 R, 1 V, 3 X	G	0.999018	0.00105515	0.500036	0
410	3.51103	0.834056	7	1 -, 1 R, 2033 S, 1 X	7 -, 2 G, 1 I, 1 K, 2 N, 1 R, 14197 S, 5 X	S	0.998527	0.00133652	0.499932	0
411	252.039	1.04532e-47	11	1 -, 2033 S, 1 T, 1 X	9 -, 1 A, 2 F, 3 I, 2 K, 1 M, 7 N, 1 P, 12606 S, 1580 T, 1 V, 3 X	S	0.998527	0.113253	0.55589	0
412	193.684	2.49371e-38	7	1 -, 2034 I, 1 X	9 -, 12959 I, 1235 L, 3 M, 1 N, 3 P, 3 V, 3 X	I	0.999018	0.0884215	0.54372	0
413	2.61957	0.977493	9	1 -, 2034 G, 1 X	9 -, 1 A, 2 C, 1 D, 2 E, 14190 G, 5 R, 2 S, 1 W, 3 X	G	0.999018	0.00182893	0.500423	0
414	701.337	3.68859e-146	8	1 -, 2028 K, 1 R, 5 T, 1 X	11 -, 6 E, 10574 K, 1 L, 1 N, 3615 Q, 6 R, 2 X	K	0.996071	0.25619	0.62613	0
415	1013.08	1.79917e-214	7	1 -, 3 I, 2032 M	11 -, 4732 A, 3 I, 168 L, 9296 M, 2 S, 1 V, 3 X	M	0.998035	0.346089	0.672062	0
416	35.3151	3.74404e-06	6	1 -, 2034 F, 1 L	11 -, 1 C, 13949 F, 12 I, 236 L, 2 V, 5 X	F	0.999018	0.0187817	0.5089	0
417	935.697	1.23593e-192	12	1 -, 1 A, 2034 E	11 -, 200 A, 9538 E, 6 G, 4 I, 2 K, 34 L, 1 Q, 2 R, 1197 S, 3210 T, 8 V, 3 X	E	0.999018	0.329066	0.664042	0
418	3356.47	0	12	1 -, 2029 A, 2 G, 2 T, 2 V	11 -, 4624 A, 3 I, 1 K, 6 N, 2 P, 169 Q, 1 R, 1372 S, 8024 T, 3 X	A	0.996562	0.674733	0.835647	0
419	7.32961	0.291437	6	1 -, 1 I, 2 P, 3 S, 2029 T	12 -, 2 A, 2 I, 3 P, 9 S, 14185 T, 3 X	T	0.996562	0.00218064	0.499371	0
420	3643.84	0	12	1 -, 2030 A, 1 E, 2 S, 2 T	12 -, 4307 A, 3 F, 3 I, 4275 L, 3781 M, 2 T, 267 V, 191 W, 4 X, 1371 Y	A	0.997053	0.697032	0.847042	0
421	895.167	5.30874e-189	7	1 -, 6 K, 2028 R, 1 S	12 -, 1 G, 4 I, 4552 K, 5 Q, 9637 R, 1 S, 4 X	R	0.996071	0.322102	0.659086	0
422	9.82721	0.198579	7	1 -, 1 C, 2034 G	12 -, 1 A, 14186 G, 1 P, 3 R, 10 V, 3 X	G	0.999018	0.0021103	0.500564	0
423	10.627	0.223743	8	1 -, 2035 A	12 -, 14132 A, 1 E, 1 M, 1 P, 1 Q, 6 T, 58 V, 4 X	A	0.999509	0.00590884	0.502709	0
424	3602.59	0	5	1 -, 2035 R	25 -, 168 E, 5236 K, 4445 Q, 4338 R, 4 X	R	0.999509	0.694851	0.84718	0
425	7.249	0.202771	5	1 -, 2035 R	25 -, 2 E, 27 K, 14153 R, 2 T, 7 X	R	0.999509	0.00443163	0.50197	0
426	938.455	3.35893e-195	10	1 -, 2035 M	25 -, 2 I, 1 K, 4639 L, 9537 M, 1 N, 1 R, 3 T, 1 V, 1 W, 5 X	M	0.999509	0.329136	0.664323	0
427	7.24301	0.510655	8	1 -, 2035 A	25 -, 14153 A, 1 E, 2 G, 2 P, 1 S, 2 T, 25 V, 5 X	A	0.999509	0.00443163	0.50197	0
428	1014.79	9.57811e-214	8	1 -, 2034 I, 1 L	26 -, 4279 A, 9278 I, 1 L, 1 N, 5 S, 2 T, 619 V, 5 X	I	0.999018	0.347355	0.673186	0
429	27.455	4.65063e-05	5	1 -, 2035 L	26 -, 1 I, 14014 L, 169 M, 1 S, 5 X	L	0.999509	0.0142093	0.506859	0
430	16.8675	0.00205098	4	1 -, 2 E, 2033 G	27 -, 14183 G, 1 R, 5 X	G	0.998527	0.00232133	0.500424	0
431	214.127	6.69776e-42	8	1 -, 1 A, 2030 D, 4 E	27 -, 3 A, 1 C, 12781 D, 1379 E, 15 G, 2 H, 3 N, 5 X	D	0.997053	0.100943	0.548998	0
432	22.8439	0.00181464	7	1 -, 1 I, 2034 T	27 -, 130 A, 5 I, 1 P, 3 S, 14041 T, 3 V, 6 X	T	0.999018	0.0123101	0.505664	0
433	11.3195	0.0789897	6	1 -, 2034 A, 1 P	27 -, 14173 A, 2 G, 2 T, 6 V, 6 X	A	0.999018	0.00302476	0.501021	0
434	5.75762	0.330523	5	1 -, 1 R, 2034 W	27 -, 1 C, 1 D, 1 R, 14180 W, 6 X	W	0.999018	0.00253236	0.500775	0
435	28.4268	0.000809143	9	1 -, 2032 D, 1 E, 2 V	51 -, 2 A, 14150 D, 2 G, 1 H, 1 N, 8 X, 1 Y	D	0.998035	0.00464266	0.501339	0
436	7.55362	0.182613	5	1 -, 2033 F, 2 L	51 -, 14148 F, 1 I, 7 L, 1 S, 8 X	F	0.998527	0.00478334	0.501655	0
437	28.7623	8.73633e-06	4	1 -, 2035 G	51 -, 14004 G, 4 R, 149 S, 8 X	G	0.999509	0.0149128	0.507211	0
438	7.07518	0.131968	4	1 -, 2035 S	51 -, 3 F, 1 P, 14153 S, 8 X	S	0.999509	0.00443163	0.50197	0
439	3334.98	0	9	1 -, 1 A, 1 M, 2033 V	52 -, 170 A, 1 F, 5753 I, 3592 L, 9 M, 1 P, 1 Q, 4629 V, 8 X	V	0.998527	0.674381	0.836454	0
440	6.78547	0.0790591	3	1 -, 2035 G	52 -, 14155 G, 1 R, 8 X	G	0.999509	0.00429094	0.5019	0
441	7.21807	0.0652625	3	1 -, 2035 G	52 -, 14152 G, 4 R, 8 X	G	0.999509	0.00450197	0.502005	0
442	315.627	1.93664e-63	8	1 -, 2 I, 2033 V	52 -, 249 A, 167 F, 1 G, 9 I, 1446 L, 27 M, 12255 V, 10 X	V	0.998527	0.137943	0.568235	0
443	12241.5	0	6	1 -, 1 A, 2034 L	52 -, 13592 F, 559 L, 2 S, 1 V, 10 X	L	0.999018	0.960678	0.979848	0
444	7830.52	0	10	1 -, 1 K, 2034 N	52 -, 3 A, 5 I, 1 M, 1686 N, 1 P, 1 S, 12457 T, 9 X, 1 Y	N	0.999018	0.881401	0.940209	0
445	7.06867	0.132303	4	1 -, 2035 S	53 -, 1 F, 1 P, 14153 S, 8 X	S	0.999509	0.00443163	0.50197	0
446	7923.86	0	9	1 -, 10 F, 1 I, 2024 L	55 -, 32 A, 10 F, 5014 I, 1639 L, 27 M, 5 R, 4 T, 7421 V, 9 X	L	0.994106	0.884707	0.939407	0
447	10.7709	0.0957208	6	1 -, 1 A, 2034 G	56 -, 1 A, 1 E, 14144 G, 4 R, 1 W, 9 X	G	0.999018	0.00506472	0.502041	0
448	16.5503	0.0205375	7	1 -, 1 E, 2034 K	57 -, 1 E, 14104 K, 2 N, 1 Q, 36 R, 6 T, 9 X	K	0.999018	0.00787845	0.503448	0
450	899.438	7.46756e-189	8	1 -, 3 A, 1 I, 2031 V	57 -, 1 A, 1 G, 820 I, 3616 L, 1 S, 1 T, 9709 V, 10 X	V	0.997544	0.317037	0.657291	0
451	9.82183	0.198897	7	1 -, 2034 H, 1 P	57 -, 14140 H, 2 L, 1 N, 2 P, 1 T, 11 X, 2 Y	H	0.999018	0.00534609	0.502182	0
452	35.9792	7.31525e-06	7	1 -, 1 H, 1 P, 2033 Q	58 -, 1 H, 1 K, 5 M, 2 P, 13977 Q, 163 T, 9 X	Q	0.998527	0.016812	0.507669	0
453	4562.52	0	7	1 -, 2030 I, 5 V	58 -, 2 A, 1 F, 3428 I, 6 L, 2 T, 10709 V, 10 X	I	0.997053	0.758863	0.877958	0
454	9.93812	0.127282	6	1 -, 2035 F	58 -, 14133 F, 1 I, 11 L, 3 S, 1 W, 9 X	F	0.999509	0.00583849	0.502674	0
455	8.20858	0.0842295	4	1 -, 2035 G	58 -, 1 A, 14145 G, 2 R, 10 X	G	0.999509	0.00499437	0.502252	0
456	8235.97	0	10	1 -, 1 G, 2034 S	58 -, 3933 A, 2 C, 1 D, 4443 G, 1 P, 2 R, 1540 S, 4227 T, 1 V, 8 X	S	0.999018	0.891671	0.945345	0
457	1047.93	6.72824e-221	8	1 -, 2035 A	62 -, 9161 A, 1 E, 1 F, 3609 I, 1 N, 1 T, 1373 V, 7 X	A	0.999509	0.355585	0.677547	0
458	1027.36	1.47322e-217	7	1 -, 2 H, 2033 Y	62 -, 4870 F, 1 R, 4 S, 1 V, 7 X, 9271 Y	Y	0.998527	0.347847	0.673187	0
459	8779.15	0	10	1 -, 1 A, 2034 T	63 -, 1 E, 7899 G, 258 K, 1 N, 169 Q, 4446 R, 2 S, 1368 T, 9 X	T	0.999018	0.90377	0.951394	0
460	4363.99	0	11	1 -, 2032 A, 3 T	63 -, 3599 A, 169 G, 10 I, 65 L, 1 M, 1 N, 1 R, 3213 S, 2792 T, 4295 V, 7 X	A	0.998035	0.746835	0.872435	0
461	1047.35	7.05418e-222	7	1 -, 1 I, 2034 L	64 -, 3609 A, 2 I, 9163 L, 1368 M, 1 T, 2 V, 7 X	L	0.999018	0.355445	0.677231	0
462	10.0704	0.0732651	5	1 -, 2035 F	64 -, 14132 F, 1 I, 10 L, 2 S, 7 X	F	0.999509	0.00590884	0.502709	0
463	908.343	8.95917e-191	8	1 -, 193 G, 1 R, 1841 S	65 -, 1 C, 6239 G, 11 N, 1 P, 1 R, 7890 S, 1 T, 7 X	S	0.904224	0.444992	0.674608	0
464	8.62529	0.071179	4	1 -, 2035 G	65 -, 14142 G, 1 R, 1 S, 7 X	G	0.999509	0.0052054	0.502357	0
465	1011.27	1.29032e-217	4	1 -, 1 L, 2034 V	65 -, 169 L, 4701 M, 9274 V, 7 X	V	0.999018	0.347636	0.673327	0
466	19.2108	0.00175587	5	1 -, 2035 S	66 -, 72 N, 1 P, 14069 S, 7 X, 1 Y	S	0.999509	0.0103405	0.504925	0
467	9.05452	0.059751	4	1 -, 2035 W	67 -, 1 R, 14139 W, 8 X, 1 Y	W	0.999509	0.00541643	0.502463	0
468	9112.16	0	11	1 -, 1 A, 891 I, 4 M, 1 T, 1138 V	69 -, 2 A, 1 C, 257 F, 4604 I, 17 L, 1351 M, 2 P, 1 S, 7874 T, 30 V, 8 X	V	0.558939	0.99789	0.778414	0
469	1477.58	6.2959285886269e-315	7	1 -, 2034 M, 1 T	69 -, 993 I, 2 L, 7888 M, 258 S, 4613 T, 386 V, 7 X	M	0.999018	0.445132	0.722075	0
470	1410.53	3.60374e-304	4	1 -, 2034 K, 1 R	71 -, 8066 K, 4698 Q, 1375 R, 6 X	K	0.999018	0.432611	0.715814	0
471	938.631	2.92754e-196	9	1 -, 2032 I, 1 T, 2 V	73 -, 1 A, 1 F, 4443 G, 9516 I, 3 L, 1 M, 2 T, 171 V, 5 X	I	0.998035	0.330613	0.664324	0
472	3645.37	0	10	2 -, 2033 G, 1 R	75 -, 7 E, 6 F, 4283 G, 169 I, 9657 L, 2 M, 2 Q, 9 R, 1 V, 5 X	G	0.998527	0.69872	0.848623	0
473	946.933	2.67544e-201	6	2 -, 2034 I	83 -, 9497 I, 3219 L, 1393 M, 12 T, 7 V, 5 X	I	0.999018	0.33195	0.665484	0
474	8.28671	0.0404434	3	3 -, 2033 G	86 -, 1 A, 14120 G, 9 X	G	0.998527	0.00675295	0.50264	0
475	1956.64	0	9	7 -, 30 A, 2 F, 38 I, 4 L, 1955 V	92 -, 4636 A, 1 C, 1074 F, 1633 I, 289 L, 7 S, 266 T, 6214 V, 4 X	V	0.960216	0.562887	0.761551	0
476	709.623	5.9002e-147	9	15 -, 2020 L, 1 P	95 -, 5 E, 2077 I, 10353 L, 1 M, 1 S, 1 T, 1678 V, 5 X	L	0.992141	0.271736	0.631939	0
477	1025.8	4.7101e-215	9	16 -, 2020 L	95 -, 1 C, 1 H, 3584 I, 9154 L, 4 M, 2 P, 3 T, 1368 V, 4 X	L	0.992141	0.356078	0.67411	0
478	1447.73	6.03528e-304	11	16 -, 3 I, 2017 T	97 -, 1 A, 1 F, 170 I, 5798 L, 226 M, 2 P, 2 S, 7872 T, 42 V, 1 W, 4 X	T	0.990668	0.446258	0.718463	0
479	9.17928	0.163744	6	16 -, 1 P, 2019 W	99 -, 1 C, 1 L, 6 R, 14103 W, 6 X	W	0.99165	0.00794879	0.4998	0
480	3020.73	0	8	16 -, 2017 I, 1 L, 1 M, 1 V	99 -, 4951 I, 4548 L, 4439 M, 1 P, 1 R, 1 T, 172 V, 4 X	I	0.990668	0.65173	0.821199	0
481	1.30757	0.934151	5	16 -, 2020 G	100 -, 2 A, 1 E, 14108 G, 1 R, 4 X	G	0.992141	0.00759707	0.499869	0
482	3205.7	0	8	17 -, 2019 L	101 -, 1 F, 3230 I, 4731 L, 3574 M, 1 S, 1370 T, 1203 V, 5 X	L	0.99165	0.667206	0.829428	0
483	43.6289	2.52135e-07	7	17 -, 2 D, 2017 N	102 -, 13911 N, 187 Q, 10 S, 1 T, 4 X, 1 Y	N	0.990668	0.0214547	0.506061	0
484	1005.98	7.64431e-212	8	18 -, 1 P, 2017 S	103 -, 4440 A, 2 L, 5 M, 9233 S, 428 T, 1 V, 4 X	S	0.990668	0.350521	0.670594	0
486	7375.28	0	9	18 -, 2018 N	112 -, 1 B, 4433 D, 1 E, 3 G, 1 I, 1821 N, 7839 S, 4 X, 1 Y	N	0.991159	0.871905	0.931532	0
487	1163.45	1.09933e-243	10	79 -, 1 A, 13 I, 1943 T	112 -, 28 A, 260 G, 3 I, 15 K, 180 M, 2 P, 4426 R, 1 S, 9184 T, 5 X	T	0.954322	0.353967	0.654145	0
488	202.156	6.59419e-41	6	80 -, 14 P, 1941 S, 1 X	113 -, 4 L, 18 P, 1 R, 13910 S, 167 T, 3 X	S	0.95334	0.021525	0.487432	0
489	7938.41	0	8	80 -, 2 I, 1952 M, 2 V	117 -, 30 F, 4693 I, 1 K, 7824 L, 1537 M, 3 P, 8 V, 3 X	M	0.958743	0.891882	0.925313	0
490	1293.18	4.97497e-275	7	80 -, 1 A, 1955 S	132 -, 5602 A, 5 D, 1 L, 1 P, 8471 S, 1 T, 3 X	S	0.960216	0.404122	0.682169	0
491	15373.2	0	10	80 -, 1954 F, 2 L	401 -, 3 A, 28 F, 5 I, 4304 L, 5890 M, 1 R, 2 T, 3576 V, 2 W, 4 X	F	0.959725	0.99803	0.978878	0
492	3671.77	0	8	80 -, 1956 S	404 -, 1238 A, 2 G, 245 M, 1 P, 3983 S, 8327 T, 13 V, 3 X	S	0.960707	0.719823	0.840265	0
493	2231.71	0	6	81 -, 1954 C, 1 S	408 -, 5907 C, 3967 F, 3761 L, 167 M, 1 S, 5 X	C	0.959725	0.584482	0.772104	0
494	2294.53	0	10	81 -, 1952 I, 1 L, 2 V	409 -, 2 A, 1 E, 2 F, 5775 I, 4423 L, 3 M, 1 N, 2 T, 3595 V, 3 X	I	0.958743	0.593768	0.776255	0
495	5624.1	0	12	81 -, 1140 A, 1 E, 1 G, 3 T, 810 V	455 -, 9966 A, 4 I, 3682 L, 3 M, 1 P, 4 S, 18 T, 77 V, 1 W, 5 X	A	0.559921	0.298959	0.42944	0
496	14547.1	0	8	81 -, 1945 I, 4 M, 4 T, 2 V	456 -, 1 F, 1 G, 118 I, 263 L, 1 M, 1175 T, 12198 V, 3 X	I	0.955305	0.991699	0.973502	0
497	6.00385	0.198861	4	81 -, 1954 G, 1 R	463 -, 1 D, 13748 G, 1 R, 3 X	G	0.959725	0.0329207	0.496323	0
498	9489.08	0	12	81 -, 1941 I, 1 T, 13 V	465 -, 3 A, 4 F, 5777 G, 997 I, 2674 L, 1600 M, 1 P, 1 R, 1 S, 1 T, 2689 V, 3 X	I	0.95334	0.929868	0.941604	0
499	6875.01	0	9	83 -, 1951 I, 1 V, 1 Y	465 -, 4 A, 1 F, 1875 I, 2 L, 2 M, 2 T, 11862 V, 3 X	I	0.958251	0.868106	0.913179	0
500	925.409	2.07107e-193	9	83 -, 1953 T	501 -, 2 A, 1 F, 11 I, 4386 L, 196 M, 1 P, 2 S, 9113 T, 3 X	T	0.959234	0.358962	0.659098	0
501	297.617	4.95904e-58	10	83 -, 1952 L, 1 Q	505 -, 2 A, 430 I, 11872 L, 194 M, 1 P, 2 Q, 1 T, 1205 V, 1 W, 3 X	L	0.958743	0.164885	0.561814	0
502	1350.19	1.47515e-288	6	84 -, 1952 Y	517 -, 5899 F, 2 H, 6 S, 1 V, 5 X, 7786 Y	Y	0.958743	0.452307	0.705525	0
503	21.1758	0.0118921	9	87 -, 1946 L, 1 P, 1 R, 1 V	525 -, 4 F, 2 I, 13669 L, 2 M, 1 P, 6 S, 7 X	L	0.955796	0.0384778	0.497137	0
504	917.818	6.81655e-194	7	88 -, 1948 G	528 -, 1413 A, 1 D, 2 E, 9113 G, 4 H, 3151 S, 4 X	G	0.956778	0.358962	0.65787	0
505	7801.53	0	11	89 -, 1708 A, 6 N, 4 S, 179 T, 50 V	542 -, 1019 A, 1327 F, 1 G, 6 I, 160 L, 1 P, 1663 T, 9493 V, 4 X	A	0.8389	0.92832	0.88361	0
506	13914.4	0	13	89 -, 4 A, 1 L, 1 M, 1941 V	553 -, 256 A, 2 D, 155 G, 1 H, 4 I, 2 L, 7580 M, 3943 N, 188 S, 1335 T, 191 V, 2 W, 4 X	V	0.95334	0.986564	0.969952	0
507	49.6434	1.25699e-07	9	89 -, 1 A, 2 G, 6 I, 1938 V	566 -, 8 A, 2 C, 2 G, 2 L, 4 M, 1 S, 13627 V, 4 X	V	0.951866	0.0414322	0.496649	0
508	976.299	2.32996e-201	12	89 -, 1947 Q	721 -, 1 E, 154 G, 4218 H, 3 L, 1 M, 1 N, 8814 Q, 26 R, 259 S, 1 W, 6 X, 11 Y	Q	0.956287	0.379994	0.668141	0
509	132.544	5.31664e-23	11	89 -, 1927 A, 1 F, 3 G, 1 R, 11 S, 2 T, 2 V	789 -, 13413 A, 3 D, 3 G, 2 L, 2 P, 4 X	A	0.946464	0.0564856	0.501475	0

## Sheet: DENV4
Site	Chi-square value	p-value	Degree of freedom	Group1 Residues	Group2 Residues	Diagnostic Residue	Sensitivity	Specificity	Average	if average >= 0.98
19	16086.1	0	7	5 -, 1360 A, 6 T, 1 V	137 -, 2 A, 9 P, 2 R, 3535 S, 11190 T, 5 X	A	0.991254	0.999866	0.99556	1
36	13371.6	0	10	3 -, 1369 Q	29 -, 5 D, 8 E, 12949 K, 1219 N, 356 P, 262 Q, 28 R, 18 S, 1 T, 5 X	Q	0.997813	0.982392	0.990103	1
37	15961.7	0	9	3 -, 1369 G	29 -, 7770 D, 188 E, 20 G, 1 K, 6801 N, 1 R, 64 S, 1 T, 5 X	G	0.997813	0.998656	0.998235	1
49	13390.8	0	11	3 -, 1 I, 2 P, 1366 T	29 -, 171 A, 4 D, 14365 E, 6 G, 14 K, 2 S, 260 T, 25 V, 4 X	T	0.995627	0.982527	0.989077	1
52	13621.8	0	13	3 -, 1369 E	29 -, 38 D, 235 E, 119 G, 1182 H, 2 K, 4 L, 7548 N, 2 P, 5656 Q, 51 R, 8 S, 4 X, 2 Y	E	0.997813	0.984207	0.99101	1
53	16203.9	0	8	3 -, 1369 V	28 -, 1 I, 6714 L, 266 M, 7847 P, 18 S, 1 T, 1 V, 4 X	V	0.997813	0.999933	0.998873	1
55	16203.9	0	12	3 -, 1369 L	28 -, 8 A, 83 D, 4608 E, 3 G, 584 I, 2 K, 1 L, 1 N, 3 S, 5808 T, 3747 V, 4 X	L	0.997813	0.999933	0.998873	1
58	16079.8	0	11	3 -, 2 A, 1367 T	28 -, 1 A, 3 D, 180 E, 3 H, 1 I, 10135 K, 1 N, 5 R, 4509 S, 10 T, 4 X	T	0.996356	0.999328	0.997842	1
72	16184.7	0	10	3 -, 1 P, 1368 T	27 -, 4452 A, 1 C, 169 D, 2 F, 1 H, 1 P, 10219 S, 2 T, 5 X, 1 Y	T	0.997085	0.999866	0.998475	1
81	13397.3	0	13	1 -, 1 C, 10 F, 1360 Y	27 -, 45 A, 4621 H, 715 I, 3 N, 1 P, 1 R, 3529 S, 4741 T, 932 V, 3 X, 262 Y	Y	0.991254	0.982392	0.986823	1
89	13403	0	15	1 -, 1 P, 1370 Q	25 -, 2960 A, 3 C, 168 D, 5 G, 2 H, 1 K, 6356 N, 261 Q, 3618 R, 1278 S, 195 T, 4 V, 1 W, 3 X	Q	0.998542	0.98246	0.990501	1
95	14111.9	0	10	1361 D, 1 G, 10 N	25 -, 5 A, 187 D, 4268 G, 1 I, 1 K, 4 M, 3620 S, 6763 T, 6 X	D	0.991983	0.987433	0.989708	1
113	16098	0	9	1372 V	25 -, 1 F, 8230 I, 6602 L, 1 N, 1 P, 1 S, 1 T, 12 V, 6 X	V	1	0.999194	0.999597	1
123	16110	0	12	7 E, 1365 G	4 -, 4 A, 2026 E, 4 G, 10 H, 4048 K, 324 N, 6 Q, 67 R, 1057 S, 7323 T, 6 X, 1 Y	G	0.994898	0.999731	0.997315	1
128	16226	0	12	1 H, 1 I, 1370 N	4 -, 9 E, 169 F, 10424 K, 5 L, 1 M, 2 N, 4173 R, 1 T, 86 W, 6 X	N	0.998542	0.999866	0.999204	1
129	16238.9	0	11	1372 L	4 -, 70 A, 169 E, 1 F, 1 G, 6214 I, 1 L, 583 M, 260 S, 3934 T, 3636 V, 7 X	L	1	0.999933	0.999966	1
132	16241	0	16	1345 I, 1 M, 5 T, 21 V	2 -, 4 A, 3 C, 735 H, 3039 K, 2 L, 2 N, 5106 P, 167 Q, 197 R, 10 S, 1 T, 7 X, 5605 Y	I	0.980321	1	0.99016	1
148	16174.7	0	10	2 D, 1370 N	2 -, 186 D, 1 E, 259 H, 2 I, 4 N, 2 P, 3626 S, 10622 T, 169 V, 7 X	N	0.998542	0.999731	0.999137	1
151	15864.9	0	17	6 A, 3 I, 2 P, 1 S, 1360 T	2 -, 5 A, 2 D, 3618 E, 1 G, 3 H, 167 K, 4 L, 259 M, 1244 N, 1 P, 6336 Q, 2 R, 3203 S, 26 T, 6 X, 1 Y	T	0.991254	0.998253	0.994753	1
159	16251.9	0	12	3 F, 4 P, 1365 S	2052 -, 1240 A, 187 E, 3869 G, 11 I, 2 M, 3 R, 7496 T, 15 V, 5 X	S	0.994898	1	0.997449	1
160	16178.1	0	13	1 D, 1 H, 3 I, 1363 N, 4 S	2046 -, 168 D, 4295 E, 7 G, 244 H, 3619 K, 2 N, 24 P, 4448 Q, 3 S, 8 T, 6 X, 10 Y	N	0.99344	0.999866	0.996653	1
174	16213.1	0	11	1372 R	2 -, 2949 A, 1 G, 1 K, 169 L, 1501 N, 2 P, 10148 Q, 3 R, 94 S, 2 V, 8 X	R	1	0.999798	0.999899	1
180	15282.8	0	9	2 I, 1370 V	2 -, 6200 A, 4296 I, 4259 L, 8 M, 2 P, 23 Q, 7 T, 77 V, 6 X	V	0.998542	0.994825	0.996684	1
207	16022.5	0	10	13 E, 1351 K, 8 R	3 A, 169 E, 1 H, 3 K, 3 N, 4 P, 3611 Q, 4 R, 90 S, 10986 T, 6 X	K	0.984694	0.999798	0.992246	1
235	11070	0	12	1370 E, 2 K	4649 -, 4 A, 564 E, 3054 G, 11 H, 1 I, 2 K, 4295 Q, 5 R, 1 S, 2285 T, 4 V, 5 X	E	0.998542	0.962097	0.98032	1
236	16211.3	0	12	1 A, 1 D, 2 L, 1368 V	4649 -, 1 A, 4306 E, 2 F, 4 G, 9 L, 2290 P, 1 R, 3610 S, 3 T, 1 V, 4 X	V	0.997085	0.999933	0.998509	1
237	13410.8	0	10	1357 H, 15 Q	4649 -, 6 A, 262 H, 18 I, 2 K, 3614 N, 2 P, 2 S, 6321 T, 4 X	H	0.989067	0.982392	0.98573	1
243	16251.9	0	10	1372 R	269 A, 1 F, 169 H, 11 I, 7573 L, 30 M, 5 P, 5 S, 6813 T, 4 X	R	1	1	1	1
244	16251.9	0	5	1372 M	4 F, 14869 L, 2 P, 1 V, 4 X	M	1	1	1	1
249	16243.2	0	13	2 I, 1370 V	2 A, 261 D, 4441 E, 38 G, 1 I, 1 K, 5649 N, 169 P, 2 Q, 2 S, 4309 T, 4 X, 1 Y	V	0.998542	1	0.999271	1
254	13093.2	0	5	1372 R	5 E, 14402 K, 3 N, 297 R, 169 T, 4 X	R	1	0.98004	0.99002	1
258	16213.1	0	9	3 I, 1 S, 1368 T	14 A, 2 D, 1 F, 2939 I, 169 L, 5 M, 11748 V, 2 X	T	0.997085	1	0.998542	1
269	16213.2	0	8	1372 S	2 A, 30 H, 4 I, 1 K, 1 M, 4257 Q, 3 S, 10578 T, 4 X	S	1	0.999798	0.999899	1
278	16123.4	0	13	1370 D, 2 Y	1 A, 10 D, 4536 E, 1 H, 1 K, 5 L, 2 P, 9954 Q, 1 R, 3 S, 361 T, 1 V, 4 X	D	0.998542	0.999328	0.998935	1
279	16213.1	0	13	1372 S	8 A, 3034 F, 11 I, 169 K, 5 L, 3919 M, 1663 N, 1 Q, 1 R, 3 S, 4618 T, 194 V, 5 X, 1249 Y	S	1	0.999798	0.999899	1
280	16226	0	11	6 C, 1365 G, 1 S	6 A, 431 D, 7 F, 1 G, 5 K, 8 L, 5 P, 14379 S, 32 T, 1 V, 5 X	G	0.994898	0.999933	0.997415	1
281	16202.4	0	12	1367 D, 2 E, 1 N, 2 Y	2 A, 1 D, 26 E, 6608 G, 1 I, 15 L, 29 N, 5 R, 8046 S, 142 T, 1 W, 4 X	D	0.996356	0.999933	0.998144	1
285	16213	0	14	1370 H, 2 L	3 E, 2 F, 2 G, 1 H, 21 I, 4305 K, 3584 L, 17 M, 156 N, 6 P, 255 R, 2025 S, 4494 T, 5 V, 4 X	H	0.998542	0.999933	0.999238	1
286	16177.8	0	7	1371 M, 1 V	3 F, 6336 I, 8526 L, 5 M, 1 N, 1 T, 3 V, 5 X	M	0.999271	0.999664	0.999468	1
297	16174.6	0	7	1 E, 1371 K	2 G, 1 I, 6 K, 14861 R, 1 S, 4 T, 5 X	K	0.999271	0.999597	0.999434	1
304	13360.3	0	11	1372 R	1240 A, 2021 E, 1 G, 1 H, 2 I, 214 K, 6649 Q, 267 R, 3 S, 4476 T, 1 V, 5 X	R	1	0.982056	0.991028	1
305	14062.9	0	4	1372 I	193 I, 14675 L, 2 P, 5 V, 5 X	I	1	0.98703	0.993515	1
311	16213.1	0	12	2 A, 1370 T	2033 A, 2 C, 1 D, 3 F, 4473 G, 169 K, 3 L, 2 P, 3879 S, 1 T, 4309 V, 4 X, 1 Y	T	0.998542	0.999933	0.999238	1
320	16225.9	0	16	1369 D, 1 E, 2 G	1 -, 1308 A, 1 C, 4310 E, 6 F, 2 G, 3 H, 24 I, 2032 K, 2916 L, 3 M, 13 R, 207 S, 261 T, 3789 V, 4 X	D	0.997813	1	0.998907	1
323	16174.6	0	8	1372 M	3 A, 1 F, 3616 I, 238 L, 6 M, 4911 P, 1 S, 6100 V, 4 X	M	1	0.999597	0.999798	1
331	16239.4	0	8	1 A, 1371 T	30 A, 1 F, 1 G, 5658 I, 2 L, 3 M, 9183 V, 2 X	T	0.999271	1	0.999636	1
352	16217.8	0	12	9 K, 1363 R	1 -, 4458 A, 169 D, 2038 E, 4 I, 2 K, 5 L, 3009 M, 4308 Q, 1 R, 603 T, 280 V, 2 X	R	0.99344	0.999933	0.996687	1
354	16126.3	0	15	2 I, 9 M, 1361 V	1 -, 2 A, 1 D, 4319 E, 2021 G, 1 K, 8264 L, 262 M, 2 P, 1 S, 1 T, 1 V, 1 W, 2 X, 1 Y	V	0.991983	0.999933	0.995958	1
357	16251.8	0	14	1371 E, 1 G	1 -, 196 A, 9 I, 2046 K, 3512 L, 1234 M, 9 N, 1 Q, 3596 R, 5 S, 3 T, 4266 V, 2 X	E	0.999271	1	0.999636	1
358	16242.1	0	14	1362 K, 9 R, 1 X	1 -, 2031 A, 2825 H, 277 I, 2 L, 4 N, 2 P, 3 Q, 11 S, 8867 T, 64 V, 3 X, 790 Y	K	0.992711	1	0.996356	1
365	16251.9	0	5	1372 S	2 -, 2 A, 1 R, 14871 T, 4 X	S	1	1	1	1
367	16239	0	7	32 I, 1340 T	2 -, 2 H, 14867 N, 1 S, 1 T, 5 X, 2 Y	T	0.976676	0.999933	0.988305	1
370	13912.2	0	6	1371 A, 1 V	2 -, 207 A, 1 G, 462 I, 1 L, 14202 V, 5 X	A	0.999271	0.986089	0.99268	1
371	16251.9	0	12	1 D, 1371 E	2 -, 1313 A, 1 G, 80 I, 1 M, 6 P, 1 R, 3401 S, 10069 T, 2 V, 4 X	E	0.999271	1	0.999636	1
374	16071.6	0	13	1 D, 2 H, 1350 N, 7 S, 12 Y	2 -, 6 A, 4310 D, 3515 E, 297 G, 1 I, 2034 K, 6 N, 1 R, 1224 S, 3478 T, 6 X	N	0.983965	0.999597	0.991781	1
375	15958.1	0	12	2 A, 1 S, 1369 T	2 -, 3779 A, 264 E, 2 I, 9924 K, 171 N, 2 P, 34 R, 649 S, 20 T, 25 V, 7 X, 1 Y	T	0.997813	0.998656	0.998235	1
378	16232.4	0	14	6 A, 6 I, 1360 V	2 -, 169 E, 1 G, 2 I, 4734 K, 46 L, 1 M, 9902 P, 2 Q, 1 R, 11 S, 3 T, 6 X	V	0.991254	1	0.995627	1
399	14018	0	13	20 G, 2 R, 1350 S	3 -, 9 A, 5 E, 1 F, 3618 G, 4 H, 6709 K, 1136 N, 3040 Q, 2 R, 171 S, 177 T, 1 V, 4 X	S	0.983965	0.988508	0.986237	1
402	11957.6	0	8	2 I, 1 P, 1369 T	4 -, 1 I, 9951 K, 4463 N, 16 R, 4 S, 437 T, 4 X	T	0.997813	0.970632	0.984223	1
407	12965	0	7	1368 R, 4 T	7 -, 1 E, 14551 K, 1 M, 3 Q, 312 R, 5 X	R	0.997085	0.979032	0.988058	1
418	16251.9	0	12	1372 S	12 -, 6653 A, 2 G, 3 I, 1 K, 6 N, 2 P, 169 Q, 1 R, 8026 T, 2 V, 3 X	S	1	1	1	1
420	16239.9	0	12	1 -, 1371 Y	12 -, 6337 A, 1 E, 3 F, 3 I, 4275 L, 3781 M, 2 S, 4 T, 267 V, 191 W, 4 X	Y	0.999271	1	0.999636	1
431	16060.7	0	8	1 -, 1370 E, 1 G	27 -, 4 A, 1 C, 14811 D, 13 E, 14 G, 2 H, 3 N, 5 X	E	0.998542	0.999126	0.998834	1
442	15271.4	0	8	2 -, 1369 L, 1 M	51 -, 249 A, 167 F, 1 G, 11 I, 77 L, 26 M, 14288 V, 10 X	L	0.997813	0.994825	0.996319	1
457	16188.1	0	8	2 -, 1370 V	61 -, 11196 A, 1 E, 1 F, 3609 I, 1 N, 1 T, 3 V, 7 X	V	0.998542	0.999798	0.99917	1
461	16205.3	0	7	2 -, 1 I, 1 L, 1368 M	63 -, 3609 A, 2 I, 11196 L, 1 T, 2 V, 7 X	M	0.997085	1	0.998542	1
468	15853.2	0	11	2 -, 22 I, 1348 M	68 -, 3 A, 1 C, 257 F, 5473 I, 17 L, 7 M, 2 P, 1 S, 7875 T, 1168 V, 8 X	M	0.982507	0.99953	0.991018	1
470	16125.9	0	4	2 -, 1369 R, 1 X	70 -, 10100 K, 4698 Q, 7 R, 5 X	R	0.997813	0.99953	0.998671	1
477	16176.1	0	9	4 -, 1 I, 1367 V	107 -, 1 C, 1 H, 3583 I, 11174 L, 4 M, 2 P, 3 T, 1 V, 4 X	V	0.996356	0.999933	0.998144	1
482	16125.4	0	8	5 -, 1 M, 1366 T	113 -, 1 F, 3230 I, 6750 L, 3573 M, 1 S, 4 T, 1203 V, 5 X	T	0.995627	0.999731	0.997679	1
505	15687.2	0	11	46 -, 1326 F	585 -, 2727 A, 1 F, 1 G, 6 I, 160 L, 6 N, 1 P, 4 S, 1842 T, 9543 V, 4 X	F	0.966472	0.999933	0.983203	1
506	15559.9	0	13	47 -, 1325 T	595 -, 260 A, 2 D, 155 G, 1 H, 4 I, 3 L, 7581 M, 3943 N, 188 S, 10 T, 2132 V, 2 W, 4 X	T	0.965743	0.999328	0.982536	1
145	617.359	2.71061e-132	4	1372 -	10138 -, 4734 G, 1 R, 1 V, 6 X	-	NA	NA	0	0
146	617.357	3.59252e-131	5	1372 -	10138 -, 24 A, 3047 P, 446 S, 1219 T, 6 X	-	NA	NA	0	0
147	617.362	1.73605e-133	3	1372 -	10138 -, 259 Q, 4477 T, 6 X	-	NA	NA	0	0
165	617.352	4.46044e-129	7	1372 -	10138 -, 1 D, 4 H, 259 N, 4466 Q, 5 R, 6 X, 1 Y	-	NA	NA	0	0
166	617.355	4.2069e-130	6	1372 -	10138 -, 4473 A, 1 E, 260 R, 1 T, 3 V, 4 X	-	NA	NA	0	0
167	617.359	2.71064e-132	4	1372 -	10138 -, 1691 A, 3042 G, 3 V, 6 X	-	NA	NA	0	0
168	617.357	3.5925e-131	5	1372 -	10138 -, 3 E, 1509 K, 3223 R, 2 T, 5 X	-	NA	NA	0	0
282	437.08	2.95943e-91	6	1372 -	11210 -, 261 A, 3200 N, 201 S, 4 T, 1 V, 3 X	-	NA	NA	0	0
288	15.7423	0.0003816	2	1372 -	14711 -, 168 K, 1 N	-	NA	NA	0	0
289	14.66	0.000128749	1	1372 -	14711 -, 169 L	-	NA	NA	0	0
290	14.66	0.000128749	1	1372 -	14711 -, 169 H	-	NA	NA	0	0
349	649.067	6.10092e-134	9	1372 -	9968 -, 10 A, 168 I, 1 L, 25 M, 263 Q, 3237 S, 7 T, 1200 V, 1 X	-	NA	NA	0	0
372	617.35	4.35281e-128	8	1372 -	10138 -, 21 A, 263 E, 15 L, 2 M, 13 S, 1397 T, 3028 V, 3 X	-	NA	NA	0	0
373	617.354	4.20695e-130	6	1372 -	10138 -, 2982 A, 182 G, 15 P, 6 R, 1555 S, 2 X	-	NA	NA	0	0
1	635.795	4.74654e-133	7	15 -, 2 I, 1354 M, 1 T	478 -, 154 A, 4147 F, 256 I, 9 L, 9825 M, 1 T, 10 X	M	0.98688	0.339718	0.663299	0
2	592.249	1.0851e-122	8	14 -, 1358 R	476 -, 211 H, 4092 N, 2 P, 10082 R, 2 S, 3 T, 8 X, 4 Y	R	0.989796	0.322446	0.656121	0
3	34.4156	1.43982e-05	7	13 -, 1357 C, 2 R	446 -, 14411 C, 2 F, 2 M, 1 R, 4 S, 5 W, 9 X	C	0.989067	0.0315188	0.510293	0
4	1577.49	0	10	13 -, 9 I, 1350 V	444 -, 1 A, 3934 I, 4153 L, 1 M, 3 P, 5 R, 1 S, 1 T, 6328 V, 9 X	V	0.983965	0.574731	0.779348	0
5	40.8501	1.00604e-07	5	13 -, 1356 G, 2 R, 1 X	442 -, 1 E, 14429 G, 1 P, 7 X	G	0.988338	0.0303091	0.509324	0
6	5052.66	0	11	13 -, 5 L, 1354 V	433 -, 1 E, 1 F, 7965 I, 3 K, 2 L, 3978 M, 1 N, 2 R, 190 T, 2295 V, 9 X	V	0.98688	0.845766	0.916323	0
7	1186.33	1.08386e-249	9	13 -, 1359 G	432 -, 26 A, 3 C, 1 D, 4 E, 7557 G, 1 N, 6704 S, 145 T, 7 X	G	0.990525	0.492137	0.741331	0
8	328.269	1.616e-64	10	13 -, 4 D, 1355 N	427 -, 171 D, 10 H, 3 I, 2 K, 11692 N, 1 Q, 2561 S, 3 T, 8 X, 2 Y	N	0.987609	0.214247	0.600928	0
9	21.4596	0.00602174	8	11 -, 1361 R	423 -, 1 A, 1 I, 1 K, 1 P, 14443 R, 1 S, 1 W, 8 X	R	0.991983	0.0293683	0.510675	0
10	26.4368	0.00319508	10	10 -, 1 A, 1360 D, 1 V	422 -, 3 A, 1 B, 14430 D, 4 E, 1 F, 1 G, 4 H, 2 N, 3 V, 9 X	D	0.991254	0.0302419	0.510748	0
11	2.99222	0.701185	5	9 -, 1363 F	150 -, 14715 F, 5 L, 1 S, 8 X, 1 Y	F	0.99344	0.0110887	0.502264	0
12	567.02	2.49391e-116	9	9 -, 1363 V	148 -, 2 A, 1 E, 1405 I, 3002 L, 1 M, 1 Q, 1 T, 10311 V, 8 X	V	0.99344	0.307056	0.650248	0
13	3.39351	0.494254	4	8 -, 1364 E	144 -, 14721 E, 4 K, 2 Q, 9 X	E	0.994169	0.0106855	0.502427	0
14	5.27871	0.15249	3	6 -, 1366 G	143 -, 14721 G, 8 R, 8 X	G	0.995627	0.0106855	0.503156	0
15	1515.53	1.69334330225868e-317	12	6 -, 1 D, 1 E, 1 F, 1363 V	141 -, 1403 A, 4 I, 6337 L, 257 M, 1 P, 1 S, 4 T, 6724 V, 8 X	V	0.99344	0.548118	0.770779	0
16	21.3826	0.0061976	8	6 -, 1366 S	139 -, 2 G, 168 H, 1 L, 1 P, 2 R, 14551 S, 10 T, 6 X	S	0.995627	0.0221102	0.508869	0
17	16.9574	0.00944092	6	5 -, 1366 G, 1 V	139 -, 1 A, 1 E, 14725 G, 8 R, 6 X	G	0.995627	0.0104167	0.503022	0
18	3040.51	0	5	5 -, 1367 G	139 -, 10772 A, 3962 G, 1 P, 1 T, 5 X	G	0.996356	0.733737	0.865046	0
20	6.96472	0.432562	7	4 -, 1 S, 1367 W	135 -, 1 C, 1 G, 1 N, 2 R, 5 S, 14731 W, 4 X	W	0.996356	0.0100134	0.503185	0
21	26.5036	0.00311873	10	4 -, 1368 V	134 -, 1 A, 1 F, 1 G, 203 I, 6 L, 5 M, 1 N, 14524 V, 1 W, 3 X	V	0.997085	0.0239247	0.510505	0
22	33.692	0.000208245	10	4 -, 1367 D, 1 H	133 -, 14562 D, 6 E, 1 G, 1 M, 1 R, 169 S, 2 V, 3 X, 2 Y	D	0.996356	0.021371	0.508863	0
23	2672.44	0	9	4 -, 1366 L, 1 S, 1 V	133 -, 171 A, 1 F, 3537 I, 4433 L, 1 M, 1 S, 6597 V, 2 W, 4 X	L	0.995627	0.702083	0.848855	0
24	24.7889	0.00978762	11	4 -, 1368 V	133 -, 1 A, 2 E, 1 F, 2 G, 24 I, 1 L, 1 S, 168 T, 14542 V, 4 X, 1 Y	V	0.997085	0.0227151	0.5099	0
25	16.4724	0.0211337	7	4 -, 1367 L, 1 V	124 -, 1 I, 14746 L, 3 P, 1 Q, 1 W, 4 X	L	0.996356	0.00900538	0.502681	0
26	38.2518	2.71379e-06	7	4 -, 3 D, 1365 E	123 -, 14745 E, 4 G, 1 K, 1 Q, 1 S, 5 X	E	0.994898	0.00907258	0.501985	0
27	604.305	2.49429e-124	9	4 -, 1368 H	109 -, 3 A, 2 E, 4434 G, 10156 H, 1 L, 1 M, 169 Q, 1 R, 4 X	H	0.997085	0.317473	0.657279	0
28	561.597	4.19211e-116	8	4 -, 1368 G	49 -, 1 A, 4415 D, 1 E, 10407 G, 1 K, 1 N, 4 X, 1 Y	G	0.997085	0.300605	0.648845	0
29	5189.42	0	8	4 -, 18 A, 1 E, 1349 G	48 -, 1 A, 2301 G, 169 K, 1 N, 12355 S, 1 V, 4 X	G	0.983236	0.845363	0.9143	0
30	20.6447	0.00815354	8	4 -, 1365 C, 1 F, 2 W	48 -, 1 A, 14821 C, 1 R, 1 S, 2 W, 5 X, 1 Y	C	0.994898	0.00396505	0.499432	0
31	127.048	1.15692e-23	8	4 -, 1368 V	48 -, 2 A, 1 F, 2 G, 9 I, 1246 L, 4 S, 13563 V, 5 X	V	0.997085	0.0885081	0.542796	0
32	2.55625	0.922802	7	4 -, 1 S, 1367 T	48 -, 3 H, 1 I, 1 K, 2 R, 3 S, 14817 T, 5 X	T	0.996356	0.00423387	0.500295	0
33	658.486	5.09054e-135	10	4 -, 2 S, 1366 T	34 -, 2 A, 1 E, 4251 I, 21 L, 3 N, 1 P, 1 S, 9945 T, 615 V, 6 X	T	0.995627	0.331653	0.66364	0
34	120.748	2.32285e-22	8	3 -, 17 I, 1351 M, 1 V	32 -, 8 I, 5 L, 14824 M, 1 Q, 2 S, 2 T, 1 V, 5 X	M	0.984694	0.00376344	0.494229	0
35	341.971	6.44351e-70	7	3 -, 1368 A, 1 S	32 -, 11811 A, 2 E, 2 P, 3019 S, 1 T, 6 V, 7 X	A	0.997085	0.20625	0.601667	0
38	16.4955	0.0209552	7	3 -, 1 E, 1364 K, 1 M, 1 N, 2 R	29 -, 2 E, 14826 K, 2 N, 1 Q, 15 R, 5 X	K	0.994169	0.00362903	0.498899	0
39	0.67576	0.954284	4	3 -, 1369 P	29 -, 1 L, 14844 P, 1 V, 5 X	P	0.997813	0.00241935	0.500116	0
40	29.9262	4.05983e-05	6	3 -, 2 P, 1367 T	29 -, 3 A, 2 I, 1 P, 169 S, 14670 T, 6 X	T	0.996356	0.0141129	0.505234	0
41	405.548	1.54028e-83	7	3 -, 1366 L, 1 M, 2 R	29 -, 3023 I, 11557 L, 1 M, 6 S, 259 V, 5 X	L	0.995627	0.22332	0.609473	0
42	11.7037	0.0390811	5	3 -, 1 A, 1368 D	29 -, 14842 D, 2 G, 2 V, 5 X	D	0.997085	0.00255376	0.499819	0
43	3205.14	0	8	3 -, 1368 F, 1 L	29 -, 1 A, 3784 F, 6771 I, 24 L, 1 M, 1 R, 4263 V, 6 X	F	0.997085	0.745699	0.871392	0
44	592.845	8.45826e-124	7	3 -, 1367 E, 2 S	29 -, 3 D, 10215 E, 3 G, 3201 K, 1255 R, 169 S, 5 X	E	0.996356	0.313508	0.654932	0
45	569.589	8.44122e-120	6	3 -, 2 F, 1366 L, 1 V	29 -, 3 F, 10387 L, 4265 M, 1 P, 190 V, 5 X	L	0.995627	0.301949	0.648788	0
46	11002.7	0	12	3 -, 3 A, 1 F, 330 I, 1 S, 1034 T	29 -, 143 E, 3 F, 4757 I, 1 K, 4310 L, 3194 M, 2061 Q, 103 T, 274 V, 5 X	T	0.753644	0.993078	0.873361	0
47	620.525	8.22151e-128	9	3 -, 1367 K, 1 M, 1 R	29 -, 1 D, 2 E, 10138 K, 4258 N, 11 R, 5 S, 430 T, 6 X	K	0.996356	0.318683	0.657519	0
48	595.061	2.40389e-122	9	3 -, 1 I, 1368 T	29 -, 2 A, 1244 I, 3210 M, 1 P, 1 Q, 1 S, 10217 T, 170 V, 5 X	T	0.997085	0.313374	0.655229	0
50	621.311	6.26212e-130	7	3 -, 1369 A	29 -, 10089 A, 169 I, 5 P, 1 T, 4582 V, 4 X, 1 Y	A	0.997813	0.321976	0.659895	0
51	3364.63	0	14	3 -, 1368 K, 1 M	29 -, 2983 A, 1 C, 169 D, 2 I, 3617 K, 4 M, 3 N, 2 P, 1 Q, 3 R, 1464 S, 6555 T, 43 V, 4 X	K	0.997085	0.756922	0.877003	0
54	7.5695	0.372079	7	3 -, 1368 A, 1 T	28 -, 14818 A, 1 E, 2 G, 1 S, 1 T, 24 V, 5 X	A	0.997085	0.00416667	0.500626	0
56	645.902	3.15293e-135	7	3 -, 1369 L	28 -, 121 A, 8 I, 9958 L, 1 M, 2 P, 4757 V, 5 X	L	0.997813	0.33078	0.664296	0
57	2.66786	0.976023	9	3 -, 1368 R, 1 T	28 -, 1 C, 2 G, 1 H, 1 K, 2 L, 14836 R, 3 S, 3 T, 3 X	R	0.997085	0.00295699	0.500021	0
59	1011.67	5.72789e-211	10	3 -, 1369 Y	28 -, 26 F, 1 G, 1 H, 6342 L, 1 M, 2 P, 2 S, 169 V, 3 X, 8305 Y	Y	0.997813	0.441868	0.719841	0
60	1.80259	0.969955	7	3 -, 1369 C	28 -, 14833 C, 1 G, 1 R, 1 S, 10 W, 4 X, 2 Y	C	0.997813	0.0031586	0.500486	0
61	749.936	1.18565e-154	10	3 -, 1369 I	28 -, 3 F, 3 H, 9433 I, 1 K, 1 L, 2 M, 1 T, 525 V, 3 X, 4880 Y	I	0.997813	0.366062	0.681938	0
62	567.419	4.52684e-112	14	3 -, 1369 E	28 -, 9 A, 1 D, 10389 E, 4 G, 1238 H, 17 K, 3007 L, 118 N, 1 Q, 5 R, 57 S, 2 V, 3 X, 1 Y	E	0.997813	0.301815	0.649814	0
63	213.32	4.00471e-44	5	3 -, 1368 A, 1 G	28 -, 12807 A, 2034 G, 4 T, 5 V, 2 X	A	0.997085	0.139315	0.5682	0
64	9124.61	0	11	3 -, 537 L, 832 S	28 -, 16 A, 1 I, 9941 K, 2 L, 1 M, 1 Q, 22 R, 1590 S, 3107 T, 169 V, 2 X	S	0.606414	0.893145	0.74978	0
65	1542.6	0	8	3 -, 1369 I	28 -, 7 A, 6614 I, 3976 L, 2 M, 1 T, 4249 V, 1 W, 2 X	I	0.997813	0.555511	0.776662	0
66	1212.3	3.88463e-252	12	3 -, 1369 S	28 -, 10 A, 181 D, 1 G, 2 I, 1 L, 8 N, 1 P, 2 R, 7588 S, 7054 T, 1 V, 3 X	S	0.997813	0.490054	0.743934	0
67	639.83	6.41337e-134	7	3 -, 1368 N, 1 T	28 -, 4479 D, 57 E, 150 H, 1 K, 9975 N, 187 T, 3 X	N	0.997085	0.329637	0.663361	0
68	4088.39	0	8	3 -, 1366 I, 1 T, 2 V	28 -, 1 A, 2958 I, 3207 L, 258 M, 2 S, 7921 T, 501 V, 4 X	I	0.995627	0.80121	0.898418	0
69	645.461	3.92515e-135	7	3 -, 1369 T	27 -, 258 A, 3 I, 169 K, 4454 S, 9961 T, 2 V, 6 X	T	0.997813	0.330578	0.664196	0
70	45.0924	3.53446e-07	8	3 -, 1 P, 1368 T	27 -, 1 A, 177 I, 1 K, 1 L, 2 P, 266 S, 14401 T, 4 X	T	0.997085	0.0321909	0.514638	0
71	7061.17	0	12	3 -, 1369 A	27 -, 1465 A, 6708 D, 2044 E, 3 G, 2945 K, 175 N, 2 P, 72 R, 5 S, 1 T, 1429 V, 4 X	A	0.997813	0.901546	0.94968	0
73	378.178	8.67912e-77	8	3 -, 1 I, 1368 R	27 -, 3023 A, 2 G, 171 K, 1 L, 11650 R, 1 V, 5 X	R	0.997085	0.21707	0.607077	0
74	0.82424	0.975462	5	3 -, 1369 C	27 -, 14845 C, 1 R, 2 S, 1 W, 4 X	C	0.997813	0.00235215	0.500083	0
75	0.73202	0.981165	5	3 -, 1369 P	27 -, 1 C, 1 L, 14846 P, 1 S, 4 X	P	0.997813	0.00228495	0.500049	0
76	21.2008	0.003484	7	3 -, 1369 T	27 -, 20 A, 1 I, 30 M, 1 P, 170 S, 14627 T, 4 X	T	0.997813	0.0170027	0.507408	0
77	598.229	5.62315e-124	8	2 -, 1370 Q	27 -, 1 A, 1 H, 3 L, 3023 M, 10221 Q, 1599 T, 1 V, 4 X	Q	0.998542	0.313105	0.655824	0
78	11.3878	0.0442109	5	2 -, 1 E, 1369 G	27 -, 14848 G, 1 N, 1 R, 3 X	G	0.997813	0.00215054	0.499982	0
79	1.18946	0.945885	5	2 -, 1370 E	27 -, 5 D, 14841 E, 3 G, 1 V, 3 X	E	0.998542	0.00262097	0.500582	0
80	3369.55	0	4	2 -, 1370 P	27 -, 11229 A, 3620 P, 1 V, 3 X	P	0.998542	0.75672	0.877631	0
82	573.444	6.68167e-116	11	1 -, 1 F, 1370 L	27 -, 1 E, 1 F, 1 I, 10389 L, 4452 N, 1 P, 1 Q, 1 R, 1 S, 4 X, 1 Y	L	0.998542	0.301815	0.650178	0
83	9751.59	0	14	1 -, 1369 K, 1 Q, 1 T	27 -, 159 A, 3203 D, 1309 E, 3 G, 787 K, 4 L, 184 M, 2754 N, 2036 P, 3 Q, 68 S, 198 T, 4142 V, 3 X	K	0.997813	0.94711	0.972462	0
84	616.402	7.14421e-129	7	1 -, 1371 E	26 -, 1 D, 10130 E, 1 G, 4712 K, 6 R, 1 T, 3 X	E	0.999271	0.31922	0.659246	0
85	616.402	7.14429e-129	7	1 -, 1371 E	26 -, 10130 E, 3 G, 4 K, 1 N, 263 Q, 4450 R, 3 X	E	0.999271	0.31922	0.659246	0
86	652.045	8.01508e-132	12	1 -, 1 H, 1370 Q	25 -, 4261 A, 2 G, 1 H, 1 L, 168 N, 1 P, 9958 Q, 4 R, 449 S, 5 T, 2 V, 3 X	Q	0.998542	0.33078	0.664661	0
87	14.1638	0.0775954	8	1 -, 1370 D, 1 E	25 -, 14689 D, 143 E, 1 G, 4 H, 6 N, 1 V, 3 X, 8 Y	D	0.998542	0.012836	0.505689	0
88	5663.09	0	14	1 -, 1 H, 1367 Q, 3 R	25 -, 3800 A, 1 E, 181 G, 3622 K, 2 L, 1 M, 3189 P, 2029 Q, 1 R, 1300 S, 717 T, 8 V, 4 X	Q	0.996356	0.863642	0.929999	0
90	3414.73	0	9	1 -, 1371 Y	25 -, 2 C, 11085 F, 5 H, 8 L, 165 N, 6 S, 1 V, 4 X, 3579 Y	Y	0.999271	0.759476	0.879373	0
91	9310.04	0	6	1 -, 1371 I	25 -, 170 A, 4 F, 879 I, 36 L, 13761 V, 5 X	I	0.999271	0.940927	0.970099	0
92	12.5604	0.0505738	6	1 -, 1 A, 1370 C	25 -, 14844 C, 2 R, 2 S, 6 X, 1 Y	C	0.998542	0.00241935	0.500481	0
93	1358.99	1.05979e-291	5	1 P, 1371 R	25 -, 7669 K, 2 N, 7178 R, 6 X	R	0.999271	0.517608	0.758439	0
94	2384.88	0	9	1371 R, 1 T	25 -, 5655 H, 2 K, 1 L, 1 P, 4265 Q, 4912 R, 18 X, 1 Y	R	0.999271	0.669892	0.834582	0
96	2651.98	0	8	14 L, 190 M, 1168 V	25 -, 5447 F, 40 I, 337 L, 3585 M, 1 S, 3223 V, 6 X, 2216 Y	V	0.851312	0.783401	0.817356	0
97	150.741	6.19263e-28	9	1 I, 1371 V	25 -, 1 A, 2 E, 1 G, 1 I, 2 L, 169 S, 1242 T, 13432 V, 5 X	V	0.999271	0.0973118	0.548291	0
98	14.4319	0.044011	7	1 A, 1371 D	25 -, 14841 D, 4 G, 2 H, 3 N, 4 X, 1 Y	D	0.999271	0.00262097	0.500946	0
99	3.22017	0.863915	7	1372 R	25 -, 1 G, 1 I, 1 K, 1 P, 14845 R, 2 T, 4 X	R	1	0.00235215	0.501176	0
100	3.40937	0.637143	5	1372 G	25 -, 1 E, 14843 G, 6 R, 1 V, 4 X	G	1	0.00248656	0.501243	0
101	5.4446	0.488178	6	1 R, 1371 W	25 -, 1 F, 1 M, 2 R, 1 S, 14845 W, 5 X	W	0.999271	0.00235215	0.500812	0
102	35.4769	1.2084e-06	5	3 A, 1369 G	25 -, 2 E, 14848 G, 1 R, 4 X	G	0.997813	0.00215054	0.499982	0
103	5.35103	0.719482	8	1372 N	25 -, 6 D, 1 F, 1 G, 1 H, 18 K, 14822 N, 2 R, 4 X	N	1	0.00389785	0.501949	0
104	2.76526	0.429251	3	1372 G	25 -, 14850 G, 1 W, 4 X	G	1	0.00201613	0.501008	0
105	7.87707	0.343559	7	1371 C, 1 Y	25 -, 14842 C, 3 F, 1 R, 2 S, 2 W, 4 X, 1 Y	C	0.999271	0.00255376	0.500912	0
106	7.87906	0.247098	6	1 C, 1371 G	25 -, 1 C, 2 E, 14842 G, 2 R, 2 V, 6 X	G	0.999271	0.00255376	0.500912	0
107	6.09831	0.412268	6	1372 L	25 -, 28 F, 1 I, 14814 L, 2 P, 4 S, 6 X	L	1	0.00443548	0.502218	0
108	79.5996	1.66239e-14	7	1365 F, 6 L, 1 V	25 -, 14840 F, 1 I, 7 S, 6 X, 1 Y	F	0.994898	0.00268817	0.498793	0
109	13.883	0.00767799	4	1 A, 1371 G	25 -, 14847 G, 2 R, 6 X	G	0.999271	0.00221774	0.500744	0
110	13.9092	0.0841626	8	1 E, 1370 K, 1 X	25 -, 1 F, 1 H, 14844 K, 1 N, 1 R, 6 X, 1 Y	K	0.998542	0.00241935	0.500481	0
111	3.31675	0.651279	5	1372 G	25 -, 2 F, 14844 G, 1 P, 2 R, 6 X	G	1	0.00241935	0.50121	0
112	3402.48	0	8	1 E, 1371 G	25 -, 5 A, 1 F, 3604 G, 1 I, 2 N, 11236 S, 6 X	G	0.999271	0.757796	0.878533	0
114	1768.23	0	9	1372 V	25 -, 4452 D, 1 G, 2890 I, 1384 L, 35 M, 3 N, 1 T, 6083 V, 6 X	V	1	0.591196	0.795598	0
115	19.0408	0.00077158	4	1372 T	25 -, 172 A, 1 S, 14676 T, 6 X	T	1	0.0137097	0.506855	0
116	3.40738	0.756249	6	1372 C	25 -, 14843 C, 1 F, 1 G, 3 R, 1 W, 6 X	C	1	0.00248656	0.501243	0
117	3.68132	0.884671	8	1372 A	6 -, 14840 A, 1 C, 1 D, 1 P, 1 S, 4 T, 21 V, 5 X	A	1	0.00268817	0.501344	0
118	428.649	1.04757e-86	9	1372 K	6 -, 1 I, 11265 K, 1 L, 3591 M, 1 N, 2 Q, 7 R, 1 T, 5 X	K	1	0.242944	0.621472	0
119	1.37636	0.848293	4	1372 F	4 -, 14865 F, 1 I, 4 L, 6 X	F	1	0.00100806	0.500504	0
120	8669.43	0	14	2 A, 267 L, 1103 S	4 -, 3260 A, 4 E, 1 F, 1 G, 5 H, 6 I, 4305 K, 1 L, 2031 Q, 10 R, 1237 S, 3999 T, 10 V, 6 X	S	0.803936	0.916868	0.860402	0
121	24.0783	0.000209715	5	1370 C, 1 G, 1 W	4 -, 14854 C, 16 R, 6 X	C	0.998542	0.00174731	0.500145	0
122	3177.15	0	15	104 L, 1265 S, 3 T	4 -, 193 A, 1 C, 1 E, 3 I, 3773 K, 2060 L, 3 M, 2 N, 1 P, 5 Q, 1 R, 3225 S, 1312 T, 4290 V, 6 X	S	0.922012	0.783266	0.852639	0
124	845.52	1.5915e-170	15	1 E, 1370 K, 1 R	4 -, 1 A, 4 D, 14 F, 11 I, 9054 K, 161 L, 3578 N, 1439 P, 3 Q, 7 R, 594 S, 2 T, 7 X, 1 Y	K	0.998542	0.391532	0.695037	0
125	5647.76	0	9	1370 I, 1 M, 1 T	4 -, 4475 A, 1 G, 2030 I, 4310 L, 4048 M, 1 R, 2 T, 3 V, 6 X	I	0.998542	0.863575	0.931059	0
126	9967.36	0	12	1372 T	4 -, 1 D, 9880 E, 2 G, 3939 I, 83 K, 2 L, 3 M, 1 P, 169 S, 752 T, 38 V, 6 X	T	1	0.949462	0.974731	0
127	16.9592	0.00943428	6	1372 G	4 -, 2 E, 14698 G, 167 L, 2 P, 1 R, 6 X	G	1	0.0122312	0.506116	0
130	650.525	3.18347e-135	8	9 F, 8 I, 1355 V	4 -, 4 A, 1 E, 4 F, 4728 I, 1 M, 1 T, 10130 V, 7 X	V	0.987609	0.31922	0.653415	0
131	465.75	1.55775e-95	8	1369 Q, 3 R	2 -, 169 D, 1 E, 7 H, 3468 L, 2 P, 11224 Q, 7 X	Q	0.997813	0.245699	0.621756	0
133	27.8729	0.000499032	8	1 D, 1371 E	2 -, 1 A, 14697 E, 1 G, 3 K, 1 R, 168 T, 7 X	E	0.999271	0.0122984	0.505785	0
134	18.1845	0.033092	9	1 D, 1371 N	2 -, 1 B, 4 D, 1 I, 168 K, 14690 N, 2 S, 4 T, 7 X, 1 Y	N	0.999271	0.0127688	0.50602	0
135	602.02	8.60824e-125	8	1372 L	2 -, 6 F, 4626 I, 10222 L, 1 S, 2 T, 8 V, 2 W, 11 X	L	1	0.313038	0.656519	0
136	3136.73	0	9	1372 E	2 -, 3 D, 3882 E, 1 G, 1 H, 10808 K, 2 N, 170 Q, 6 R, 5 X	E	1	0.739113	0.869556	0
137	16.3255	0.00597356	5	1 C, 1 N, 1370 Y	2 -, 1 C, 3 H, 6 X, 14868 Y	Y	0.998542	0.000806452	0.499674	0
138	1974.59	0	11	1 P, 1371 T	2 -, 1 D, 4425 E, 3 G, 47 K, 1 Q, 260 R, 4309 S, 5657 T, 169 V, 6 X	T	0.999271	0.619825	0.809548	0
139	490.366	9.99646e-103	6	1 A, 1371 V	2 -, 1 A, 3968 I, 5 L, 2 M, 10896 V, 6 X	V	0.999271	0.267742	0.633507	0
140	3313.01	0	12	9 A, 2 I, 1361 V	2 -, 3235 A, 1243 G, 6110 I, 2 K, 2 L, 276 M, 1 P, 167 R, 26 S, 190 T, 3620 V, 6 X	V	0.991983	0.75672	0.874351	0
141	2106.97	0	9	2 A, 1 G, 1 I, 1368 V	2 -, 177 A, 9058 I, 261 L, 2 M, 1 N, 1 T, 5372 V, 6 X	V	0.997085	0.638978	0.818032	0
142	649.63	3.34268e-132	11	1372 T	2 -, 1 A, 4460 F, 1 I, 1 L, 1 P, 168 Q, 1 R, 270 S, 9965 T, 6 X, 4 Y	T	1	0.330309	0.665155	0
143	456.865	1.24966e-93	8	1 L, 1371 V	2 -, 10 A, 2 G, 3 I, 169 L, 1 M, 3620 P, 11066 V, 7 X	V	0.999271	0.256317	0.627794	0
144	5.75428	0.451271	6	1371 H, 1 P	2 -, 14865 H, 1 L, 1 P, 2 Q, 2 R, 7 X	H	0.999271	0.00100806	0.50014	0
149	618.819	1.91106e-127	9	1372 G	2 -, 13 A, 1 D, 2 E, 10130 G, 2 L, 1 R, 1678 S, 3044 V, 7 X	G	1	0.31922	0.65961	0
150	1773.34	0	10	1355 D, 17 N	2 -, 173 A, 6345 D, 7896 E, 1 F, 262 G, 3 N, 3 S, 185 T, 3 V, 7 X	D	0.987609	0.573589	0.780599	0
152	205.435	1.04412e-36	13	1367 H, 1 N, 2 P, 1 R, 1 Y	6 -, 1 D, 12951 H, 252 I, 3 K, 2 L, 1463 N, 2 P, 170 Q, 9 R, 2 S, 2 T, 7 X, 10 Y	H	0.996356	0.129637	0.562996	0
153	3384.05	0	8	1368 A, 1 T, 3 V	4913 -, 3606 A, 1 G, 3 L, 6343 Q, 3 S, 3 T, 7 V, 1 X	A	0.997085	0.757661	0.877373	0
154	652.214	1.26462e-137	6	1 I, 1371 V	4913 -, 7 A, 2 F, 3 I, 1 M, 9953 V, 1 X	V	0.999271	0.331116	0.665193	0
155	43.546	6.9311e-07	8	1371 G, 1 R	9 -, 171 E, 14421 G, 1 N, 5 R, 4 S, 256 V, 7 W, 6 X	G	0.999271	0.0308468	0.515059	0
156	9.32222	0.315847	8	3 K, 1369 N	15 -, 9 D, 1 H, 1 I, 9 K, 14816 N, 21 S, 7 X, 1 Y	N	0.997813	0.00430108	0.501057	0
157	2732.75	0	15	1365 D, 1 G, 6 S	15 -, 1 A, 1 C, 4399 D, 5808 E, 2 F, 4 G, 2 K, 4 L, 1 M, 3 N, 4 S, 2 V, 168 W, 7 X, 4459 Y	D	0.994898	0.704368	0.849633	0
158	1325.47	1.43877e-277	11	28 I, 1 P, 5 S, 1338 T	17 -, 8 A, 62 F, 17 I, 16 K, 2 M, 116 N, 25 P, 7026 S, 7577 T, 12 X, 2 Y	T	0.975219	0.490793	0.733006	0
161	1145.04	9.22629e-234	16	1368 H, 2 P, 2 R	9 -, 2393 A, 254 E, 1 F, 7918 H, 548 I, 8 L, 18 M, 5 N, 2038 Q, 3 R, 1 S, 85 T, 1587 V, 6 X, 6 Y	H	0.997085	0.467876	0.73248	0
162	44.1828	5.2546e-07	8	1370 G, 2 R	7 -, 5 A, 2 E, 14380 G, 169 K, 53 R, 1 S, 258 T, 5 X	G	0.998542	0.0336022	0.516072	0
163	5676.41	0	13	89 E, 3 M, 1 R, 1279 V	7 -, 4258 A, 255 D, 47 E, 24 I, 3558 K, 46 M, 1 N, 138 Q, 6 R, 11 S, 4505 T, 2019 V, 5 X	V	0.932216	0.864315	0.898265	0
164	1129.38	2.74813e-233	13	1 A, 1 P, 1370 T	171 -, 52 A, 1 D, 3876 E, 2 G, 1434 I, 4 K, 4 M, 186 N, 1 P, 1244 S, 7894 T, 5 V, 6 X	T	0.998542	0.469489	0.734016	0
169	1911.33	0	8	1362 A, 10 T	2 -, 5954 A, 4 D, 4467 F, 3469 I, 176 L, 800 V, 8 X	A	0.992711	0.599866	0.796288	0
170	2546.3	0	13	64 M, 3 P, 1305 T	2 -, 3 A, 1 D, 2292 E, 4 G, 114 I, 3786 K, 1 N, 2 R, 3040 S, 5628 T, 7 X	T	0.951166	0.621774	0.78647	0
171	444.378	5.9208e-91	8	1370 I, 1 K, 1 V	2 -, 169 F, 11212 I, 2 L, 2 M, 1 T, 3486 V, 6 X	I	0.998542	0.246505	0.622524	0
172	36.1505	1.64806e-05	8	1372 T	2 -, 1 A, 168 D, 1 I, 1 Q, 2 R, 200 S, 14497 T, 8 X	T	1	0.0257392	0.51287	0
173	18.8477	0.00442882	6	1372 P	2 -, 167 A, 3 L, 14678 P, 21 S, 2 V, 7 X	P	1	0.0135753	0.506788	0
175	2987.44	0	7	1370 S, 2 T	2 -, 10810 A, 1 D, 2 N, 2 R, 4050 S, 7 T, 6 X	S	0.998542	0.727823	0.863182	0
176	826.86	2.41797e-175	6	1372 P	2 -, 5 D, 164 G, 1 L, 9101 P, 5601 S, 6 X	P	1	0.388374	0.694187	0
177	2336.81	0	11	1 L, 1371 S	2 -, 2 A, 3386 I, 13 M, 2 N, 2 P, 260 R, 4991 S, 6171 T, 44 V, 7 X	S	0.999271	0.664583	0.831927	0
178	9229.14	0	17	2 A, 1 D, 1369 V	2 -, 323 A, 174 F, 28 H, 1177 I, 1 K, 2 L, 1 M, 20 N, 3 P, 169 Q, 1 R, 2003 S, 7046 T, 894 V, 6 X, 3030 Y	V	0.997813	0.939919	0.968866	0
179	573.074	1.43361e-118	8	1372 E	2 -, 26 A, 5 D, 10384 E, 3 G, 1 K, 4450 T, 2 V, 7 X	E	1	0.302151	0.651075	0
181	2528.17	0	15	46 E, 1318 K, 2 N, 4 Q, 1 R, 1 T	2 -, 4 A, 3 D, 3783 E, 1 G, 1 H, 1682 I, 4276 K, 1 L, 185 N, 4309 Q, 7 R, 5 S, 309 T, 305 V, 7 X	K	0.960641	0.712634	0.836638	0
182	46.0776	5.82553e-07	9	1371 L, 1 Y	2 -, 172 F, 14506 L, 187 M, 1 P, 1 R, 1 S, 2 V, 8 X	L	0.999271	0.0251344	0.512203	0
183	5640.64	0	12	1370 P, 1 R, 1 S	2 -, 27 A, 2 D, 2 E, 4732 G, 86 I, 1 L, 1 N, 2034 P, 2 R, 9 S, 7976 T, 6 X	P	0.998542	0.863306	0.930924	0
184	1998.43	0	9	1 A, 1366 D, 4 E, 1 I	2 -, 1 C, 5589 D, 5252 E, 4022 G, 5 R, 3 S, 6 X	D	0.995627	0.624395	0.810011	0
185	27.0932	5.47061e-05	5	5 F, 1 I, 1366 Y	2 -, 264 F, 2 H, 6 X, 14606 Y	Y	0.995627	0.018414	0.50702	0
186	12.2147	0.0937171	7	1371 G, 1 W	2 -, 1 A, 2 D, 1 E, 14865 G, 1 R, 8 X	G	0.999271	0.00100806	0.50014	0
187	2786.82	0	11	1366 E, 3 K, 1 N, 2 R	2 -, 4270 A, 4290 E, 11 I, 156 K, 1 P, 13 R, 260 S, 5840 T, 31 V, 6 X	E	0.995627	0.711694	0.85366	0
188	1564.48	0	10	1371 L, 1 Q	2 -, 193 A, 3 D, 2 F, 35 I, 6602 L, 1 P, 1 T, 8035 V, 6 X	L	0.999271	0.556317	0.777794	0
189	310.722	1.38497e-61	9	1 A, 3 I, 7 S, 1361 T	1 -, 55 A, 2294 G, 1 I, 1 M, 1 P, 5 S, 12515 T, 1 V, 6 X	T	0.991983	0.158938	0.57546	0
190	1098.37	6.61857e-233	7	1372 L	1 -, 5 F, 194 I, 8006 L, 3628 M, 2 P, 3038 V, 6 X	L	1	0.461962	0.730981	0
191	838.239	8.40099e-178	6	1372 D	1 -, 9050 D, 5816 E, 3 K, 3 Q, 1 V, 6 X	D	1	0.391801	0.695901	0
192	1.83242	0.968531	7	1372 C	1 -, 14860 C, 1 F, 1 I, 1 S, 1 W, 6 X, 9 Y	C	1	0.00134409	0.500672	0
193	2510.03	0	11	1 D, 1369 E, 1 G, 1 V	1 -, 4739 E, 5 F, 1 L, 2 P, 168 Q, 1 R, 9956 S, 7 X	E	0.997813	0.681519	0.839666	0
194	39.0407	1.91984e-06	7	1371 P, 1 T	2 -, 191 A, 14512 P, 1 Q, 2 S, 1 T, 168 V, 3 X	P	0.999271	0.0247312	0.512001	0
195	17.0515	0.0170669	7	1372 R	2 -, 6 G, 2 K, 1 P, 168 Q, 14697 R, 1 T, 3 X	R	1	0.0122984	0.506149	0
196	2667.35	0	6	1372 S	2 -, 7 A, 2 M, 1 P, 4474 S, 10390 T, 4 X	S	1	0.699328	0.849664	0
197	20.3618	0.00238712	6	1372 G	2 -, 175 A, 1 E, 14662 G, 34 S, 2 V, 4 X	G	1	0.0146505	0.507325	0
198	3805.57	0	9	1371 I, 1 N	1 -, 14 F, 3225 I, 11458 L, 1 M, 1 S, 175 V, 1 W, 4 X	I	0.999271	0.783266	0.891269	0
199	149.558	1.08891e-27	9	1372 D	1 -, 2 A, 13405 D, 4 G, 1 K, 1458 N, 3 T, 1 V, 4 X, 1 Y	D	1	0.0991263	0.549563	0
200	573.248	1.15076e-117	9	1372 F	1 -, 2 A, 10383 F, 5 I, 10 L, 1 P, 2 S, 4467 T, 4 V, 5 X	F	1	0.302218	0.651109	0
201	214.838	4.73926e-42	8	1372 N	1 -, 14 D, 1430 E, 146 G, 7 H, 12842 N, 431 S, 5 T, 4 X	N	1	0.136962	0.568481	0
202	647.854	8.02522e-132	11	1 D, 1371 E	1 -, 4284 A, 449 D, 9959 E, 1 G, 1 H, 1 L, 173 N, 5 R, 1 T, 1 V, 4 X	E	0.999271	0.330712	0.664992	0
203	652.291	1.2381e-134	9	1372 M	1246 F, 6 H, 4 I, 262 L, 9951 M, 169 S, 2 T, 9 V, 4 X, 3227 Y	M	1	0.33125	0.665625	0
204	5713.08	0	10	1372 I	2 -, 3 A, 1 G, 2 H, 2005 I, 1 L, 27 M, 1 R, 7928 V, 4 X, 4906 Y	I	1	0.865255	0.932628	0
205	651.726	1.75316e-136	7	1372 L	4 F, 169 I, 9954 L, 2 M, 6 S, 4480 V, 4 X, 261 Y	L	1	0.331048	0.665524	0
206	2811.86	0	8	1372 M	169 A, 189 F, 1 I, 10231 L, 4278 M, 2 S, 3 V, 1 W, 6 X	M	1	0.7125	0.85625	0
208	593.337	4.7128e-121	10	2 K, 1369 M, 1 T	6 A, 1 C, 1 G, 6 I, 1 K, 1 L, 10392 M, 2 R, 4465 V, 5 X	M	0.997813	0.301613	0.649713	0
209	1482.64	7.62968615599015e-315	8	16 E, 1343 K, 9 N, 4 R	1 A, 2 D, 3762 E, 4291 G, 6539 K, 266 N, 9 R, 3 S, 7 X	K	0.978863	0.560551	0.769707	0
210	11306.4	0	14	4 A, 8 E, 6 G, 1118 K, 236 T	87 A, 1302 D, 4530 E, 1 F, 25 G, 1 I, 169 K, 4471 N, 6 P, 1 Q, 1 R, 1279 S, 3001 T, 5 X, 1 Y	K	0.814869	0.988642	0.901756	0
211	23.6885	9.22161e-05	4	1372 K	26 D, 146 E, 14627 K, 75 R, 6 X	K	1	0.0170027	0.508501	0
212	4141.01	0	9	1 R, 1371 T	5659 A, 265 H, 1 M, 3 N, 2 P, 5992 S, 2951 T, 2 V, 5 X	T	0.999271	0.80168	0.900476	0
213	539.435	2.67377e-113	6	1 R, 1371 W	4278 F, 4 L, 2 R, 1 S, 10587 W, 5 X, 3 Y	W	0.999271	0.288508	0.64389	0
214	241.751	1.57661e-48	7	1 F, 1371 L	1 F, 173 I, 12655 L, 2043 M, 1 P, 1 V, 1 W, 5 X	L	0.999271	0.14953	0.5744	0
215	2.7008	0.911234	7	1 G, 1371 V	5 A, 2 E, 3 G, 1 I, 1 M, 1 P, 14863 V, 4 X	V	0.999271	0.00114247	0.500207	0
216	46.2686	1.28215e-06	10	1371 H, 1 P	167 D, 1 F, 14504 H, 1 L, 192 N, 1 Q, 6 R, 2 V, 5 X, 1 Y	H	0.999271	0.0252688	0.51227	0
217	2566.28	0	6	1368 K, 1 N, 3 R	1 E, 2 G, 4598 K, 1 M, 1 N, 10273 R, 4 X	K	0.997085	0.690995	0.84404	0
218	638.22	1.32374e-134	6	2 H, 1 L, 1369 Q	194 D, 4547 E, 6 L, 1 P, 10128 Q, 4 X	Q	0.997813	0.319355	0.658584	0
219	11.5732	0.0411283	5	1 C, 1371 W	1 G, 2 M, 1 R, 14872 W, 4 X	W	0.999271	0.000537634	0.499904	0
220	25.5863	3.83414e-05	4	1370 F, 2 V	169 A, 14699 F, 5 L, 2 V, 5 X	F	0.998542	0.012164	0.505353	0
221	1113.68	6.61559e-231	12	1372 L	2008 F, 1682 H, 2 I, 1 K, 7951 L, 3043 M, 11 N, 168 Q, 4 R, 1 S, 1 T, 4 V, 4 X	L	1	0.465659	0.732829	0
222	82.6964	9.89894e-16	6	1361 D, 11 N	14866 D, 1 E, 2 G, 1 H, 4 N, 1 V, 5 X	D	0.991983	0.00094086	0.496462	0
223	36.3998	6.09254e-06	7	1 F, 1371 L	264 I, 14607 L, 1 M, 1 P, 1 Q, 1 V, 5 X	L	0.999271	0.0183468	0.508809	0
224	621.236	6.49722e-130	7	2 H, 1370 P	593 A, 5 D, 3232 N, 10227 P, 647 S, 171 T, 5 X	P	0.998542	0.312702	0.655622	0
225	1.00497	0.962164	5	1372 L	1 F, 14869 L, 3 M, 1 P, 2 T, 4 X	L	1	0.000739247	0.50037	0
226	0.732013	0.86565	3	1372 P	2 A, 2 L, 14872 P, 4 X	P	1	0.000537634	0.500269	0
227	1.19163	0.879474	4	1372 W	2 G, 2 L, 5 R, 14867 W, 4 X	W	1	0.000873656	0.500437	0
228	1210.15	7.81862e-255	9	51 A, 1 I, 3 S, 1316 T, 1 X	122 A, 261 H, 3630 L, 2 M, 1 N, 169 Q, 3040 S, 7650 T, 5 X	T	0.959184	0.485887	0.722535	0
229	12220.6	0	10	745 A, 624 T, 3 V	260 A, 2 F, 4 G, 3 L, 3763 P, 3 R, 10693 S, 145 T, 2 V, 1 W, 4 X	A	0.543003	0.982527	0.762765	0
230	571.142	3.90338e-120	6	1372 G	3035 A, 10395 G, 2 L, 1435 P, 1 R, 7 S, 5 X	G	1	0.301411	0.650706	0
231	570.432	5.29881e-118	8	1371 A, 1 V	10389 A, 52 E, 2992 G, 1 L, 4 P, 1411 S, 17 T, 11 V, 3 X	A	0.999271	0.301815	0.650543	0
232	3140.25	0	11	1372 D	7 A, 3878 D, 1 E, 182 G, 2 H, 14 I, 14 L, 15 N, 1 R, 8457 S, 2305 T, 4 X	D	1	0.739382	0.869691	0
233	97.8631	1.45818e-15	12	1 M, 1371 T	27 A, 3 D, 2 E, 169 G, 80 I, 640 K, 4 M, 55 N, 2 P, 6 S, 13887 T, 1 V, 4 X	T	0.999271	0.0667339	0.533003	0
234	3867.83	0	17	1 A, 142 L, 1223 S, 6 T	1238 A, 189 D, 2025 E, 2 F, 262 G, 1 H, 25 I, 11 K, 7 L, 1 M, 15 N, 18 P, 3614 Q, 3 R, 4132 S, 244 T, 3089 V, 4 X	S	0.891399	0.722312	0.806856	0
238	0.822332	0.935429	4	1372 W	1 C, 2 G, 1 L, 14871 W, 5 X	W	1	0.000604839	0.500302	0
239	1555.99	0	9	1372 N	3 D, 3617 I, 4 K, 6601 N, 4644 R, 3 S, 2 T, 1 V, 4 X, 1 Y	N	1	0.556384	0.778192	0
240	16137	0	12	4 C, 321 H, 8 N, 1 S, 1038 Y	2 D, 168 E, 2 G, 347 K, 4729 N, 3620 Q, 5999 R, 8 S, 1 T, 4 X	Y	0.75656	1	0.87828	0
241	1772.47	0	9	1 I, 1371 K	5 E, 6093 K, 4 L, 169 M, 4 N, 2 P, 4116 Q, 4483 R, 4 X	K	0.999271	0.590524	0.794898	0
242	565.822	5.18472e-117	8	2 D, 1370 E	1 A, 4306 D, 10393 E, 2 F, 2 G, 169 H, 2 K, 1 N, 4 X	E	0.998542	0.301546	0.650044	0
245	554.894	9.93847e-114	9	1 A, 2 E, 1 M, 1368 V	2 A, 1 G, 2 I, 6 L, 4264 M, 2 T, 10599 V, 3 X, 1 Y	V	0.997085	0.287702	0.642393	0
246	651.539	1.76863e-137	6	1372 T	4 A, 4910 E, 6 I, 1 K, 1 N, 9955 T, 3 X	T	1	0.330981	0.665491	0
247	2.4817	0.87051	6	1372 F	1 C, 14853 F, 4 L, 17 S, 1 V, 3 X, 1 Y	F	1	0.00181452	0.500907	0
248	605.439	1.56484e-127	6	1371 K, 1 Q	4647 E, 2 G, 10223 K, 3 N, 1 Q, 1 R, 3 X	K	0.999271	0.31297	0.656121	0
250	1404.54	7.1778e-303	4	1372 P	7858 A, 7017 P, 1 R, 1 T, 3 X	P	1	0.528427	0.764214	0
251	0.639729	0.88728	3	1372 H	14873 H, 1 P, 3 Q, 3 X	H	1	0.00047043	0.500235	0
252	11.5712	0.0722482	6	1371 A, 1 V	14872 A, 1 D, 1 G, 1 P, 2 T, 3 X	A	0.999271	0.000537634	0.499904	0
253	602.022	8.54172e-127	6	1371 K, 1 R	168 A, 10224 K, 1 M, 3 R, 4479 T, 1 V, 4 X	K	0.999271	0.312903	0.656087	0
255	17.5253	0.00753486	6	1372 Q	1 E, 4 H, 169 I, 8 P, 14692 Q, 3 R, 3 X	Q	1	0.0126344	0.506317	0
256	3380.01	0	9	1372 D	3620 D, 6343 E, 1 F, 1 G, 27 K, 144 R, 4281 S, 455 T, 3 X, 5 Y	D	1	0.75672	0.87836	0
257	1.19165	0.879472	4	1372 V	8 A, 1 I, 1 L, 14867 V, 3 X	V	1	0.000873656	0.500437	0
259	642.631	9.17706e-138	4	4 L, 1368 V	4651 A, 5 I, 10220 V, 4 X	V	0.997085	0.313172	0.655128	0
260	9.85472	0.130905	6	1370 L, 2 V	2 F, 14868 L, 2 P, 2 Q, 2 S, 2 V, 2 X	L	0.998542	0.000806452	0.499674	0
261	11.6673	0.0200043	4	1 E, 1371 G	4 A, 14871 G, 1 R, 4 X	G	0.999271	0.000604839	0.499938	0
262	16.7686	0.0189505	7	1372 S	3 A, 18 D, 153 N, 2 P, 14700 S, 1 T, 1 V, 2 X	S	1	0.0120968	0.506048	0
263	1.00299	0.985499	6	1372 Q	1 K, 1 L, 2 P, 14869 Q, 3 R, 1 S, 3 X	Q	1	0.000739247	0.50037	0
264	1.83638	0.87129	5	1372 E	3 D, 14860 E, 2 G, 9 K, 2 R, 4 X	E	1	0.00134409	0.500672	0
265	1.28002	0.972748	6	1372 G	2 A, 1 E, 14866 G, 5 R, 1 S, 1 W, 4 X	G	1	0.00094086	0.50047	0
266	139.969	1.81686e-28	5	1371 A, 1 G	13471 A, 1165 G, 235 S, 3 T, 1 V, 5 X	A	0.999271	0.0946909	0.546981	0
267	645.09	4.71907e-135	7	1370 M, 2 V	1 F, 3 I, 4649 L, 9959 M, 1 P, 1 T, 263 V, 3 X	M	0.998542	0.330712	0.664627	0
268	19.695	0.0115537	8	1372 H	1 A, 14669 H, 1 I, 169 K, 15 P, 4 Q, 17 R, 3 X, 1 Y	H	1	0.0141801	0.50709	0
270	1.56114	0.81576	4	1372 A	14863 A, 2 G, 1 S, 10 V, 4 X	A	1	0.00114247	0.500571	0
271	0.820345	0.975718	5	1372 L	1 F, 14871 L, 2 S, 1 V, 1 W, 4 X	L	1	0.000604839	0.500302	0
272	2077.46	0	4	1290 A, 82 T	4745 A, 2 I, 2 P, 10127 T, 4 X	A	0.940233	0.681116	0.810674	0
273	0.730032	0.947574	4	1372 G	2 E, 14872 G, 1 R, 1 W, 4 X	G	1	0.000537634	0.500269	0
274	11.9399	0.063322	6	1371 A, 1 V	14868 A, 1 E, 1 G, 2 S, 3 T, 5 X	A	0.999271	0.000806452	0.500039	0
275	651.534	1.93098e-135	8	1372 T	7 A, 1 D, 4483 I, 262 L, 165 M, 2 P, 1 Q, 9955 T, 4 X	T	1	0.330981	0.665491	0
276	604.015	3.20661e-125	8	1372 E	2 A, 4 D, 10211 E, 6 G, 3 K, 3237 P, 170 R, 1243 V, 4 X	E	1	0.313777	0.656888	0
277	2655.62	0	7	4 A, 1368 V	452 A, 1 F, 1 G, 9956 I, 3 L, 2 N, 4461 V, 4 X	V	0.997085	0.700202	0.848643	0
283	2032.83	0	12	8 E, 1364 G	2 A, 144 D, 5658 G, 2 I, 262 K, 3 M, 23 N, 1 R, 1245 S, 7531 T, 4 V, 5 X	G	0.994169	0.619758	0.806964	0
284	3232.67	0	11	1370 N, 1 S, 1 T	1 D, 262 G, 1 I, 193 L, 1 M, 3763 N, 1 P, 25 S, 6342 T, 4285 V, 5 X, 1 Y	N	0.998542	0.74711	0.872826	0
287	631.937	2.05293e-128	11	1365 F, 1 S, 1 V, 5 Y	6 A, 1 E, 9983 F, 1 I, 3 L, 1 N, 188 Q, 240 S, 4280 T, 2 V, 6 X, 169 Y	F	0.994898	0.329099	0.661999	0
291	1674.86	0	8	1367 A, 2 P, 1 S, 1 T, 1 V	6330 A, 169 G, 1 K, 21 M, 4758 S, 3595 T, 1 V, 5 X	A	0.996356	0.574597	0.785476	0
292	0.639736	0.887278	3	1372 G	1 C, 14873 G, 1 K, 5 X	G	1	0.00047043	0.500235	0
293	1.37836	0.710616	3	1372 H	14865 H, 1 P, 5 X, 9 Y	H	1	0.00100806	0.500504	0
294	18.1674	0.0058273	6	1 I, 1365 L, 6 V	14693 L, 2 M, 3 P, 3 S, 175 V, 4 X	L	0.994898	0.0125672	0.503733	0
295	17.6176	0.0138196	7	1372 K	19 A, 7 E, 14691 K, 2 N, 6 R, 150 S, 1 T, 4 X	K	1	0.0127016	0.506351	0
296	1.46476	0.961801	6	1372 C	14864 C, 2 I, 3 R, 3 S, 1 W, 5 X, 2 Y	C	1	0.00107527	0.500538	0
298	3885.04	0	8	11 I, 1361 V	188 A, 1 G, 1 I, 11462 L, 17 M, 3 P, 2 S, 3201 V, 5 X	V	0.991983	0.784879	0.888431	0
299	3364.44	0	5	1372 R	1 E, 1 I, 11235 K, 3636 R, 1 S, 6 X	R	1	0.755645	0.877823	0
300	35.5765	1.15428e-06	5	1372 M	3 I, 1 K, 365 L, 14503 M, 3 T, 5 X	M	1	0.025336	0.512668	0
301	3995.73	0	6	1368 E, 4 G	2 A, 11634 D, 3046 E, 19 G, 6 N, 169 S, 4 X	E	0.997085	0.795296	0.89619	0
302	33.7865	2.62573e-06	5	1366 K, 6 R	169 A, 1 E, 14694 K, 2 Q, 10 R, 4 X	K	0.995627	0.0125	0.504063	0
303	18.0033	0.000439161	3	1372 L	1 F, 14687 L, 188 V, 4 X	L	1	0.0129704	0.506485	0
306	4.71123	0.194206	3	1372 K	14829 K, 2 Q, 45 R, 4 X	K	1	0.00342742	0.501714	0
307	0.730038	0.947574	4	1372 G	1 A, 14872 G, 1 P, 1 R, 5 X	G	1	0.000537634	0.500269	0
308	895.539	5.17614e-188	8	1 I, 1371 M	5 A, 190 I, 1 L, 8787 M, 2 P, 4 S, 5076 T, 810 V, 5 X	M	0.999271	0.409476	0.704373	0
309	571.499	2.28087e-122	4	1372 S	2 I, 2 P, 10393 S, 4478 T, 5 X	S	1	0.301546	0.650773	0
310	1.00695	0.90874	4	1372 Y	3 C, 2 E, 2 H, 4 X, 14869 Y	Y	1	0.000739247	0.50037	0
312	390.614	2.96578e-83	4	1 I, 1371 M	68 I, 264 L, 11503 M, 3041 V, 4 X	M	0.999271	0.226949	0.61311	0
313	11.5732	0.0411283	5	1371 C, 1 K	14872 C, 1 R, 1 W, 4 X, 2 Y	C	0.999271	0.000537634	0.499904	0
314	3819.49	0	12	1 P, 1371 S	13 A, 188 D, 1 G, 4 I, 4 K, 717 L, 4 N, 4 P, 12 Q, 2 R, 3204 S, 10723 T, 4 X	S	0.999271	0.784677	0.891974	0
315	1110.05	3.14436e-233	9	1372 G	264 A, 1 C, 176 D, 1207 E, 7964 G, 3053 K, 2014 N, 1 R, 196 S, 4 X	G	1	0.464785	0.732392	0
316	2307.91	0	11	1372 K	3834 A, 1 E, 1 I, 5026 K, 12 L, 7 N, 68 P, 1 Q, 4231 S, 1694 T, 1 V, 4 X	K	1	0.662231	0.831116	0
317	51.4357	7.54169e-09	7	1366 F, 6 L	1 C, 14692 F, 1 I, 4 L, 169 M, 8 S, 1 V, 4 X	F	0.995627	0.0126344	0.504131	0
318	7428.72	0	14	1372 S	4 A, 1 E, 50 F, 6 I, 10922 K, 3 L, 1 P, 8 Q, 41 R, 1356 S, 447 T, 2035 V, 1 W, 4 X, 1 Y	S	1	0.908871	0.954435	0
319	8015.63	0	6	1371 I, 1 V	3 A, 4907 F, 1185 I, 6345 L, 2 Q, 2432 V, 6 X	I	0.999271	0.920363	0.959817	0
321	346.283	7.69639e-71	7	1364 K, 8 R	6 E, 3026 G, 11742 K, 5 N, 1 Q, 93 R, 2 W, 5 X	K	0.994169	0.210887	0.602528	0
322	661.706	5.22911e-133	13	1371 E, 1 Q	5 A, 5 D, 9954 E, 3 G, 2 H, 233 I, 4 K, 1609 N, 2 P, 1 S, 3028 T, 30 V, 4 X	E	0.999271	0.331048	0.66516	0
324	253.293	5.51585e-51	7	1372 A	12530 A, 1 D, 1 P, 1 Q, 2033 S, 267 T, 43 V, 4 X	A	1	0.15793	0.578965	0
325	602.745	6.01251e-125	8	1372 E	2 A, 4644 D, 10218 E, 2 G, 4 K, 4 N, 1 Q, 2 R, 3 X	E	1	0.313306	0.656653	0
326	5.11081	0.402507	5	1 K, 1371 T	1 A, 1 I, 1 K, 1 S, 14872 T, 4 X	T	0.999271	0.000537634	0.499904	0
327	651.77	1.60249e-134	9	1371 Q, 1 R	2 A, 1 C, 2 D, 4639 G, 2 H, 262 L, 9961 Q, 2 R, 6 V, 3 X	Q	0.999271	0.330578	0.664925	0
328	1.55915	0.906145	5	1372 H	1 D, 14863 H, 4 Q, 8 R, 3 X, 1 Y	H	1	0.00114247	0.500571	0
329	11.6673	0.0200043	4	1 A, 1371 G	1 D, 4 E, 14871 G, 4 X	G	0.999271	0.000604839	0.499938	0
330	1.00497	0.962164	5	1372 T	1 F, 1 I, 3 K, 3 S, 14869 T, 3 X	T	1	0.000739247	0.50037	0
332	1091.31	2.87986e-230	8	1 M, 1371 V	2 A, 2 F, 197 I, 6344 L, 1 Q, 264 T, 8066 V, 4 X	V	0.999271	0.45793	0.728601	0
333	2282.5	0	10	5 I, 1 M, 1366 V	2 A, 1 E, 1 F, 2 H, 6613 I, 3059 L, 177 M, 1 R, 3 T, 5019 V, 2 X	V	0.995627	0.662702	0.829164	0
334	5632.97	0	6	1370 K, 1 Q, 1 R	1 D, 4742 E, 1 H, 2035 K, 4477 Q, 3620 R, 4 X	K	0.998542	0.863239	0.930891	0
335	1147.74	6.11711e-246	5	5 I, 1 N, 1366 V	1 G, 2590 I, 4483 L, 7802 V, 4 X	V	0.995627	0.475672	0.735649	0
336	2670.54	0	10	1371 K, 1 R	6 D, 2032 E, 1 H, 4463 K, 6 L, 1 N, 7124 Q, 17 R, 562 S, 665 T, 3 X	K	0.999271	0.700067	0.849669	0
337	20.9417	0.00385735	7	1 C, 1371 Y	1 C, 2 D, 1 F, 1 H, 1 S, 169 V, 3 X, 14702 Y	Y	0.999271	0.0119624	0.505617	0
338	1122.11	1.01336e-232	12	1372 E	272 A, 2 C, 2 D, 7921 E, 2 F, 3 G, 1986 K, 124 P, 51 R, 1260 S, 3254 T, 1 V, 2 X	E	1	0.467675	0.733837	0
339	16.117	0.00107305	3	1372 G	169 -, 2 E, 14707 G, 2 X	G	1	0.0116263	0.505813	0
340	12772.4	0	14	1104 A, 264 T, 4 V	14 A, 3608 D, 2045 E, 1 G, 15 I, 178 K, 2 M, 1 N, 2 P, 5 R, 1423 S, 7582 T, 3 X, 1 Y	A	0.804665	0.999059	0.901862	0
341	3262.2	0	9	1 E, 1371 G	1 C, 10932 D, 3751 G, 1 H, 1 I, 188 N, 2 S, 1 V, 3 X	G	0.999271	0.747917	0.873594	0
342	1805.01	0	8	1372 A	1 -, 6000 A, 2 F, 4738 G, 3 P, 3612 S, 2 T, 520 V, 2 X	A	1	0.596774	0.798387	0
343	0.72606	0.993911	6	1372 P	1 -, 1 A, 1 H, 14872 P, 1 R, 2 S, 2 X	P	1	0.000537634	0.500269	0
344	0.637744	0.958779	4	1372 C	1 -, 14873 C, 3 S, 1 W, 2 X	C	1	0.00047043	0.500235	0
345	33.9486	1.761e-05	7	1 I, 1371 K	1 -, 2 E, 1 I, 14565 K, 5 N, 1 Q, 302 R, 3 X	K	0.999271	0.0211694	0.51022	0
346	2827.43	0	7	118 I, 1254 V	1 -, 1 A, 1 F, 11404 I, 1 M, 4 T, 3466 V, 2 X	V	0.913994	0.76707	0.840532	0
347	0.637744	0.958779	4	1372 P	1 -, 1 L, 14873 P, 3 S, 2 X	P	1	0.00047043	0.500235	0
348	2472.39	0	9	1372 I	1 -, 253 A, 9668 F, 4761 I, 7 L, 1 N, 2 S, 183 V, 2 X, 2 Y	I	1	0.68004	0.84002	0
350	3383.91	0	11	1372 E	1 -, 2 A, 3616 E, 14 F, 207 L, 267 M, 2 N, 10400 S, 8 T, 358 V, 1 W, 4 X	E	1	0.756989	0.878495	0
351	3315.04	0	10	1371 I, 1 V	1 -, 495 A, 1 F, 3681 I, 1 M, 4 N, 1 R, 461 S, 5948 T, 4285 V, 2 X	I	0.999271	0.752621	0.875946	0
353	572.018	2.41824e-118	8	1372 D	1 -, 10390 D, 1 E, 3 G, 1 K, 198 N, 4283 S, 1 T, 2 X	D	1	0.301747	0.650874	0
355	2792.07	0	13	1368 N, 1 S, 3 T	1 -, 2 D, 3618 E, 2 G, 61 H, 1 I, 4253 K, 187 M, 4278 N, 2240 Q, 57 R, 7 S, 170 T, 3 X	N	0.997085	0.7125	0.854792	0
356	3380.11	0	8	1369 K, 3 R	1 -, 169 A, 4478 D, 6345 G, 3611 K, 2 N, 9 R, 262 T, 3 X	K	0.997813	0.757325	0.877569	0
359	3418.72	0	10	1 G, 1371 V	1 -, 28 A, 1 G, 2023 H, 10 I, 169 N, 4742 P, 4308 Q, 3581 V, 4 X, 13 Y	V	0.999271	0.759341	0.879306	0
360	2709.9	0	12	1 A, 1 G, 34 I, 1336 V	1 -, 5 A, 2 F, 1 G, 4 I, 169 K, 3618 L, 1 M, 6332 N, 12 S, 1 T, 4731 V, 3 X	V	0.973761	0.682056	0.827909	0
361	0.82034	0.975718	5	1372 G	2 -, 1 E, 14871 G, 2 R, 1 S, 3 X	G	1	0.000604839	0.500302	0
362	16.7667	0.0326327	8	1372 R	2 -, 1 C, 2 G, 169 I, 1 K, 1 P, 14700 R, 1 S, 3 X	R	1	0.0120968	0.506048	0
363	15038.5	0	6	659 I, 713 V	2 -, 14762 L, 2 P, 2 S, 108 V, 4 X	V	0.519679	0.992742	0.756211	0
364	641.468	2.61612e-132	9	1369 I, 1 L, 2 V	2 -, 1 G, 9996 I, 1 K, 1 L, 2 M, 1 S, 3 T, 4868 V, 5 X	I	0.997813	0.328226	0.66302	0
366	10037.8	0	8	518 A, 1 P, 853 S	2 -, 6602 A, 2 I, 1 L, 4 T, 8265 V, 4 X	S	0.62172	1	0.81086	0
368	26.8051	6.22509e-05	5	1 L, 1369 P, 2 S	2 -, 1 L, 14872 P, 1 R, 4 X	P	0.997813	0.000537634	0.499176	0
369	9570.42	0	9	579 F, 793 L	2 -, 4459 F, 8157 I, 4 L, 1 M, 1 N, 2 T, 2234 V, 4 X, 16 Y	L	0.577988	0.999731	0.78886	0
376	2530.47	0	11	1 D, 1364 N, 2 T, 5 Y	2 -, 3 A, 1 B, 3817 D, 6301 E, 16 G, 1 K, 4731 N, 1 S, 6 X, 1 Y	N	0.994169	0.682056	0.838113	0
377	2377.57	0	14	11 G, 1361 S	2 -, 2967 A, 170 D, 2034 E, 1 G, 1 H, 1 I, 4207 K, 1 L, 352 N, 4 Q, 93 R, 5037 S, 1 V, 9 X	S	0.991983	0.661492	0.826737	0
379	15469	0	9	112 I, 1 N, 1259 T	2 -, 1 A, 1 D, 127 I, 1 L, 260 M, 1 T, 14481 V, 6 X	T	0.917638	0.999933	0.958786	0
380	702.392	1.65623e-143	11	1361 N, 10 S, 1 Y	2 -, 2 D, 1 H, 2 I, 2 K, 4457 L, 446 M, 9952 N, 7 S, 1 V, 7 X, 1 Y	N	0.991983	0.331183	0.661583	0
381	155.836	7.63564e-32	5	1372 I	2 -, 13349 I, 263 L, 1 N, 1259 V, 6 X	I	1	0.10289	0.551445	0
382	1.18767	0.97749	6	1372 E	2 -, 14867 E, 1 G, 1 K, 2 Q, 1 V, 6 X	E	1	0.000873656	0.500437	0
383	3697.46	0	11	1372 L	2 -, 8799 A, 2 D, 2 E, 3 G, 7 I, 3315 L, 1229 M, 1 P, 1156 T, 357 V, 7 X	L	1	0.777218	0.888609	0
384	52.8605	3.10648e-08	9	1371 E, 1 R	2 -, 263 D, 14436 E, 1 G, 1 K, 1 L, 169 N, 1 V, 6 X	E	0.999271	0.0298387	0.514555	0
385	11.7595	0.019232	4	1371 P, 1 R	2 -, 14870 P, 2 S, 6 X	P	0.999271	0.000672043	0.499972	0
386	0.914638	0.922451	4	1372 P	2 -, 2 A, 1 L, 14870 P, 5 X	P	1	0.000672043	0.500336	0
387	9.32043	0.156343	6	1369 F, 3 L	2 -, 14808 F, 10 L, 53 S, 1 V, 5 X, 1 Y	F	0.997813	0.00483871	0.501326	0
388	3.2284	0.779683	6	1 -, 1371 G	2 -, 1 A, 1 D, 14869 G, 1 R, 1 S, 5 X	G	0.999271	0.000739247	0.500005	0
389	983.379	5.77591e-207	8	1 A, 1370 D, 1 N	3 -, 8517 D, 6346 E, 5 G, 1 S, 3 T, 5 X	D	0.998542	0.427621	0.713082	0
390	23.1524	0.00160351	7	2 R, 1370 S	3 -, 2 C, 3 F, 1 G, 1 N, 14864 S, 6 X	S	0.998542	0.00107527	0.499809	0
391	218.462	8.13561e-43	8	1372 Y	3 -, 3 C, 1 D, 16 F, 2 H, 2035 N, 2 S, 6 X, 12812 Y	Y	1	0.138978	0.569489	0
392	16.3941	0.011788	6	1371 I, 1 V	3 -, 14683 I, 89 L, 2 M, 2 T, 95 V, 6 X	I	0.999271	0.0132392	0.506255	0
393	537.499	5.32527e-110	9	7 I, 12 M, 1353 V	3 -, 1 A, 4 E, 2 G, 3974 I, 6 L, 7 M, 8 T, 10869 V, 6 X	V	0.986152	0.269556	0.627854	0
394	920.962	1.42719e-194	7	1371 I, 1 V	3 -, 1 F, 1 G, 8680 I, 1 M, 1 R, 6188 V, 5 X	I	0.999271	0.416667	0.707969	0
395	0.916623	0.821415	3	1372 G	3 -, 14870 G, 2 V, 5 X	G	1	0.000672043	0.500336	0
396	2944.75	0	14	18 A, 1 G, 1 L, 1352 V	3 -, 4196 A, 1 D, 1 E, 1959 I, 5 K, 3 L, 3 M, 1 Q, 4512 R, 4 S, 194 T, 3991 V, 7 X	V	0.985423	0.731788	0.858605	0
397	432.62	1.06128e-86	10	1372 G	3 -, 1 A, 4 D, 3619 E, 11239 G, 4 K, 1 Q, 1 R, 2 S, 1 V, 5 X	G	1	0.244691	0.622345	0
398	9689.87	0	10	567 D, 15 E, 790 N	3 -, 3465 D, 7569 E, 20 G, 1 H, 2 K, 5 N, 3623 P, 1 S, 187 T, 4 X	N	0.575802	0.999664	0.787733	0
400	1679.56	0	10	1372 A	4 -, 6291 A, 1 H, 261 K, 2 L, 8091 Q, 170 R, 6 S, 46 T, 4 V, 4 X	A	1	0.577218	0.788609	0
401	619.008	1.96216e-129	7	1372 L	4 -, 1 F, 4726 I, 10129 L, 1 M, 2 S, 13 V, 4 X	L	1	0.319288	0.659644	0
403	1125.34	1.98174e-234	11	1 F, 1371 L	4 -, 1 F, 4544 H, 2039 I, 7920 L, 1 M, 2 P, 2 Q, 1 R, 1 V, 4 X, 361 Y	L	0.999271	0.467742	0.733507	0
404	2504.85	0	12	1370 H, 2 P	6 -, 1 C, 83 D, 1 G, 4735 H, 4167 N, 173 Q, 1 R, 5702 S, 2 T, 6 X, 3 Y	H	0.998542	0.681788	0.840165	0
405	12.4934	0.0518237	6	1 L, 1371 W	6 -, 2 C, 1 G, 4 R, 14862 W, 5 X	W	0.999271	0.00120968	0.50024	0
406	1143.9	1.26148e-241	8	1371 F, 1 Y	7 -, 7832 F, 4880 H, 3 L, 1 P, 3 S, 3 V, 6 X, 2145 Y	F	0.999271	0.473656	0.736464	0
408	660.287	1.7445e-134	11	1364 K, 8 R	8 -, 1234 A, 352 E, 1 F, 1 G, 9813 K, 1 N, 6 P, 150 R, 3305 S, 5 T, 4 X	K	0.994169	0.340524	0.667347	0
409	1.55716	0.955608	6	1372 G	8 -, 1 A, 2 E, 14863 G, 1 R, 1 V, 4 X	G	1	0.00114247	0.500571	0
410	6.306	0.504508	7	1 N, 1371 S	8 -, 2 G, 1 I, 1 K, 1 N, 2 R, 14859 S, 6 X	S	0.999271	0.00141129	0.500341	0
411	165.09	1.20624e-29	11	1372 S	10 -, 1 A, 2 F, 3 I, 2 K, 1 M, 7 N, 1 P, 13267 S, 1581 T, 1 V, 4 X	S	1	0.108401	0.5542	0
412	127.77	1.83674e-24	7	1371 I, 1 M	10 -, 13622 I, 1235 L, 2 M, 1 N, 3 P, 3 V, 4 X	I	0.999271	0.084543	0.541907	0
413	6.85613	0.652095	9	1 E, 1371 G	10 -, 1 A, 2 C, 1 D, 1 E, 14853 G, 5 R, 2 S, 1 W, 4 X	G	0.999271	0.00181452	0.500543	0
414	433.039	1.58878e-88	8	1371 K, 1 R	12 -, 6 E, 11231 K, 1 L, 1 N, 3615 Q, 6 R, 5 T, 3 X	K	0.999271	0.245228	0.62225	0
415	651.346	2.11652e-136	7	1372 M	12 -, 4732 A, 6 I, 168 L, 9956 M, 2 S, 1 V, 3 X	M	1	0.330914	0.665457	0
416	15.488	0.0167823	6	1367 F, 5 L	12 -, 1 C, 14616 F, 12 I, 232 L, 2 V, 5 X	F	0.996356	0.0177419	0.507049	0
417	605.097	8.64532e-122	12	1371 E, 1 G	12 -, 201 A, 10201 E, 5 G, 4 I, 2 K, 34 L, 1 Q, 2 R, 1197 S, 3210 T, 8 V, 3 X	E	0.999271	0.314449	0.65686	0
419	1.20129	0.976821	6	1 -, 1 S, 1370 T	12 -, 2 A, 3 I, 5 P, 11 S, 14844 T, 3 X	T	0.998542	0.00241935	0.500481	0
421	587.796	1.03352e-122	7	1 -, 1 K, 1368 R, 1 S, 1 X	12 -, 1 G, 4 I, 4557 K, 5 Q, 10297 R, 1 S, 3 X	R	0.997085	0.307997	0.652541	0
422	1.75153	0.972306	7	1 -, 1371 G	12 -, 1 A, 1 C, 14849 G, 1 P, 3 R, 10 V, 3 X	G	0.999271	0.00208333	0.500677	0
423	17.4087	0.0261238	8	1 -, 1370 A, 1 P	12 -, 14797 A, 1 E, 1 M, 1 Q, 6 T, 58 V, 4 X	A	0.998542	0.00557796	0.50206	0
424	3139.63	0	5	1 -, 1370 K, 1 R	25 -, 168 E, 3866 K, 4445 Q, 6372 R, 4 X	K	0.998542	0.740188	0.869365	0
425	4.22073	0.518094	5	1 -, 1371 R	25 -, 2 E, 27 K, 14817 R, 2 T, 7 X	R	0.999271	0.00423387	0.501753	0
426	623.189	1.88758e-127	10	1 -, 1369 M, 1 R, 1 V	25 -, 2 I, 1 K, 4639 L, 10203 M, 1 N, 3 T, 1 W, 5 X	M	0.997813	0.314315	0.656064	0
427	4.21475	0.837246	8	1 -, 1371 A	25 -, 14817 A, 1 E, 2 G, 2 P, 1 S, 2 T, 25 V, 5 X	A	0.999271	0.00423387	0.501753	0
428	639.537	7.35938e-133	8	1 -, 1367 I, 4 V	26 -, 4279 A, 9945 I, 2 L, 1 N, 5 S, 2 T, 615 V, 5 X	I	0.996356	0.331653	0.664004	0
429	17.2131	0.00411291	5	1 -, 1371 L	26 -, 1 I, 14678 L, 169 M, 1 S, 5 X	L	0.999271	0.0135753	0.506423	0
430	1.59324	0.810007	4	1 -, 1371 G	27 -, 2 E, 14845 G, 1 R, 5 X	G	0.999271	0.00235215	0.500812	0
432	14.7411	0.0394646	7	1 -, 1371 T	27 -, 130 A, 6 I, 1 P, 3 S, 14704 T, 3 V, 6 X	T	0.999271	0.011828	0.50555	0
433	2.42201	0.877091	6	1 -, 1371 A	27 -, 14836 A, 2 G, 1 P, 2 T, 6 V, 6 X	A	0.999271	0.00295699	0.501114	0
434	1.77623	0.87916	5	1 -, 1371 W	27 -, 1 C, 1 D, 2 R, 14843 W, 6 X	W	0.999271	0.00248656	0.500879	0
435	15.2667	0.0838666	9	1 -, 1370 D, 1 N	51 -, 2 A, 14812 D, 1 E, 2 G, 1 H, 2 V, 8 X, 1 Y	D	0.998542	0.00456989	0.501556	0
436	4.62135	0.463814	5	1 -, 1371 F	51 -, 14810 F, 1 I, 9 L, 1 S, 8 X	F	0.999271	0.0047043	0.501988	0
437	17.929	0.00127416	4	1 -, 1371 G	51 -, 14668 G, 4 R, 149 S, 8 X	G	0.999271	0.0142473	0.506759	0
438	3.97346	0.409609	4	1 -, 1371 S	51 -, 3 F, 1 P, 14817 S, 8 X	S	0.999271	0.00423387	0.501753	0
439	2147.41	0	9	2 -, 1370 V	51 -, 171 A, 1 F, 5753 I, 3592 L, 10 M, 1 P, 1 Q, 5292 V, 8 X	V	0.998542	0.644355	0.821449	0
440	2.32759	0.507256	3	2 -, 1370 G	51 -, 14820 G, 1 R, 8 X	G	0.998542	0.00403226	0.501287	0
441	2.60556	0.456516	3	2 -, 1370 G	51 -, 14817 G, 4 R, 8 X	G	0.998542	0.00423387	0.501388	0
443	44.7869	5.15947e-08	6	2 -, 1070 F, 299 L, 1 S	51 -, 1 A, 12522 F, 2294 L, 1 S, 1 V, 10 X	F	0.779883	0.158468	0.469176	0
444	451.776	8.73343e-91	10	2 -, 1370 T	51 -, 3 A, 5 I, 1 K, 1 M, 3720 N, 1 P, 1 S, 11087 T, 9 X, 1 Y	T	0.998542	0.254906	0.626724	0
445	2.49281	0.645924	4	2 -, 1370 S	52 -, 1 F, 1 P, 14818 S, 8 X	S	0.998542	0.00416667	0.501354	0
446	5131.57	0	9	2 -, 1370 L	54 -, 32 A, 20 F, 5015 I, 2293 L, 27 M, 5 R, 4 T, 7421 V, 9 X	L	0.998542	0.845901	0.922221	0
447	4.4144	0.620783	6	2 -, 1369 G, 1 R	55 -, 2 A, 1 E, 14809 G, 3 R, 1 W, 9 X	G	0.997813	0.00477151	0.501292	0
448	7.0682	0.421814	7	2 -, 1370 K	56 -, 2 E, 14768 K, 2 N, 1 Q, 36 R, 6 T, 9 X	K	0.998542	0.00752688	0.503035	0
449	1077.42	3.89575e-225	10	2 -, 1370 A	56 -, 8060 A, 425 G, 5 I, 4285 L, 2027 M, 1 P, 5 S, 2 T, 3 V, 11 X	A	0.998542	0.458333	0.728438	0
450	536.583	9.88819e-111	8	2 -, 11 I, 1 L, 1358 V	56 -, 4 A, 1 G, 810 I, 3615 L, 1 S, 1 T, 10382 V, 10 X	V	0.989796	0.302285	0.64604	0
451	2.70643	0.910768	7	2 -, 1369 H, 1 X	56 -, 14805 H, 2 L, 1 N, 3 P, 1 T, 10 X, 2 Y	H	0.997813	0.00504032	0.501427	0
452	19.083	0.00793113	7	2 -, 1370 Q	57 -, 2 H, 1 K, 5 M, 3 P, 14640 Q, 163 T, 9 X	Q	0.998542	0.016129	0.507336	0
453	761.995	2.94051e-160	7	2 -, 1 F, 5 I, 1364 V	57 -, 2 A, 5453 I, 6 L, 2 T, 9350 V, 10 X	V	0.994169	0.37164	0.682904	0
454	4.26309	0.641121	6	2 -, 1370 F	57 -, 14798 F, 1 I, 11 L, 3 S, 1 W, 9 X	F	0.998542	0.00551075	0.502027	0
455	3.15319	0.532525	4	2 -, 1370 G	57 -, 1 A, 14810 G, 2 R, 10 X	G	0.998542	0.0047043	0.501623	0
456	5296.6	0	10	2 -, 1370 S	57 -, 3933 A, 2 C, 1 D, 4444 G, 1 P, 2 R, 2204 S, 4227 T, 1 V, 8 X	S	0.998542	0.851882	0.925212	0
458	650.457	3.29132e-136	7	2 -, 1370 Y	61 -, 4870 F, 2 H, 1 R, 4 S, 1 V, 7 X, 9934 Y	Y	0.998542	0.332392	0.665467	0
459	5645.09	0	10	2 -, 2 S, 1368 T	62 -, 1 A, 1 E, 7899 G, 258 K, 1 N, 169 Q, 4446 R, 2034 T, 9 X	T	0.997085	0.863306	0.930195	0
460	7190.16	0	11	2 -, 1370 T	62 -, 5631 A, 169 G, 10 I, 65 L, 1 M, 1 N, 1 R, 3213 S, 1425 T, 4295 V, 7 X	T	0.998542	0.904234	0.951388	0
462	4.27694	0.510271	5	2 -, 1370 F	63 -, 14797 F, 1 I, 10 L, 2 S, 7 X	F	0.998542	0.00557796	0.50206	0
463	2277.56	0	8	2 -, 1370 G	64 -, 1 C, 5062 G, 11 N, 1 P, 2 R, 9731 S, 1 T, 7 X	G	0.998542	0.659812	0.829177	0
464	3.3384	0.502872	4	2 -, 1370 G	64 -, 14807 G, 1 R, 1 S, 7 X	G	0.998542	0.00490591	0.501724	0
465	649.666	2.75245e-139	4	2 -, 1370 V	64 -, 170 L, 4701 M, 9938 V, 7 X	V	0.998542	0.332124	0.665333	0
466	10.1291	0.0716601	5	2 -, 1370 S	65 -, 72 N, 1 P, 14734 S, 7 X, 1 Y	S	0.998542	0.00981183	0.504177	0
467	3.02283	0.554012	4	2 -, 1369 W, 1 X	66 -, 1 R, 14805 W, 7 X, 1 Y	W	0.997813	0.00504032	0.501427	0
469	16112	0	7	2 -, 991 I, 379 V	68 -, 2 I, 2 L, 9922 M, 258 S, 4614 T, 7 V, 7 X	I	0.722303	0.999866	0.861084	0
471	614.81	1.38667e-126	9	2 -, 1 F, 1369 I	72 -, 1 A, 4443 G, 10179 I, 3 L, 1 M, 3 T, 173 V, 5 X	I	0.997813	0.315927	0.65687	0
472	1016.67	4.80444e-212	10	2 -, 1370 L	75 -, 7 E, 6 F, 6316 G, 169 I, 8287 L, 2 M, 2 Q, 10 R, 1 V, 5 X	L	0.998542	0.443078	0.72081	0
473	638.826	9.79937e-135	6	2 -, 1365 I, 5 V	83 -, 10166 I, 3219 L, 1393 M, 12 T, 2 V, 5 X	I	0.994898	0.316801	0.65585	0
474	5.36783	0.146761	3	2 -, 1370 G	87 -, 1 A, 14783 G, 9 X	G	0.998542	0.00651882	0.502531	0
475	16047.2	0	9	3 -, 1 C, 1073 F, 6 I, 289 L	96 -, 4666 A, 3 F, 1665 I, 4 L, 7 S, 266 T, 8169 V, 4 X	F	0.78207	0.999798	0.890934	0
476	470.269	1.32666e-95	9	4 -, 1367 L, 1 S	106 -, 5 E, 2077 I, 11006 L, 1 M, 1 P, 1 T, 1678 V, 5 X	L	0.996356	0.260349	0.628353	0
478	2669.01	0	11	5 -, 1364 L, 2 M, 1 W	108 -, 1 A, 1 F, 173 I, 4434 L, 224 M, 2 P, 2 S, 9889 T, 42 V, 4 X	L	0.994169	0.702016	0.848093	0
479	14.6075	0.0235389	6	5 -, 1 L, 1365 W, 1 X	110 -, 1 C, 1 P, 6 R, 14757 W, 5 X	W	0.994898	0.00826613	0.501582	0
480	1973.93	0	8	5 -, 1367 I	110 -, 5601 I, 4549 L, 4440 M, 1 P, 1 R, 1 T, 173 V, 4 X	I	0.996356	0.623589	0.809972	0
481	3.31467	0.651597	5	5 -, 1367 G	111 -, 2 A, 1 E, 14761 G, 1 R, 4 X	G	0.996356	0.00799731	0.502176	0
483	22.063	0.00247767	7	5 -, 1367 N	114 -, 2 D, 14561 N, 187 Q, 10 S, 1 T, 4 X, 1 Y	N	0.996356	0.0214382	0.508897	0
484	641.1	3.39198e-133	8	5 -, 1363 S, 4 T	116 -, 4440 A, 2 L, 5 M, 1 P, 9887 S, 424 T, 1 V, 4 X	S	0.99344	0.335551	0.664496	0
485	247.461	9.61377e-50	7	5 -, 1 K, 1365 R, 1 X	121 -, 1 G, 1 H, 2271 K, 1 L, 12479 R, 1 S, 5 X	R	0.994898	0.161358	0.578128	0
486	4801.55	0	9	5 -, 1367 N	125 -, 1 B, 4433 D, 1 E, 3 G, 1 I, 2472 N, 7839 S, 4 X, 1 Y	N	0.996356	0.833871	0.915113	0
487	673.578	2.94336e-138	10	5 -, 1 I, 1366 T	186 -, 29 A, 260 G, 15 I, 15 K, 180 M, 2 P, 4426 R, 1 S, 9761 T, 5 X	T	0.995627	0.344019	0.669823	0
488	46.5981	2.25027e-08	6	5 -, 10 P, 1357 S	188 -, 4 L, 22 P, 1 R, 14494 S, 167 T, 4 X	S	0.989067	0.0259409	0.507504	0
489	5435.26	0	8	5 -, 1 K, 1366 M	192 -, 30 F, 4695 I, 7824 L, 2123 M, 3 P, 10 V, 3 X	M	0.995627	0.857325	0.926476	0
490	2812.28	0	7	6 -, 1366 A	206 -, 4237 A, 5 D, 1 L, 1 P, 10426 S, 1 T, 3 X	A	0.995627	0.715255	0.855441	0
491	2575.78	0	10	7 -, 1359 M, 1 R, 4 V, 1 X	474 -, 3 A, 1982 F, 5 I, 4306 L, 4531 M, 2 T, 3572 V, 2 W, 3 X	M	0.990525	0.695497	0.843011	0
492	486.911	4.51998e-100	8	8 -, 286 S, 1078 T	476 -, 1238 A, 2 G, 245 M, 1 P, 5653 S, 7249 T, 13 V, 3 X	T	0.785714	0.512836	0.649275	0
493	1563.29	0	6	8 -, 1363 C, 1 X	481 -, 6498 C, 3967 F, 3761 L, 167 M, 2 S, 4 X	C	0.99344	0.563306	0.778373	0
494	1645.32	0	10	8 -, 1360 I, 3 M, 1 T	482 -, 2 A, 1 E, 2 F, 6367 I, 4424 L, 1 N, 1 T, 3597 V, 3 X	I	0.991254	0.57211	0.781682	0
495	637.348	1.11203e-128	12	9 -, 1345 A, 6 T, 11 V, 1 X	527 -, 9761 A, 1 E, 1 G, 4 I, 3682 L, 3 M, 1 P, 4 S, 15 T, 876 V, 1 W, 4 X	A	0.980321	0.344019	0.66217	0
496	432.094	2.53201e-88	8	10 -, 14 I, 1348 V	527 -, 1 F, 1 G, 2049 I, 263 L, 5 M, 1179 T, 10852 V, 3 X	V	0.982507	0.270699	0.626603	0
497	30.5884	3.714e-06	4	11 -, 1361 G	533 -, 1 D, 14341 G, 2 R, 3 X	G	0.991983	0.0362231	0.514103	0
498	2652.63	0	12	11 -, 1361 G	535 -, 3 A, 4 F, 4416 G, 2938 I, 2674 L, 1600 M, 1 P, 1 R, 1 S, 2 T, 2702 V, 3 X	G	0.991983	0.703226	0.847604	0
499	4767.97	0	9	11 -, 1361 I	537 -, 4 A, 1 F, 2465 I, 2 L, 2 M, 2 T, 11863 V, 3 X, 1 Y	I	0.991983	0.834341	0.913162	0
500	606.24	9.58715e-125	9	44 -, 1328 T	540 -, 2 A, 1 F, 11 I, 4386 L, 196 M, 1 P, 2 S, 9738 T, 3 X	T	0.96793	0.345565	0.656747	0
501	194.587	2.16795e-36	10	44 -, 1328 L	544 -, 2 A, 430 I, 12496 L, 194 M, 1 P, 3 Q, 1 T, 1205 V, 1 W, 3 X	L	0.96793	0.160215	0.564073	0
502	2411.05	0	6	44 -, 1328 F	557 -, 4571 F, 2 H, 6 S, 1 V, 5 X, 9738 Y	F	0.96793	0.692809	0.83037	0
503	11.8479	0.222023	9	45 -, 1325 L, 1 M, 1 P	567 -, 4 F, 2 I, 14290 L, 1 M, 1 P, 1 R, 6 S, 1 V, 7 X	L	0.965743	0.0396505	0.502697	0
504	603.712	3.864e-126	7	45 -, 1327 G	571 -, 1413 A, 1 D, 2 E, 9734 G, 4 H, 3151 S, 4 X	G	0.967201	0.345833	0.656517	0
507	5.7465	0.764997	9	47 -, 2 A, 1323 V	608 -, 7 A, 2 C, 4 G, 6 I, 2 L, 4 M, 1 S, 14242 V, 4 X	V	0.964286	0.0428763	0.503581	0
508	155.469	4.39161e-27	12	51 -, 1 G, 284 H, 1020 Q, 15 R, 1 X	759 -, 1 E, 153 G, 3934 H, 3 L, 1 M, 1 N, 9741 Q, 11 R, 259 S, 1 W, 5 X, 11 Y	Q	0.74344	0.345363	0.544402	0
509	10.1734	0.514864	11	53 -, 1319 A	825 -, 14021 A, 3 D, 1 F, 6 G, 2 L, 2 P, 1 R, 11 S, 2 T, 2 V, 4 X	A	0.96137	0.0577285	0.509549	0

## Sheet: ILHV
Site	Chi-square value	p-value	Degree of freedom	Group1 Residues	Group2 Residues	Diagnostic Residue	Sensitivity	Specificity	Average	if average >=0.98
132	324.833	1.79671e-59	16	4 R	2 -, 4 A, 3 C, 735 H, 1345 I, 3039 K, 2 L, 1 M, 2 N, 5106 P, 167 Q, 193 R, 10 S, 6 T, 21 V, 7 X, 5605 Y	R	1	0.988122	0.994061	1
142	16203.4	0	11	4 Y	2 -, 1 A, 4460 F, 1 I, 1 L, 1 P, 168 Q, 1 R, 270 S, 11337 T, 6 X	Y	1	1	1	1
150	371.012	1.37534e-73	10	0.166667	2 -, 169 A, 7700 D, 7896 E, 1 F, 262 G, 20 N, 3 S, 185 T, 3 V, 7 X	A	1	0.989599	0.994799	1
161	8091.65	0	16	4 L	9 -, 2393 A, 254 E, 1 F, 9286 H, 548 I, 4 L, 18 M, 5 N, 2 P, 2038 Q, 5 R, 1 S, 85 T, 1587 V, 6 X, 6 Y	L	1	0.999754	0.999877	1
164	16195.3	0	13	4 K	171 -, 53 A, 1 D, 3876 E, 2 G, 1434 I, 4 M, 186 N, 2 P, 1244 S, 9264 T, 5 V, 6 X	K	1	1	1	1
174	686.009	5.37924e-140	11	4 S	2 -, 2949 A, 1 G, 1 K, 169 L, 1501 N, 2 P, 10148 Q, 1375 R, 90 S, 2 V, 8 X	S	1	0.994461	0.99723	1
181	342.509	7.73489e-64	15	4 N	2 -, 4 A, 3 D, 3829 E, 1 G, 1 H, 1682 I, 5594 K, 1 L, 183 N, 4313 Q, 8 R, 5 S, 310 T, 305 V, 7 X	N	1	0.988737	0.994369	1
188	332.16	2.42134e-65	10	0.166667	2 -, 189 A, 3 D, 2 F, 35 I, 7973 L, 1 P, 1 Q, 1 T, 8035 V, 6 X	A	1	0.988368	0.994184	1
196	9270.92	0	6	0.166667	2 -, 3 A, 2 M, 1 P, 5846 S, 10390 T, 4 X	A	1	0.999815	0.999908	1
197	367.1	3.28507e-76	6	0.166667	2 -, 171 A, 1 E, 16034 G, 34 S, 2 V, 4 X	A	1	0.989476	0.994738	1
200	12969.7	0	9	4 I	1 -, 2 A, 11755 F, 1 I, 10 L, 1 P, 2 S, 4467 T, 4 V, 5 X	I	1	0.999938	0.999969	1
201	4631.8	0	8	4 D	1 -, 10 D, 1430 E, 146 G, 7 H, 14214 N, 431 S, 5 T, 4 X	D	1	0.999385	0.999692	1
202	370.934	8.94624e-73	11	4 N	1 -, 4284 A, 450 D, 11330 E, 1 G, 1 H, 1 L, 169 N, 5 R, 1 T, 1 V, 4 X	N	1	0.989599	0.994799	1
207	716.85	1.51434e-147	10	4 S	3 A, 182 E, 1 H, 1354 K, 3 N, 4 P, 3611 Q, 12 R, 86 S, 10986 T, 6 X	S	1	0.994707	0.997354	1
209	232.035	1.0988e-45	8	4 N	1 A, 2 D, 3778 E, 4291 G, 7882 K, 271 N, 13 R, 3 S, 7 X	N	1	0.983321	0.991661	1
212	240.886	8.35712e-47	9	4 H	5659 A, 261 H, 1 M, 3 N, 2 P, 1 R, 5992 S, 4322 T, 2 V, 5 X	H	1	0.983936	0.991968	1
216	333.916	1.02755e-65	10	4 N	167 D, 1 F, 15875 H, 1 L, 188 N, 1 P, 1 Q, 6 R, 2 V, 5 X, 1 Y	N	1	0.988429	0.994215	1
218	330.754	2.08407e-68	6	4 D	190 D, 4547 E, 2 H, 7 L, 1 P, 11497 Q, 4 X	D	1	0.988306	0.994153	1
224	12976.2	0	7	4 D	593 A, 1 D, 2 H, 3232 N, 11597 P, 647 S, 171 T, 5 X	D	1	0.999938	0.999969	1
229	16207.5	0	10	4 G	1005 A, 2 F, 3 L, 3763 P, 3 R, 10693 S, 769 T, 5 V, 1 W, 4 X	G	1	1	1	1
239	16211.5	0	9	4 K	3 D, 3617 I, 7973 N, 4644 R, 3 S, 2 T, 1 V, 4 X, 1 Y	K	1	1	1	1
243	12966.5	0	10	4 S	269 A, 1 F, 169 H, 11 I, 7573 L, 30 M, 5 P, 1372 R, 1 S, 6813 T, 4 X	S	1	0.999938	0.999969	1
256	138.624	1.98406e-25	9	4 T	4992 D, 6343 E, 1 F, 1 G, 27 K, 144 R, 4281 S, 451 T, 3 X, 5 Y	T	1	0.972243	0.986121	1
279	330.166	1.14305e-62	13	4 V	8 A, 3034 F, 11 I, 169 K, 5 L, 3919 M, 1663 N, 1 Q, 1 R, 1375 S, 4618 T, 190 V, 5 X, 1249 Y	V	1	0.988306	0.994153	1
282	16223.6	0	6	4 T	12582 -, 261 A, 3200 N, 201 S, 1 V, 3 X	T	1	1	1	1
284	332.078	1.49347e-64	11	4 L	1 D, 262 G, 1 I, 189 L, 1 M, 5133 N, 1 P, 26 S, 6343 T, 4285 V, 5 X, 1 Y	L	1	0.988368	0.994184	1
300	173.97	1.03733e-35	5	4 L	3 I, 1 K, 361 L, 15875 M, 3 T, 5 X	L	1	0.977782	0.988891	1
304	299.094	1.3593e-57	11	4 K	1240 A, 2021 E, 1 G, 1 H, 2 I, 210 K, 6649 Q, 1639 R, 3 S, 4476 T, 1 V, 5 X	K	1	0.987075	0.993538	1
314	16199.4	0	12	4 K	13 A, 188 D, 1 G, 4 I, 717 L, 4 N, 5 P, 12 Q, 2 R, 4575 S, 10723 T, 4 X	K	1	1	1	1
318	16191.3	0	14	0.166667	1 E, 50 F, 6 I, 10922 K, 3 L, 1 P, 8 Q, 41 R, 2728 S, 447 T, 2035 V, 1 W, 4 X, 1 Y	A	1	1	1	1
324	1505.86	4.77267413882644e-321	7	4 V	13902 A, 1 D, 1 P, 1 Q, 2033 S, 267 T, 39 V, 4 X	V	1	0.9976	0.9988	1
350	238.928	5.78925e-45	11	4 M	1 -, 2 A, 4988 E, 14 F, 207 L, 263 M, 2 N, 10400 S, 8 T, 358 V, 1 W, 4 X	M	1	0.983813	0.991907	1
360	1702.39	0	12	4 I	1 -, 6 A, 2 F, 2 G, 34 I, 169 K, 3618 L, 1 M, 6332 N, 12 S, 1 T, 6067 V, 3 X	I	1	0.997907	0.998954	1
371	10800.1	0	12	0.666667	2 -, 1313 A, 1 D, 1371 E, 1 G, 80 I, 1 M, 2 P, 1 R, 3401 S, 10069 T, 2 V, 4 X	P	1	0.999877	0.999938	1
372	4988.35	0	8	4 S	11510 -, 21 A, 263 E, 15 L, 2 M, 9 S, 1397 T, 3028 V, 3 X	S	1	0.999446	0.999723	1
377	16191.3	0	14	4 Q	2 -, 2967 A, 170 D, 2034 E, 12 G, 1 H, 1 I, 4207 K, 1 L, 352 N, 93 R, 6398 S, 1 V, 9 X	Q	1	1	1	1
379	267.53	1.97018e-52	9	4 I	2 -, 1 A, 1 D, 235 I, 1 L, 260 M, 1 N, 1260 T, 14481 V, 6 X	I	1	0.985537	0.992768	1
391	4052.41	0	8	4 F	3 -, 3 C, 1 D, 12 F, 2 H, 2035 N, 2 S, 6 X, 14184 Y	F	1	0.999261	0.999631	1
393	10808.1	0	9	4 L	3 -, 1 A, 4 E, 2 G, 3981 I, 2 L, 19 M, 8 T, 12222 V, 6 X	L	1	0.999877	0.999938	1
403	175.68	7.97958e-32	11	4 Y	4 -, 2 F, 4544 H, 2039 I, 9291 L, 1 M, 2 P, 2 Q, 1 R, 1 V, 4 X, 357 Y	Y	1	0.978028	0.989014	1
404	370.833	5.59886e-72	12	4 Q	6 -, 1 C, 83 D, 1 G, 6105 H, 4167 N, 2 P, 169 Q, 1 R, 5702 S, 2 T, 6 X, 3 Y	Q	1	0.989599	0.994799	1
1	127.691	1.90825e-24	7	4 -	489 -, 154 A, 4147 F, 258 I, 9 L, 11179 M, 2 T, 10 X	-	NA	NA	0	0
2	128.467	5.87921e-24	8	4 -	486 -, 211 H, 4092 N, 2 P, 11440 R, 2 S, 3 T, 8 X, 4 Y	-	NA	NA	0	0
3	137.451	1.7379e-26	7	4 -	455 -, 15768 C, 2 F, 2 M, 3 R, 4 S, 5 W, 9 X	-	NA	NA	0	0
4	137.972	1.09698e-24	10	4 -	453 -, 1 A, 3943 I, 4153 L, 1 M, 3 P, 5 R, 1 S, 1 T, 7678 V, 9 X	-	NA	NA	0	0
5	138.77	3.26596e-28	5	4 -	451 -, 1 E, 15785 G, 1 P, 2 R, 8 X	-	NA	NA	0	0
6	141.434	8.32157e-25	11	4 -	442 -, 1 E, 1 F, 7965 I, 3 K, 7 L, 3978 M, 1 N, 2 R, 190 T, 3649 V, 9 X	-	NA	NA	0	0
7	141.83	4.32181e-26	9	4 -	441 -, 26 A, 3 C, 1 D, 4 E, 8916 G, 1 N, 6704 S, 145 T, 7 X	-	NA	NA	0	0
8	143.45	8.26673e-26	10	4 -	436 -, 175 D, 10 H, 3 I, 2 K, 13047 N, 1 Q, 2561 S, 3 T, 8 X, 2 Y	-	NA	NA	0	0
9	145.578	1.63786e-27	8	4 -	430 -, 1 A, 1 I, 1 K, 1 P, 15804 R, 1 S, 1 W, 8 X	-	NA	NA	0	0
10	146.187	2.26607e-26	10	4 -	428 -, 4 A, 1 B, 15790 D, 4 E, 1 F, 1 G, 4 H, 2 N, 4 V, 9 X	-	NA	NA	0	0
11	404.545	3.10859e-85	5	4 -	155 -, 16078 F, 5 L, 1 S, 8 X, 1 Y	-	NA	NA	0	0
12	409.343	1.3896e-82	9	4 -	153 -, 2 A, 1 E, 1405 I, 3002 L, 1 M, 1 Q, 1 T, 11674 V, 8 X	-	NA	NA	0	0
13	423.461	2.3679e-90	4	4 -	148 -, 16085 E, 4 K, 2 Q, 9 X	-	NA	NA	0	0
14	432.175	2.37196e-93	3	4 -	145 -, 16087 G, 8 R, 8 X	-	NA	NA	0	0
15	437.132	5.09129e-86	12	4 -	143 -, 1403 A, 1 D, 1 E, 1 F, 4 I, 6337 L, 257 M, 1 P, 1 S, 4 T, 8087 V, 8 X	-	NA	NA	0	0
16	443.656	8.45383e-91	8	4 -	141 -, 2 G, 168 H, 1 L, 1 P, 2 R, 15917 S, 10 T, 6 X	-	NA	NA	0	0
17	446.992	2.1795e-93	6	4 -	140 -, 1 A, 1 E, 16091 G, 8 R, 1 V, 6 X	-	NA	NA	0	0
18	447.101	2.07307e-94	5	4 -	140 -, 10772 A, 5329 G, 1 P, 1 T, 5 X	-	NA	NA	0	0
19	453.223	9.0236e-94	7	4 -	138 -, 1362 A, 9 P, 2 R, 3535 S, 11196 T, 1 V, 5 X	-	NA	NA	0	0
20	463.099	6.82374e-96	7	4 -	135 -, 1 C, 1 G, 1 N, 2 R, 6 S, 16098 W, 4 X	-	NA	NA	0	0
21	466.136	7.53299e-94	10	4 -	134 -, 1 A, 1 F, 1 G, 203 I, 6 L, 5 M, 1 N, 15892 V, 1 W, 3 X	-	NA	NA	0	0
22	469.567	1.39534e-94	10	4 -	133 -, 15929 D, 6 E, 1 G, 1 H, 1 M, 1 R, 169 S, 2 V, 3 X, 2 Y	-	NA	NA	0	0
23	469.677	1.77609e-95	9	4 -	133 -, 171 A, 1 F, 3537 I, 5799 L, 1 M, 2 S, 6598 V, 2 W, 4 X	-	NA	NA	0	0
24	469.451	1.03983e-93	11	4 -	133 -, 1 A, 2 E, 1 F, 2 G, 24 I, 1 L, 1 S, 168 T, 15910 V, 4 X, 1 Y	-	NA	NA	0	0
25	503.242	1.61066e-104	7	4 -	124 -, 1 I, 16113 L, 3 P, 1 Q, 1 V, 1 W, 4 X	-	NA	NA	0	0
26	507.233	2.2335e-105	7	4 -	123 -, 3 D, 16110 E, 4 G, 1 K, 1 Q, 1 S, 5 X	-	NA	NA	0	0
27	570.282	4.97981e-117	9	4 -	109 -, 3 A, 2 E, 4434 G, 11524 H, 1 L, 1 M, 169 Q, 1 R, 4 X	-	NA	NA	0	0
28	1220.69	3.24046e-258	8	4 -	49 -, 1 A, 4415 D, 1 E, 11775 G, 1 K, 1 N, 4 X, 1 Y	-	NA	NA	0	0
29	1244.24	2.64972e-263	8	4 -	48 -, 19 A, 1 E, 3650 G, 169 K, 1 N, 12355 S, 1 V, 4 X	-	NA	NA	0	0
30	1244.24	2.63831e-263	8	4 -	48 -, 1 A, 16186 C, 1 F, 1 R, 1 S, 4 W, 5 X, 1 Y	-	NA	NA	0	0
31	1244.23	2.6537e-263	8	4 -	48 -, 2 A, 1 F, 2 G, 9 I, 1246 L, 4 S, 14931 V, 5 X	-	NA	NA	0	0
32	1244.55	1.64054e-264	7	4 -	48 -, 3 H, 1 I, 1 K, 2 R, 4 S, 16184 T, 5 X	-	NA	NA	0	0
33	1703.23	0	10	4 -	34 -, 2 A, 1 E, 4251 I, 21 L, 3 N, 1 P, 3 S, 11311 T, 615 V, 6 X	-	NA	NA	0	0
34	1850.48	0	8	4 -	31 -, 25 I, 5 L, 16175 M, 1 Q, 2 S, 2 T, 2 V, 5 X	-	NA	NA	0	0
35	1850.94	0	7	4 -	31 -, 13179 A, 2 E, 2 P, 3020 S, 1 T, 6 V, 7 X	-	NA	NA	0	0
36	2023.31	0	10	4 -	28 -, 5 D, 8 E, 12949 K, 1219 N, 356 P, 1631 Q, 28 R, 18 S, 1 T, 5 X	-	NA	NA	0	0
37	2023.83	0	9	4 -	28 -, 7770 D, 188 E, 1389 G, 1 K, 6801 N, 1 R, 64 S, 1 T, 5 X	-	NA	NA	0	0
38	2024.84	0	7	4 -	28 -, 3 E, 16190 K, 1 M, 3 N, 1 Q, 17 R, 5 X	-	NA	NA	0	0
39	2026.36	0	4	4 -	28 -, 1 L, 16213 P, 1 V, 5 X	-	NA	NA	0	0
40	2025.34	0	6	4 -	28 -, 3 A, 2 I, 3 P, 169 S, 16037 T, 6 X	-	NA	NA	0	0
41	2024.83	0	7	4 -	28 -, 3023 I, 12923 L, 2 M, 2 R, 6 S, 259 V, 5 X	-	NA	NA	0	0
42	2025.85	0	5	4 -	28 -, 1 A, 16210 D, 2 G, 2 V, 5 X	-	NA	NA	0	0
43	2024.33	0	8	4 -	28 -, 1 A, 5152 F, 6771 I, 25 L, 1 M, 1 R, 4263 V, 6 X	-	NA	NA	0	0
44	2024.83	0	7	4 -	28 -, 3 D, 11582 E, 3 G, 3201 K, 1255 R, 171 S, 5 X	-	NA	NA	0	0
45	2025.34	0	6	4 -	28 -, 5 F, 11753 L, 4265 M, 1 P, 191 V, 5 X	-	NA	NA	0	0
46	2022.31	0	12	4 -	28 -, 3 A, 143 E, 4 F, 5087 I, 1 K, 4310 L, 3194 M, 2061 Q, 1 S, 1137 T, 274 V, 5 X	-	NA	NA	0	0
47	2023.82	0	9	4 -	28 -, 1 D, 2 E, 11505 K, 1 M, 4258 N, 12 R, 5 S, 430 T, 6 X	-	NA	NA	0	0
48	2023.83	0	9	4 -	28 -, 2 A, 1245 I, 3210 M, 1 P, 1 Q, 1 S, 11585 T, 170 V, 5 X	-	NA	NA	0	0
49	2022.81	0	11	4 -	28 -, 171 A, 4 D, 14365 E, 6 G, 1 I, 14 K, 2 P, 2 S, 1626 T, 25 V, 4 X	-	NA	NA	0	0
50	2024.84	0	7	4 -	28 -, 11458 A, 169 I, 5 P, 1 T, 4582 V, 4 X, 1 Y	-	NA	NA	0	0
51	2021.3	0	14	4 -	28 -, 2983 A, 1 C, 169 D, 2 I, 4985 K, 5 M, 3 N, 2 P, 1 Q, 3 R, 1464 S, 6555 T, 43 V, 4 X	-	NA	NA	0	0
52	2021.8	0	13	4 -	28 -, 38 D, 1604 E, 119 G, 1182 H, 2 K, 4 L, 7548 N, 2 P, 5656 Q, 51 R, 8 S, 4 X, 2 Y	-	NA	NA	0	0
53	2089.75	0	8	4 -	27 -, 1 I, 6714 L, 266 M, 7847 P, 18 S, 1 T, 1370 V, 4 X	-	NA	NA	0	0
54	2090.28	0	7	4 -	27 -, 16186 A, 1 E, 2 G, 1 S, 2 T, 24 V, 5 X	-	NA	NA	0	0
55	2087.67	0	12	4 -	27 -, 8 A, 83 D, 4608 E, 3 G, 584 I, 2 K, 1370 L, 1 N, 3 S, 5808 T, 3747 V, 4 X	-	NA	NA	0	0
56	2090.28	0	7	4 -	27 -, 121 A, 8 I, 11327 L, 1 M, 2 P, 4757 V, 5 X	-	NA	NA	0	0
57	2089.24	0	9	4 -	27 -, 1 C, 2 G, 1 H, 1 K, 2 L, 16204 R, 3 S, 4 T, 3 X	-	NA	NA	0	0
58	2088.19	0	11	4 -	27 -, 3 A, 3 D, 180 E, 3 H, 1 I, 10135 K, 1 N, 5 R, 4509 S, 1377 T, 4 X	-	NA	NA	0	0
59	2088.72	0	10	4 -	27 -, 26 F, 1 G, 1 H, 6342 L, 1 M, 2 P, 2 S, 169 V, 3 X, 9674 Y	-	NA	NA	0	0
60	2090.28	0	7	4 -	27 -, 16202 C, 1 G, 1 R, 1 S, 10 W, 4 X, 2 Y	-	NA	NA	0	0
61	2088.72	0	10	4 -	27 -, 3 F, 3 H, 10802 I, 1 K, 1 L, 2 M, 1 T, 525 V, 3 X, 4880 Y	-	NA	NA	0	0
62	2086.63	0	14	4 -	27 -, 9 A, 1 D, 11758 E, 4 G, 1238 H, 17 K, 3007 L, 118 N, 1 Q, 5 R, 57 S, 2 V, 3 X, 1 Y	-	NA	NA	0	0
63	2091.32	0	5	4 -	27 -, 14175 A, 2035 G, 4 T, 5 V, 2 X	-	NA	NA	0	0
64	2088.19	0	11	4 -	27 -, 16 A, 1 I, 9941 K, 539 L, 1 M, 1 Q, 22 R, 2422 S, 3107 T, 169 V, 2 X	-	NA	NA	0	0
65	2089.76	0	8	4 -	27 -, 7 A, 7983 I, 3976 L, 2 M, 1 T, 4249 V, 1 W, 2 X	-	NA	NA	0	0
66	2087.68	0	12	4 -	27 -, 10 A, 181 D, 1 G, 2 I, 1 L, 8 N, 1 P, 2 R, 8957 S, 7054 T, 1 V, 3 X	-	NA	NA	0	0
67	2090.27	0	7	4 -	27 -, 4479 D, 57 E, 150 H, 1 K, 11343 N, 188 T, 3 X	-	NA	NA	0	0
68	2089.75	0	8	4 -	27 -, 1 A, 4324 I, 3207 L, 258 M, 2 S, 7922 T, 503 V, 4 X	-	NA	NA	0	0
69	2160.08	0	7	4 -	26 -, 258 A, 3 I, 169 K, 4454 S, 11330 T, 2 V, 6 X	-	NA	NA	0	0
70	2159.55	0	8	4 -	26 -, 1 A, 177 I, 1 K, 1 L, 3 P, 266 S, 15769 T, 4 X	-	NA	NA	0	0
71	2157.38	0	12	4 -	26 -, 2834 A, 6708 D, 2044 E, 3 G, 2945 K, 175 N, 2 P, 72 R, 5 S, 1 T, 1429 V, 4 X	-	NA	NA	0	0
72	2158.47	0	10	4 -	26 -, 4452 A, 1 C, 169 D, 2 F, 1 H, 2 P, 10219 S, 1370 T, 5 X, 1 Y	-	NA	NA	0	0
73	2159.55	0	8	4 -	26 -, 3023 A, 2 G, 1 I, 171 K, 1 L, 13018 R, 1 V, 5 X	-	NA	NA	0	0
74	2161.16	0	5	4 -	26 -, 16214 C, 1 R, 2 S, 1 W, 4 X	-	NA	NA	0	0
75	2161.17	0	5	4 -	26 -, 1 C, 1 L, 16215 P, 1 S, 4 X	-	NA	NA	0	0
76	2160.08	0	7	4 -	26 -, 20 A, 1 I, 30 M, 1 P, 170 S, 15996 T, 4 X	-	NA	NA	0	0
77	2234.15	0	8	4 -	25 -, 1 A, 1 H, 3 L, 3023 M, 11591 Q, 1599 T, 1 V, 4 X	-	NA	NA	0	0
78	2235.82	0	5	4 -	25 -, 1 E, 16217 G, 1 N, 1 R, 3 X	-	NA	NA	0	0
79	2235.82	0	5	4 -	25 -, 5 D, 16211 E, 3 G, 1 V, 3 X	-	NA	NA	0	0
80	2236.37	0	4	4 -	25 -, 11229 A, 4990 P, 1 V, 3 X	-	NA	NA	0	0
81	2311.18	0	13	4 -	24 -, 45 A, 1 C, 10 F, 4621 H, 715 I, 3 N, 1 P, 1 R, 3529 S, 4741 T, 932 V, 3 X, 1622 Y	-	NA	NA	0	0
82	2312.36	0	11	4 -	24 -, 1 E, 2 F, 1 I, 11759 L, 4452 N, 1 P, 1 Q, 1 R, 1 S, 4 X, 1 Y	-	NA	NA	0	0
83	2310.6	0	14	4 -	24 -, 159 A, 3203 D, 1309 E, 3 G, 2156 K, 4 L, 184 M, 2754 N, 2036 P, 4 Q, 68 S, 199 T, 4142 V, 3 X	-	NA	NA	0	0
84	2400.52	0	7	4 -	23 -, 1 D, 11501 E, 1 G, 4712 K, 6 R, 1 T, 3 X	-	NA	NA	0	0
85	2400.52	0	7	4 -	23 -, 11501 E, 3 G, 4 K, 1 N, 263 Q, 4450 R, 3 X	-	NA	NA	0	0
86	2489.89	0	12	4 -	22 -, 4261 A, 2 G, 2 H, 1 L, 168 N, 1 P, 11328 Q, 4 R, 449 S, 5 T, 2 V, 3 X	-	NA	NA	0	0
87	2492.37	0	8	4 -	22 -, 16059 D, 144 E, 1 G, 4 H, 6 N, 1 V, 3 X, 8 Y	-	NA	NA	0	0
88	2488.64	0	14	4 -	22 -, 3800 A, 1 E, 181 G, 1 H, 3622 K, 2 L, 1 M, 3189 P, 3396 Q, 4 R, 1300 S, 717 T, 8 V, 4 X	-	NA	NA	0	0
89	2488.02	0	15	4 -	22 -, 2960 A, 3 C, 168 D, 5 G, 2 H, 1 K, 6356 N, 1 P, 1631 Q, 3618 R, 1278 S, 195 T, 4 V, 1 W, 3 X	-	NA	NA	0	0
90	2491.74	0	9	4 -	22 -, 2 C, 11085 F, 5 H, 8 L, 165 N, 6 S, 1 V, 4 X, 4950 Y	-	NA	NA	0	0
91	2493.61	0	6	4 -	22 -, 170 A, 4 F, 2250 I, 36 L, 13761 V, 5 X	-	NA	NA	0	0
92	2493.62	0	6	4 -	22 -, 1 A, 16214 C, 2 R, 2 S, 6 X, 1 Y	-	NA	NA	0	0
93	2594.16	0	5	4 -	21 -, 7669 K, 2 N, 1 P, 8549 R, 6 X	-	NA	NA	0	0
94	2591.58	0	9	4 -	21 -, 5655 H, 2 K, 1 L, 1 P, 4265 Q, 6283 R, 1 T, 18 X, 1 Y	-	NA	NA	0	0
95	2590.92	0	10	4 -	21 -, 5 A, 1548 D, 4269 G, 1 I, 1 K, 4 M, 10 N, 3620 S, 6763 T, 6 X	-	NA	NA	0	0
96	2592.21	0	8	4 -	21 -, 5447 F, 40 I, 351 L, 3775 M, 1 S, 4391 V, 6 X, 2216 Y	-	NA	NA	0	0
97	2591.57	0	9	4 -	21 -, 1 A, 2 E, 1 G, 2 I, 2 L, 169 S, 1242 T, 14803 V, 5 X	-	NA	NA	0	0
98	2592.87	0	7	4 -	21 -, 1 A, 16212 D, 4 G, 2 H, 3 N, 4 X, 1 Y	-	NA	NA	0	0
99	2592.87	0	7	4 -	21 -, 1 G, 1 I, 1 K, 1 P, 16217 R, 2 T, 4 X	-	NA	NA	0	0
100	2594.16	0	5	4 -	21 -, 1 E, 16215 G, 6 R, 1 V, 4 X	-	NA	NA	0	0
101	2593.52	0	6	4 -	21 -, 1 F, 1 M, 3 R, 1 S, 16216 W, 5 X	-	NA	NA	0	0
102	2594.16	0	5	4 -	21 -, 3 A, 2 E, 16217 G, 1 R, 4 X	-	NA	NA	0	0
103	2592.22	0	8	4 -	21 -, 6 D, 1 F, 1 G, 1 H, 18 K, 16194 N, 2 R, 4 X	-	NA	NA	0	0
104	2595.46	0	3	4 -	21 -, 16222 G, 1 W, 4 X	-	NA	NA	0	0
105	2592.87	0	7	4 -	21 -, 16213 C, 3 F, 1 R, 2 S, 2 W, 4 X, 2 Y	-	NA	NA	0	0
106	2593.51	0	6	4 -	21 -, 2 C, 2 E, 16213 G, 2 R, 2 V, 6 X	-	NA	NA	0	0
107	2593.51	0	6	4 -	21 -, 28 F, 1 I, 16186 L, 2 P, 4 S, 6 X	-	NA	NA	0	0
108	2592.87	0	7	4 -	21 -, 16205 F, 1 I, 6 L, 7 S, 1 V, 6 X, 1 Y	-	NA	NA	0	0
109	2594.81	0	4	4 -	21 -, 1 A, 16218 G, 2 R, 6 X	-	NA	NA	0	0
110	2592.23	0	8	4 -	21 -, 1 E, 1 F, 1 H, 16214 K, 1 N, 1 R, 7 X, 1 Y	-	NA	NA	0	0
111	2594.16	0	5	4 -	21 -, 2 F, 16216 G, 1 P, 2 R, 6 X	-	NA	NA	0	0
112	2592.22	0	8	4 -	21 -, 5 A, 1 E, 1 F, 4975 G, 1 I, 2 N, 11236 S, 6 X	-	NA	NA	0	0
113	2591.58	0	9	4 -	21 -, 1 F, 8230 I, 6602 L, 1 N, 1 P, 1 S, 1 T, 1384 V, 6 X	-	NA	NA	0	0
114	2591.57	0	9	4 -	21 -, 4452 D, 1 G, 2890 I, 1384 L, 35 M, 3 N, 1 T, 7455 V, 6 X	-	NA	NA	0	0
115	2594.81	0	4	4 -	21 -, 172 A, 1 S, 16048 T, 6 X	-	NA	NA	0	0
116	2593.52	0	6	4 -	21 -, 16215 C, 1 F, 1 G, 3 R, 1 W, 6 X	-	NA	NA	0	0
117	10810.8	0	8	4 -	2 -, 16212 A, 1 C, 1 D, 1 P, 1 S, 4 T, 21 V, 5 X	-	NA	NA	0	0
118	10808.1	0	9	4 -	2 -, 1 I, 12637 K, 1 L, 3591 M, 1 N, 2 Q, 7 R, 1 T, 5 X	-	NA	NA	0	0
119	4057.96	0	4	2 -, 2 F	2 -, 16235 F, 1 I, 4 L, 6 X	NA	NA	NA	0	0
120	8097.41	0	14	2 -, 1 G, 1 S	2 -, 3262 A, 4 E, 1 F, 5 H, 6 I, 4305 K, 268 L, 2031 Q, 10 R, 2339 S, 3999 T, 10 V, 6 X	-	NA	NA	0	0
121	4056.95	0	5	2 -, 2 C	2 -, 16222 C, 1 G, 16 R, 1 W, 6 X	NA	NA	NA	0	0
122	8096.76	0	15	2 -, 1 P, 1 T	2 -, 193 A, 1 C, 1 E, 3 I, 3773 K, 2164 L, 3 M, 2 N, 5 Q, 1 R, 4490 S, 1314 T, 4290 V, 6 X	-	NA	NA	0	0
123	4728.09	0	12	2 -, 1 G, 1 Q	2 -, 4 A, 2033 E, 1368 G, 10 H, 4048 K, 324 N, 5 Q, 67 R, 1057 S, 7323 T, 6 X, 1 Y	-	NA	NA	0	0
124	4047.4	0	15	2 -, 2 K	2 -, 1 A, 4 D, 1 E, 14 F, 11 I, 10422 K, 161 L, 3578 N, 1439 P, 3 Q, 8 R, 594 S, 2 T, 7 X, 1 Y	NA	NA	NA	0	0
125	4055.53	0	9	2 -, 2 A	2 -, 4473 A, 1 G, 3400 I, 4310 L, 4049 M, 1 R, 3 T, 3 V, 6 X	NA	NA	NA	0	0
126	5402.86	0	12	2 -, 1 M, 1 T	2 -, 1 D, 9880 E, 2 G, 3939 I, 83 K, 2 L, 2 M, 1 P, 169 S, 2123 T, 38 V, 6 X	-	NA	NA	0	0
127	4055.95	0	6	2 -, 2 G	2 -, 2 E, 16068 G, 167 L, 2 P, 1 R, 6 X	NA	NA	NA	0	0
128	8100.11	0	12	2 -, 1 K, 1 M	2 -, 9 E, 169 F, 1 H, 1 I, 10423 K, 5 L, 1372 N, 4173 R, 1 T, 86 W, 6 X	-	NA	NA	0	0
129	4066.52	0	11	2 -, 1 S, 1 T	2 -, 70 A, 169 E, 1 F, 1 G, 6214 I, 1373 L, 583 M, 259 S, 3933 T, 3636 V, 7 X	-	NA	NA	0	0
130	4056.34	0	8	2 -, 2 I	2 -, 4 A, 1 E, 13 F, 4734 I, 1 M, 1 T, 11485 V, 7 X	NA	NA	NA	0	0
153	9.21423	0.324548	8	4 -	4909 -, 4974 A, 1 G, 3 L, 6343 Q, 3 S, 4 T, 10 V, 1 X	-	NA	NA	0	0
154	9.22232	0.161456	6	4 -	4909 -, 7 A, 2 F, 4 I, 1 M, 11324 V, 1 X	-	NA	NA	0	0
235	9.94748	0.620568	12	4 -	4645 -, 4 A, 1934 E, 3054 G, 11 H, 1 I, 4 K, 4295 Q, 5 R, 1 S, 2285 T, 4 V, 5 X	-	NA	NA	0	0
236	9.95024	0.620326	12	4 -	4645 -, 2 A, 1 D, 4306 E, 2 F, 4 G, 11 L, 2290 P, 1 R, 3610 S, 3 T, 1369 V, 4 X	-	NA	NA	0	0
237	9.95157	0.444752	10	4 -	4645 -, 6 A, 1619 H, 18 I, 2 K, 3614 N, 2 P, 15 Q, 2 S, 6321 T, 4 X	-	NA	NA	0	0
288	0.0421098	0.979165	2	4 -	16079 -, 168 K, 1 N	-	NA	NA	0	0
289	4.06755e-24	1	1	4 -	16079 -, 169 L	-	NA	NA	0	0
290	4.06755e-24	1	1	4 -	16079 -, 169 H	-	NA	NA	0	0
411	5672.47	0	11	2 -, 1 T, 1 V	8 -, 1 A, 2 F, 3 I, 2 K, 1 M, 7 N, 1 P, 14639 S, 1580 T, 4 X	-	NA	NA	0	0
412	1620.74	0	7	2 -, 2 I	8 -, 14991 I, 1235 L, 3 M, 1 N, 3 P, 3 V, 4 X	NA	NA	NA	0	0
413	1619.86	0	9	2 -, 2 G	8 -, 1 A, 2 C, 1 D, 2 E, 16222 G, 5 R, 2 S, 1 W, 4 X	NA	NA	NA	0	0
414	5404.32	0	8	4 -	8 -, 6 E, 12602 K, 1 L, 1 N, 3615 Q, 7 R, 5 T, 3 X	-	NA	NA	0	0
415	5405.66	0	7	4 -	8 -, 4732 A, 6 I, 168 L, 11328 M, 2 S, 1 V, 3 X	-	NA	NA	0	0
416	5407.01	0	6	4 -	8 -, 1 C, 15983 F, 12 I, 237 L, 2 V, 5 X	-	NA	NA	0	0
417	5398.92	0	12	4 -	8 -, 201 A, 11572 E, 6 G, 4 I, 2 K, 34 L, 1 Q, 2 R, 1197 S, 3210 T, 8 V, 3 X	-	NA	NA	0	0
418	5398.93	0	12	4 -	8 -, 6653 A, 2 G, 3 I, 1 K, 6 N, 2 P, 169 Q, 1 R, 1372 S, 8026 T, 2 V, 3 X	-	NA	NA	0	0
419	4990.84	0	6	4 -	9 -, 2 A, 3 I, 5 P, 12 S, 16214 T, 3 X	-	NA	NA	0	0
420	4983.38	0	12	4 -	9 -, 6337 A, 1 E, 3 F, 3 I, 4275 L, 3781 M, 2 S, 4 T, 267 V, 191 W, 4 X, 1371 Y	-	NA	NA	0	0
421	4989.6	0	7	4 -	9 -, 1 G, 4 I, 4558 K, 5 Q, 11665 R, 2 S, 4 X	-	NA	NA	0	0
422	4989.6	0	7	4 -	9 -, 1 A, 1 C, 16220 G, 1 P, 3 R, 10 V, 3 X	-	NA	NA	0	0
423	4988.36	0	8	4 -	9 -, 16167 A, 1 E, 1 M, 1 P, 1 Q, 6 T, 58 V, 4 X	-	NA	NA	0	0
424	2494.23	0	5	4 -	22 -, 168 E, 5236 K, 4445 Q, 6373 R, 4 X	-	NA	NA	0	0
425	2494.23	0	5	4 -	22 -, 2 E, 27 K, 16188 R, 2 T, 7 X	-	NA	NA	0	0
426	2491.14	0	10	4 -	22 -, 2 I, 1 K, 4639 L, 11572 M, 1 N, 1 R, 3 T, 1 V, 1 W, 5 X	-	NA	NA	0	0
427	2492.37	0	8	4 -	22 -, 16188 A, 1 E, 2 G, 2 P, 1 S, 2 T, 25 V, 5 X	-	NA	NA	0	0
428	2399.92	0	8	4 -	23 -, 4279 A, 11312 I, 2 L, 1 N, 5 S, 2 T, 619 V, 5 X	-	NA	NA	0	0
429	2401.72	0	5	4 -	23 -, 1 I, 16049 L, 169 M, 1 S, 5 X	-	NA	NA	0	0
430	2316.38	0	4	4 -	24 -, 2 E, 16216 G, 1 R, 5 X	-	NA	NA	0	0
431	2314.07	0	8	4 -	24 -, 4 A, 1 C, 14811 D, 1383 E, 15 G, 2 H, 3 N, 5 X	-	NA	NA	0	0
432	2314.65	0	7	4 -	24 -, 130 A, 6 I, 1 P, 3 S, 16075 T, 3 V, 6 X	-	NA	NA	0	0
433	2315.23	0	6	4 -	24 -, 16207 A, 2 G, 1 P, 2 T, 6 V, 6 X	-	NA	NA	0	0
434	2315.81	0	5	4 -	24 -, 1 C, 1 D, 2 R, 16214 W, 6 X	-	NA	NA	0	0
435	1243.93	3.96597e-262	9	4 -	48 -, 2 A, 16182 D, 1 E, 2 G, 1 H, 1 N, 2 V, 8 X, 1 Y	-	NA	NA	0	0
436	1245.17	4.82836e-267	5	4 -	48 -, 16181 F, 1 I, 9 L, 1 S, 8 X	-	NA	NA	0	0
437	1245.47	2.20714e-268	4	4 -	48 -, 16039 G, 4 R, 149 S, 8 X	-	NA	NA	0	0
438	1245.48	2.20234e-268	4	4 -	48 -, 3 F, 1 P, 16188 S, 8 X	-	NA	NA	0	0
439	1220.38	4.83203e-257	9	4 -	49 -, 171 A, 1 F, 5753 I, 3592 L, 10 M, 1 P, 1 Q, 6662 V, 8 X	-	NA	NA	0	0
440	1222.21	1.1129e-264	3	4 -	49 -, 16190 G, 1 R, 8 X	-	NA	NA	0	0
441	1222.21	1.11459e-264	3	4 -	49 -, 16187 G, 4 R, 8 X	-	NA	NA	0	0
442	1220.68	3.26674e-258	8	4 -	49 -, 249 A, 167 F, 1 G, 11 I, 1446 L, 27 M, 14288 V, 10 X	-	NA	NA	0	0
443	1221.3	1.17793e-260	6	4 -	49 -, 1 A, 13592 F, 2593 L, 2 S, 1 V, 10 X	-	NA	NA	0	0
444	1220.08	6.70757e-256	10	4 -	49 -, 3 A, 5 I, 1 K, 1 M, 3720 N, 1 P, 1 S, 12457 T, 9 X, 1 Y	-	NA	NA	0	0
445	1199.21	2.36824e-258	4	4 -	50 -, 1 F, 1 P, 16188 S, 8 X	-	NA	NA	0	0
446	1154.78	6.99929e-243	9	4 -	52 -, 32 A, 20 F, 5015 I, 3663 L, 27 M, 5 R, 4 T, 7421 V, 9 X	-	NA	NA	0	0
447	1135.31	4.76909e-242	6	4 -	53 -, 2 A, 1 E, 16178 G, 4 R, 1 W, 9 X	-	NA	NA	0	0
448	1115.39	1.38927e-236	7	4 -	54 -, 2 E, 16138 K, 2 N, 1 Q, 36 R, 6 T, 9 X	-	NA	NA	0	0
449	1114.55	3.85403e-233	10	4 -	54 -, 9430 A, 425 G, 5 I, 4285 L, 2027 M, 1 P, 5 S, 2 T, 3 V, 11 X	-	NA	NA	0	0
450	1115.11	2.08624e-235	8	4 -	54 -, 4 A, 1 G, 821 I, 3616 L, 1 S, 1 T, 11740 V, 10 X	-	NA	NA	0	0
451	1115.39	1.38614e-236	7	4 -	54 -, 16174 H, 2 L, 1 N, 3 P, 1 T, 11 X, 2 Y	-	NA	NA	0	0
452	1096.42	1.7541e-232	7	4 -	55 -, 2 H, 1 K, 5 M, 3 P, 16010 Q, 163 T, 9 X	-	NA	NA	0	0
453	1096.42	1.75369e-232	7	4 -	55 -, 2 A, 1 F, 5458 I, 6 L, 2 T, 10714 V, 10 X	-	NA	NA	0	0
454	1096.69	1.08344e-233	6	4 -	55 -, 16168 F, 1 I, 11 L, 3 S, 1 W, 9 X	-	NA	NA	0	0
455	1097.24	3.00139e-236	4	4 -	55 -, 1 A, 16180 G, 2 R, 10 X	-	NA	NA	0	0
456	1095.6	4.69079e-229	10	4 -	55 -, 3933 A, 2 C, 1 D, 4444 G, 1 P, 2 R, 3574 S, 4227 T, 1 V, 8 X	-	NA	NA	0	0
457	1026.3	3.13872e-216	8	4 -	59 -, 11196 A, 1 E, 1 F, 3609 I, 1 N, 1 T, 1373 V, 7 X	-	NA	NA	0	0
458	1026.55	2.20369e-217	7	4 -	59 -, 4870 F, 2 H, 1 R, 4 S, 1 V, 7 X, 11304 Y	-	NA	NA	0	0
459	1009.69	1.52662e-210	10	4 -	60 -, 1 A, 1 E, 7899 G, 258 K, 1 N, 169 Q, 4446 R, 2 S, 3402 T, 9 X	-	NA	NA	0	0
460	1009.44	1.78633e-209	11	4 -	60 -, 5631 A, 169 G, 10 I, 65 L, 1 M, 1 N, 1 R, 3213 S, 2795 T, 4295 V, 7 X	-	NA	NA	0	0
461	994.842	1.5679e-210	7	4 -	61 -, 3609 A, 3 I, 11197 L, 1368 M, 1 T, 2 V, 7 X	-	NA	NA	0	0
462	995.341	6.13128e-213	5	4 -	61 -, 16167 F, 1 I, 10 L, 2 S, 7 X	-	NA	NA	0	0
463	979.469	4.03101e-206	8	4 -	62 -, 1 C, 6432 G, 11 N, 1 P, 2 R, 9731 S, 1 T, 7 X	-	NA	NA	0	0
464	980.448	6.16163e-211	4	4 -	62 -, 16177 G, 1 R, 1 S, 7 X	-	NA	NA	0	0
465	980.44	6.18651e-211	4	4 -	62 -, 170 L, 4701 M, 11308 V, 7 X	-	NA	NA	0	0
466	965.512	1.75772e-206	5	4 -	63 -, 72 N, 1 P, 16104 S, 7 X, 1 Y	-	NA	NA	0	0
467	951.495	1.15845e-204	4	4 -	64 -, 1 R, 16174 W, 8 X, 1 Y	-	NA	NA	0	0
468	922.574	8.68739e-191	11	4 -	66 -, 3 A, 1 C, 257 F, 5495 I, 17 L, 1355 M, 2 P, 1 S, 7875 T, 1168 V, 8 X	-	NA	NA	0	0
469	923.492	4.05484e-195	7	4 -	66 -, 993 I, 2 L, 9922 M, 258 S, 4614 T, 386 V, 7 X	-	NA	NA	0	0
470	898.405	3.69147e-193	4	4 -	68 -, 10100 K, 4698 Q, 1376 R, 6 X	-	NA	NA	0	0
471	872.932	4.19577e-182	9	4 -	70 -, 1 A, 1 F, 4443 G, 11548 I, 3 L, 1 M, 3 T, 173 V, 5 X	-	NA	NA	0	0
472	838.551	1.0589e-173	10	4 -	73 -, 7 E, 6 F, 6316 G, 169 I, 9657 L, 2 M, 2 Q, 10 R, 1 V, 5 X	-	NA	NA	0	0
473	760.011	6.70884e-161	6	4 -	81 -, 11531 I, 3219 L, 1393 M, 12 T, 7 V, 5 X	-	NA	NA	0	0
474	726.226	4.31718e-157	3	4 -	85 -, 1 A, 16153 G, 9 X	-	NA	NA	0	0
475	651.48	1.84882e-134	9	4 -	95 -, 4666 A, 1 C, 1076 F, 1671 I, 293 L, 7 S, 266 T, 8169 V, 4 X	-	NA	NA	0	0
476	585.945	2.17302e-120	9	4 -	106 -, 5 E, 2077 I, 12373 L, 1 M, 1 P, 1 S, 1 T, 1678 V, 5 X	-	NA	NA	0	0
477	580.626	3.00782e-119	9	4 -	107 -, 1 C, 1 H, 3584 I, 11174 L, 4 M, 2 P, 3 T, 1368 V, 4 X	-	NA	NA	0	0
478	569.995	3.64755e-115	11	4 -	109 -, 1 A, 1 F, 173 I, 5798 L, 226 M, 2 P, 2 S, 9889 T, 42 V, 1 W, 4 X	-	NA	NA	0	0
479	560.717	6.90781e-118	6	4 -	111 -, 1 C, 1 L, 1 P, 6 R, 16122 W, 6 X	-	NA	NA	0	0
480	560.433	7.45532e-116	8	4 -	111 -, 6968 I, 4549 L, 4440 M, 1 P, 1 R, 1 T, 173 V, 4 X	-	NA	NA	0	0
481	555.987	6.51135e-118	5	4 -	112 -, 2 A, 1 E, 16128 G, 1 R, 4 X	-	NA	NA	0	0
482	546.079	9.03031e-113	8	4 -	114 -, 1 F, 3230 I, 6750 L, 3574 M, 1 S, 1370 T, 1203 V, 5 X	-	NA	NA	0	0
483	541.596	9.07562e-113	7	4 -	115 -, 2 D, 15928 N, 187 Q, 10 S, 1 T, 4 X, 1 Y	-	NA	NA	0	0
484	532.444	7.65072e-110	8	4 -	117 -, 4440 A, 2 L, 5 M, 1 P, 11250 S, 428 T, 1 V, 4 X	-	NA	NA	0	0
485	511.291	2.99392e-106	7	4 -	122 -, 1 G, 1 H, 2272 K, 1 L, 13844 R, 1 S, 6 X	-	NA	NA	0	0
486	495.188	6.16568e-101	9	4 -	126 -, 1 B, 4433 D, 1 E, 3 G, 1 I, 3839 N, 7839 S, 4 X, 1 Y	-	NA	NA	0	0
487	335.669	4.36716e-66	10	4 -	187 -, 29 A, 260 G, 16 I, 15 K, 180 M, 2 P, 4426 R, 1 S, 11127 T, 5 X	-	NA	NA	0	0
488	332.487	8.85329e-69	6	4 -	189 -, 4 L, 32 P, 1 R, 15851 S, 167 T, 4 X	-	NA	NA	0	0
489	325.489	1.53214e-65	8	4 -	193 -, 30 F, 4695 I, 1 K, 7824 L, 3489 M, 3 P, 10 V, 3 X	-	NA	NA	0	0
490	302.261	1.99027e-61	7	4 -	208 -, 5603 A, 5 D, 1 L, 1 P, 10426 S, 1 T, 3 X	-	NA	NA	0	0
491	130.881	3.0884e-23	10	4 -	477 -, 3 A, 1982 F, 5 I, 4306 L, 5890 M, 1 R, 2 T, 3576 V, 2 W, 4 X	-	NA	NA	0	0
492	130.11	2.68438e-24	8	4 -	480 -, 1238 A, 2 G, 245 M, 1 P, 5939 S, 8327 T, 13 V, 3 X	-	NA	NA	0	0
493	128.802	2.29741e-25	6	4 -	485 -, 7861 C, 3967 F, 3761 L, 167 M, 2 S, 5 X	-	NA	NA	0	0
494	128.409	9.86017e-23	10	4 -	486 -, 2 A, 1 E, 2 F, 7727 I, 4424 L, 3 M, 1 N, 2 T, 3597 V, 3 X	-	NA	NA	0	0
495	116.987	2.46018e-19	12	4 -	532 -, 11106 A, 1 E, 1 G, 4 I, 3682 L, 3 M, 1 P, 4 S, 21 T, 887 V, 1 W, 5 X	-	NA	NA	0	0
496	116.876	1.46246e-21	8	4 -	533 -, 1 F, 1 G, 2063 I, 263 L, 5 M, 1179 T, 12200 V, 3 X	-	NA	NA	0	0
497	115.441	5.02451e-24	4	4 -	540 -, 1 D, 15702 G, 2 R, 3 X	-	NA	NA	0	0
498	114.769	6.79011e-19	12	4 -	542 -, 3 A, 4 F, 5777 G, 2938 I, 2674 L, 1600 M, 1 P, 1 R, 1 S, 2 T, 2702 V, 3 X	-	NA	NA	0	0
499	114.426	1.84203e-20	9	4 -	544 -, 4 A, 1 F, 3826 I, 2 L, 2 M, 2 T, 11863 V, 3 X, 1 Y	-	NA	NA	0	0
500	107.123	5.65757e-19	9	4 -	580 -, 2 A, 1 F, 11 I, 4386 L, 196 M, 1 P, 2 S, 11066 T, 3 X	-	NA	NA	0	0
501	106.342	2.91046e-18	10	4 -	584 -, 2 A, 430 I, 13824 L, 194 M, 1 P, 3 Q, 1 T, 1205 V, 1 W, 3 X	-	NA	NA	0	0
502	104.057	3.56758e-20	6	4 -	597 -, 5899 F, 2 H, 6 S, 1 V, 5 X, 9738 Y	-	NA	NA	0	0
503	102.042	6.07599e-18	9	4 -	608 -, 4 F, 2 I, 15615 L, 2 M, 2 P, 1 R, 6 S, 1 V, 7 X	-	NA	NA	0	0
504	101.399	5.54444e-19	7	4 -	612 -, 1413 A, 1 D, 2 E, 11061 G, 4 H, 3151 S, 4 X	-	NA	NA	0	0
505	98.7907	3.09859e-16	11	4 -	627 -, 2727 A, 1327 F, 1 G, 6 I, 160 L, 6 N, 1 P, 4 S, 1842 T, 9543 V, 4 X	-	NA	NA	0	0
506	96.9772	6.37568e-15	13	4 -	638 -, 260 A, 2 D, 155 G, 1 H, 4 I, 3 L, 7581 M, 3943 N, 188 S, 1335 T, 2132 V, 2 W, 4 X	-	NA	NA	0	0
507	95.0764	1.55201e-16	9	4 -	651 -, 9 A, 2 C, 4 G, 6 I, 2 L, 4 M, 1 S, 15565 V, 4 X	-	NA	NA	0	0
508	76.0613	2.31391e-11	12	4 -	806 -, 1 E, 154 G, 4218 H, 3 L, 1 M, 1 N, 10761 Q, 26 R, 259 S, 1 W, 6 X, 11 Y	-	NA	NA	0	0
509	69.8812	1.28685e-10	11	4 -	874 -, 15340 A, 3 D, 1 F, 6 G, 2 L, 2 P, 1 R, 11 S, 2 T, 2 V, 4 X	-	NA	NA	0	0
131	1.15514	0.997066	8	4 Q	2 -, 169 D, 1 E, 7 H, 3468 L, 2 P, 12589 Q, 3 R, 7 X	Q	1	0.225197	0.612598	0
133	0.0499192	1	8	4 E	2 -, 1 A, 1 D, 16064 E, 1 G, 3 K, 1 R, 168 T, 7 X	E	1	0.0113245	0.505662	0
134	0.0481194	1	9	4 N	2 -, 1 B, 5 D, 1 I, 168 K, 16057 N, 2 S, 4 T, 7 X, 1 Y	N	1	0.0117553	0.505878	0
135	1.60032	0.990914	8	4 L	2 -, 6 F, 4626 I, 11590 L, 1 S, 2 T, 8 V, 2 W, 11 X	L	1	0.286681	0.643341	0
136	14186.6	0	9	3 D, 1 N	2 -, 5254 E, 1 G, 1 H, 10808 K, 1 N, 170 Q, 6 R, 5 X	D	0.75	1	0.875	0
137	0.00358386	1	5	4 Y	2 -, 2 C, 3 H, 1 N, 6 X, 16234 Y	Y	1	0.000861645	0.500431	0
138	4056.1	0	11	1 D, 3 E	2 -, 4422 E, 3 G, 47 K, 1 P, 1 Q, 260 R, 4309 S, 7028 T, 169 V, 6 X	E	0.75	0.727843	0.738922	0
139	7300.71	0	6	3 L, 1 V	2 -, 2 A, 3968 I, 2 L, 2 M, 12266 V, 6 X	L	0.75	0.999877	0.874938	0
140	15.9865	0.191855	12	0.166667	2 -, 3240 A, 1243 G, 6112 I, 2 K, 2 L, 276 M, 1 P, 167 R, 26 S, 190 T, 4981 V, 6 X	A	1	0.800591	0.900295	0
141	0.638735	0.999913	9	3 I, 1 V	2 -, 179 A, 1 G, 9056 I, 261 L, 2 M, 1 N, 1 T, 6739 V, 6 X	I	0.75	0.442639	0.59632	0
143	1.21962	0.996444	8	4 V	2 -, 10 A, 2 G, 3 I, 170 L, 1 M, 3620 P, 12433 V, 7 X	V	1	0.234798	0.617399	0
144	0.0046808	1	6	4 H	2 -, 16232 H, 1 L, 2 P, 2 Q, 2 R, 7 X	H	1	0.000984737	0.500492	0
145	9.72804	0.0452666	4	4 G	11510 -, 4730 G, 1 R, 1 V, 6 X	G	1	0.708887	0.854444	0
146	17.3129	0.00394304	5	0.666667	11510 -, 24 A, 3043 P, 446 S, 1219 T, 6 X	P	1	0.812715	0.906358	0
147	10.5125	0.0146766	3	4 T	11510 -, 259 Q, 4473 T, 6 X	T	1	0.724705	0.862352	0
148	13.8913	0.178009	10	4 S	2 -, 188 D, 1 E, 259 H, 2 I, 1374 N, 2 P, 3622 S, 10622 T, 169 V, 7 X	S	1	0.77708	0.88854	0
149	320.41	1.21376e-63	9	1 A, 3 V	2 -, 12 A, 1 D, 2 E, 11502 G, 2 L, 1 R, 1678 S, 3041 V, 7 X	V	0.75	0.812839	0.781419	0
151	4658.21	0	17	3 A, 1 P	2 -, 8 A, 2 D, 3618 E, 1 G, 3 H, 3 I, 167 K, 4 L, 259 M, 1244 N, 2 P, 6336 Q, 2 R, 3204 S, 1386 T, 6 X, 1 Y	A	0.75	0.999508	0.874754	0
152	0.5274	1	13	4 H	6 -, 1 D, 14314 H, 252 I, 3 K, 2 L, 1464 N, 4 P, 170 Q, 10 R, 2 S, 2 T, 7 X, 11 Y	H	1	0.11903	0.559515	0
155	0.107836	1	8	4 G	9 -, 171 E, 15788 G, 1 N, 6 R, 4 S, 256 V, 7 W, 6 X	G	1	0.0283112	0.514156	0
156	0.0145208	1	8	4 N	15 -, 9 D, 1 H, 1 I, 12 K, 16181 N, 21 S, 7 X, 1 Y	N	1	0.00412358	0.502062	0
157	10.5375	0.78464	15	4 Y	15 -, 1 A, 1 C, 5764 D, 5808 E, 2 F, 5 G, 2 K, 4 L, 1 M, 3 N, 10 S, 2 V, 168 W, 7 X, 4455 Y	Y	1	0.725812	0.862906	0
158	3.26835	0.986683	11	4 T	17 -, 8 A, 62 F, 45 I, 16 K, 2 M, 116 N, 26 P, 7031 S, 8911 T, 12 X, 2 Y	T	1	0.451563	0.725782	0
159	4.13341	0.980907	12	1 A, 3 T	2052 -, 1239 A, 187 E, 3 F, 3869 G, 11 I, 2 M, 4 P, 3 R, 1365 S, 7493 T, 15 V, 5 X	T	0.75	0.538836	0.644418	0
160	10.5644	0.647262	13	4 Q	2046 -, 169 D, 4295 E, 7 G, 245 H, 3 I, 3619 K, 1365 N, 24 P, 4444 Q, 7 S, 8 T, 6 X, 10 Y	Q	1	0.726489	0.863245	0
162	14.0649	0.0800886	8	3 G, 1 T	7 -, 5 A, 2 E, 15747 G, 169 K, 55 R, 1 S, 257 T, 5 X	G	0.75	0.0308346	0.390417	0
163	34.3948	0.00104803	13	3 A, 1 E	7 -, 4255 A, 255 D, 135 E, 24 I, 3558 K, 49 M, 1 N, 138 Q, 7 R, 11 S, 4505 T, 3298 V, 5 X	A	0.75	0.738122	0.744061	0
165	13179.2	0	7	3 H, 1 Y	11510 -, 1 D, 1 H, 259 N, 4466 Q, 5 R, 6 X	H	0.75	0.999938	0.874969	0
166	10.5214	0.104344	6	0.166667	11510 -, 4469 A, 1 E, 260 R, 1 T, 3 V, 4 X	A	1	0.724951	0.862475	0
167	34.4202	6.11022e-07	4	0.166667	11510 -, 1687 A, 3042 G, 3 V, 6 X	A	1	0.896172	0.948086	0
168	39.045	2.32586e-07	5	4 K	11510 -, 3 E, 1505 K, 3223 R, 2 T, 5 X	K	1	0.907373	0.953687	0
169	10.5251	0.230084	8	4 F	2 -, 7316 A, 4 D, 4463 F, 3469 I, 176 L, 10 T, 800 V, 8 X	F	1	0.72532	0.86266	0
170	17.3271	0.184779	13	4 S	2 -, 3 A, 1 D, 2292 E, 4 G, 114 I, 3786 K, 64 M, 1 N, 3 P, 2 R, 3036 S, 6933 T, 7 X	S	1	0.813146	0.906573	0
171	1.16388	0.996986	8	4 I	2 -, 169 F, 12578 I, 1 K, 2 L, 2 M, 1 T, 3487 V, 6 X	I	1	0.225874	0.612937	0
172	0.097154	1	8	4 T	2 -, 1 A, 168 D, 1 I, 1 Q, 2 R, 200 S, 15865 T, 8 X	T	1	0.0235721	0.511786	0
173	0.0445024	0.999998	6	0.666667	2 -, 167 A, 3 L, 16046 P, 21 S, 2 V, 7 X	P	1	0.0124323	0.506216	0
175	3.11758	0.873916	7	1 A, 3 S	2 -, 10809 A, 1 D, 2 N, 2 R, 5417 S, 9 T, 6 X	S	0.75	0.666605	0.708303	0
176	2.20059	0.900357	6	0.666667	2 -, 5 D, 164 G, 1 L, 10469 P, 5601 S, 6 X	P	1	0.355675	0.677837	0
177	2.39383	0.996564	11	3 S, 1 T	2 -, 2 A, 3386 I, 1 L, 13 M, 2 N, 2 P, 260 R, 6359 S, 6170 T, 44 V, 7 X	S	0.75	0.608629	0.679314	0
178	206.745	1.25657e-34	17	3 F, 1 Y	2 -, 325 A, 1 D, 171 F, 28 H, 1177 I, 1 K, 2 L, 1 M, 20 N, 3 P, 169 Q, 1 R, 2003 S, 7046 T, 2263 V, 6 X, 3029 Y	F	0.75	0.989476	0.869738	0
179	10.5876	0.226176	8	4 T	2 -, 26 A, 5 D, 11756 E, 3 G, 1 K, 4446 T, 2 V, 7 X	T	1	0.726366	0.863183	0
180	6.46184	0.692952	9	0.166667	2 -, 6196 A, 4298 I, 4259 L, 8 M, 2 P, 23 Q, 7 T, 1447 V, 6 X	A	1	0.618661	0.80933	0
182	0.0971162	1	9	4 L	2 -, 172 F, 15873 L, 187 M, 1 P, 1 R, 1 S, 2 V, 8 X, 1 Y	L	1	0.0230798	0.51154	0
183	9.70649	0.641693	12	4 G	2 -, 27 A, 2 D, 2 E, 4728 G, 86 I, 1 L, 1 N, 3404 P, 3 R, 10 S, 7976 T, 6 X	G	1	0.70901	0.854505	0
184	8.35273	0.499027	9	4 E	2 -, 1 A, 1 C, 6955 D, 5252 E, 4022 G, 1 I, 5 R, 3 S, 6 X	E	1	0.67676	0.83838	0
185	0.0688711	0.999935	5	4 Y	2 -, 269 F, 2 H, 1 I, 6 X, 15968 Y	Y	1	0.0172329	0.508616	0
186	0.010699	1	7	4 G	2 -, 1 A, 2 D, 1 E, 16232 G, 1 R, 1 W, 8 X	G	1	0.000984737	0.500492	0
187	7.46644	0.760151	11	4 E	2 -, 4270 A, 5652 E, 11 I, 159 K, 1 N, 1 P, 15 R, 260 S, 5840 T, 31 V, 6 X	E	1	0.652142	0.826071	0
189	0.68403	0.999884	9	4 T	1 -, 56 A, 2294 G, 4 I, 1 M, 1 P, 12 S, 13872 T, 1 V, 6 X	T	1	0.146233	0.573117	0
190	9.14226	0.242603	7	1 M, 3 V	1 -, 5 F, 194 I, 9378 L, 3627 M, 2 P, 3035 V, 6 X	V	0.75	0.813208	0.781604	0
191	0.208134	0.999826	6	3 D, 1 E	1 -, 10419 D, 5815 E, 3 K, 3 Q, 1 V, 6 X	D	0.75	0.358752	0.554376	0
192	0.0122999	1	7	4 C	1 -, 16228 C, 1 F, 1 I, 1 S, 1 W, 6 X, 9 Y	C	1	0.00123092	0.500615	0
193	6.63391	0.827909	11	4 E	1 -, 1 D, 6104 E, 5 F, 1 G, 1 L, 2 P, 168 Q, 1 R, 9956 S, 1 V, 7 X	E	1	0.624323	0.812161	0
194	0.0903476	0.999998	7	0.666667	2 -, 191 A, 15879 P, 1 Q, 2 S, 2 T, 168 V, 3 X	P	1	0.0227105	0.511355	0
195	0.0457072	1	7	4 R	2 -, 6 G, 2 K, 1 P, 168 Q, 16065 R, 1 T, 3 X	R	1	0.0112629	0.505631	0
198	1.67424	0.995636	9	4 L	1 -, 14 F, 4596 I, 11454 L, 1 M, 1 N, 1 S, 175 V, 1 W, 4 X	L	1	0.295052	0.647526	0
199	0.402179	0.999988	9	4 D	1 -, 2 A, 14773 D, 4 G, 1 K, 1458 N, 3 T, 1 V, 4 X, 1 Y	D	1	0.0907804	0.54539	0
203	16.104	0.0647404	9	4 Y	1246 F, 6 H, 4 I, 262 L, 11323 M, 169 S, 2 T, 9 V, 4 X, 3223 Y	Y	1	0.801637	0.900819	0
204	9.23097	0.510333	10	4 Y	2 -, 3 A, 1 G, 2 H, 3377 I, 1 L, 27 M, 1 R, 7928 V, 4 X, 4902 Y	Y	1	0.698301	0.849151	0
205	10.4884	0.162546	7	4 V	4 F, 169 I, 11326 L, 2 M, 6 S, 4476 V, 4 X, 261 Y	V	1	0.72452	0.86226	0
206	7.4908	0.484719	8	4 M	169 A, 189 F, 1 I, 10231 L, 5646 M, 2 S, 3 V, 1 W, 6 X	M	1	0.652511	0.826256	0
208	4051.98	0	10	1 L, 3 M	6 A, 1 C, 1 G, 6 I, 3 K, 11758 M, 2 R, 1 T, 4465 V, 5 X	M	0.75	0.276342	0.513171	0
210	10.5023	0.724613	14	4 N	91 A, 1302 D, 4538 E, 1 F, 31 G, 1 I, 1287 K, 4467 N, 6 P, 1 Q, 1 R, 1279 S, 3237 T, 5 X, 1 Y	N	1	0.725074	0.862537	0
211	0.0561405	0.999613	4	4 K	26 D, 146 E, 15995 K, 75 R, 6 X	K	1	0.0155711	0.507786	0
213	1.43151	0.963914	6	4 W	4278 F, 4 L, 3 R, 1 S, 11954 W, 5 X, 3 Y	W	1	0.264279	0.632139	0
214	0.635045	0.998787	7	4 L	2 F, 173 I, 14022 L, 2043 M, 1 P, 1 V, 1 W, 5 X	L	1	0.137001	0.568501	0
215	0.00744892	1	7	4 V	5 A, 2 E, 4 G, 1 I, 1 M, 1 P, 16230 V, 4 X	V	1	0.00110783	0.500554	0
217	2.32504	0.887511	6	4 R	1 E, 2 G, 5966 K, 1 M, 2 N, 10272 R, 4 X	R	1	0.367799	0.6839	0
219	0.00741127	1	5	4 W	1 C, 1 G, 2 M, 1 R, 16239 W, 4 X	W	1	0.000553914	0.500277	0
220	0.0401958	0.999801	4	4 F	169 A, 16065 F, 5 L, 4 V, 5 X	F	1	0.0112629	0.505631	0
221	34.5564	0.000550836	12	4 H	2008 F, 1678 H, 2 I, 1 K, 9323 L, 3043 M, 11 N, 168 Q, 4 R, 1 S, 1 T, 4 V, 4 X	H	1	0.896726	0.948363	0
222	0.00941971	1	6	4 D	16223 D, 1 E, 2 G, 1 H, 15 N, 1 V, 5 X	D	1	0.00153865	0.500769	0
223	0.075586	0.999999	7	4 L	1 F, 264 I, 15974 L, 1 M, 1 P, 1 Q, 1 V, 5 X	L	1	0.0168636	0.508432	0
225	0.00520567	1	5	4 L	1 F, 16237 L, 3 M, 1 P, 2 T, 4 X	L	1	0.000677006	0.500339	0
226	0.00104207	0.999991	3	0.666667	2 A, 2 L, 16240 P, 4 X	P	1	0.000492368	0.500246	0
227	0.00108511	1	4	4 W	2 G, 2 L, 5 R, 16235 W, 4 X	W	1	0.000800098	0.5004	0
228	3.2377	0.954121	9	4 T	173 A, 261 H, 1 I, 3630 L, 2 M, 1 N, 169 Q, 3043 S, 8962 T, 6 X	T	1	0.448424	0.724212	0
230	41.2558	2.57832e-07	6	0.666667	3035 A, 11767 G, 2 L, 1431 P, 1 R, 7 S, 5 X	P	1	0.911928	0.955964	0
231	1.51669	0.992427	8	0.166667	11756 A, 52 E, 2992 G, 1 L, 4 P, 1411 S, 17 T, 12 V, 3 X	A	1	0.276465	0.638232	0
232	24.1393	0.0121586	11	4 T	7 A, 5250 D, 1 E, 182 G, 2 H, 14 I, 14 L, 15 N, 1 R, 8457 S, 2301 T, 4 X	T	1	0.858383	0.929191	0
233	14176	0	12	3 D, 1 E	27 A, 1 E, 169 G, 80 I, 640 K, 5 M, 55 N, 2 P, 6 S, 15258 T, 1 V, 4 X	D	0.75	1	0.875	0
234	8.54718	0.953407	17	1 S, 3 V	1239 A, 189 D, 2025 E, 2 F, 262 G, 1 H, 25 I, 11 K, 149 L, 1 M, 15 N, 18 P, 3614 Q, 3 R, 5354 S, 250 T, 3086 V, 4 X	V	0.75	0.810069	0.780034	0
238	0.00515977	0.999997	4	4 W	1 C, 2 G, 1 L, 16239 W, 5 X	W	1	0.000553914	0.500277	0
240	9.68586	0.643498	12	4 N	4 C, 2 D, 168 E, 2 G, 321 H, 347 K, 4733 N, 3620 Q, 5999 R, 9 S, 1 T, 4 X, 1038 Y	N	1	0.708703	0.854351	0
241	10.4746	0.313445	9	4 R	5 E, 1 I, 7464 K, 4 L, 169 M, 4 N, 2 P, 4116 Q, 4479 R, 4 X	R	1	0.724335	0.862168	0
242	1.52342	0.992312	8	4 E	1 A, 4308 D, 11759 E, 2 F, 2 G, 169 H, 2 K, 1 N, 4 X	E	1	0.27628	0.63814	0
244	0.369883	0.996119	5	4 L	4 F, 14865 L, 1372 M, 2 P, 1 V, 4 X	L	1	0.0851182	0.542559	0
245	2028.02	0	9	1 I, 3 V	3 A, 2 E, 1 G, 1 I, 6 L, 4265 M, 2 T, 11964 V, 3 X, 1 Y	V	0.75	0.263663	0.506832	0
246	9.22982	0.16106	6	4 E	4 A, 4906 E, 6 I, 1 K, 1 N, 11327 T, 3 X	E	1	0.698055	0.849028	0
247	0.00940887	1	6	4 F	1 C, 16221 F, 4 L, 17 S, 1 V, 3 X, 1 Y	F	1	0.00166174	0.500831	0
248	9.97805	0.125579	6	4 E	4643 E, 2 G, 11594 K, 3 N, 2 Q, 1 R, 3 X	E	1	0.714242	0.857121	0
249	10.5997	0.644314	13	4 E	2 A, 261 D, 4437 E, 38 G, 3 I, 1 K, 5649 N, 169 P, 2 Q, 2 S, 4309 T, 1370 V, 4 X, 1 Y	E	1	0.72692	0.86346	0
250	1.14019	0.887845	4	3 A, 1 P	7855 A, 8388 P, 1 R, 1 T, 3 X	A	0.75	0.516556	0.633278	0
251	0.00248208	0.999967	3	4 H	16241 H, 1 P, 3 Q, 3 X	H	1	0.000430822	0.500215	0
252	0.00979616	1	6	0.166667	16239 A, 1 D, 1 G, 1 P, 2 T, 1 V, 3 X	A	1	0.000553914	0.500277	0
253	10.5016	0.105057	6	4 T	168 A, 11595 K, 1 M, 4 R, 4475 T, 1 V, 4 X	T	1	0.724581	0.862291	0
254	34.9172	1.56302e-06	5	4 R	5 E, 14402 K, 3 N, 1665 R, 169 T, 4 X	R	1	0.897526	0.948763	0
255	0.0430712	0.999998	6	4 Q	1 E, 4 H, 169 I, 8 P, 16060 Q, 3 R, 3 X	Q	1	0.0115707	0.505785	0
257	0.00516552	0.999997	4	4 V	8 A, 1 I, 1 L, 16235 V, 3 X	V	1	0.000800098	0.5004	0
258	1.52615	0.996948	9	4 V	14 A, 2 D, 1 F, 2942 I, 169 L, 5 M, 1 S, 1368 T, 11744 V, 2 X	V	1	0.277203	0.638602	0
259	9.96704	0.0409866	4	0.166667	4647 A, 5 I, 4 L, 11588 V, 4 X	A	1	0.713996	0.856998	0
260	0.00260008	1	6	4 L	2 F, 16234 L, 2 P, 2 Q, 2 S, 4 V, 2 X	L	1	0.000861645	0.500431	0
261	9130.37	0	4	3 A, 1 G	1 A, 1 E, 16241 G, 1 R, 4 X	A	0.75	0.999938	0.874969	0
262	12190.2	0	7	3 A, 1 N	18 D, 152 N, 2 P, 16072 S, 1 T, 1 V, 2 X	A	0.75	1	0.875	0
263	0.00759111	1	6	4 Q	1 K, 1 L, 2 P, 16237 Q, 3 R, 1 S, 3 X	Q	1	0.000677006	0.500339	0
264	0.00180142	1	5	4 E	3 D, 16228 E, 2 G, 9 K, 2 R, 4 X	E	1	0.00123092	0.500615	0
265	0.00745185	1	6	4 G	2 A, 1 E, 16234 G, 5 R, 1 S, 1 W, 4 X	G	1	0.000861645	0.500431	0
266	0.375957	0.995966	5	0.166667	14838 A, 1166 G, 235 S, 3 T, 1 V, 5 X	A	1	0.0867799	0.54339	0
267	9.97161	0.190188	7	4 L	1 F, 3 I, 4645 L, 11329 M, 1 P, 1 T, 265 V, 3 X	L	1	0.714119	0.857059	0
268	0.0515894	1	8	4 H	1 A, 16037 H, 1 I, 169 K, 15 P, 4 Q, 17 R, 3 X, 1 Y	H	1	0.0129862	0.506493	0
269	2.13867	0.976463	8	4 T	2 A, 30 H, 4 I, 1 K, 1 M, 4257 Q, 1375 S, 10574 T, 4 X	T	1	0.349212	0.674606	0
270	0.00368867	0.999998	4	0.166667	16231 A, 2 G, 1 S, 10 V, 4 X	A	1	0.00104628	0.500523	0
271	0.00741127	1	5	4 L	1 F, 16239 L, 2 S, 1 V, 1 W, 4 X	L	1	0.000553914	0.500277	0
272	6.7655	0.148812	4	0.166667	6031 A, 2 I, 2 P, 10209 T, 4 X	A	1	0.628816	0.814408	0
273	0.00511628	0.999997	4	4 G	2 E, 16240 G, 1 R, 1 W, 4 X	G	1	0.000492368	0.500246	0
274	0.00754325	1	6	0.166667	16235 A, 1 E, 1 G, 2 S, 3 T, 1 V, 5 X	A	1	0.000800098	0.5004	0
275	10.481	0.232873	8	4 I	7 A, 1 D, 4479 I, 262 L, 165 M, 2 P, 1 Q, 11327 T, 4 X	I	1	0.724335	0.862168	0
276	16.0488	0.0416869	8	0.666667	2 A, 4 D, 11583 E, 6 G, 3 K, 3233 P, 170 R, 1243 V, 4 X	P	1	0.801022	0.900511	0
277	7.14208	0.414238	7	4 V	456 A, 1 F, 1 G, 9956 I, 3 L, 2 N, 5825 V, 4 X	V	1	0.641494	0.820747	0
278	97.9393	4.15602e-15	13	1 E, 3 T	1 A, 1380 D, 4535 E, 1 H, 1 K, 5 L, 2 P, 9954 Q, 1 R, 3 S, 358 T, 1 V, 4 X, 2 Y	T	0.75	0.977967	0.863983	0
280	6076.08	0	11	3 A, 1 S	3 A, 6 C, 431 D, 7 F, 1366 G, 5 K, 8 L, 5 P, 14379 S, 32 T, 1 V, 5 X	A	0.75	0.999815	0.874908	0
281	2.02588	0.999365	12	3 G, 1 S	2 A, 1368 D, 28 E, 6605 G, 1 I, 15 L, 30 N, 5 R, 8045 S, 142 T, 1 W, 4 X, 2 Y	G	0.75	0.593488	0.671744	0
283	4.60853	0.969794	12	4 T	2 A, 144 D, 8 E, 7022 G, 2 I, 262 K, 3 M, 23 N, 1 R, 1245 S, 7527 T, 4 V, 5 X	T	1	0.536743	0.768371	0
285	10.4146	0.731284	14	4 T	3 E, 2 F, 2 G, 1371 H, 21 I, 4305 K, 3586 L, 17 M, 156 N, 6 P, 255 R, 2025 S, 4490 T, 5 V, 4 X	T	1	0.723658	0.861829	0
286	3.61743	0.822635	7	4 L	3 F, 6336 I, 8522 L, 1376 M, 1 N, 1 T, 4 V, 5 X	L	1	0.475505	0.737752	0
287	4056.38	0	11	1 N, 3 T	6 A, 1 E, 11348 F, 1 I, 3 L, 188 Q, 241 S, 4277 T, 3 V, 6 X, 174 Y	T	0.75	0.736768	0.743384	0
291	9.63867	0.291307	8	4 S	7697 A, 169 G, 1 K, 21 M, 2 P, 4755 S, 3596 T, 2 V, 5 X	S	1	0.707349	0.853674	0
292	0.00464076	0.999916	3	4 G	1 C, 16241 G, 1 K, 5 X	G	1	0.000430822	0.500215	0
293	0.00301108	0.999956	3	4 H	16233 H, 1 P, 5 X, 9 Y	H	1	0.000923191	0.500462	0
294	0.0460996	0.999998	6	4 L	1 I, 16054 L, 2 M, 3 P, 3 S, 181 V, 4 X	L	1	0.0119399	0.50597	0
295	0.0416007	1	7	4 K	19 A, 7 E, 16059 K, 2 N, 6 R, 150 S, 1 T, 4 X	K	1	0.0116322	0.505816	0
296	0.00356241	1	6	4 C	16232 C, 2 I, 3 R, 3 S, 1 W, 5 X, 2 Y	C	1	0.000984737	0.500492	0
297	0.375944	0.999786	7	4 R	1 E, 2 G, 1 I, 1377 K, 14857 R, 1 S, 4 T, 5 X	R	1	0.0856105	0.542805	0
298	2144.23	0	8	1 L, 3 M	188 A, 1 G, 12 I, 11461 L, 14 M, 3 P, 2 S, 4562 V, 5 X	M	0.75	0.999138	0.874569	0
299	1.78769	0.877672	5	4 K	1 E, 1 I, 11231 K, 5008 R, 1 S, 6 X	K	1	0.308776	0.654388	0
301	1.5781	0.954139	6	4 D	2 A, 11630 D, 4414 E, 23 G, 6 N, 169 S, 4 X	D	1	0.28422	0.64211	0
302	0.0451593	0.999977	5	4 K	169 A, 1 E, 16056 K, 2 Q, 16 R, 4 X	K	1	0.0118168	0.505908	0
303	0.0471507	0.997315	3	4 L	1 F, 16055 L, 188 V, 4 X	L	1	0.0118784	0.505939	0
305	37.5154	1.41048e-07	4	4 I	1561 I, 14675 L, 2 P, 5 V, 5 X	I	1	0.903927	0.951963	0
306	0.00972352	0.999746	3	4 K	16197 K, 2 Q, 45 R, 4 X	K	1	0.00313885	0.501569	0
307	0.00693691	0.999994	4	4 G	1 A, 16240 G, 1 P, 1 R, 5 X	G	1	0.000492368	0.500246	0
308	9121.81	0	8	3 S, 1 T	5 A, 191 I, 1 L, 10158 M, 2 P, 1 S, 5075 T, 810 V, 5 X	S	0.75	0.999938	0.874969	0
309	10.5088	0.0326763	4	4 T	2 I, 2 P, 11765 S, 4474 T, 5 X	T	1	0.724643	0.862322	0
310	0.001133	1	4	4 Y	3 C, 2 E, 2 H, 4 X, 16237 Y	Y	1	0.000677006	0.500339	0
311	12150.5	0	12	1 A, 3 L	2034 A, 2 C, 1 D, 3 F, 4473 G, 169 K, 2 P, 3879 S, 1371 T, 4309 V, 4 X, 1 Y	L	0.75	1	0.875	0
312	1.04212	0.903343	4	4 M	69 I, 264 L, 12870 M, 3041 V, 4 X	M	1	0.207903	0.603951	0
313	0.00741127	1	5	4 C	16239 C, 1 K, 1 R, 1 W, 4 X, 2 Y	C	1	0.000553914	0.500277	0
315	203.869	5.11466e-39	9	3 D, 1 G	264 A, 1 C, 173 D, 1207 E, 9335 G, 3053 K, 2014 N, 1 R, 196 S, 4 X	D	0.75	0.989353	0.869676	0
316	4.10534	0.966733	11	3 K, 1 T	3834 A, 1 E, 1 I, 6395 K, 12 L, 7 N, 68 P, 1 Q, 4231 S, 1693 T, 1 V, 4 X	K	0.75	0.606413	0.678207	0
317	4054.17	0	7	3 F, 1 I	1 C, 16055 F, 10 L, 169 M, 8 S, 1 V, 4 X	F	0.75	0.0118784	0.380939	0
319	9.23082	0.161007	6	4 F	3 A, 4903 F, 2556 I, 6345 L, 2 Q, 2433 V, 6 X	F	1	0.69824	0.84912	0
320	45.523	0.000115345	16	0.166667	1 -, 1304 A, 1 C, 1369 D, 4311 E, 6 F, 4 G, 3 H, 24 I, 2032 K, 2916 L, 3 M, 13 R, 207 S, 261 T, 3789 V, 4 X	A	1	0.919744	0.959872	0
321	4054.68	0	7	3 K, 1 Q	6 E, 3026 G, 13103 K, 5 N, 101 R, 2 W, 5 X	K	0.75	0.193562	0.471781	0
322	20.0104	0.0949512	13	3 N, 1 T	5 A, 5 D, 11325 E, 3 G, 2 H, 233 I, 4 K, 1606 N, 2 P, 1 Q, 1 S, 3027 T, 30 V, 4 X	N	0.75	0.901157	0.825579	0
323	9.21787	0.324252	8	0.666667	3 A, 1 F, 3616 I, 238 L, 1378 M, 4907 P, 1 S, 6100 V, 4 X	P	1	0.697994	0.848997	0
325	9.9808	0.266376	8	4 D	2 A, 4640 D, 11590 E, 2 G, 4 K, 4 N, 1 Q, 2 R, 3 X	D	1	0.714426	0.857213	0
326	0.00741127	1	5	4 T	1 A, 1 I, 2 K, 1 S, 16239 T, 4 X	T	1	0.000553914	0.500277	0
327	9.99139	0.351182	9	4 G	2 A, 1 C, 2 D, 4635 G, 2 H, 262 L, 11332 Q, 3 R, 6 V, 3 X	G	1	0.714734	0.857367	0
328	0.00516403	1	5	4 H	1 D, 16231 H, 4 Q, 8 R, 3 X, 1 Y	H	1	0.00104628	0.500523	0
329	0.00459561	0.999997	4	4 G	1 A, 1 D, 4 E, 16238 G, 4 X	G	1	0.00061546	0.500308	0
330	0.00486824	1	5	4 T	1 F, 1 I, 3 K, 3 S, 16237 T, 3 X	T	1	0.000677006	0.500339	0
331	7.47599	0.486252	8	4 I	31 A, 1 F, 1 G, 5654 I, 2 L, 3 M, 1371 T, 9183 V, 2 X	I	1	0.652019	0.826009	0
332	2.88151	0.941572	8	4 V	2 A, 2 F, 197 I, 6344 L, 1 M, 1 Q, 264 T, 9433 V, 4 X	V	1	0.419436	0.709718	0
333	14183.1	0	10	1 A, 3 T	1 A, 1 E, 1 F, 2 H, 6618 I, 3059 L, 178 M, 1 R, 6385 V, 2 X	T	0.75	1	0.875	0
334	9.69639	0.138034	6	4 E	1 D, 4738 E, 1 H, 3405 K, 4478 Q, 3621 R, 4 X	E	1	0.708395	0.854197	0
335	0.895331	0.970559	5	1 L, 3 V	1 G, 2595 I, 4482 L, 1 N, 9165 V, 4 X	V	0.75	0.435931	0.592965	0
336	7.22928	0.703637	10	3 Q, 1 T	6 D, 2032 E, 1 H, 5834 K, 6 L, 1 N, 7121 Q, 18 R, 562 S, 664 T, 3 X	Q	0.75	0.561731	0.655865	0
337	0.0480736	1	7	4 Y	2 C, 2 D, 1 F, 1 H, 1 S, 169 V, 3 X, 16069 Y	Y	1	0.0110167	0.505508	0
338	131.371	3.27489e-22	12	3 A, 1 T	269 A, 2 C, 2 D, 9293 E, 2 F, 3 G, 1986 K, 124 P, 51 R, 1260 S, 3253 T, 1 V, 2 X	A	0.75	0.983444	0.866722	0
339	0.0411088	0.99781	3	4 G	169 -, 2 E, 16075 G, 2 X	G	1	0.0106475	0.505324	0
340	22.1452	0.0756789	14	3 S, 1 T	1118 A, 3608 D, 2045 E, 1 G, 15 I, 178 K, 2 M, 1 N, 2 P, 5 R, 1420 S, 7845 T, 4 V, 3 X, 1 Y	S	0.75	0.912605	0.831302	0
341	1.94882	0.992251	9	4 D	1 C, 10928 D, 1 E, 5122 G, 1 H, 1 I, 188 N, 2 S, 1 V, 3 X	D	1	0.327425	0.663712	0
342	9.70148	0.286606	8	4 G	1 -, 7372 A, 2 F, 4734 G, 3 P, 3612 S, 2 T, 520 V, 2 X	G	1	0.708641	0.854321	0
343	0.0102251	1	6	0.666667	1 -, 1 A, 1 H, 16240 P, 1 R, 2 S, 2 X	P	1	0.000492368	0.500246	0
344	0.0052079	0.999997	4	4 C	1 -, 16241 C, 3 S, 1 W, 2 X	C	1	0.000430822	0.500215	0
345	117.211	2.91602e-22	7	1 K, 3 R	1 -, 2 E, 2 I, 15935 K, 5 N, 1 Q, 299 R, 3 X	R	0.75	0.981598	0.865799	0
346	1.64527	0.97685	7	4 I	1 -, 1 A, 1 F, 11518 I, 1 M, 4 T, 4720 V, 2 X	I	1	0.291113	0.645556	0
347	0.0052079	0.999997	4	0.666667	1 -, 1 L, 16241 P, 3 S, 2 X	P	1	0.000430822	0.500215	0
348	6.58498	0.680241	9	4 I	1 -, 253 A, 9668 F, 6129 I, 7 L, 1 N, 2 S, 183 V, 2 X, 2 Y	I	1	0.622784	0.811392	0
349	2339.58	0	9	1 I, 1 S, 2 T	11340 -, 10 A, 167 I, 1 L, 25 M, 263 Q, 3236 S, 5 T, 1200 V, 1 X	T	0.5	0.999692	0.749846	0
351	6.91481	0.733462	10	4 T	1 -, 495 A, 1 F, 5052 I, 1 M, 4 N, 1 R, 461 S, 5944 T, 4286 V, 2 X	T	1	0.63417	0.817085	0
352	14.8056	0.252239	12	1 A, 3 E	1 -, 4457 A, 169 D, 2035 E, 4 I, 11 K, 5 L, 3009 M, 4308 Q, 1364 R, 603 T, 280 V, 2 X	E	0.75	0.874754	0.812377	0
353	180.789	7.02989e-35	8	1 D, 3 N	1 -, 11761 D, 1 E, 3 G, 1 K, 195 N, 4283 S, 1 T, 2 X	N	0.75	0.987999	0.868999	0
354	3.86033	0.99816	15	4 L	1 -, 2 A, 1 D, 4319 E, 2021 G, 2 I, 1 K, 8260 L, 271 M, 2 P, 1 S, 1 T, 1362 V, 1 W, 2 X, 1 Y	L	1	0.49163	0.745815	0
355	665.084	9.93062e-134	13	3 H, 1 R	1 -, 2 D, 3618 E, 2 G, 58 H, 1 I, 4253 K, 187 M, 5646 N, 2240 Q, 56 R, 8 S, 173 T, 3 X	H	0.75	0.99643	0.873215	0
356	10.4932	0.232097	8	4 D	1 -, 169 A, 4474 D, 6345 G, 4980 K, 2 N, 12 R, 262 T, 3 X	D	1	0.724643	0.862322	0
357	9.67147	0.785787	14	3 L, 1 M	1 -, 196 A, 1371 E, 1 G, 9 I, 2046 K, 3509 L, 1233 M, 9 N, 1 Q, 3596 R, 5 S, 3 T, 4266 V, 2 X	L	0.75	0.784035	0.767017	0
358	3.30591	0.998396	14	4 T	1 -, 2031 A, 2825 H, 277 I, 1362 K, 2 L, 4 N, 2 P, 3 Q, 9 R, 11 S, 8863 T, 64 V, 4 X, 790 Y	T	1	0.454517	0.727259	0
359	9.67759	0.46922	10	0.666667	1 -, 28 A, 2 G, 2023 H, 10 I, 169 N, 4738 P, 4308 Q, 4952 V, 4 X, 13 Y	P	1	0.708395	0.854197	0
361	0.00572615	1	5	4 G	2 -, 1 E, 16239 G, 2 R, 1 S, 3 X	G	1	0.000553914	0.500277	0
362	0.0503599	1	8	4 R	2 -, 1 C, 2 G, 169 I, 1 K, 1 P, 16068 R, 1 S, 3 X	R	1	0.0110783	0.505539	0
363	0.398448	0.998864	6	4 L	2 -, 659 I, 14758 L, 2 P, 2 S, 821 V, 4 X	L	1	0.0917036	0.545852	0
364	9.33472	0.406968	9	4 V	2 -, 1 G, 11365 I, 1 K, 2 L, 2 M, 1 S, 3 T, 4866 V, 5 X	V	1	0.700517	0.850258	0
365	0.370309	0.996108	5	4 T	2 -, 2 A, 1 R, 1372 S, 14867 T, 4 X	T	1	0.0849951	0.542498	0
366	3.85785	0.869715	8	4 V	2 -, 7120 A, 2 I, 1 L, 1 P, 853 S, 4 T, 8261 V, 4 X	V	1	0.491568	0.745784	0
367	0.36925	0.999799	7	4 N	2 -, 2 H, 32 I, 14863 N, 1 S, 1341 T, 5 X, 2 Y	N	1	0.0852413	0.542621	0
368	0.00385798	1	5	0.666667	2 -, 2 L, 16237 P, 1 R, 2 S, 4 X	P	1	0.000677006	0.500339	0
369	3.74716	0.927252	9	3 F, 1 I	2 -, 5035 F, 8156 I, 797 L, 1 M, 1 N, 2 T, 2234 V, 4 X, 16 Y	F	0.75	0.690116	0.720058	0
370	7.37411	0.28763	6	1 I, 3 V	2 -, 1578 A, 1 G, 461 I, 1 L, 14200 V, 5 X	V	0.75	0.126046	0.438023	0
373	37.7589	1.25208e-06	6	4 S	11510 -, 2982 A, 182 G, 15 P, 6 R, 1551 S, 2 X	S	1	0.904542	0.952271	0
374	682.472	1.91692e-137	13	1 A, 3 E	2 -, 5 A, 4311 D, 3512 E, 297 G, 2 H, 1 I, 2034 K, 1356 N, 1 R, 1231 S, 3478 T, 6 X, 12 Y	E	0.75	0.78385	0.766925	0
375	22.6709	0.0306537	12	1 K, 3 T	2 -, 3781 A, 264 E, 2 I, 9923 K, 171 N, 2 P, 34 R, 650 S, 1386 T, 25 V, 7 X, 1 Y	T	0.75	0.914697	0.832349	0
376	16203.4	0	11	3 A, 1 S	2 -, 1 B, 3818 D, 6301 E, 16 G, 1 K, 6095 N, 2 T, 6 X, 6 Y	A	0.75	1	0.875	0
378	9.69495	0.784129	14	4 K	2 -, 6 A, 169 E, 1 G, 8 I, 4730 K, 46 L, 1 M, 9902 P, 2 Q, 1 R, 11 S, 3 T, 1360 V, 6 X	K	1	0.708887	0.854444	0
380	10.5589	0.480922	11	4 L	2 -, 2 D, 1 H, 2 I, 2 K, 4453 L, 446 M, 11313 N, 17 S, 1 V, 7 X, 2 Y	L	1	0.725935	0.862968	0
381	1.7119	0.887397	5	3 I, 1 V	2 -, 14718 I, 263 L, 1 N, 1258 V, 6 X	I	0.75	0.0941654	0.422083	0
382	0.00808314	1	6	4 E	2 -, 16235 E, 1 G, 1 K, 2 Q, 1 V, 6 X	E	1	0.000800098	0.5004	0
383	9.83836	0.544982	11	4 L	2 -, 8799 A, 2 D, 2 E, 3 G, 7 I, 4683 L, 1229 M, 1 P, 1156 T, 357 V, 7 X	L	1	0.71178	0.85589	0
384	0.1174	1	9	4 E	2 -, 263 D, 15803 E, 1 G, 1 K, 1 L, 169 N, 1 R, 1 V, 6 X	E	1	0.027388	0.513694	0
385	0.00349379	0.999998	4	0.666667	2 -, 16237 P, 1 R, 2 S, 6 X	P	1	0.000677006	0.500339	0
386	0.00338267	0.999999	4	0.666667	2 -, 2 A, 1 L, 16238 P, 5 X	P	1	0.00061546	0.500308	0
387	0.0178589	1	6	4 F	2 -, 16173 F, 13 L, 53 S, 1 V, 5 X, 1 Y	F	1	0.00461595	0.502308	0
388	0.00931938	1	6	4 G	3 -, 1 A, 1 D, 16236 G, 1 R, 1 S, 5 X	G	1	0.000738552	0.500369	0
389	16215.5	0	8	1 S, 3 T	3 -, 1 A, 9887 D, 6346 E, 5 G, 1 N, 5 X	T	0.75	1	0.875	0
390	0.00596713	1	7	4 S	3 -, 2 C, 3 F, 1 G, 1 N, 2 R, 16230 S, 6 X	S	1	0.00110783	0.500554	0
392	0.0434611	0.999998	6	4 I	3 -, 16050 I, 89 L, 2 M, 2 T, 96 V, 6 X	I	1	0.0121861	0.506093	0
394	6.50003	0.48272	7	4 V	3 -, 1 F, 1 G, 10051 I, 1 M, 1 R, 6185 V, 5 X	V	1	0.619338	0.809669	0
395	0.000656395	0.999996	3	4 G	3 -, 16238 G, 2 V, 5 X	G	1	0.00061546	0.500308	0
396	4232.79	0	14	1 Q, 3 T	3 -, 4214 A, 1 D, 1 E, 1 G, 1959 I, 5 K, 4 L, 3 M, 4512 R, 4 S, 191 T, 5343 V, 7 X	T	0.75	0.988245	0.869122	0
397	0.0268294	1	10	1 E, 3 G	3 -, 1 A, 4 D, 3618 E, 12608 G, 4 K, 1 Q, 1 R, 2 S, 1 V, 5 X	G	0.75	0.224028	0.487014	0
398	11.1834	0.34341	10	1 N, 3 P	3 -, 4032 D, 7584 E, 20 G, 1 H, 2 K, 794 N, 3620 P, 1 S, 187 T, 4 X	P	0.75	0.777203	0.763602	0
399	53.0671	8.79688e-07	13	4 N	3 -, 9 A, 5 E, 1 F, 3638 G, 4 H, 6709 K, 1132 N, 3040 Q, 4 R, 1521 S, 177 T, 1 V, 4 X	N	1	0.93033	0.965165	0
400	4.01649	0.9466	10	4 Q	4 -, 7663 A, 1 H, 261 K, 2 L, 8087 Q, 170 R, 6 S, 46 T, 4 V, 4 X	Q	1	0.502277	0.751139	0
401	2806.23	0	7	1 I, 3 V	4 -, 1 F, 4725 I, 11501 L, 1 M, 2 S, 10 V, 4 X	V	0.75	0.999385	0.874692	0
402	2.52172	0.96071	8	4 K	4 -, 3 I, 9947 K, 4463 N, 1 P, 16 R, 4 S, 1806 T, 4 X	K	1	0.387802	0.693901	0
405	0.00531086	1	6	4 W	6 -, 2 C, 1 G, 1 L, 4 R, 16229 W, 5 X	W	1	0.00116937	0.500585	0
406	9.30071	0.317567	8	4 H	7 -, 9203 F, 4876 H, 3 L, 1 P, 3 S, 3 V, 6 X, 2146 Y	H	1	0.699902	0.849951	0
407	0.464877	0.999565	7	4 K	7 -, 1 E, 14547 K, 1 M, 3 Q, 1680 R, 4 T, 5 X	K	1	0.10469	0.552345	0
408	818.71	1.81859e-168	11	3 S, 1 T	8 -, 1234 A, 352 E, 1 F, 1 G, 11177 K, 1 N, 6 P, 158 R, 3302 S, 4 T, 4 X	S	0.75	0.796775	0.773387	0
409	0.00788682	1	6	4 G	8 -, 1 A, 2 E, 16231 G, 1 R, 1 V, 4 X	G	1	0.00104628	0.500523	0
410	0.00678348	1	7	4 S	8 -, 2 G, 1 I, 1 K, 2 N, 2 R, 16226 S, 6 X	S	1	0.00135401	0.500677	0

## Sheet: JEV
Site	Chi-square value	p-value	Degree of freedom	Group1 Residues	Group2 Residues	Diagnostic Residue	Sensitivity	Specificity	Average	if average >=0.98
12	14015.6	0	9	6 -, 1234 I, 1 L, 1 T, 1 V	151 -, 2 A, 1 E, 171 I, 3001 L, 1 M, 1 Q, 11673 V, 8 X	I	0.992759	0.988607	0.990683	1
31	16156.7	0	8	1240 L, 3 S	52 -, 2 A, 1 F, 2 G, 9 I, 6 L, 1 S, 14931 V, 5 X	L	0.997586	0.9996	0.998593	1
36	16237.7	0	10	5 D, 1 K, 1219 N, 18 S	32 -, 8 E, 12948 K, 356 P, 1631 Q, 28 R, 1 T, 5 X	N	0.980692	1	0.990346	1
44	16083.6	0	7	1243 R	32 -, 3 D, 11582 E, 3 G, 3201 K, 12 R, 171 S, 5 X	R	1	0.9992	0.9996	1
48	16223.6	0	9	1243 I	32 -, 2 A, 2 I, 3210 M, 1 P, 1 Q, 1 S, 11585 T, 170 V, 5 X	I	1	0.999867	0.999933	1
62	16240.5	0	14	1238 H, 4 R, 1 Y	31 -, 9 A, 1 D, 11758 E, 4 G, 17 K, 3007 L, 118 N, 1 Q, 1 R, 57 S, 2 V, 3 X	H	0.995977	1	0.997989	1
71	13936.7	0	12	1 A, 1242 V	30 -, 2833 A, 6708 D, 2044 E, 3 G, 2945 K, 175 N, 2 P, 72 R, 5 S, 1 T, 187 V, 4 X	V	0.999195	0.987541	0.993368	1
77	12326.1	0	8	1 A, 1242 T	29 -, 1 H, 3 L, 3023 M, 11591 Q, 357 T, 1 V, 4 X	T	0.999195	0.976214	0.987705	1
88	15169.9	0	14	11 G, 1 R, 1231 S	26 -, 3800 A, 1 E, 170 G, 1 H, 3622 K, 2 L, 1 M, 3189 P, 3396 Q, 3 R, 69 S, 717 T, 8 V, 4 X	S	0.990346	0.995403	0.992874	1
89	15347.8	0	15	3 C, 14 N, 1226 S	26 -, 2960 A, 168 D, 5 G, 2 H, 1 K, 6342 N, 1 P, 1631 Q, 3618 R, 52 S, 195 T, 4 V, 1 W, 3 X	S	0.986323	0.996535	0.991429	1
97	16251.9	0	9	1 A, 1242 T	25 -, 2 E, 1 G, 2 I, 2 L, 169 S, 14803 V, 5 X	T	0.999195	1	0.999598	1
122	14892.6	0	15	4 A, 2 N, 10 S, 1227 T	4 -, 189 A, 1 C, 1 E, 3 I, 3773 K, 2164 L, 3 M, 1 P, 5 Q, 1 R, 4480 S, 88 T, 4290 V, 6 X	T	0.987128	0.994137	0.990632	1
140	16251.8	0	12	1243 G	2 -, 3244 A, 6112 I, 2 K, 2 L, 276 M, 1 P, 167 R, 26 S, 190 T, 4981 V, 6 X	G	1	1	1	1
146	16251.9	0	5	24 A, 1219 T	11510 -, 3047 P, 446 S, 6 X	T	0.980692	1	0.990346	1
149	11583.2	0	9	10 A, 1 D, 1232 S	2 -, 3 A, 2 E, 11502 G, 2 L, 1 R, 446 S, 3044 V, 7 X	S	0.99115	0.970284	0.980717	1
151	16195.3	0	17	1 K, 1241 N, 1 Y	2 -, 11 A, 2 D, 3618 E, 1 G, 3 H, 3 I, 166 K, 4 L, 259 M, 3 N, 3 P, 6336 Q, 2 R, 3204 S, 1386 T, 6 X	N	0.998391	0.9998	0.999096	1
159	15999.6	0	12	1225 A, 3 T, 15 V	2052 -, 15 A, 187 E, 3 F, 3869 G, 11 I, 2 M, 4 P, 3 R, 1365 S, 7493 T, 5 X	A	0.985519	0.999001	0.99226	1
161	12154.2	0	16	1 A, 12 I, 1230 V	9 -, 2392 A, 254 E, 1 F, 9286 H, 536 I, 8 L, 18 M, 5 N, 2 P, 2038 Q, 5 R, 1 S, 85 T, 357 V, 6 X, 6 Y	V	0.989541	0.976214	0.982878	1
164	16237.7	0	13	1243 S	171 -, 53 A, 1 D, 3876 E, 2 G, 1434 I, 4 K, 4 M, 186 N, 2 P, 1 S, 9264 T, 5 V, 6 X	S	1	0.999933	0.999967	1
167	11569.8	0	4	1240 A, 3 V	11510 -, 451 A, 3042 G, 6 X	A	0.997586	0.969951	0.983769	1
168	12982.9	0	5	2 E, 1235 K, 6 R	11510 -, 1 E, 274 K, 3217 R, 2 T, 5 X	K	0.993564	0.981744	0.987654	1
174	13217.8	0	11	1 K, 1242 N	2 -, 2949 A, 1 G, 169 L, 259 N, 2 P, 10148 Q, 1375 R, 94 S, 2 V, 8 X	N	0.999195	0.982744	0.99097	1
199	13607.2	0	9	1 K, 1238 N, 3 T, 1 Y	1 -, 2 A, 14777 D, 4 G, 220 N, 1 V, 4 X	N	0.995977	0.985342	0.99066	1
201	13927	0	8	1 D, 1242 E	1 -, 13 D, 188 E, 146 G, 7 H, 14214 N, 431 S, 5 T, 4 X	E	0.999195	0.987474	0.993335	1
203	16153.1	0	9	1241 F, 1 L, 1 Y	5 F, 6 H, 4 I, 261 L, 11323 M, 169 S, 2 T, 9 V, 4 X, 3226 Y	F	0.998391	0.999667	0.999029	1
210	15595.7	0	14	1 F, 6 P, 1233 S, 2 T, 1 Y	91 A, 1302 D, 4538 E, 31 G, 1 I, 1287 K, 4471 N, 1 Q, 1 R, 46 S, 3235 T, 5 X	S	0.991955	0.996935	0.994445	1
230	13783.5	0	6	2 L, 1235 P, 5 S, 1 X	3035 A, 11767 G, 200 P, 1 R, 2 S, 4 X	P	0.993564	0.986675	0.990119	1
231	14103	0	8	1 L, 3 P, 1239 S	11760 A, 52 E, 2992 G, 1 P, 172 S, 17 T, 12 V, 3 X	S	0.996782	0.98854	0.992661	1
234	16008	0	17	1229 A, 10 N, 3 T, 1 V	10 A, 189 D, 2025 E, 2 F, 262 G, 1 H, 25 I, 11 K, 149 L, 1 M, 5 N, 18 P, 3614 Q, 3 R, 5355 S, 247 T, 3088 V, 4 X	A	0.988737	0.999334	0.994035	1
276	16251.9	0	8	1243 V	2 A, 4 D, 11583 E, 6 G, 3 K, 3237 P, 170 R, 4 X	V	1	1	1	1
279	16167.3	0	13	1243 Y	8 A, 3034 F, 11 I, 169 K, 5 L, 3919 M, 1663 N, 1 Q, 1 R, 1375 S, 4618 T, 194 V, 5 X, 6 Y	Y	1	0.9996	0.9998	1
283	16223.6	0	12	1243 S	2 A, 144 D, 8 E, 7022 G, 2 I, 262 K, 3 M, 23 N, 1 R, 2 S, 7531 T, 4 V, 5 X	S	1	0.999867	0.999933	1
304	16209.4	0	11	1238 A, 3 S, 1 T, 1 V	2 A, 2021 E, 1 G, 1 H, 2 I, 214 K, 6649 Q, 1639 R, 4475 T, 5 X	A	0.995977	0.999867	0.997922	1
315	15616.9	0	9	1202 E, 32 G, 8 K, 1 R	264 A, 1 C, 176 D, 5 E, 9304 G, 3045 K, 2014 N, 196 S, 4 X	E	0.967015	0.999667	0.983341	1
320	14895	0	16	1222 A, 1 E, 8 R, 11 S, 1 T	1 -, 86 A, 1 C, 1369 D, 4310 E, 6 F, 4 G, 3 H, 24 I, 2032 K, 2916 L, 3 M, 5 R, 196 S, 260 T, 3789 V, 4 X	A	0.983105	0.99427	0.988688	1
322	12229.8	0	13	1 D, 1242 N	5 A, 4 D, 11325 E, 3 G, 2 H, 233 I, 4 K, 367 N, 2 P, 1 Q, 1 S, 3028 T, 30 V, 4 X	N	0.999195	0.975548	0.987372	1
338	15246.2	0	12	4 A, 2 C, 2 F, 2 P, 1213 S, 20 T	268 A, 2 D, 9293 E, 3 G, 1986 K, 122 P, 51 R, 47 S, 3234 T, 1 V, 2 X	S	0.975865	0.996869	0.986367	1
340	13717.6	0	14	1 K, 2 R, 1230 S, 10 T	1118 A, 3608 D, 2045 E, 1 G, 15 I, 177 K, 2 M, 1 N, 2 P, 3 R, 193 S, 7836 T, 4 V, 3 X, 1 Y	S	0.989541	0.987141	0.988341	1
349	15829.7	0	9	10 A, 23 I, 10 S, 1200 V	11340 -, 145 I, 1 L, 25 M, 263 Q, 3227 S, 7 T, 1 X	V	0.965406	1	0.982703	1
357	15927.8	0	14	16 L, 1227 M	1 -, 196 A, 1371 E, 1 G, 9 I, 2046 K, 3496 L, 7 M, 9 N, 1 Q, 3596 R, 5 S, 3 T, 4266 V, 2 X	M	0.987128	0.999534	0.993331	1
371	15230.2	0	12	1239 A, 1 G, 1 P, 1 T, 1 V	2 -, 74 A, 1 D, 1371 E, 80 I, 1 M, 5 P, 1 R, 3401 S, 10068 T, 1 V, 4 X	A	0.996782	0.99507	0.995926	1
372	13827.1	0	8	12 A, 14 L, 7 S, 1210 T	11510 -, 9 A, 263 E, 1 L, 2 M, 6 S, 187 T, 3028 V, 3 X	T	0.973451	0.987541	0.980496	1
373	12590.9	0	6	14 P, 1229 S	11510 -, 2982 A, 182 G, 1 P, 6 R, 326 S, 2 X	S	0.988737	0.97828	0.983508	1
374	15899.4	0	13	1 G, 6 N, 1 R, 1224 S, 11 T	2 -, 6 A, 4311 D, 3515 E, 296 G, 2 H, 1 I, 2034 K, 1350 N, 7 S, 3467 T, 6 X, 12 Y	S	0.984714	0.999534	0.992124	1
381	15945	0	5	3 L, 1240 V	2 -, 14721 I, 260 L, 1 N, 19 V, 6 X	V	0.997586	0.998734	0.99816	1
383	16044	0	11	3 I, 10 L, 1228 M, 2 V	2 -, 8799 A, 2 D, 2 E, 3 G, 4 I, 4677 L, 1 M, 1 P, 1156 T, 355 V, 7 X	M	0.987932	0.999933	0.993933	1
408	16187.7	0	11	2 -, 1233 A, 5 P, 3 T	6 -, 1 A, 352 E, 1 F, 1 G, 11177 K, 1 N, 1 P, 158 R, 3305 S, 2 T, 4 X	A	0.991955	0.999933	0.995944	1
411	12198.1	0	11	2 -, 1 A, 2 K, 1 M, 10 S, 1227 T	8 -, 2 F, 3 I, 7 N, 1 P, 14629 S, 354 T, 1 V, 4 X	T	0.987128	0.976414	0.981771	1
412	16229.3	0	7	2 -, 1235 L, 3 P, 3 V	8 -, 14993 I, 3 M, 1 N, 4 X	L	0.993564	1	0.996782	1
417	16087.1	0	12	2 -, 34 L, 1197 S, 10 T	10 -, 201 A, 11572 E, 6 G, 4 I, 2 K, 1 Q, 2 R, 3200 T, 8 V, 3 X	S	0.962993	1	0.981496	1
473	14188.8	0	6	7 -, 1236 M	78 -, 11531 I, 3219 L, 157 M, 12 T, 7 V, 5 X	M	0.994368	0.98954	0.991954	1
482	15555.9	0	8	7 -, 36 I, 1 L, 1 T, 1198 V	111 -, 1 F, 3194 I, 6749 L, 3574 M, 1 S, 1369 T, 5 V, 5 X	V	0.963797	0.999667	0.981732	1
492	15893.1	0	8	9 -, 1223 A, 11 V	475 -, 15 A, 2 G, 245 M, 1 P, 5939 S, 8327 T, 2 V, 3 X	A	0.98391	0.999001	0.991455	1
504	13740.3	0	7	14 -, 1224 A, 1 D, 4 H	602 -, 189 A, 2 E, 11061 G, 3151 S, 4 X	A	0.984714	0.987408	0.986061	1
153	3106.35	0	8	1243 -	3670 -, 4974 A, 1 G, 3 L, 6343 Q, 3 S, 4 T, 10 V, 1 X	-	NA	NA	0	0
154	3106.35	0	6	1243 -	3670 -, 7 A, 2 F, 4 I, 1 M, 11324 V, 1 X	-	NA	NA	0	0
235	3359.16	0	12	1243 -	3406 -, 4 A, 1934 E, 3054 G, 11 H, 1 I, 4 K, 4295 Q, 5 R, 1 S, 2285 T, 4 V, 5 X	-	NA	NA	0	0
236	3359.16	0	12	1243 -	3406 -, 2 A, 1 D, 4306 E, 2 F, 4 G, 11 L, 2290 P, 1 R, 3610 S, 3 T, 1369 V, 4 X	-	NA	NA	0	0
237	3359.17	0	10	1243 -	3406 -, 6 A, 1619 H, 18 I, 2 K, 3614 N, 2 P, 15 Q, 2 S, 6321 T, 4 X	-	NA	NA	0	0
282	392.58	1.10043e-81	6	1243 -	11339 -, 261 A, 3200 N, 201 S, 4 T, 1 V, 3 X	-	NA	NA	0	0
288	14.1391	0.000850596	2	1243 -	14840 -, 168 K, 1 N	-	NA	NA	0	0
289	13.0682	0.000300353	1	1243 -	14840 -, 169 L	-	NA	NA	0	0
290	13.0682	0.000300353	1	1243 -	14840 -, 169 H	-	NA	NA	0	0
1	3835.05	0	7	16 -, 1219 F, 8 L	477 -, 154 A, 2928 F, 258 I, 1 L, 11179 M, 2 T, 10 X	F	0.980692	0.804917	0.892804	0
2	3664.85	0	8	15 -, 56 H, 1164 N, 1 S, 3 T, 4 Y	475 -, 155 H, 2928 N, 2 P, 11440 R, 1 S, 8 X	N	0.936444	0.804917	0.870681	0
3	42.7401	3.74408e-07	7	15 -, 1224 C, 2 F, 1 R, 1 S	444 -, 14544 C, 2 M, 2 R, 3 S, 5 W, 9 X	C	0.984714	0.0309814	0.507848	0
4	3819.28	0	10	13 -, 1225 L, 2 P, 3 R	444 -, 1 A, 3943 I, 2928 L, 1 M, 1 P, 2 R, 1 S, 1 T, 7678 V, 9 X	L	0.985519	0.804917	0.895218	0
5	17.6638	0.0033986	5	12 -, 1231 G	443 -, 1 E, 14554 G, 1 P, 2 R, 8 X	G	0.990346	0.0303151	0.510331	0
6	4074.17	0	11	11 -, 1 I, 3 K, 2 L, 1223 M, 1 N, 2 R	435 -, 1 E, 1 F, 7964 I, 5 L, 2755 M, 190 T, 3649 V, 9 X	M	0.98391	0.816443	0.900177	0
7	1062.03	7.22889e-223	9	11 -, 2 A, 1 E, 1229 G	434 -, 24 A, 3 C, 1 D, 3 E, 7687 G, 1 N, 6704 S, 145 T, 7 X	G	0.988737	0.487841	0.738289	0
8	394.614	1.31778e-78	10	10 -, 6 D, 7 H, 1 I, 1213 N, 1 Q, 1 S, 3 T, 1 Y	430 -, 169 D, 3 H, 2 I, 2 K, 11834 N, 2560 S, 8 X, 1 Y	N	0.975865	0.21154	0.593702	0
9	46.3605	2.02983e-07	8	8 -, 1 A, 1233 R, 1 W	426 -, 1 I, 1 K, 1 P, 14571 R, 1 S, 8 X	R	0.991955	0.0291825	0.510569	0
10	60.8573	2.49367e-09	10	8 -, 1231 D, 1 E, 1 F, 2 N	424 -, 4 A, 1 B, 14559 D, 3 E, 1 G, 4 H, 4 V, 9 X	D	0.990346	0.029982	0.510164	0
11	5.31836	0.378274	5	6 -, 1236 F, 1 L	153 -, 14842 F, 4 L, 1 S, 8 X, 1 Y	F	0.994368	0.0111267	0.502748	0
13	16.2312	0.00272417	4	2 -, 1239 E, 1 K, 1 Q	150 -, 14846 E, 3 K, 1 Q, 9 X	E	0.996782	0.0108602	0.503821	0
14	29.4063	1.83969e-06	3	2 -, 1237 G, 4 R	147 -, 14850 G, 4 R, 8 X	G	0.995173	0.0105936	0.502883	0
15	13433.9	0	12	2 -, 1209 A, 1 S, 2 T, 29 V	145 -, 194 A, 1 D, 1 E, 1 F, 4 I, 6337 L, 257 M, 1 P, 2 T, 8058 V, 8 X	A	0.972647	0.987074	0.979861	0
16	72.0975	1.87656e-12	8	2 -, 2 G, 2 R, 1237 S	143 -, 168 H, 1 L, 1 P, 14680 S, 10 T, 6 X	S	0.995173	0.0219202	0.508547	0
17	21.0439	0.00180161	6	2 -, 1 E, 1239 G, 1 R	142 -, 1 A, 14852 G, 7 R, 1 V, 6 X	G	0.996782	0.0104604	0.503621	0
18	700.365	4.09635e-149	5	2 -, 1239 A, 1 P, 1 T	142 -, 9533 A, 5329 G, 5 X	A	0.996782	0.364848	0.680815	0
19	584.782	4.6048e-122	7	2 -, 2 A, 1 P, 3 S, 1235 T	140 -, 1360 A, 8 P, 2 R, 3532 S, 9961 T, 1 V, 5 X	T	0.993564	0.336332	0.664948	0
20	44.8326	1.47382e-07	7	2 -, 1 G, 2 R, 1238 W	137 -, 1 C, 1 N, 6 S, 14860 W, 4 X	W	0.995977	0.00992738	0.502952	0
21	50.9802	1.76121e-07	10	2 -, 1 A, 1 G, 1 M, 1238 V	136 -, 1 F, 203 I, 6 L, 4 M, 1 N, 14654 V, 1 W, 3 X	V	0.995977	0.0236525	0.509815	0
22	52.2252	1.03662e-07	10	2 -, 1237 D, 1 E, 1 G, 1 R, 1 Y	135 -, 14692 D, 5 E, 1 H, 1 M, 169 S, 2 V, 3 X, 1 Y	D	0.995173	0.0211207	0.508147	0
23	2418.52	0	9	2 -, 1 F, 1237 L, 1 S, 1 V, 1 W	135 -, 171 A, 3537 I, 4562 L, 1 M, 1 S, 6597 V, 1 W, 4 X	L	0.995173	0.696049	0.845611	0
24	48.8045	1.0255e-06	11	2 -, 2 G, 1239 V	135 -, 1 A, 2 E, 1 F, 24 I, 1 L, 1 S, 168 T, 14671 V, 4 X, 1 Y	V	0.996782	0.0225198	0.509651	0
25	43.6129	2.53943e-07	7	2 -, 1238 L, 3 P	126 -, 1 I, 14875 L, 1 Q, 1 V, 1 W, 4 X	L	0.995977	0.00892798	0.502453	0
26	11.1402	0.132621	7	1 -, 1241 E, 1 G	126 -, 3 D, 14869 E, 3 G, 1 K, 1 Q, 1 S, 5 X	E	0.998391	0.00932774	0.503859	0
27	3616.98	0	9	1 -, 3 A, 2 E, 1236 G, 1 R	112 -, 3198 G, 11524 H, 1 L, 1 M, 169 Q, 4 X	G	0.994368	0.786928	0.890648	0
28	3617.74	0	8	1 -, 1 A, 1237 D, 1 G, 1 K, 1 N, 1 Y	52 -, 3178 D, 1 E, 11774 G, 4 X	D	0.995173	0.78826	0.891717	0
29	430.89	4.58562e-88	8	1 A, 1 G, 1 N, 1240 S	52 -, 18 A, 1 E, 3649 G, 169 K, 11115 S, 1 V, 4 X	S	0.997586	0.259444	0.628515	0
30	29.442	0.000265159	8	1241 C, 1 S, 1 Y	52 -, 1 A, 14945 C, 1 F, 1 R, 4 W, 5 X	C	0.998391	0.00426411	0.501328	0
32	10.5532	0.159328	7	1 R, 1242 T	52 -, 3 H, 1 I, 1 K, 1 R, 4 S, 14942 T, 5 X	T	0.999195	0.00446399	0.50183	0
33	3896.98	0	10	1222 I, 20 L, 1 V	38 -, 2 A, 1 E, 3029 I, 1 L, 3 N, 1 P, 3 S, 11311 T, 614 V, 6 X	I	0.983105	0.798188	0.890647	0
34	35.7488	1.95199e-05	8	1 I, 2 L, 1238 M, 2 S	35 -, 24 I, 3 L, 14937 M, 1 Q, 2 T, 2 V, 5 X	M	0.995977	0.00479712	0.500387	0
35	382.784	1.17067e-78	7	1237 A, 6 V	35 -, 11942 A, 2 E, 2 P, 3020 S, 1 T, 7 X	A	0.995173	0.204344	0.599759	0
37	1474.43	6.37110515082602e-312	9	1241 D, 1 E, 1 R	32 -, 6529 D, 187 E, 1389 G, 1 K, 6801 N, 64 S, 1 T, 5 X	D	0.998391	0.564994	0.781693	0
38	45.3429	1.17319e-07	7	1234 K, 1 N, 1 Q, 7 R	32 -, 3 E, 14956 K, 1 M, 2 N, 10 R, 5 X	K	0.992759	0.00353121	0.498145	0
39	3.22966	0.520154	4	1243 P	32 -, 1 L, 14970 P, 1 V, 5 X	P	1	0.00259844	0.501299	0
40	56.466	2.34307e-10	6	2 A, 2 I, 1239 T	32 -, 1 A, 3 P, 169 S, 14798 T, 6 X	T	0.996782	0.0140582	0.50542	0
41	415.347	1.21814e-85	7	1237 L, 6 S	32 -, 3023 I, 11686 L, 2 M, 2 R, 259 V, 5 X	L	0.995173	0.2214	0.608287	0
42	8.39285	0.135873	5	1242 D, 1 G	32 -, 1 A, 14968 D, 1 G, 2 V, 5 X	D	0.999195	0.00273169	0.500964	0
43	3797.03	0	8	1 A, 1 R, 1241 V	32 -, 5152 F, 6771 I, 25 L, 1 M, 3022 V, 6 X	V	0.998391	0.798654	0.898523	0
45	3774.64	0	6	1242 M, 1 V	32 -, 5 F, 11753 L, 3023 M, 1 P, 190 V, 5 X	M	0.999195	0.798588	0.898892	0
46	2899.53	0	12	1235 I, 7 T, 1 V	32 -, 3 A, 143 E, 4 F, 3852 I, 1 K, 4310 L, 3194 M, 2061 Q, 1 S, 1130 T, 273 V, 5 X	I	0.993564	0.743354	0.868459	0
47	3788.87	0	9	1 D, 1 K, 1241 N	32 -, 2 E, 11504 K, 1 M, 3017 N, 12 R, 5 S, 430 T, 6 X	N	0.998391	0.798987	0.898689	0
49	253.51	5.14193e-48	11	1233 E, 10 K	32 -, 171 A, 4 D, 13132 E, 6 G, 1 I, 4 K, 2 P, 2 S, 1626 T, 25 V, 4 X	E	0.991955	0.125058	0.558507	0
50	579.409	6.60667e-121	7	1240 A, 3 P	32 -, 10218 A, 169 I, 2 P, 1 T, 4582 V, 4 X, 1 Y	A	0.997586	0.319208	0.658397	0
51	12900.2	0	14	1 C, 2 N, 1195 S, 10 T, 35 V	32 -, 2983 A, 169 D, 2 I, 4985 K, 5 M, 1 N, 2 P, 1 Q, 3 R, 269 S, 6545 T, 8 V, 4 X	S	0.961384	0.982077	0.971731	0
52	2488.36	0	13	8 E, 2 P, 1233 Q	32 -, 38 D, 1596 E, 119 G, 1182 H, 2 K, 4 L, 7548 N, 4423 Q, 51 R, 8 S, 4 X, 2 Y	Q	0.991955	0.70531	0.848633	0
53	1906.8	0	8	1242 L, 1 P	31 -, 1 I, 5472 L, 266 M, 7846 P, 18 S, 1 T, 1370 V, 4 X	L	0.999195	0.635419	0.817307	0
54	10.3865	0.167708	7	1242 A, 1 T	31 -, 14944 A, 1 E, 2 G, 1 S, 1 T, 24 V, 5 X	A	0.999195	0.00433073	0.501763	0
55	3406.62	0	12	1 D, 1240 E, 2 K	31 -, 8 A, 82 D, 3368 E, 3 G, 584 I, 1370 L, 1 N, 3 S, 5808 T, 3747 V, 4 X	E	0.997586	0.775601	0.886594	0
56	3244.66	0	7	2 I, 1241 V	31 -, 121 A, 6 I, 11327 L, 1 M, 2 P, 3516 V, 5 X	V	0.998391	0.765741	0.882066	0
57	3.96904	0.913438	9	1243 R	31 -, 1 C, 2 G, 1 H, 1 K, 2 L, 14961 R, 3 S, 4 T, 3 X	R	1	0.00319808	0.501599	0
58	3428.93	0	11	1 A, 2 R, 1231 S, 9 T	31 -, 2 A, 3 D, 180 E, 3 H, 1 I, 10135 K, 1 N, 3 R, 3278 S, 1368 T, 4 X	S	0.990346	0.781598	0.885972	0
59	925.691	1.87908e-192	10	1 H, 1242 Y	31 -, 26 F, 1 G, 6342 L, 1 M, 2 P, 2 S, 169 V, 3 X, 8432 Y	Y	0.999195	0.438204	0.7187	0
60	28.1137	0.000209703	7	1241 C, 2 Y	31 -, 14961 C, 1 G, 1 R, 1 S, 10 W, 4 X	C	0.998391	0.00319808	0.500795	0
61	3133.96	0	10	1 H, 1242 Y	31 -, 3 F, 2 H, 10802 I, 1 K, 1 L, 2 M, 1 T, 525 V, 3 X, 3638 Y	Y	0.999195	0.757612	0.878404	0
63	197.204	1.12563e-40	5	1243 A	31 -, 12932 A, 2035 G, 4 T, 5 V, 2 X	A	1	0.138384	0.569192	0
64	7498.2	0	11	2 L, 1230 S, 11 T	31 -, 16 A, 1 I, 9941 K, 537 L, 1 M, 1 Q, 22 R, 1192 S, 3096 T, 169 V, 2 X	S	0.989541	0.920581	0.955061	0
65	3729.98	0	8	1 A, 8 I, 1234 V	31 -, 6 A, 7975 I, 3976 L, 2 M, 1 T, 3015 V, 1 W, 2 X	V	0.992759	0.799121	0.89594	0
66	1866.42	0	12	10 A, 2 I, 1 N, 1 P, 1 S, 1228 T	31 -, 181 D, 1 G, 1 L, 7 N, 2 R, 8956 S, 5826 T, 1 V, 3 X	T	0.987932	0.611833	0.799883	0
67	3530	0	7	1242 D, 1 H	31 -, 3237 D, 57 E, 149 H, 1 K, 11343 N, 188 T, 3 X	D	0.999195	0.784329	0.891762	0
68	3712.82	0	8	1243 I	31 -, 1 A, 3081 I, 3207 L, 258 M, 2 S, 7922 T, 503 V, 4 X	I	1	0.794723	0.897362	0
69	3565.18	0	7	1243 S	30 -, 258 A, 3 I, 169 K, 3211 S, 11330 T, 2 V, 6 X	S	1	0.786062	0.893031	0
70	53.1362	1.01495e-08	8	1 K, 1242 T	30 -, 1 A, 177 I, 1 L, 3 P, 266 S, 14527 T, 4 X	T	0.999195	0.0321141	0.515655	0
72	3551.61	0	10	1241 A, 2 T	30 -, 3211 A, 1 C, 169 D, 2 F, 1 H, 2 P, 10219 S, 1368 T, 5 X, 1 Y	A	0.998391	0.786062	0.892226	0
73	334.348	1.97844e-67	8	1243 R	30 -, 3023 A, 2 G, 1 I, 171 K, 1 L, 11775 R, 1 V, 5 X	R	1	0.215471	0.607735	0
74	8.06049	0.152933	5	1242 C, 1 S	30 -, 14972 C, 1 R, 1 S, 1 W, 4 X	C	0.999195	0.00246519	0.50083	0
75	3.06126	0.690542	5	1243 P	30 -, 1 C, 1 L, 14972 P, 1 S, 4 X	P	1	0.00246519	0.501233	0
76	379.585	5.67656e-78	7	2 A, 30 M, 1211 T	30 -, 18 A, 1 I, 1 P, 170 S, 14785 T, 4 X	T	0.974256	0.0149244	0.49459	0
78	14.883	0.0108739	5	1242 G, 1 R	29 -, 1 E, 14975 G, 1 N, 3 X	G	0.999195	0.00226531	0.50073	0
79	10.3882	0.0649528	5	2 D, 1241 E	29 -, 3 D, 14970 E, 3 G, 1 V, 3 X	E	0.998391	0.00259844	0.500495	0
80	602.063	5.54363e-129	4	1243 A	29 -, 9986 A, 4990 P, 1 V, 3 X	A	1	0.334666	0.667333	0
81	3387.67	0	13	1243 H	28 -, 45 A, 1 C, 10 F, 3378 H, 715 I, 3 N, 1 P, 1 R, 3529 S, 4741 T, 932 V, 3 X, 1622 Y	H	1	0.774935	0.887468	0
82	3573.62	0	11	1242 N, 1 S	28 -, 1 E, 2 F, 1 I, 11759 L, 3210 N, 1 P, 1 Q, 1 R, 4 X, 1 Y	N	0.999195	0.786128	0.892662	0
83	14262.9	0	14	3 A, 7 D, 1199 E, 2 G, 15 K, 4 N, 3 Q, 10 T	28 -, 156 A, 3196 D, 110 E, 1 G, 2141 K, 4 L, 184 M, 2750 N, 2036 P, 1 Q, 68 S, 189 T, 4142 V, 3 X	E	0.964602	0.992671	0.978636	0
84	3295.14	0	7	1240 K, 3 R	27 -, 1 D, 11501 E, 1 G, 3472 K, 3 R, 1 T, 3 X	K	0.997586	0.768672	0.883129	0
85	3572.81	0	7	3 G, 2 Q, 1238 R	27 -, 11501 E, 4 K, 1 N, 261 Q, 3212 R, 3 X	R	0.995977	0.785995	0.890986	0
86	3799.41	0	12	1241 A, 2 V	26 -, 3020 A, 2 G, 2 H, 1 L, 168 N, 1 P, 11328 Q, 4 R, 449 S, 5 T, 3 X	A	0.998391	0.798787	0.898589	0
87	66.7559	2.16747e-11	8	1237 D, 6 Y	26 -, 14822 D, 144 E, 1 G, 4 H, 6 N, 1 V, 3 X, 2 Y	D	0.995173	0.0124592	0.503816	0
90	3073.06	0	9	1243 Y	26 -, 2 C, 11085 F, 5 H, 8 L, 165 N, 6 S, 1 V, 4 X, 3707 Y	Y	1	0.753015	0.876507	0
91	243.628	9.42636e-50	6	1243 V	26 -, 170 A, 4 F, 2250 I, 36 L, 12518 V, 5 X	V	1	0.165967	0.582984	0
92	3.14246	0.790766	6	1243 C	26 -, 1 A, 14971 C, 2 R, 2 S, 6 X, 1 Y	C	1	0.00253181	0.501266	0
93	1506.34	1.48219693752374e-323	5	1243 K	25 -, 6426 K, 2 N, 1 P, 8549 R, 6 X	K	1	0.571857	0.785928	0
94	3756.94	0	9	1 H, 1 K, 1239 Q, 2 R	25 -, 5654 H, 1 K, 1 L, 1 P, 3026 Q, 6281 R, 1 T, 18 X, 1 Y	Q	0.996782	0.798388	0.897585	0
95	3777.99	0	10	1243 G	25 -, 5 A, 1548 D, 3026 G, 1 I, 1 K, 4 M, 10 N, 3620 S, 6763 T, 6 X	G	1	0.798388	0.899194	0
96	2586.97	0	8	1230 F, 3 V, 10 Y	25 -, 4217 F, 40 I, 351 L, 3775 M, 1 S, 4388 V, 6 X, 2206 Y	F	0.989541	0.719035	0.854288	0
98	3.30689	0.855236	7	1243 D	25 -, 1 A, 14969 D, 4 G, 2 H, 3 N, 4 X, 1 Y	D	1	0.00266507	0.501333	0
99	14.879	0.0375815	7	1 P, 1242 R	25 -, 1 G, 1 I, 1 K, 14975 R, 2 T, 4 X	R	0.999195	0.00226531	0.50073	0
100	3.06125	0.690544	5	1243 G	25 -, 1 E, 14972 G, 6 R, 1 V, 4 X	G	1	0.00246519	0.501233	0
101	2.97607	0.811844	6	1243 W	25 -, 1 F, 1 M, 3 R, 1 S, 14973 W, 5 X	W	1	0.00239856	0.501199	0
102	14.883	0.010874	5	1242 G, 1 R	25 -, 3 A, 2 E, 14975 G, 4 X	G	0.999195	0.00226531	0.50073	0
103	149.374	2.64841e-28	8	15 K, 1228 N	25 -, 6 D, 1 F, 1 G, 1 H, 3 K, 14966 N, 2 R, 4 X	N	0.987932	0.00286495	0.495399	0
104	2.48312	0.47835	3	1243 G	25 -, 14979 G, 1 W, 4 X	G	1	0.0019988	0.500999	0
105	32.12	3.85871e-05	7	1240 C, 2 S, 1 W	25 -, 14973 C, 3 F, 1 R, 1 W, 4 X, 2 Y	C	0.997586	0.00239856	0.499993	0
106	8.14155	0.227915	6	1242 G, 1 R	25 -, 2 C, 2 E, 14971 G, 1 R, 2 V, 6 X	G	0.999195	0.00253181	0.500864	0
107	291.338	5.86769e-60	6	26 F, 1217 L	25 -, 2 F, 1 I, 14969 L, 2 P, 4 S, 6 X	L	0.979083	0.00266507	0.490874	0
108	75.7006	1.03344e-13	7	1236 F, 6 S, 1 Y	25 -, 14969 F, 1 I, 6 L, 1 S, 1 V, 6 X	F	0.994368	0.00266507	0.498517	0
109	7.73027	0.101974	4	1242 G, 1 R	25 -, 1 A, 14976 G, 1 R, 6 X	G	0.999195	0.00219868	0.500697	0
110	3.13849	0.925368	8	1243 K	25 -, 1 E, 1 F, 1 H, 14971 K, 1 N, 1 R, 7 X, 1 Y	K	1	0.00253181	0.501266	0
111	7.89436	0.162155	5	1242 G, 1 R	25 -, 2 F, 14974 G, 1 P, 1 R, 6 X	G	0.999195	0.00233193	0.500764	0
112	604.794	2.18008e-125	8	1 N, 1242 S	25 -, 5 A, 1 E, 1 F, 4975 G, 1 I, 1 N, 9994 S, 6 X	S	0.999195	0.334133	0.666664	0
113	1296.58	1.69892e-273	9	1236 I, 1 N, 6 V	25 -, 1 F, 6994 I, 6602 L, 1 P, 1 S, 1 T, 1378 V, 6 X	I	0.994368	0.534013	0.764191	0
114	3570.46	0	9	1241 D, 2 N	25 -, 3211 D, 1 G, 2890 I, 1384 L, 35 M, 1 N, 1 T, 7455 V, 6 X	D	0.998391	0.786062	0.892226	0
115	17.1014	0.00184719	4	1243 T	25 -, 172 A, 1 S, 14805 T, 6 X	T	1	0.0135918	0.506796	0
116	5.61505	0.467662	6	1242 C, 1 R	25 -, 14973 C, 1 F, 1 G, 2 R, 1 W, 6 X	C	0.999195	0.00239856	0.500797	0
117	15.2924	0.0537037	8	1242 A, 1 P	6 -, 14970 A, 1 C, 1 D, 1 S, 4 T, 21 V, 5 X	A	0.999195	0.00259844	0.500897	0
118	407.002	4.38938e-82	9	1240 K, 2 Q, 1 R	6 -, 1 I, 11397 K, 1 L, 3591 M, 1 N, 6 R, 1 T, 5 X	K	0.997586	0.240656	0.619121	0
119	2.61337	0.624456	4	1242 F, 1 L	4 -, 14995 F, 1 I, 3 L, 6 X	F	0.999195	0.000932774	0.500064	0
120	7933.49	0	14	1 F, 1 L, 1228 S, 3 T, 10 V	4 -, 3262 A, 4 E, 1 G, 5 H, 6 I, 4305 K, 267 L, 2031 Q, 10 R, 1112 S, 3996 T, 6 X	S	0.987932	0.925911	0.956922	0
121	2.31291	0.804369	5	1243 C	4 -, 14981 C, 1 G, 16 R, 1 W, 6 X	C	1	0.00186555	0.500933	0
123	14880.8	0	12	10 H, 1 K, 127 N, 64 R, 1041 S	4 -, 4 A, 2033 E, 1369 G, 4047 K, 197 N, 6 Q, 3 R, 16 S, 7323 T, 6 X, 1 Y	S	0.83749	0.998934	0.918212	0
124	750.87	2.63415e-150	15	1242 K, 1 R	4 -, 1 A, 4 D, 1 E, 14 F, 11 I, 9182 K, 161 L, 3578 N, 1439 P, 3 Q, 7 R, 594 S, 2 T, 7 X, 1 Y	K	0.999195	0.388234	0.693715	0
125	3542.12	0	9	1243 A	4 -, 3232 A, 1 G, 3400 I, 4310 L, 4049 M, 1 R, 3 T, 3 V, 6 X	A	1	0.784663	0.892331	0
126	4140.86	0	12	1197 I, 16 T, 30 V	4 -, 1 D, 9880 E, 2 G, 2742 I, 83 K, 2 L, 3 M, 1 P, 169 S, 2108 T, 8 V, 6 X	I	0.962993	0.81731	0.890151	0
127	39.1697	6.6296e-07	6	2 E, 1241 G	4 -, 14829 G, 167 L, 2 P, 1 R, 6 X	G	0.998391	0.0119928	0.505192	0
128	3679.78	0	12	26 K, 1217 R	4 -, 9 E, 169 F, 1 H, 1 I, 10398 K, 5 L, 1 M, 1372 N, 2956 R, 1 T, 86 W, 6 X	R	0.979083	0.803052	0.891067	0
129	8242.17	0	11	2 A, 17 I, 577 M, 646 T, 1 V	4 -, 68 A, 169 E, 1 F, 1 G, 6197 I, 1373 L, 6 M, 260 S, 3288 T, 3635 V, 7 X	T	0.51971	0.780931	0.650321	0
130	3257.23	0	8	1239 I, 1 T, 3 V	4 -, 4 A, 1 E, 13 F, 3497 I, 1 M, 11482 V, 7 X	I	0.996782	0.767006	0.881894	0
131	397.864	5.36376e-81	8	2 H, 1 P, 1240 Q	2 -, 169 D, 1 E, 5 H, 3468 L, 1 P, 11353 Q, 3 R, 7 X	Q	0.997586	0.243587	0.620587	0
132	2959.29	0	16	4 A, 1236 P, 3 S	2 -, 3 C, 735 H, 1345 I, 3039 K, 2 L, 1 M, 2 N, 3870 P, 167 Q, 197 R, 7 S, 6 T, 21 V, 7 X, 5605 Y	P	0.994368	0.742155	0.868262	0
133	29.9025	0.000219929	8	1241 E, 2 K	2 -, 1 A, 1 D, 14827 E, 1 G, 1 K, 1 R, 168 T, 7 X	E	0.998391	0.0121261	0.505259	0
134	15.9881	0.0671297	9	1243 N	2 -, 1 B, 5 D, 1 I, 168 K, 14818 N, 2 S, 4 T, 7 X, 1 Y	N	1	0.0127257	0.506363	0
135	3402.25	0	8	1240 I, 1 S, 2 T	2 -, 6 F, 3386 I, 11594 L, 8 V, 2 W, 11 X	I	0.997586	0.774402	0.885994	0
136	678.512	2.87585e-140	9	1 E, 1241 K, 1 N	2 -, 3 D, 5253 E, 1 G, 1 H, 9567 K, 1 N, 170 Q, 6 R, 5 X	K	0.998391	0.362582	0.680487	0
137	1.15047	0.94954	5	1243 Y	2 -, 2 C, 3 H, 1 N, 6 X, 14995 Y	Y	1	0.000932774	0.500466	0
138	3902.49	0	11	1195 E, 47 K, 1 Q	2 -, 1 D, 3230 E, 3 G, 1 P, 260 R, 4309 S, 7028 T, 169 V, 6 X	E	0.961384	0.784796	0.87309	0
139	441.441	3.41145e-92	6	1 A, 1242 V	2 -, 1 A, 3968 I, 5 L, 2 M, 11025 V, 6 X	V	0.999195	0.265441	0.632318	0
141	908.29	1.0123e-189	9	1 A, 1200 I, 42 V	2 -, 178 A, 1 G, 7859 I, 261 L, 2 M, 1 N, 1 T, 6698 V, 6 X	I	0.965406	0.476381	0.720894	0
142	3535.38	0	11	1240 F, 3 S	2 -, 1 A, 3220 F, 1 I, 1 L, 1 P, 168 Q, 1 R, 267 S, 11337 T, 6 X, 4 Y	F	0.997586	0.785462	0.891524	0
143	439.786	5.70259e-90	8	3 A, 2 G, 1238 V	2 -, 7 A, 3 I, 170 L, 1 M, 3620 P, 11199 V, 7 X	V	0.995977	0.253848	0.624913	0
144	1.31442	0.970857	6	1243 H	2 -, 14993 H, 1 L, 2 P, 2 Q, 2 R, 7 X	H	1	0.00106603	0.500533	0
145	3281.44	0	4	1242 G, 1 R	11510 -, 3492 G, 1 V, 6 X	G	0.999195	0.76734	0.883268	0
147	3539.96	0	3	1243 T	11510 -, 259 Q, 3234 T, 6 X	T	1	0.784529	0.892265	0
148	713.368	8.47003e-147	10	1243 T	2 -, 188 D, 1 E, 259 H, 2 I, 1374 N, 2 P, 3626 S, 9379 T, 169 V, 7 X	T	1	0.375108	0.687554	0
150	1419.87	5.08285e-299	10	1 D, 1242 E	2 -, 173 A, 7699 D, 6654 E, 1 F, 262 G, 20 N, 3 S, 185 T, 3 V, 7 X	E	0.999195	0.556666	0.777931	0
152	193.476	2.97835e-34	13	1 D, 1242 H	6 -, 13076 H, 252 I, 3 K, 2 L, 1464 N, 4 P, 170 Q, 10 R, 2 S, 2 T, 7 X, 11 Y	H	0.999195	0.128789	0.563992	0
155	120.753	2.31753e-22	8	1 E, 1234 G, 1 R, 7 W	9 -, 170 E, 14558 G, 1 N, 5 R, 4 S, 256 V, 6 X	G	0.992759	0.0300486	0.511404	0
156	17.5396	0.0249561	8	1242 N, 1 Y	15 -, 9 D, 1 H, 1 I, 12 K, 14943 N, 21 S, 7 X	N	0.999195	0.00439736	0.501796	0
157	3565.9	0	15	1 C, 1242 Y	15 -, 1 A, 5764 D, 5808 E, 2 F, 5 G, 2 K, 4 L, 1 M, 3 N, 10 S, 2 V, 168 W, 7 X, 3217 Y	Y	0.999195	0.785662	0.892429	0
158	1710.51	0	11	1232 S, 11 T	17 -, 8 A, 62 F, 45 I, 16 K, 2 M, 116 N, 26 P, 5799 S, 8904 T, 12 X, 2 Y	S	0.99115	0.613632	0.802391	0
160	3723.48	0	13	24 P, 1219 Q	2046 -, 169 D, 4295 E, 7 G, 245 H, 3 I, 3619 K, 1365 N, 3229 Q, 7 S, 8 T, 6 X, 10 Y	Q	0.980692	0.784862	0.882777	0
162	625.15	9.14553e-130	8	1191 G, 52 R	7 -, 5 A, 2 E, 14559 G, 169 K, 3 R, 1 S, 258 T, 5 X	G	0.958166	0.029982	0.494074	0
163	3644.39	0	13	1225 A, 2 E, 9 T, 7 V	7 -, 3033 A, 255 D, 134 E, 24 I, 3558 K, 49 M, 1 N, 138 Q, 7 R, 11 S, 4496 T, 3291 V, 5 X	A	0.985519	0.797921	0.89172	0
165	3583.44	0	7	1238 Q, 5 R	11510 -, 1 D, 4 H, 259 N, 3228 Q, 6 X, 1 Y	Q	0.995977	0.784929	0.890453	0
166	3547.48	0	6	1241 A, 1 E, 1 V	11510 -, 3232 A, 260 R, 1 T, 2 V, 4 X	A	0.998391	0.784663	0.891527	0
169	3520.7	0	8	1239 F, 4 L	2 -, 7316 A, 4 D, 3228 F, 3469 I, 172 L, 10 T, 800 V, 8 X	F	0.996782	0.784929	0.890856	0
170	1817.85	0	13	2 A, 1241 T	2 -, 1 A, 1 D, 2292 E, 4 G, 114 I, 3786 K, 64 M, 1 N, 3 P, 2 R, 3040 S, 5692 T, 7 X	T	0.998391	0.620761	0.809576	0
171	4648.55	0	8	28 I, 1215 V	2 -, 169 F, 12554 I, 1 K, 2 L, 2 M, 1 T, 2272 V, 6 X	V	0.977474	0.848624	0.913049	0
172	44.4089	4.7618e-07	8	1 I, 1242 T	2 -, 1 A, 168 D, 1 Q, 2 R, 200 S, 14627 T, 8 X	T	0.999195	0.0254514	0.512323	0
173	19.461	0.0034519	6	1 L, 1242 P	2 -, 167 A, 2 L, 14808 P, 21 S, 2 V, 7 X	P	0.999195	0.013392	0.506294	0
175	725.628	2.0531e-152	7	1236 A, 1 D, 6 T	2 -, 9574 A, 2 N, 2 R, 5420 S, 3 T, 6 X	A	0.994368	0.362116	0.678242	0
176	753.474	1.73168e-159	6	1 L, 1242 P	2 -, 5 D, 164 G, 9231 P, 5601 S, 6 X	P	0.999195	0.384969	0.692082	0
177	2092.29	0	11	1243 S	2 -, 2 A, 3386 I, 1 L, 13 M, 2 N, 2 P, 260 R, 5119 S, 6171 T, 44 V, 7 X	S	1	0.658938	0.829469	0
178	15311.8	0	17	1165 I, 1 K, 1 M, 20 N, 1 R, 25 T, 30 V	2 -, 325 A, 1 D, 174 F, 28 H, 12 I, 2 L, 3 P, 169 Q, 2003 S, 7021 T, 2233 V, 6 X, 3030 Y	I	0.937249	0.9992	0.968225	0
179	3734.2	0	8	26 A, 1217 T	2 -, 5 D, 11756 E, 3 G, 1 K, 3233 T, 2 V, 7 X	T	0.979083	0.784596	0.881839	0
180	3790.02	0	9	1243 L	2 -, 6200 A, 4298 I, 3016 L, 8 M, 2 P, 23 Q, 7 T, 1447 V, 6 X	L	1	0.799054	0.899527	0
181	2547.25	0	15	2 E, 1240 K, 1 R	2 -, 4 A, 3 D, 3827 E, 1 G, 1 H, 1682 I, 4354 K, 1 L, 187 N, 4313 Q, 7 R, 5 S, 310 T, 305 V, 7 X	K	0.997586	0.709907	0.853747	0
182	65.4741	1.16661e-10	9	1 F, 1239 L, 1 P, 2 V	2 -, 171 F, 14638 L, 187 M, 1 R, 1 S, 8 X, 1 Y	L	0.996782	0.0247185	0.51075	0
183	3280.91	0	12	2 D, 1239 G, 2 S	2 -, 27 A, 2 E, 3493 G, 86 I, 1 L, 1 N, 3404 P, 3 R, 8 S, 7976 T, 6 X	G	0.996782	0.767273	0.882027	0
184	1799.14	0	9	1243 D	2 -, 1 A, 1 C, 5712 D, 5256 E, 4022 G, 1 I, 5 R, 3 S, 6 X	D	1	0.619428	0.809714	0
185	17.4564	0.00371078	5	3 F, 1240 Y	2 -, 266 F, 2 H, 1 I, 6 X, 14732 Y	Y	0.997586	0.0184556	0.508021	0
186	37.2897	4.13359e-06	7	1 A, 1 E, 1240 G, 1 R	2 -, 2 D, 14996 G, 1 W, 8 X	G	0.997586	0.000866147	0.499226	0
187	2521.46	0	11	1243 E	2 -, 4270 A, 4413 E, 11 I, 159 K, 1 N, 1 P, 15 R, 260 S, 5840 T, 31 V, 6 X	E	1	0.705976	0.852988	0
188	1387.88	4.10446e-292	10	2 A, 3 D, 3 I, 1235 V	2 -, 191 A, 2 F, 32 I, 7973 L, 1 P, 1 Q, 1 T, 6800 V, 6 X	V	0.993564	0.546939	0.770251	0
189	229.094	2.55254e-44	9	1 S, 1242 T	1 -, 56 A, 2294 G, 4 I, 1 M, 1 P, 11 S, 12634 T, 1 V, 6 X	T	0.999195	0.158238	0.578717	0
190	952.923	1.78347e-201	7	1232 L, 10 M, 1 P	1 -, 5 F, 194 I, 8146 L, 3618 M, 1 P, 3038 V, 6 X	L	0.99115	0.457259	0.724205	0
191	752.897	2.30798e-159	6	1243 D	1 -, 9179 D, 5816 E, 3 K, 3 Q, 1 V, 6 X	D	1	0.388434	0.694217	0
192	1.64445	0.976884	7	1243 C	1 -, 14989 C, 1 F, 1 I, 1 S, 1 W, 6 X, 9 Y	C	1	0.00133253	0.500666	0
193	2235.27	0	11	1243 E	1 -, 1 D, 4865 E, 5 F, 1 G, 1 L, 2 P, 168 Q, 1 R, 9956 S, 1 V, 7 X	E	1	0.675861	0.837931	0
194	45.9333	9.00731e-08	7	1 A, 1240 P, 1 Q, 1 T	2 -, 190 A, 14643 P, 2 S, 1 T, 168 V, 3 X	P	0.997586	0.0243854	0.510986	0
195	39.4298	1.618e-06	7	1 G, 2 K, 1240 R	2 -, 5 G, 1 P, 168 Q, 14829 R, 1 T, 3 X	R	0.997586	0.0119928	0.50479	0
196	2395.78	0	6	1243 S	2 -, 7 A, 2 M, 1 P, 4603 S, 10390 T, 4 X	S	1	0.693317	0.846659	0
197	28.1396	8.84427e-05	6	1 A, 1 E, 1241 G	2 -, 174 A, 14793 G, 34 S, 2 V, 4 X	G	0.998391	0.0143914	0.506391	0
198	633.656	1.24591e-130	9	10 F, 1233 L	1 -, 4 F, 4596 I, 10225 L, 1 M, 1 N, 1 S, 175 V, 1 W, 4 X	L	0.991955	0.318742	0.655349	0
200	3557.16	0	9	1 P, 1242 T	1 -, 2 A, 11755 F, 5 I, 10 L, 2 S, 3225 T, 4 V, 5 X	T	0.999195	0.785129	0.892162	0
202	3771.94	0	11	1241 A, 1 G, 1 T	1 -, 3043 A, 450 D, 11330 E, 1 H, 1 L, 173 N, 5 R, 1 V, 4 X	A	0.998391	0.797255	0.897823	0
204	3133.67	0	10	2 H, 1 R, 1240 Y	2 -, 3 A, 1 G, 3377 I, 1 L, 27 M, 7928 V, 4 X, 3666 Y	Y	0.997586	0.755747	0.876667	0
205	3536.67	0	7	1243 V	4 F, 169 I, 11326 L, 2 M, 6 S, 3237 V, 4 X, 261 Y	V	1	0.784329	0.892165	0
206	2464.07	0	8	1 I, 11 L, 1230 M, 1 V	169 A, 189 F, 10220 L, 4420 M, 2 S, 2 V, 1 W, 6 X	M	0.989541	0.70551	0.847526	0
207	646.66	1.75158e-132	10	1 A, 1242 T	2 A, 182 E, 1 H, 1354 K, 3 N, 4 P, 3611 Q, 12 R, 90 S, 9744 T, 6 X	T	0.999195	0.35079	0.674993	0
208	3551.49	0	10	2 A, 1 C, 1 G, 1 M, 1238 V	4 A, 6 I, 3 K, 1 L, 11760 M, 2 R, 1 T, 3227 V, 5 X	V	0.995977	0.784996	0.890487	0
209	3769.62	0	8	1240 G, 3 S	1 A, 2 D, 3778 E, 3051 G, 7882 K, 275 N, 13 R, 7 X	G	0.997586	0.796722	0.897154	0
211	770.732	1.67721e-165	4	1 E, 1172 K, 69 R, 1 X	26 D, 145 E, 14827 K, 6 R, 5 X	K	0.94288	0.0121261	0.477503	0
212	2304.6	0	9	1243 S	5659 A, 265 H, 1 M, 3 N, 2 P, 1 R, 4749 S, 4322 T, 2 V, 5 X	S	1	0.68359	0.841795	0
213	3814.88	0	6	1235 F, 4 L, 1 S, 3 Y	3043 F, 3 R, 11958 W, 5 X	F	0.993564	0.797255	0.895409	0
214	236.894	1.70053e-47	7	1241 L, 1 V, 1 W	2 F, 173 I, 12785 L, 2043 M, 1 P, 5 X	L	0.998391	0.148178	0.573284	0
215	14.1395	0.0487559	7	1 A, 1 I, 1241 V	4 A, 2 E, 4 G, 1 M, 1 P, 14993 V, 4 X	V	0.998391	0.00106603	0.499729	0
216	43.8847	3.45232e-06	10	1242 H, 1 L	167 D, 1 F, 14633 H, 192 N, 1 P, 1 Q, 6 R, 2 V, 5 X, 1 Y	H	0.999195	0.0250516	0.512124	0
217	790.292	1.92762e-167	6	1 G, 2 K, 1 M, 1239 R	1 E, 1 G, 5964 K, 2 N, 9037 R, 4 X	R	0.996782	0.397895	0.697338	0
218	3449.56	0	6	2 D, 1241 E	192 D, 3306 E, 2 H, 7 L, 1 P, 11497 Q, 4 X	E	0.998391	0.779732	0.889062	0
219	12.7274	0.0260713	5	1 R, 1242 W	1 C, 1 G, 2 M, 15001 W, 4 X	W	0.999195	0.000533014	0.499864	0
220	15.3201	0.00408137	4	1243 F	169 A, 14826 F, 5 L, 4 V, 5 X	F	1	0.0121927	0.506096	0
221	11552.9	0	12	1229 H, 10 N, 4 R	2008 F, 453 H, 2 I, 1 K, 9323 L, 3043 M, 1 N, 168 Q, 1 S, 1 T, 4 V, 4 X	H	0.988737	0.969818	0.979278	0
222	18.9707	0.00421347	6	1241 D, 1 E, 1 G	14986 D, 1 G, 1 H, 15 N, 1 V, 5 X	D	0.998391	0.00153241	0.499962	0
223	23.067	0.00165942	7	1243 L	1 F, 264 I, 14735 L, 1 M, 1 P, 1 Q, 1 V, 5 X	L	1	0.0182557	0.509128	0
224	16184.1	0	7	593 A, 2 P, 646 S, 1 T, 1 X	5 D, 2 H, 3232 N, 11595 P, 1 S, 170 T, 4 X	S	0.51971	0.999933	0.759822	0
225	12.893	0.0244023	5	1242 L, 1 P	1 F, 14999 L, 3 M, 2 T, 4 X	L	0.999195	0.000666267	0.499931	0
226	24.6422	1.83425e-05	3	2 L, 1241 P	2 A, 15003 P, 4 X	P	0.998391	0.00039976	0.499395	0
227	29.9763	4.94909e-06	4	1 G, 2 L, 1240 W	1 G, 5 R, 14999 W, 4 X	W	0.997586	0.000666267	0.499126	0
228	1067.87	3.97066e-224	9	1 A, 10 L, 2 M, 1 S, 1229 T	172 A, 261 H, 1 I, 3620 L, 1 N, 169 Q, 3042 S, 7737 T, 6 X	T	0.988737	0.484509	0.736623	0
229	368.59	4.49831e-73	10	2 F, 136 P, 1105 S	1005 A, 4 G, 3 L, 3627 P, 3 R, 9588 S, 769 T, 5 V, 1 W, 4 X	S	0.888978	0.361183	0.625081	0
232	1268.01	3.53431e-265	11	3 G, 9 N, 1231 S	7 A, 5250 D, 1 E, 179 G, 2 H, 14 I, 14 L, 6 N, 1 R, 7226 S, 2305 T, 4 X	S	0.990346	0.518556	0.754451	0
233	94.3815	6.96475e-15	12	2 M, 1241 T	27 A, 3 D, 2 E, 169 G, 80 I, 640 K, 3 M, 55 N, 2 P, 6 S, 14017 T, 1 V, 4 X	T	0.998391	0.0660937	0.532242	0
238	0.737803	0.946587	4	1243 W	1 C, 2 G, 1 L, 15000 W, 5 X	W	1	0.00059964	0.5003	0
239	3363.75	0	9	1242 R, 1 T	3 D, 3617 I, 4 K, 7973 N, 3402 R, 3 S, 1 T, 1 V, 4 X, 1 Y	R	0.999195	0.773336	0.886266	0
240	3309.98	0	12	2 D, 1 K, 1232 N, 7 S, 1 T	4 C, 168 E, 2 G, 321 H, 346 K, 3505 N, 3620 Q, 5999 R, 2 S, 4 X, 1038 Y	N	0.99115	0.766473	0.878812	0
241	3533.4	0	9	1243 R	5 E, 1 I, 7464 K, 4 L, 169 M, 4 N, 2 P, 4116 Q, 3240 R, 4 X	R	1	0.78413	0.892065	0
242	513.62	8.40422e-106	8	1243 E	1 A, 4308 D, 10520 E, 2 F, 2 G, 169 H, 2 K, 1 N, 4 X	E	1	0.299087	0.649544	0
243	1655.11	0	10	1 F, 11 I, 1230 L, 1 P	269 A, 169 H, 6343 L, 30 M, 4 P, 1372 R, 5 S, 6813 T, 4 X	L	0.989541	0.577387	0.783464	0
244	125.179	2.50749e-25	5	1243 L	4 F, 13626 L, 1372 M, 2 P, 1 V, 4 X	L	1	0.0921447	0.546072	0
245	3775.75	0	9	2 L, 1241 M	3 A, 2 E, 1 G, 2 I, 4 L, 3024 M, 2 T, 11967 V, 3 X, 1 Y	M	0.998391	0.798521	0.898456	0
246	3116.07	0	6	1242 E, 1 K	4 A, 3668 E, 6 I, 1 N, 11327 T, 3 X	E	0.999195	0.755613	0.877404	0
247	170.688	3.2142e-34	6	1226 F, 1 L, 15 S, 1 V	1 C, 14999 F, 3 L, 2 S, 3 X, 1 Y	F	0.986323	0.000666267	0.493495	0
248	3374.39	0	6	1241 E, 2 G	3406 E, 11594 K, 3 N, 2 Q, 1 R, 3 X	E	0.998391	0.773069	0.88573	0
249	3813.65	0	13	1204 E, 37 G, 2 Q	2 A, 261 D, 3237 E, 1 G, 3 I, 1 K, 5649 N, 169 P, 2 S, 4309 T, 1370 V, 4 X, 1 Y	E	0.968624	0.784329	0.876477	0
250	1437.74	4.53220668104477e-310	4	1243 A	6615 A, 8389 P, 1 R, 1 T, 3 X	A	1	0.559264	0.779632	0
251	0.573992	0.90236	3	1243 H	15002 H, 1 P, 3 Q, 3 X	H	1	0.000466387	0.500233	0
252	0.733832	0.993732	6	1243 A	15000 A, 1 D, 1 G, 1 P, 2 T, 1 V, 3 X	A	1	0.00059964	0.5003	0
253	3537.77	0	6	1243 T	168 A, 11595 K, 1 M, 4 R, 3236 T, 1 V, 4 X	T	1	0.784396	0.892198	0
254	170.447	5.85671e-35	5	1242 K, 1 R	5 E, 13160 K, 3 N, 1668 R, 169 T, 4 X	K	0.999195	0.123193	0.561194	0
255	15.7398	0.0152209	6	1243 Q	1 E, 4 H, 169 I, 8 P, 14821 Q, 3 R, 3 X	Q	1	0.0125258	0.506263	0
256	3793.39	0	9	1238 S, 5 Y	4992 D, 6343 E, 1 F, 1 G, 27 K, 144 R, 3043 S, 455 T, 3 X	S	0.995977	0.797255	0.896616	0
257	0.67582	0.954277	4	1 A, 1242 V	7 A, 1 I, 1 L, 14997 V, 3 X	V	0.999195	0.00079952	0.499998	0
258	516.122	2.02714e-105	9	3 A, 1240 V	11 A, 2 D, 1 F, 2942 I, 169 L, 5 M, 1 S, 1368 T, 10508 V, 2 X	V	0.997586	0.299887	0.648737	0
259	3349.61	0	4	1242 A, 1 V	3409 A, 5 I, 4 L, 11587 V, 4 X	A	0.999195	0.77287	0.886033	0
260	6.06771	0.415648	6	1 F, 1242 L	1 F, 14996 L, 2 P, 2 Q, 2 S, 4 V, 2 X	L	0.999195	0.000866147	0.500031	0
261	0.820714	0.93565	4	1243 G	4 A, 1 E, 14999 G, 1 R, 4 X	G	1	0.000666267	0.500333	0
262	27.0286	0.000329357	7	1242 S, 1 V	3 A, 18 D, 153 N, 2 P, 14830 S, 1 T, 2 X	S	0.999195	0.0119262	0.505561	0
263	48.8755	7.89608e-09	6	1 L, 1239 Q, 3 R	1 K, 2 P, 15002 Q, 1 S, 3 X	Q	0.996782	0.000466387	0.498624	0
264	35.0895	1.44402e-06	5	1237 E, 1 G, 5 K	3 D, 14995 E, 1 G, 4 K, 2 R, 4 X	E	0.995173	0.000932774	0.498053	0
265	20.1443	0.00261027	6	1240 G, 3 R	2 A, 1 E, 14998 G, 2 R, 1 S, 1 W, 4 X	G	0.997586	0.000732894	0.49916	0
266	15331.7	0	5	15 A, 1163 G, 65 S	14827 A, 3 G, 170 S, 3 T, 1 V, 5 X	G	0.93564	0.9998	0.96772	0
267	3372.37	0	7	1 F, 1241 L, 1 P	3 I, 3408 L, 11329 M, 1 T, 265 V, 3 X	L	0.998391	0.772936	0.885664	0
268	184.127	1.39883e-35	8	1228 H, 1 I, 14 P	1 A, 14813 H, 169 K, 1 P, 4 Q, 17 R, 3 X, 1 Y	H	0.987932	0.0130588	0.500496	0
269	3952.36	0	8	29 H, 1214 Q	2 A, 1 H, 4 I, 1 K, 1 M, 3043 Q, 1375 S, 10578 T, 4 X	Q	0.976669	0.797255	0.886962	0
270	6.32023	0.176476	4	1242 A, 1 G	14993 A, 1 G, 1 S, 10 V, 4 X	A	0.999195	0.00106603	0.500131	0
271	12.7274	0.0260713	5	1242 L, 1 V	1 F, 15001 L, 2 S, 1 W, 4 X	L	0.999195	0.000533014	0.499864	0
272	2278.61	0	4	1243 A	4792 A, 2 I, 2 P, 10209 T, 4 X	A	1	0.680725	0.840362	0
273	36.6354	2.14128e-07	4	2 E, 1240 G, 1 R	15004 G, 1 W, 4 X	G	0.997586	0.000333133	0.49896	0
274	3.62453	0.727335	6	1242 A, 1 T	14997 A, 1 E, 1 G, 2 S, 2 T, 1 V, 5 X	A	0.999195	0.00079952	0.499998	0
275	3517.72	0	8	1241 I, 2 T	7 A, 1 D, 3242 I, 262 L, 165 M, 2 P, 1 Q, 11325 T, 4 X	I	0.998391	0.783996	0.891194	0
277	2408.82	0	7	1 A, 1 G, 1241 V	455 A, 1 F, 9956 I, 3 L, 2 N, 4588 V, 4 X	V	0.998391	0.694317	0.846354	0
278	3473.74	0	13	2 D, 1239 E, 1 K, 1 V	1 A, 1378 D, 3297 E, 1 H, 5 L, 2 P, 9954 Q, 1 R, 3 S, 361 T, 4 X, 2 Y	E	0.996782	0.780332	0.888557	0
280	180.965	6.48073e-33	11	1 L, 2 P, 1240 S	6 A, 6 C, 431 D, 7 F, 1366 G, 5 K, 7 L, 3 P, 13140 S, 32 T, 1 V, 5 X	S	0.997586	0.124525	0.561056	0
281	1489.71	6.27534394596151e-312	12	21 N, 1222 S	2 A, 1368 D, 28 E, 6608 G, 1 I, 15 L, 9 N, 5 R, 6824 S, 142 T, 1 W, 4 X, 2 Y	S	0.983105	0.545339	0.764222	0
284	3764.8	0	11	1 M, 1242 V	1 D, 262 G, 1 I, 193 L, 5133 N, 1 P, 26 S, 6343 T, 3043 V, 5 X, 1 Y	V	0.999195	0.797255	0.898225	0
285	3848.09	0	14	3 E, 1222 K, 17 M, 1 R	2 F, 2 G, 1371 H, 21 I, 3083 K, 3586 L, 156 N, 6 P, 254 R, 2025 S, 4494 T, 5 V, 4 X	K	0.983105	0.79459	0.888848	0
286	1219.63	4.01224e-259	7	1243 L	3 F, 6336 I, 7283 L, 1376 M, 1 N, 1 T, 4 V, 5 X	L	1	0.514758	0.757379	0
287	3800.54	0	11	6 A, 1237 T	1 E, 11348 F, 1 I, 3 L, 1 N, 188 Q, 241 S, 3043 T, 3 V, 6 X, 174 Y	T	0.995173	0.797255	0.896214	0
291	3250.42	0	8	1243 S	7697 A, 169 G, 1 K, 21 M, 2 P, 3516 S, 3596 T, 2 V, 5 X	S	1	0.765741	0.88287	0
292	12.5659	0.0056759	3	1 C, 1242 G	15003 G, 1 K, 5 X	G	0.999195	0.00039976	0.499798	0
293	0.646523	0.885704	3	1242 H, 1 Y	14995 H, 1 P, 5 X, 8 Y	H	0.999195	0.000932774	0.500064	0
294	19.6201	0.00323507	6	1239 L, 1 M, 1 P, 2 V	1 I, 14819 L, 1 M, 2 P, 3 S, 179 V, 4 X	L	0.996782	0.0126591	0.504721	0
295	20.8885	0.00393868	7	1241 K, 2 R	19 A, 7 E, 14822 K, 2 N, 4 R, 150 S, 1 T, 4 X	K	0.998391	0.0124592	0.505425	0
296	61.2853	2.46615e-11	6	1238 C, 3 R, 2 Y	14998 C, 2 I, 3 S, 1 W, 5 X	C	0.995977	0.000732894	0.498355	0
297	127.144	2.48179e-24	7	1242 R, 1 T	1 E, 2 G, 1 I, 1377 K, 13619 R, 1 S, 3 T, 5 X	R	0.999195	0.0926111	0.545903	0
298	560.352	7.76251e-116	8	1240 L, 1 S, 2 V	188 A, 1 G, 12 I, 10222 L, 17 M, 3 P, 1 S, 4560 V, 5 X	L	0.997586	0.318942	0.658264	0
299	564.016	1.20078e-119	5	1231 K, 12 R	1 E, 1 I, 10004 K, 4996 R, 1 S, 6 X	K	0.990346	0.333467	0.661906	0
300	43.8948	2.43292e-08	5	1 K, 1242 M	3 I, 365 L, 14633 M, 3 T, 5 X	M	0.999195	0.0250516	0.512124	0
301	514.407	6.62001e-108	6	1 A, 1234 D, 8 E	1 A, 10400 D, 4406 E, 23 G, 6 N, 169 S, 4 X	D	0.992759	0.307082	0.649921	0
302	32.9449	3.85947e-06	5	1 E, 1241 K, 1 Q	169 A, 14819 K, 1 Q, 16 R, 4 X	K	0.998391	0.0126591	0.505525	0
303	16.1698	0.00104663	3	1243 L	1 F, 14816 L, 188 V, 4 X	L	1	0.012859	0.506429	0
305	162.933	3.43426e-34	4	1240 L, 3 V	1565 I, 13435 L, 2 P, 2 V, 5 X	L	0.997586	0.10487	0.551228	0
306	9.14527	0.0274206	3	1242 K, 1 Q	14959 K, 1 Q, 45 R, 4 X	K	0.999195	0.00333133	0.501263	0
307	0.654906	0.956771	4	1243 G	1 A, 15001 G, 1 P, 1 R, 5 X	G	1	0.000533014	0.500267	0
308	2970.92	0	8	1 M, 2 P, 1240 T	5 A, 191 I, 1 L, 10157 M, 4 S, 3836 T, 810 V, 5 X	T	0.997586	0.74442	0.871003	0
309	3551.48	0	4	2 I, 1241 T	2 P, 11765 S, 3237 T, 5 X	T	0.998391	0.784329	0.89136	0
310	29.8112	5.34716e-06	4	2 E, 1 H, 1240 Y	3 C, 1 H, 4 X, 15001 Y	Y	0.997586	0.000533014	0.49906	0
311	3553.76	0	12	1 D, 2 F, 1240 G	2035 A, 2 C, 1 F, 3233 G, 169 K, 3 L, 2 P, 3879 S, 1371 T, 4309 V, 4 X, 1 Y	G	0.997586	0.784596	0.891091	0
312	347.707	5.48258e-74	4	1241 M, 2 V	69 I, 264 L, 11633 M, 3039 V, 4 X	M	0.998391	0.224932	0.611661	0
313	0.735817	0.980945	5	1243 C	15000 C, 1 K, 1 R, 1 W, 4 X, 2 Y	C	1	0.00059964	0.5003	0
314	691.767	2.54948e-140	12	2 A, 1241 T	11 A, 188 D, 1 G, 4 I, 4 K, 717 L, 4 N, 5 P, 12 Q, 2 R, 4575 S, 9482 T, 4 X	T	0.998391	0.368246	0.683318	0
316	2151.03	0	11	1 E, 1 I, 1234 K, 7 N	3834 A, 5164 K, 12 L, 68 P, 1 Q, 4231 S, 1694 T, 1 V, 4 X	K	0.992759	0.65594	0.82435	0
317	49.5587	1.76321e-08	7	1238 F, 5 S	1 C, 14820 F, 1 I, 10 L, 169 M, 3 S, 1 V, 4 X	F	0.995977	0.0125924	0.504285	0
318	6680.11	0	14	3 L, 1 P, 1237 S, 1 W, 1 Y	4 A, 1 E, 50 F, 6 I, 10922 K, 8 Q, 41 R, 1491 S, 447 T, 2035 V, 4 X	S	0.995173	0.90066	0.947916	0
319	3111.8	0	6	1243 F	3 A, 3664 F, 2556 I, 6345 L, 2 Q, 2433 V, 6 X	F	1	0.75588	0.87794	0
321	844.773	4.02795e-178	7	1171 K, 71 R, 1 X	6 E, 3026 G, 11935 K, 5 N, 1 Q, 30 R, 2 W, 4 X	K	0.942076	0.20481	0.573443	0
323	3108.16	0	8	1243 P	3 A, 1 F, 3616 I, 238 L, 1378 M, 3668 P, 1 S, 6100 V, 4 X	P	1	0.755613	0.877807	0
324	448.796	8.05259e-93	7	1213 A, 30 V	12689 A, 1 D, 1 P, 1 Q, 2033 S, 267 T, 13 V, 4 X	A	0.975865	0.154574	0.565219	0
325	3373.39	0	8	1240 D, 3 N	2 A, 3404 D, 11590 E, 2 G, 4 K, 1 N, 1 Q, 2 R, 3 X	D	0.997586	0.773203	0.885395	0
326	12.7274	0.0260713	5	1 I, 1242 T	1 A, 2 K, 1 S, 15001 T, 4 X	T	0.999195	0.000533014	0.499864	0
327	3403.21	0	9	2 A, 1 D, 1235 G, 5 V	1 C, 1 D, 3404 G, 2 H, 262 L, 11332 Q, 3 R, 1 V, 3 X	G	0.993564	0.773203	0.883383	0
328	1.3994	0.924379	5	1243 H	1 D, 14992 H, 4 Q, 8 R, 3 X, 1 Y	H	1	0.00113265	0.500566	0
329	0.820714	0.93565	4	1243 G	1 A, 1 D, 4 E, 14999 G, 4 X	G	1	0.000666267	0.500333	0
330	12.893	0.0244023	5	1 I, 1242 T	1 F, 3 K, 3 S, 14999 T, 3 X	T	0.999195	0.000666267	0.499931	0
331	1043.03	7.67305e-220	8	1 A, 1 F, 1241 V	30 A, 1 G, 5658 I, 2 L, 3 M, 1371 T, 7942 V, 2 X	V	0.998391	0.470851	0.734621	0
332	970.198	4.03779e-204	8	2 A, 7 I, 1233 V, 1 X	2 F, 190 I, 6344 L, 1 M, 1 Q, 264 T, 8204 V, 3 X	V	0.991955	0.453395	0.722675	0
333	1954.06	0	10	1242 I, 1 M	2 A, 1 E, 1 F, 2 H, 5376 I, 3059 L, 177 M, 1 R, 3 T, 6385 V, 2 X	I	0.999195	0.641815	0.820505	0
334	3273.65	0	6	1 D, 1242 E	3500 E, 1 H, 3405 K, 4478 Q, 3621 R, 4 X	E	0.999195	0.766807	0.883001	0
335	3533.41	0	5	1243 L	1 G, 2595 I, 3240 L, 1 N, 9168 V, 4 X	L	1	0.78413	0.892065	0
336	16070.4	0	10	5 L, 1 N, 11 Q, 562 S, 664 T	6 D, 2032 E, 1 H, 5834 K, 1 L, 7113 Q, 18 R, 1 T, 3 X	T	0.534191	0.999933	0.767062	0
337	14.9753	0.0363168	7	1243 Y	2 C, 2 D, 1 F, 1 H, 1 S, 169 V, 3 X, 14830 Y	Y	1	0.0119262	0.505963	0
339	14.4755	0.00232445	3	1243 G	169 -, 2 E, 14836 G, 2 X	G	1	0.0115264	0.505763	0
341	654.974	3.28364e-135	9	1243 D	1 C, 9689 D, 1 E, 5122 G, 1 H, 1 I, 188 N, 2 S, 1 V, 3 X	D	1	0.354454	0.677227	0
342	3241.15	0	8	2 A, 1239 G, 2 S	1 -, 7370 A, 2 F, 3499 G, 3 P, 3610 S, 2 T, 520 V, 2 X	G	0.996782	0.766873	0.881828	0
343	24.6362	0.000398673	6	1241 P, 2 S	1 -, 1 A, 1 H, 15003 P, 1 R, 2 X	P	0.998391	0.00039976	0.499395	0
344	12.5639	0.0136154	4	1242 C, 1 W	1 -, 15003 C, 3 S, 2 X	C	0.999195	0.00039976	0.499798	0
345	80.2734	1.21154e-14	7	1235 K, 5 N, 3 R	1 -, 2 E, 2 I, 14701 K, 1 Q, 299 R, 3 X	K	0.993564	0.020521	0.507042	0
346	563.623	1.65217e-117	7	1 F, 1242 I	1 -, 1 A, 10280 I, 1 M, 4 T, 4720 V, 2 X	I	0.999195	0.315078	0.657137	0
347	0.572008	0.966123	4	1243 P	1 -, 1 L, 15002 P, 3 S, 2 X	P	1	0.000466387	0.500233	0
348	2229.1	0	9	1242 I, 1 N	1 -, 253 A, 9668 F, 4891 I, 7 L, 2 S, 183 V, 2 X, 2 Y	I	0.999195	0.674129	0.836662	0
350	757.324	2.73891e-155	11	1243 S	1 -, 2 A, 4988 E, 14 F, 207 L, 267 M, 2 N, 9157 S, 8 T, 358 V, 1 W, 4 X	S	1	0.389899	0.69495	0
351	3741.37	0	10	2 A, 1241 V	1 -, 493 A, 1 F, 5052 I, 1 M, 4 N, 1 R, 461 S, 5948 T, 3045 V, 2 X	V	0.998391	0.797122	0.897756	0
352	3501.03	0	12	1235 A, 8 V	1 -, 3223 A, 169 D, 2038 E, 4 I, 11 K, 5 L, 3009 M, 4308 Q, 1364 R, 603 T, 272 V, 2 X	A	0.993564	0.785262	0.889413	0
353	3729.58	0	8	4 N, 1239 S	1 -, 11762 D, 1 E, 3 G, 1 K, 194 N, 3044 S, 1 T, 2 X	S	0.996782	0.797188	0.896985	0
354	1303.78	8.17897e-269	15	1242 L, 1 P	1 -, 2 A, 1 D, 4319 E, 2021 G, 2 I, 1 K, 7022 L, 271 M, 1 P, 1 S, 1 T, 1362 V, 1 W, 2 X, 1 Y	L	0.999195	0.532147	0.765671	0
355	2529.35	0	13	1 H, 1236 N, 5 S, 1 T	1 -, 2 D, 3618 E, 2 G, 60 H, 1 I, 4253 K, 187 M, 4410 N, 2240 Q, 57 R, 3 S, 172 T, 3 X	N	0.994368	0.706176	0.850272	0
356	3538.85	0	8	1243 D	1 -, 169 A, 3235 D, 6345 G, 4980 K, 2 N, 12 R, 262 T, 3 X	D	1	0.784463	0.892231	0
358	1102.42	1.61366e-226	14	5 I, 1238 T	1 -, 2031 A, 2825 H, 272 I, 1362 K, 2 L, 4 N, 2 P, 3 Q, 9 R, 11 S, 7629 T, 64 V, 4 X, 790 Y	T	0.995977	0.491705	0.743841	0
359	3266.89	0	10	1243 P	1 -, 28 A, 2 G, 2023 H, 10 I, 169 N, 3499 P, 4308 Q, 4952 V, 4 X, 13 Y	P	1	0.766873	0.883437	0
360	2275.36	0	12	4 A, 1 G, 1238 V	1 -, 2 A, 2 F, 1 G, 38 I, 169 K, 3618 L, 1 M, 6332 N, 12 S, 1 T, 4829 V, 3 X	V	0.995977	0.67826	0.837119	0
361	0.735811	0.980946	5	1243 G	2 -, 1 E, 15000 G, 2 R, 1 S, 3 X	G	1	0.00059964	0.5003	0
362	15.058	0.0580271	8	1243 R	2 -, 1 C, 2 G, 169 I, 1 K, 1 P, 14829 R, 1 S, 3 X	R	1	0.0119928	0.505996	0
363	135.84	7.55913e-27	6	1243 L	2 -, 659 I, 13519 L, 2 P, 2 S, 821 V, 4 X	L	1	0.0992738	0.549637	0
364	3152.59	0	9	1 G, 1242 V	2 -, 11365 I, 1 K, 2 L, 2 M, 1 S, 3 T, 3628 V, 5 X	V	0.999195	0.758278	0.878737	0
365	124.981	2.76177e-25	5	1243 T	2 -, 2 A, 1 R, 1372 S, 13628 T, 4 X	T	1	0.0920115	0.546006	0
366	1300.65	1.70261e-275	8	1243 V	2 -, 7120 A, 2 I, 1 L, 1 P, 853 S, 4 T, 7022 V, 4 X	V	1	0.532147	0.766074	0
367	125.373	5.81332e-24	7	1243 N	2 -, 2 H, 32 I, 13624 N, 1 S, 1341 T, 5 X, 2 Y	N	1	0.092278	0.546139	0
368	0.90164	0.970103	5	1243 P	2 -, 2 L, 14998 P, 1 R, 2 S, 4 X	P	1	0.000732894	0.500366	0
369	2989.88	0	9	1234 F, 1 L, 8 Y	2 -, 3804 F, 8157 I, 796 L, 1 M, 1 N, 2 T, 2234 V, 4 X, 8 Y	F	0.992759	0.746552	0.869656	0
370	205.841	1.08315e-41	6	1 L, 1242 V	2 -, 1578 A, 1 G, 462 I, 12961 V, 5 X	V	0.999195	0.136451	0.567823	0
375	9359.02	0	12	568 A, 1 P, 649 S, 23 V, 1 X, 1 Y	2 -, 3213 A, 264 E, 2 I, 9924 K, 171 N, 1 P, 34 R, 1 S, 1389 T, 2 V, 6 X	S	0.522124	0.999933	0.761029	0
376	2239.5	0	11	1242 N, 1 Y	2 -, 3 A, 1 B, 3818 D, 6301 E, 16 G, 1 K, 4853 N, 1 S, 2 T, 6 X, 5 Y	N	0.999195	0.676661	0.837928	0
377	2081.59	0	14	1 L, 1242 S	2 -, 2967 A, 170 D, 2034 E, 12 G, 1 H, 1 I, 4207 K, 352 N, 4 Q, 93 R, 5156 S, 1 V, 9 X	S	0.999195	0.656473	0.827834	0
378	3281.06	0	14	1241 K, 1 Q, 1 R	2 -, 6 A, 169 E, 1 G, 8 I, 3493 K, 46 L, 1 M, 9902 P, 1 Q, 11 S, 3 T, 1360 V, 6 X	K	0.998391	0.767273	0.882832	0
379	176.316	2.97665e-33	9	1 A, 1242 V	2 -, 1 D, 239 I, 1 L, 260 M, 1 N, 1260 T, 13239 V, 6 X	V	0.999195	0.117929	0.558562	0
380	3554.41	0	11	1240 L, 1 M, 1 V, 1 X	2 -, 2 D, 1 H, 2 I, 2 K, 3217 L, 445 M, 11313 N, 17 S, 6 X, 2 Y	L	0.997586	0.785662	0.891624	0
382	29.9723	3.97877e-05	6	1240 E, 1 G, 1 Q, 1 V	2 -, 14999 E, 1 K, 1 Q, 6 X	E	0.997586	0.000666267	0.499126	0
384	37.873	1.83703e-05	9	1243 E	2 -, 263 D, 14564 E, 1 G, 1 K, 1 L, 169 N, 1 R, 1 V, 6 X	E	1	0.0296489	0.514824	0
385	0.903633	0.924039	4	1243 P	2 -, 14998 P, 1 R, 2 S, 6 X	P	1	0.000732894	0.500366	0
386	12.8122	0.0122308	4	1 L, 1242 P	2 -, 2 A, 15000 P, 5 X	P	0.999195	0.00059964	0.499898	0
387	9.51539	0.1466	6	1240 F, 3 L	2 -, 14937 F, 10 L, 53 S, 1 V, 5 X, 1 Y	F	0.997586	0.00479712	0.501192	0
388	0.982599	0.986263	6	1243 G	3 -, 1 A, 1 D, 14997 G, 1 R, 1 S, 5 X	G	1	0.00079952	0.5004	0
389	882.463	3.42308e-185	8	1 -, 1239 D, 3 G	2 -, 1 A, 8648 D, 6346 E, 2 G, 1 N, 1 S, 3 T, 5 X	D	0.996782	0.423812	0.710297	0
390	40.0184	1.24861e-06	7	1 -, 3 F, 1239 S	2 -, 2 C, 1 G, 1 N, 2 R, 14995 S, 6 X	S	0.996782	0.000932774	0.498857	0
391	262.261	4.32097e-52	8	1 -, 10 F, 1232 Y	2 -, 3 C, 1 D, 6 F, 2 H, 2035 N, 2 S, 6 X, 12952 Y	Y	0.99115	0.137051	0.564101	0
392	15.5122	0.0166259	6	1 -, 1239 I, 2 V, 1 X	2 -, 14815 I, 89 L, 2 M, 2 T, 94 V, 5 X	I	0.996782	0.0129256	0.504854	0
393	468.867	2.6476e-95	9	1 -, 3 E, 1239 V	2 -, 1 A, 1 E, 2 G, 3981 I, 6 L, 19 M, 8 T, 10983 V, 6 X	V	0.996782	0.268239	0.632511	0
394	2184.59	0	7	1 -, 1 G, 2 I, 1239 V	2 -, 1 F, 10049 I, 1 M, 1 R, 4950 V, 5 X	V	0.996782	0.670198	0.83349	0
395	3.38209	0.33638	3	1 -, 1242 G	2 -, 15000 G, 2 V, 5 X	G	0.999195	0.00059964	0.499898	0
396	3509	0	14	1 -, 1 E, 1 I, 3 M, 1236 R, 1 T	2 -, 4214 A, 1 D, 1 G, 1958 I, 5 K, 4 L, 1 Q, 3276 R, 4 S, 193 T, 5343 V, 7 X	R	0.994368	0.781731	0.88805	0
397	423.007	1.18689e-84	10	1 -, 5 E, 1232 G, 3 K, 1 R, 1 V	2 -, 1 A, 4 D, 3614 E, 11379 G, 1 K, 1 Q, 2 S, 5 X	G	0.99115	0.241855	0.616503	0
398	3978.68	0	10	1 -, 1221 D, 9 E, 10 G, 1 H, 1 N	2 -, 2811 D, 7575 E, 10 G, 2 K, 794 N, 3623 P, 1 S, 187 T, 4 X	D	0.982301	0.812712	0.897507	0
399	1920.45	0	13	1 -, 1 E, 1 F, 1240 K	2 -, 9 A, 4 E, 3638 G, 4 H, 5469 K, 1136 N, 3040 Q, 4 R, 1521 S, 177 T, 1 V, 4 X	K	0.997586	0.635619	0.816603	0
400	1381.95	7.81397e-291	10	1 -, 1 H, 2 L, 1238 Q, 1 R	3 -, 7663 A, 261 K, 6853 Q, 169 R, 6 S, 46 T, 4 V, 4 X	Q	0.995977	0.543407	0.769692	0
401	3268.11	0	7	1 -, 1240 I, 2 V	3 -, 1 F, 3486 I, 11501 L, 1 M, 2 S, 11 V, 4 X	I	0.997586	0.767739	0.882663	0
402	3538.36	0	8	1 -, 1 I, 1238 N, 2 S, 1 T	3 -, 2 I, 9951 K, 3225 N, 1 P, 16 R, 2 S, 1805 T, 4 X	N	0.995977	0.785129	0.890553	0
403	3463.04	0	11	1 -, 1241 H, 1 Q	3 -, 2 F, 3303 H, 2039 I, 9291 L, 1 M, 2 P, 1 Q, 1 R, 1 V, 4 X, 361 Y	H	0.998391	0.779932	0.889162	0
404	2233.62	0	12	1 -, 1242 H	5 -, 1 C, 83 D, 1 G, 4863 H, 4167 N, 2 P, 173 Q, 1 R, 5702 S, 2 T, 6 X, 3 Y	H	0.999195	0.675994	0.837595	0
405	27.1281	0.000137021	6	1 -, 3 R, 1239 W	5 -, 2 C, 1 G, 1 L, 1 R, 14994 W, 5 X	W	0.996782	0.0009994	0.498891	0
406	2991.2	0	8	1 -, 1220 H, 1 P, 21 Y	6 -, 9203 F, 3660 H, 3 L, 3 S, 3 V, 6 X, 2125 Y	H	0.981496	0.756146	0.868821	0
407	142.771	1.33497e-27	7	1 -, 1236 K, 6 R	6 -, 1 E, 13315 K, 1 M, 3 Q, 1674 R, 4 T, 5 X	K	0.994368	0.112866	0.553617	0
409	4.14921	0.656492	6	2 -, 1241 G	6 -, 1 A, 2 E, 14994 G, 1 R, 1 V, 4 X	G	0.998391	0.0009994	0.499695	0
410	21.4777	0.00312384	7	2 -, 1 K, 1 N, 1239 S	6 -, 2 G, 1 I, 1 N, 2 R, 14991 S, 6 X	S	0.996782	0.00119928	0.498991	0
413	39.6201	8.902e-06	9	2 -, 2 C, 1 D, 1238 G	8 -, 1 A, 2 E, 14986 G, 5 R, 2 S, 1 W, 4 X	G	0.995977	0.00153241	0.498755	0
414	388.958	4.30528e-79	8	2 -, 1241 K	10 -, 6 E, 11361 K, 1 L, 1 N, 3615 Q, 7 R, 5 T, 3 X	K	0.998391	0.243054	0.620723	0
415	3279.99	0	7	2 -, 1239 A, 2 S	10 -, 3493 A, 6 I, 168 L, 11328 M, 1 V, 3 X	A	0.996782	0.767273	0.882027	0
416	22.9632	0.000808903	6	2 -, 1241 F	10 -, 1 C, 14742 F, 12 I, 237 L, 2 V, 5 X	F	0.998391	0.0177893	0.50809	0
418	1378.12	7.26097e-288	12	2 -, 1 P, 1240 T	10 -, 6653 A, 2 G, 3 I, 1 K, 6 N, 1 P, 169 Q, 1 R, 1372 S, 6786 T, 2 V, 3 X	T	0.997586	0.547871	0.772729	0
419	68.9043	6.85837e-13	6	2 -, 1 A, 1 I, 8 S, 1231 T	11 -, 1 A, 2 I, 5 P, 4 S, 14983 T, 3 X	T	0.990346	0.00173229	0.496039	0
420	3727.06	0	12	2 -, 1237 L, 4 W	11 -, 6337 A, 1 E, 3 F, 3 I, 3038 L, 3781 M, 2 S, 4 T, 267 V, 187 W, 4 X, 1371 Y	L	0.995173	0.797588	0.896381	0
421	3434.34	0	7	2 -, 1240 K, 1 R	11 -, 1 G, 4 I, 3318 K, 5 Q, 11664 R, 2 S, 4 X	K	0.997586	0.778933	0.88826	0
422	97.9168	2.90336e-18	7	2 -, 1232 G, 9 V	11 -, 1 A, 1 C, 14988 G, 1 P, 3 R, 1 V, 3 X	G	0.99115	0.00139916	0.496275	0
423	7.06983	0.529118	8	2 -, 1241 A	11 -, 14926 A, 1 E, 1 M, 1 P, 1 Q, 6 T, 58 V, 4 X	A	0.998391	0.00553002	0.501961	0
424	3351.98	0	5	2 -, 1214 Q, 27 R	24 -, 168 E, 5236 K, 3231 Q, 6346 R, 4 X	Q	0.976669	0.784729	0.880699	0
425	301.214	5.49028e-63	5	2 -, 2 E, 25 K, 1214 R	24 -, 2 K, 14974 R, 2 T, 7 X	R	0.976669	0.00233193	0.489501	0
426	3362.92	0	10	2 -, 1240 L, 1 W	24 -, 2 I, 1 K, 3399 L, 11572 M, 1 N, 1 R, 3 T, 1 V, 5 X	L	0.997586	0.773536	0.885561	0
427	154.615	2.13428e-29	8	2 -, 1221 A, 1 E, 2 G, 1 T, 16 V	24 -, 14967 A, 2 P, 1 S, 1 T, 9 V, 5 X	A	0.982301	0.00279832	0.49255	0
428	3751.69	0	8	2 -, 1241 A	25 -, 3038 A, 11312 I, 2 L, 1 N, 5 S, 2 T, 619 V, 5 X	A	0.998391	0.797588	0.89799	0
429	26.7003	6.52414e-05	5	2 -, 1 I, 1240 L	25 -, 14809 L, 169 M, 1 S, 5 X	L	0.997586	0.0133253	0.505456	0
430	0.66706	0.955328	4	2 -, 1241 G	26 -, 2 E, 14975 G, 1 R, 5 X	G	0.998391	0.00226531	0.500328	0
431	128.209	6.64869e-24	8	2 -, 1241 D	26 -, 4 A, 1 C, 13570 D, 1383 E, 15 G, 2 H, 3 N, 5 X	D	0.998391	0.0958758	0.547133	0
432	1.99526	0.960102	7	2 -, 8 A, 1233 T	26 -, 122 A, 6 I, 1 P, 3 S, 14842 T, 3 V, 6 X	T	0.991955	0.0111267	0.501541	0
433	73.5845	7.506e-14	6	2 -, 1234 A, 2 T, 5 V	26 -, 14973 A, 2 G, 1 P, 1 V, 6 X	A	0.992759	0.00239856	0.497579	0
434	0.830928	0.975019	5	2 -, 1241 W	26 -, 1 C, 1 D, 2 R, 14973 W, 6 X	W	0.998391	0.00239856	0.500395	0
435	31.4423	0.000248508	9	2 -, 2 A, 1238 D, 1 G	50 -, 14944 D, 1 E, 1 G, 1 H, 1 N, 2 V, 8 X, 1 Y	D	0.995977	0.00433073	0.500154	0
436	31.1365	8.80355e-06	5	2 -, 1236 F, 4 L, 1 S	50 -, 14945 F, 1 I, 5 L, 8 X	F	0.994368	0.00426411	0.499316	0
437	14.5711	0.00567868	4	2 -, 1241 G	50 -, 14798 G, 4 R, 149 S, 8 X	G	0.998391	0.0140582	0.506225	0
438	14.0462	0.00714894	4	2 -, 1 P, 1240 S	50 -, 3 F, 14948 S, 8 X	S	0.997586	0.00406423	0.500825	0
439	2439	0	9	2 -, 1240 I, 1 V	51 -, 171 A, 1 F, 4513 I, 3592 L, 10 M, 1 P, 1 Q, 6661 V, 8 X	I	0.997586	0.699314	0.84845	0
440	1.8735	0.599072	3	2 -, 1241 G	51 -, 14949 G, 1 R, 8 X	G	0.998391	0.0039976	0.501194	0
441	27.4784	4.67305e-06	3	2 -, 1238 G, 3 R	51 -, 14949 G, 1 R, 8 X	G	0.995977	0.0039976	0.499988	0
442	175.698	8.23557e-34	8	2 -, 3 A, 2 F, 4 I, 2 L, 1230 V	51 -, 246 A, 165 F, 1 G, 7 I, 1444 L, 27 M, 13058 V, 10 X	V	0.989541	0.129989	0.559765	0
443	224.368	1.21819e-45	6	2 -, 1227 F, 14 L	51 -, 1 A, 12365 F, 2579 L, 2 S, 1 V, 10 X	F	0.987128	0.176161	0.581644	0
444	4523.02	0	10	2 -, 3 I, 1236 N, 1 S, 1 Y	51 -, 3 A, 2 I, 1 K, 1 M, 2484 N, 1 P, 12457 T, 9 X	N	0.994368	0.834499	0.914434	0
445	25.9954	3.17123e-05	4	2 -, 1 F, 1 P, 1239 S	52 -, 14949 S, 8 X	S	0.996782	0.0039976	0.50039	0
446	3017.7	0	9	2 -, 1233 I, 1 L, 5 R, 2 V	54 -, 32 A, 20 F, 3782 I, 3662 L, 27 M, 4 T, 7419 V, 9 X	I	0.991955	0.748018	0.869986	0
447	14.7778	0.0220568	6	2 -, 1240 G, 1 W	55 -, 2 A, 1 E, 14938 G, 4 R, 9 X	G	0.997586	0.0047305	0.501158	0
448	494.974	9.64621e-103	7	2 -, 1 E, 1198 K, 1 N, 35 R, 6 T	56 -, 1 E, 14940 K, 1 N, 1 Q, 1 R, 9 X	K	0.963797	0.00459724	0.484197	0
449	967.196	2.17503e-201	10	2 -, 1241 A	56 -, 8189 A, 425 G, 5 I, 4285 L, 2027 M, 1 P, 5 S, 2 T, 3 V, 11 X	A	0.998391	0.454394	0.726393	0
450	402.082	6.7173e-82	8	2 -, 1 G, 69 I, 1 L, 1170 V	56 -, 4 A, 752 I, 3615 L, 1 S, 1 T, 10570 V, 10 X	V	0.941271	0.295756	0.618513	0
451	34.5558	1.35525e-05	7	2 -, 1237 H, 1 L, 2 P, 1 T	56 -, 14937 H, 1 L, 1 N, 1 P, 11 X, 2 Y	H	0.995173	0.00479712	0.499985	0
452	21.7901	0.00276089	7	2 -, 1 H, 1240 Q	57 -, 1 H, 1 K, 5 M, 3 P, 14770 Q, 163 T, 9 X	Q	0.997586	0.0159238	0.506755	0
453	693.896	1.42784e-145	7	2 -, 1 A, 1240 V	57 -, 1 A, 1 F, 5458 I, 6 L, 2 T, 9474 V, 10 X	V	0.997586	0.368779	0.683183	0
454	20.6585	0.00211258	6	2 -, 1237 F, 3 L, 1 W	57 -, 14931 F, 1 I, 8 L, 3 S, 9 X	F	0.995173	0.00519688	0.500185	0
455	19.4985	0.000627086	4	2 -, 1 A, 1239 G, 1 R	57 -, 14941 G, 1 R, 10 X	G	0.996782	0.00453061	0.500656	0
456	3572.25	0	10	2 -, 2 C, 1 D, 1237 G, 1 S	57 -, 3933 A, 3207 G, 1 P, 2 R, 3573 S, 4227 T, 1 V, 8 X	G	0.995173	0.786328	0.890751	0
457	608.102	4.23992e-126	8	6 -, 1236 A, 1 E	57 -, 9960 A, 1 F, 3609 I, 1 N, 1 T, 1373 V, 7 X	A	0.994368	0.336398	0.665383	0
458	3117.47	0	7	6 -, 1236 F, 1 R	57 -, 3634 F, 2 H, 4 S, 1 V, 7 X, 11304 Y	F	0.994368	0.757879	0.876124	0
459	3515.48	0	10	7 -, 1 K, 1234 R, 1 X	57 -, 1 A, 1 E, 7899 G, 257 K, 1 N, 169 Q, 3212 R, 2 S, 3402 T, 8 X	R	0.992759	0.785995	0.889377	0
460	6379.79	0	11	7 -, 1 A, 1 M, 1 S, 1233 T	57 -, 5630 A, 169 G, 10 I, 65 L, 1 N, 1 R, 3212 S, 1562 T, 4295 V, 7 X	T	0.991955	0.895929	0.943942	0
461	597.958	6.70232e-125	7	7 -, 1 I, 1235 L	58 -, 3609 A, 2 I, 9962 L, 1368 M, 1 T, 2 V, 7 X	L	0.993564	0.336265	0.664914	0
462	87.9044	1.85083e-17	5	7 -, 1227 F, 1 I, 8 L	58 -, 14940 F, 2 L, 2 S, 7 X	F	0.987128	0.00459724	0.495863	0
463	2027.2	0	8	7 -, 1236 G	59 -, 1 C, 5196 G, 11 N, 1 P, 2 R, 9731 S, 1 T, 7 X	G	0.994368	0.653808	0.824088	0
464	13.554	0.0088635	4	7 -, 1235 G, 1 R	59 -, 14942 G, 1 S, 7 X	G	0.993564	0.00446399	0.499014	0
465	3265.4	0	4	7 -, 1236 M	59 -, 170 L, 3465 M, 11308 V, 7 X	M	0.994368	0.769139	0.881753	0
466	7.46063	0.188574	5	7 -, 1236 S	60 -, 72 N, 1 P, 14868 S, 7 X, 1 Y	S	0.994368	0.00939436	0.501881	0
467	1.49769	0.827051	4	7 -, 1236 W	61 -, 1 R, 14938 W, 8 X, 1 Y	W	0.994368	0.0047305	0.499549	0
468	2415.94	0	11	7 -, 1205 I, 1 M, 30 V	63 -, 3 A, 1 C, 257 F, 4290 I, 17 L, 1354 M, 2 P, 1 S, 7875 T, 1138 V, 8 X	I	0.969429	0.714171	0.8418	0
469	3351.54	0	7	7 -, 1236 T	63 -, 993 I, 2 L, 9922 M, 258 S, 3378 T, 386 V, 7 X	T	0.994368	0.774935	0.884652	0
470	3223.24	0	4	7 -, 1230 Q, 6 R	65 -, 10100 K, 3468 Q, 1370 R, 6 X	Q	0.989541	0.768939	0.87924	0
471	3531.41	0	9	7 -, 1236 G	67 -, 1 A, 1 F, 3207 G, 11548 I, 3 L, 1 M, 3 T, 173 V, 5 X	G	0.994368	0.786328	0.890348	0
472	1016.6	4.97291e-212	10	7 -, 1224 L, 2 Q, 9 R, 1 V	70 -, 7 E, 6 F, 6316 G, 169 I, 8433 L, 2 M, 1 R, 5 X	L	0.984714	0.438137	0.711426	0
474	12.8223	0.0050371	3	7 -, 1 A, 1235 G	82 -, 14918 G, 9 X	G	0.993564	0.00606303	0.499813	0
475	3207.78	0	9	7 -, 1224 A, 4 T, 8 V	92 -, 3442 A, 1 C, 1076 F, 1671 I, 293 L, 7 S, 262 T, 8161 V, 4 X	A	0.984714	0.770671	0.877693	0
476	465.066	1.72135e-94	9	7 -, 5 E, 1231 L	103 -, 2077 I, 11142 L, 1 M, 1 P, 1 S, 1 T, 1678 V, 5 X	L	0.990346	0.257645	0.623996	0
477	599.859	2.24501e-123	9	7 -, 1235 L, 1 P	104 -, 1 C, 1 H, 3584 I, 9939 L, 4 M, 1 P, 3 T, 1368 V, 4 X	L	0.993564	0.337797	0.665681	0
478	2414.9	0	11	7 -, 1 F, 1233 L, 2 P	106 -, 1 A, 173 I, 4565 L, 226 M, 2 S, 9889 T, 42 V, 1 W, 4 X	L	0.991955	0.695849	0.843902	0
479	1.83003	0.934648	6	7 -, 1 R, 1235 W	108 -, 1 C, 1 L, 1 P, 5 R, 14887 W, 6 X	W	0.993564	0.00812846	0.500846	0
480	3520.67	0	8	7 -, 1 I, 1231 M, 1 R, 1 T, 2 V	108 -, 6967 I, 4549 L, 3209 M, 1 P, 171 V, 4 X	M	0.990346	0.786195	0.88827	0
481	1.08731	0.955221	5	7 -, 1236 G	109 -, 2 A, 1 E, 14892 G, 1 R, 4 X	G	0.994368	0.00779532	0.501082	0
483	16.9934	0.0174389	7	7 -, 1235 N, 1 S	112 -, 2 D, 14693 N, 187 Q, 9 S, 1 T, 4 X, 1 Y	N	0.993564	0.021054	0.507309	0
484	3537.34	0	8	7 -, 1235 A, 1 V	114 -, 3205 A, 2 L, 5 M, 1 P, 11250 S, 428 T, 4 X	A	0.993564	0.786461	0.890013	0
485	244.283	4.56167e-49	7	8 -, 1 G, 1 L, 1233 R	118 -, 1 H, 2272 K, 12611 R, 1 S, 6 X	R	0.991955	0.159771	0.575863	0
486	3496.34	0	9	9 -, 1 B, 1226 D, 1 G, 5 N, 1 Y	121 -, 3207 D, 1 E, 2 G, 1 I, 3834 N, 7839 S, 4 X	D	0.986323	0.786328	0.886326	0
487	3530.93	0	10	9 -, 1234 R	182 -, 29 A, 260 G, 16 I, 15 K, 180 M, 2 P, 3192 R, 1 S, 11127 T, 5 X	R	0.992759	0.787328	0.890044	0
488	21.4106	0.00154754	6	9 -, 1 L, 1233 S	184 -, 3 L, 32 P, 1 R, 14618 S, 167 T, 4 X	S	0.991955	0.026051	0.509003	0
489	3242.47	0	8	9 -, 1232 I, 2 V	188 -, 30 F, 3463 I, 1 K, 7824 L, 3489 M, 3 P, 8 V, 3 X	I	0.99115	0.769272	0.880211	0
490	2546.81	0	7	9 -, 1229 A, 5 D	203 -, 4374 A, 1 L, 1 P, 10426 S, 1 T, 3 X	A	0.988737	0.708575	0.848656	0
491	3642.83	0	10	9 -, 1228 L, 4 M, 2 W	472 -, 3 A, 1982 F, 5 I, 3078 L, 5886 M, 1 R, 2 T, 3576 V, 4 X	L	0.987932	0.794923	0.891428	0
493	4073.28	0	6	9 -, 1232 F, 2 L	480 -, 7861 C, 2735 F, 3759 L, 167 M, 2 S, 5 X	F	0.99115	0.817776	0.904463	0
494	3522.12	0	10	10 -, 1233 L	480 -, 2 A, 1 E, 2 F, 7727 I, 3191 L, 3 M, 1 N, 2 T, 3597 V, 3 X	L	0.991955	0.787394	0.889675	0
495	574.375	3.1282e-115	12	10 -, 1218 A, 1 P, 4 T, 10 V	526 -, 9888 A, 1 E, 1 G, 4 I, 3682 L, 3 M, 4 S, 17 T, 877 V, 1 W, 5 X	A	0.979887	0.341195	0.660541	0
496	15093.8	0	8	10 -, 63 I, 1 L, 1169 T	527 -, 1 F, 1 G, 2000 I, 262 L, 5 M, 10 T, 12200 V, 3 X	T	0.940467	0.999334	0.9699	0
497	27.4151	1.63844e-05	4	10 -, 1233 G	534 -, 1 D, 14469 G, 2 R, 3 X	G	0.991955	0.0359784	0.513967	0
498	2398.61	0	12	10 -, 1231 G, 1 R, 1 S	536 -, 3 A, 4 F, 4546 G, 2938 I, 2674 L, 1600 M, 1 P, 2 T, 2702 V, 3 X	G	0.990346	0.697115	0.843731	0
499	492.323	2.5304e-100	9	10 -, 1 A, 2 I, 1 L, 2 T, 1227 V	538 -, 3 A, 1 F, 3824 I, 1 L, 2 M, 10636 V, 3 X, 1 Y	V	0.987128	0.291359	0.639243	0
500	3563.81	0	9	10 -, 1233 L	574 -, 2 A, 1 F, 11 I, 3153 L, 196 M, 1 P, 2 S, 11066 T, 3 X	L	0.991955	0.789926	0.89094	0
501	15217.9	0	10	12 -, 2 A, 2 I, 14 L, 29 M, 1184 V	576 -, 428 I, 13810 L, 165 M, 1 P, 3 Q, 1 T, 21 V, 1 W, 3 X	V	0.952534	0.998601	0.975568	0
502	2326.8	0	6	13 -, 1224 F, 5 S, 1 V	588 -, 4675 F, 2 H, 1 S, 5 X, 9738 Y	F	0.984714	0.68852	0.836617	0
503	82.3799	5.43394e-14	9	13 -, 1 I, 1224 L, 5 S	599 -, 4 F, 1 I, 14391 L, 2 M, 2 P, 1 R, 1 S, 1 V, 7 X	L	0.984714	0.0411753	0.512945	0
505	10065.8	0	11	25 -, 1 P, 1217 T	606 -, 2727 A, 1327 F, 1 G, 6 I, 160 L, 6 N, 4 S, 625 T, 9543 V, 4 X	T	0.979083	0.958358	0.968721	0
506	4002.03	0	13	25 -, 2 D, 1 H, 1 M, 1214 N	617 -, 260 A, 155 G, 4 I, 3 L, 7580 M, 2729 N, 188 S, 1335 T, 2132 V, 2 W, 4 X	N	0.976669	0.818176	0.897423	0
507	47.5019	3.16407e-07	9	25 -, 3 A, 1 G, 2 M, 1 S, 1211 V	630 -, 6 A, 2 C, 3 G, 6 I, 2 L, 2 M, 14354 V, 4 X	V	0.974256	0.0436405	0.508948	0
508	3606.52	0	12	28 -, 1207 H, 1 M, 1 N, 2 Q, 4 Y	782 -, 1 E, 154 G, 3011 H, 3 L, 10759 Q, 26 R, 259 S, 1 W, 6 X, 7 Y	H	0.971038	0.799387	0.885212	0
509	32.6442	0.000600719	11	29 -, 1213 A, 1 L	849 -, 14127 A, 3 D, 1 F, 6 G, 1 L, 2 P, 1 R, 11 S, 2 T, 2 V, 4 X	A	0.975865	0.0587647	0.517315	0

## Sheet: SLEV
Site	Chi-square value	p-value	Degree of freedom	Group1 Residues	Group2 Residues	Diagnostic Residue	Sensitivity	Specificity	Average	if average >=0.98
6	15820.9	0	11	2 -, 187 T	444 -, 1 E, 1 F, 7965 I, 3 K, 7 L, 3978 M, 1 N, 2 R, 3 T, 3649 V, 9 X	T	0.989418	0.999813	0.994616	1
21	14724.5	0	10	2 -, 186 I, 1 N	136 -, 1 A, 1 F, 1 G, 17 I, 6 L, 5 M, 15892 V, 1 W, 3 X	I	0.984127	0.998942	0.991534	1
33	4764.59	0	10	2 -, 187 V	36 -, 2 A, 1 E, 4251 I, 21 L, 3 N, 1 P, 3 S, 11311 T, 428 V, 6 X	V	0.989418	0.973355	0.981386	1
36	8365.12	0	10	2 -, 187 P	30 -, 5 D, 8 E, 12949 K, 1219 N, 169 P, 1631 Q, 28 R, 18 S, 1 T, 5 X	P	0.989418	0.989479	0.989448	1
37	16001.5	0	9	2 -, 187 E	30 -, 7770 D, 1 E, 1389 G, 1 K, 6801 N, 1 R, 64 S, 1 T, 5 X	E	0.989418	0.999938	0.994678	1
45	15747.6	0	6	2 -, 187 V	30 -, 5 F, 11753 L, 4265 M, 1 P, 4 V, 5 X	V	0.989418	0.999751	0.994584	1
67	16002	0	7	2 -, 187 T	29 -, 4479 D, 57 E, 150 H, 1 K, 11343 N, 1 T, 3 X	T	0.989418	0.999938	0.994678	1
83	15108.2	0	14	2 -, 187 T	26 -, 159 A, 3203 D, 1309 E, 3 G, 2156 K, 4 L, 184 M, 2754 N, 2036 P, 4 Q, 68 S, 12 T, 4142 V, 3 X	T	0.989418	0.999253	0.994335	1
86	6597.57	0	12	2 -, 187 S	24 -, 4261 A, 2 G, 2 H, 1 L, 168 N, 1 P, 11328 Q, 4 R, 262 S, 5 T, 2 V, 3 X	S	0.989418	0.983689	0.986554	1
89	14926.4	0	15	2 -, 3 A, 184 T	24 -, 2957 A, 3 C, 168 D, 5 G, 2 H, 1 K, 6356 N, 1 P, 1631 Q, 3618 R, 1278 S, 11 T, 4 V, 1 W, 3 X	T	0.973545	0.999315	0.98643	1
132	15096.4	0	16	2 -, 2 K, 185 R	4 A, 3 C, 735 H, 1345 I, 3037 K, 2 L, 1 M, 2 N, 5106 P, 167 Q, 12 R, 10 S, 6 T, 21 V, 7 X, 5605 Y	R	0.978836	0.999253	0.989044	1
146	6630.03	0	5	2 -, 187 S	11508 -, 24 A, 3047 P, 259 S, 1219 T, 6 X	S	0.989418	0.983876	0.986647	1
148	16078.9	0	10	2 -, 186 D, 1 E	2 D, 259 H, 2 I, 1374 N, 2 P, 3626 S, 10622 T, 169 V, 7 X	D	0.984127	0.999875	0.992001	1
150	16164.5	0	10	2 -, 3 S, 184 T	173 A, 7700 D, 7896 E, 1 F, 262 G, 20 N, 1 T, 3 V, 7 X	T	0.973545	0.999938	0.986741	1
159	16077.1	0	12	2 -, 187 E	2050 -, 1240 A, 3 F, 3869 G, 11 I, 2 M, 4 P, 3 R, 1365 S, 7496 T, 15 V, 5 X	E	0.989418	1	0.994709	1
161	5398.73	0	16	2 -, 187 I	7 -, 2393 A, 254 E, 1 F, 9286 H, 361 I, 8 L, 18 M, 5 N, 2 P, 2038 Q, 5 R, 1 S, 85 T, 1587 V, 6 X, 6 Y	I	0.989418	0.977526	0.983472	1
164	15991.9	0	13	2 -, 186 N, 1 T	169 -, 53 A, 1 D, 3876 E, 2 G, 1434 I, 4 K, 4 M, 2 P, 1244 S, 9263 T, 5 V, 6 X	N	0.984127	1	0.992063	1
172	15193.8	0	8	2 -, 187 S	1 A, 168 D, 1 I, 1 Q, 2 R, 13 S, 15869 T, 8 X	S	0.989418	0.999191	0.994304	1
182	16251.2	0	9	2 -, 187 M	172 F, 15877 L, 1 P, 1 R, 1 S, 2 V, 8 X, 1 Y	M	0.989418	1	0.994709	1
190	15745.5	0	7	1 -, 188 I	5 F, 6 I, 9378 L, 3628 M, 2 P, 3038 V, 6 X	I	0.994709	0.999626	0.997168	1
194	15951	0	7	1 -, 188 A	1 -, 3 A, 15883 P, 1 Q, 2 S, 2 T, 168 V, 3 X	A	0.994709	0.999813	0.997261	1
202	6743.15	0	11	1 -, 187 D, 1 H	4284 A, 263 D, 11330 E, 1 G, 1 L, 173 N, 5 R, 1 T, 1 V, 4 X	D	0.989418	0.983627	0.986522	1
206	16251.2	0	8	189 F	169 A, 1 I, 10231 L, 5650 M, 2 S, 3 V, 1 W, 6 X	F	1	1	1	1
216	15910.3	0	10	1 F, 188 N	167 D, 15875 H, 1 L, 4 N, 1 P, 1 Q, 6 R, 2 V, 5 X, 1 Y	N	0.994709	0.999751	0.99723	1
218	15658.6	0	6	188 D, 1 E	6 D, 4546 E, 2 H, 7 L, 1 P, 11497 Q, 4 X	D	0.994709	0.999626	0.997168	1
234	16250.5	0	17	189 D	1239 A, 2025 E, 2 F, 262 G, 1 H, 25 I, 11 K, 149 L, 1 M, 15 N, 18 P, 3614 Q, 3 R, 5355 S, 250 T, 3089 V, 4 X	D	1	1	1	1
256	6638.72	0	9	189 T	4992 D, 6343 E, 1 F, 1 G, 27 K, 144 R, 4281 S, 266 T, 3 X, 5 Y	T	1	0.98344	0.99172	1
277	6623.82	0	7	189 A	267 A, 1 F, 1 G, 9956 I, 3 L, 2 N, 5829 V, 4 X	A	1	0.983378	0.991689	1
278	8416.97	0	13	189 T	1 A, 1380 D, 4536 E, 1 H, 1 K, 5 L, 2 P, 9954 Q, 1 R, 3 S, 172 T, 1 V, 4 X, 2 Y	T	1	0.989292	0.994646	1
279	15827.1	0	13	189 V	8 A, 3034 F, 11 I, 169 K, 5 L, 3919 M, 1663 N, 1 Q, 1 R, 1375 S, 4618 T, 5 V, 5 X, 1249 Y	V	1	0.999689	0.999844	1
282	15269.8	0	6	189 S	12582 -, 261 A, 3200 N, 12 S, 4 T, 1 V, 3 X	S	1	0.999253	0.999626	1
284	15910.2	0	11	189 L	1 D, 262 G, 1 I, 4 L, 1 M, 5133 N, 1 P, 26 S, 6343 T, 4285 V, 5 X, 1 Y	L	1	0.999751	0.999875	1
287	16251	0	11	1 E, 188 Q	6 A, 11348 F, 1 I, 3 L, 1 N, 241 S, 4280 T, 3 V, 6 X, 174 Y	Q	0.994709	1	0.997354	1
298	16207.8	0	8	188 A, 1 S	1 G, 12 I, 11462 L, 17 M, 3 P, 1 S, 4562 V, 5 X	A	0.994709	1	0.997354	1
300	8322.99	0	5	189 L	3 I, 1 K, 176 L, 15875 M, 3 T, 5 X	L	1	0.989043	0.994522	1
303	16251.7	0	3	1 F, 188 V	16059 L, 4 X	V	0.994709	1	0.997354	1
304	14330.2	0	11	189 K	1240 A, 2021 E, 1 G, 1 H, 2 I, 25 K, 6649 Q, 1639 R, 3 S, 4476 T, 1 V, 5 X	K	1	0.998444	0.999222	1
314	16250.9	0	12	188 D, 1 G	13 A, 4 I, 4 K, 717 L, 4 N, 5 P, 12 Q, 2 R, 4575 S, 10723 T, 4 X	D	0.994709	1	0.997354	1
315	15583.6	0	9	1 C, 188 S	264 A, 176 D, 1207 E, 9336 G, 3053 K, 2014 N, 1 R, 8 S, 4 X	S	0.994709	0.999502	0.997105	1
320	14749.4	0	16	1 C, 188 S	1 -, 1308 A, 1369 D, 4311 E, 6 F, 4 G, 3 H, 24 I, 2032 K, 2916 L, 3 M, 13 R, 19 S, 261 T, 3789 V, 4 X	S	0.994709	0.998817	0.996763	1
332	15583.5	0	8	189 I	2 A, 2 F, 8 I, 6344 L, 1 M, 1 Q, 264 T, 9437 V, 4 X	I	1	0.999502	0.999751	1
341	16164.6	0	9	1 C, 1 I, 187 N	10932 D, 1 E, 5122 G, 1 H, 1 N, 2 S, 1 V, 3 X	N	0.989418	0.999938	0.994678	1
345	10077.4	0	7	1 -, 188 R	2 E, 2 I, 15936 K, 5 N, 1 Q, 114 R, 3 X	R	0.994709	0.992903	0.993806	1
350	8484.58	0	11	1 -, 188 V	2 A, 4988 E, 14 F, 207 L, 267 M, 2 N, 10400 S, 8 T, 170 V, 1 W, 4 X	V	0.994709	0.989417	0.992063	1
353	15270.5	0	8	1 -, 1 K, 186 N, 1 T	11762 D, 1 E, 3 G, 12 N, 4283 S, 2 X	N	0.984127	0.999253	0.99169	1
355	16250.8	0	13	1 -, 1 I, 187 M	2 D, 3618 E, 2 G, 61 H, 4253 K, 5646 N, 2240 Q, 57 R, 8 S, 173 T, 3 X	M	0.989418	1	0.994709	1
374	10225.6	0	13	2 -, 187 G	6 A, 4311 D, 3515 E, 110 G, 2 H, 1 I, 2034 K, 1356 N, 1 R, 1231 S, 3478 T, 6 X, 12 Y	G	0.989418	0.993152	0.991285	1
377	8619.97	0	14	2 -, 1 H, 186 N	2967 A, 170 D, 2034 E, 12 G, 1 I, 4207 K, 1 L, 166 N, 4 Q, 93 R, 6398 S, 1 V, 9 X	N	0.984127	0.989666	0.986896	1
380	6832.65	0	11	2 -, 2 I, 185 M	2 D, 1 H, 2 K, 4457 L, 261 M, 11313 N, 17 S, 1 V, 7 X, 2 Y	M	0.978836	0.983751	0.981294	1
383	8442.39	0	11	2 -, 1 G, 186 V	8799 A, 2 D, 2 E, 2 G, 7 I, 4687 L, 1229 M, 1 P, 1156 T, 171 V, 7 X	V	0.984127	0.989354	0.986741	1
398	16193.1	0	10	2 -, 187 T	1 -, 4032 D, 7584 E, 20 G, 1 H, 2 K, 795 N, 3623 P, 1 S, 4 X	T	0.989418	1	0.994709	1
403	8276.53	0	11	2 -, 1 F, 186 Y	2 -, 1 F, 4544 H, 2039 I, 9291 L, 1 M, 2 P, 2 Q, 1 R, 1 V, 4 X, 175 Y	Y	0.984127	0.989105	0.986616	1
416	12674.3	0	6	2 -, 187 L	10 -, 1 C, 15983 F, 12 I, 50 L, 2 V, 5 X	L	0.989418	0.996887	0.993153	1
417	14506.3	0	12	2 -, 183 A, 4 V	10 -, 18 A, 11572 E, 6 G, 4 I, 2 K, 34 L, 1 Q, 2 R, 1197 S, 3210 T, 4 V, 3 X	A	0.968254	0.998879	0.983567	1
420	15763	0	12	2 -, 187 W	11 -, 6337 A, 1 E, 3 F, 3 I, 4275 L, 3781 M, 2 S, 4 T, 267 V, 4 W, 4 X, 1371 Y	W	0.989418	0.999751	0.994584	1
483	16080.3	0	7	2 -, 187 Q	117 -, 2 D, 15928 N, 10 S, 1 T, 4 X, 1 Y	Q	0.989418	1	0.994709	1
506	15990.8	0	13	2 -, 187 S	640 -, 260 A, 2 D, 155 G, 1 H, 4 I, 3 L, 7581 M, 3943 N, 1 S, 1335 T, 2132 V, 2 W, 4 X	S	0.989418	0.999938	0.994678	1
153	441.305	2.69604e-90	8	189 -	4724 -, 4974 A, 1 G, 3 L, 6343 Q, 3 S, 4 T, 10 V, 1 X	-	NA	NA	0	0
154	441.314	3.63353e-92	6	189 -	4724 -, 7 A, 2 F, 4 I, 1 M, 11324 V, 1 X	-	NA	NA	0	0
235	477.207	1.56392e-94	12	189 -	4460 -, 4 A, 1934 E, 3054 G, 11 H, 1 I, 4 K, 4295 Q, 5 R, 1 S, 2285 T, 4 V, 5 X	-	NA	NA	0	0
236	477.207	1.56388e-94	12	189 -	4460 -, 2 A, 1 D, 4306 E, 2 F, 4 G, 11 L, 2290 P, 1 R, 3610 S, 3 T, 1369 V, 4 X	-	NA	NA	0	0
237	477.216	3.2493e-96	10	189 -	4460 -, 6 A, 1619 H, 18 I, 2 K, 3614 N, 2 P, 15 Q, 2 S, 6321 T, 4 X	-	NA	NA	0	0
288	2.00546	0.366877	2	189 -	15894 -, 168 K, 1 N	-	NA	NA	0	0
289	1.11555	0.290879	1	189 -	15894 -, 169 L	-	NA	NA	0	0
290	1.11555	0.290879	1	189 -	15894 -, 169 H	-	NA	NA	0	0
1	543.078	4.35732e-113	7	2 -, 187 F	491 -, 154 A, 3960 F, 258 I, 9 L, 11179 M, 2 T, 10 X	F	0.989418	0.753471	0.871444	0
2	552.937	3.03868e-114	8	2 -, 187 N	488 -, 211 H, 3905 N, 2 P, 11440 R, 2 S, 3 T, 8 X, 4 Y	N	0.989418	0.756895	0.873156	0
3	2.46545	0.929676	7	2 -, 187 C	457 -, 15581 C, 2 F, 2 M, 3 R, 4 S, 5 W, 9 X	C	0.989418	0.0300068	0.509712	0
4	542.059	4.48328e-110	10	2 -, 187 L	455 -, 1 A, 3943 I, 3966 L, 1 M, 3 P, 5 R, 1 S, 1 T, 7678 V, 9 X	L	0.989418	0.753097	0.871258	0
5	2.26842	0.810894	5	2 -, 187 G	453 -, 1 E, 15598 G, 1 P, 2 R, 8 X	G	0.989418	0.0289485	0.509183	0
7	263.341	1.51509e-51	9	2 -, 187 S	443 -, 26 A, 3 C, 1 D, 4 E, 8916 G, 1 N, 6517 S, 145 T, 7 X	S	0.989418	0.594285	0.791851	0
8	83.7841	9.06288e-14	10	2 -, 1 K, 186 N	438 -, 175 D, 10 H, 3 I, 1 K, 12861 N, 1 Q, 2561 S, 3 T, 8 X, 2 Y	N	0.984127	0.19934	0.591734	0
9	2.06803	0.978855	8	2 -, 187 R	432 -, 1 A, 1 I, 1 K, 1 P, 15617 R, 1 S, 1 W, 8 X	R	0.989418	0.0277657	0.508592	0
10	2.23826	0.994166	10	2 -, 187 D	430 -, 4 A, 1 B, 15603 D, 4 E, 1 F, 1 G, 4 H, 2 N, 4 V, 9 X	D	0.989418	0.0286372	0.509028	0
11	0.181319	0.999302	5	2 -, 187 F	157 -, 15891 F, 5 L, 1 S, 8 X, 1 Y	F	0.989418	0.0107078	0.500063	0
12	71.583	7.44484e-12	9	2 -, 187 V	155 -, 2 A, 1 E, 1405 I, 3002 L, 1 M, 1 Q, 1 T, 11487 V, 8 X	V	0.989418	0.284878	0.637148	0
13	83.2201	3.61827e-17	4	2 -, 185 E, 2 K	150 -, 15900 E, 2 K, 2 Q, 9 X	E	0.978836	0.0101475	0.494492	0
14	0.226312	0.973234	3	2 -, 187 G	147 -, 15900 G, 8 R, 8 X	G	0.989418	0.0101475	0.499783	0
15	1978.12	0	12	2 -, 186 A, 1 T	145 -, 1217 A, 1 D, 1 E, 1 F, 4 I, 6337 L, 257 M, 1 P, 1 S, 3 T, 8087 V, 8 X	A	0.984127	0.924236	0.954181	0
16	74.5515	6.06553e-13	8	2 -, 184 S, 3 T	143 -, 2 G, 168 H, 1 L, 1 P, 2 R, 15733 S, 7 T, 6 X	S	0.973545	0.0205441	0.497045	0
17	0.254735	0.999687	6	2 -, 187 G	142 -, 1 A, 1 E, 15904 G, 8 R, 1 V, 6 X	G	0.989418	0.00989852	0.499658	0
18	93.6144	1.16836e-18	5	2 -, 187 A	142 -, 10585 A, 5329 G, 1 P, 1 T, 5 X	A	0.989418	0.341032	0.665225	0
19	82.9479	3.44567e-15	7	2 -, 187 T	140 -, 1362 A, 9 P, 2 R, 3535 S, 11009 T, 1 V, 5 X	T	0.989418	0.314636	0.652027	0
20	0.257588	0.99994	7	2 -, 187 W	137 -, 1 C, 1 G, 1 N, 2 R, 6 S, 15911 W, 4 X	W	0.989418	0.00946274	0.49944	0
22	2.29331	0.993558	10	2 -, 187 D	135 -, 15742 D, 6 E, 1 G, 1 H, 1 M, 1 R, 169 S, 2 V, 3 X, 2 Y	D	0.989418	0.0199838	0.504701	0
23	335.92	6.13139e-67	9	2 -, 187 L	135 -, 171 A, 1 F, 3537 I, 5612 L, 1 M, 2 S, 6598 V, 2 W, 4 X	L	0.989418	0.650626	0.820022	0
24	29.076	0.00220913	11	2 -, 3 I, 184 V	135 -, 1 A, 2 E, 1 F, 2 G, 21 I, 1 L, 1 S, 168 T, 15726 V, 4 X, 1 Y	V	0.973545	0.0209799	0.497262	0
25	0.297073	0.999903	7	2 -, 187 L	126 -, 1 I, 15926 L, 3 P, 1 Q, 1 V, 1 W, 4 X	L	0.989418	0.00852892	0.498973	0
26	85.3369	1.1184e-15	7	2 -, 186 E, 1 K	125 -, 3 D, 15924 E, 4 G, 1 Q, 1 S, 5 X	E	0.984127	0.00865343	0.49639	0
27	497.961	1.57126e-101	9	2 -, 187 G	111 -, 3 A, 2 E, 4247 G, 11524 H, 1 L, 1 M, 169 Q, 1 R, 4 X	G	0.989418	0.735604	0.862511	0
28	73.7036	8.96384e-13	8	2 -, 187 G	51 -, 1 A, 4415 D, 1 E, 11588 G, 1 K, 1 N, 4 X, 1 Y	G	0.989418	0.278591	0.634004	0
29	47.0118	1.52547e-07	8	2 -, 6 G, 181 S	50 -, 19 A, 1 E, 3644 G, 169 K, 1 N, 12174 S, 1 V, 4 X	S	0.957672	0.242109	0.599891	0
30	3.42081	0.905248	8	2 -, 187 C	50 -, 1 A, 15999 C, 1 F, 1 R, 1 S, 4 W, 5 X, 1 Y	C	0.989418	0.00398431	0.496701	0
31	19.2188	0.0137324	8	2 -, 187 V	50 -, 2 A, 1 F, 2 G, 9 I, 1246 L, 4 S, 14744 V, 5 X	V	0.989418	0.0821142	0.535766	0
32	3.44586	0.840926	7	2 -, 187 T	50 -, 3 H, 1 I, 1 K, 2 R, 4 S, 15997 T, 5 X	T	0.989418	0.00410882	0.496763	0
34	6.80179	0.558161	8	2 -, 187 M	33 -, 25 I, 5 L, 15988 M, 1 Q, 2 S, 2 T, 2 V, 5 X	M	0.989418	0.00466912	0.497044	0
35	49.5611	1.76134e-08	7	2 -, 187 A	33 -, 12992 A, 2 E, 2 P, 3020 S, 1 T, 6 V, 7 X	A	0.989418	0.191185	0.590301	0
38	7.56251	0.372746	7	2 -, 187 K	30 -, 3 E, 16003 K, 1 M, 3 N, 1 Q, 17 R, 5 X	K	0.989418	0.00373529	0.496577	0
39	7.30198	0.120765	4	2 -, 187 P	30 -, 1 L, 16026 P, 1 V, 5 X	P	0.989418	0.00230343	0.495861	0
40	9.35715	0.154466	6	2 -, 187 T	30 -, 3 A, 2 I, 3 P, 169 S, 15850 T, 6 X	T	0.989418	0.0132603	0.501339	0
41	55.0668	1.44615e-09	7	2 -, 187 L	30 -, 3023 I, 12736 L, 2 M, 2 R, 6 S, 259 V, 5 X	L	0.989418	0.207122	0.59827	0
42	7.33467	0.196916	5	2 -, 187 D	30 -, 1 A, 16023 D, 2 G, 2 V, 5 X	D	0.989418	0.00249019	0.495954	0
43	410.148	1.26298e-83	8	2 -, 187 F	30 -, 1 A, 4965 F, 6771 I, 25 L, 1 M, 1 R, 4263 V, 6 X	F	0.989418	0.690905	0.840161	0
44	770.059	5.35451e-162	7	2 -, 187 K	30 -, 3 D, 11582 E, 3 G, 3014 K, 1255 R, 171 S, 5 X	K	0.989418	0.812364	0.900891	0
46	762.03	2.28331e-155	12	2 -, 186 M, 1 T	30 -, 3 A, 143 E, 4 F, 5087 I, 1 K, 4310 L, 3008 M, 2061 Q, 1 S, 1136 T, 274 V, 5 X	M	0.984127	0.812737	0.898432	0
47	84.077	2.49354e-14	9	2 -, 187 K	30 -, 1 D, 2 E, 11318 K, 1 M, 4258 N, 12 R, 5 S, 430 T, 6 X	K	0.989418	0.295399	0.642409	0
48	767.383	2.22407e-159	9	2 -, 187 M	30 -, 2 A, 1245 I, 3023 M, 1 P, 1 Q, 1 S, 11585 T, 170 V, 5 X	M	0.989418	0.811804	0.900611	0
49	50.9494	4.22217e-07	11	2 -, 1 D, 186 E	30 -, 171 A, 3 D, 14179 E, 6 G, 1 I, 14 K, 2 P, 2 S, 1626 T, 25 V, 4 X	E	0.984127	0.117288	0.550708	0
50	82.3534	4.55777e-15	7	2 -, 186 A, 1 V	30 -, 11272 A, 169 I, 5 P, 1 T, 4581 V, 4 X, 1 Y	A	0.984127	0.298263	0.641195	0
51	298.123	2.91051e-55	14	2 -, 2 A, 1 R, 184 T	30 -, 2981 A, 1 C, 169 D, 2 I, 4985 K, 5 M, 3 N, 2 P, 1 Q, 2 R, 1464 S, 6371 T, 43 V, 4 X	T	0.973545	0.603374	0.78846	0
52	1698.32	0	13	2 -, 1 D, 186 E	30 -, 37 D, 1418 E, 119 G, 1182 H, 2 K, 4 L, 7548 N, 2 P, 5656 Q, 51 R, 8 S, 4 X, 2 Y	E	0.984127	0.911723	0.947925	0
53	273.121	2.13716e-54	8	2 -, 187 L	29 -, 1 I, 6527 L, 266 M, 7847 P, 18 S, 1 T, 1370 V, 4 X	L	0.989418	0.593662	0.79154	0
54	7.96007	0.336128	7	2 -, 187 A	29 -, 15999 A, 1 E, 2 G, 1 S, 2 T, 24 V, 5 X	A	0.989418	0.00398431	0.496701	0
55	343.789	2.86429e-66	12	2 -, 187 T	29 -, 8 A, 83 D, 4608 E, 3 G, 584 I, 2 K, 1370 L, 1 N, 3 S, 5621 T, 3747 V, 4 X	T	0.989418	0.650065	0.819742	0
56	459.536	3.97625e-95	7	2 -, 187 V	29 -, 121 A, 8 I, 11327 L, 1 M, 2 P, 4570 V, 5 X	V	0.989418	0.715495	0.852457	0
57	7.74735	0.559794	9	2 -, 187 R	29 -, 1 C, 2 G, 1 H, 1 K, 2 L, 16017 R, 3 S, 4 T, 3 X	R	0.989418	0.00286372	0.496141	0
58	15155.5	0	11	2 -, 178 E, 8 K, 1 X	29 -, 3 A, 3 D, 2 E, 3 H, 1 I, 10127 K, 1 N, 5 R, 4509 S, 1377 T, 3 X	E	0.941799	0.999875	0.970837	0
59	134.472	5.7052e-24	10	2 -, 1 F, 186 Y	29 -, 25 F, 1 G, 1 H, 6342 L, 1 M, 2 P, 2 S, 169 V, 3 X, 9488 Y	Y	0.984127	0.409326	0.696726	0
60	7.77451	0.352897	7	2 -, 187 C	29 -, 16015 C, 1 G, 1 R, 1 S, 10 W, 4 X, 2 Y	C	0.989418	0.00298823	0.496203	0
61	443.404	5.33126e-89	10	2 -, 187 Y	29 -, 3 F, 3 H, 10802 I, 1 K, 1 L, 2 M, 1 T, 525 V, 3 X, 4693 Y	Y	0.989418	0.707838	0.848628	0
62	116.573	2.9435e-18	14	2 -, 184 E, 3 K	29 -, 9 A, 1 D, 11574 E, 4 G, 1238 H, 14 K, 3007 L, 118 N, 1 Q, 5 R, 57 S, 2 V, 3 X, 1 Y	E	0.973545	0.279462	0.626504	0
63	323.511	8.79304e-68	5	2 -, 182 A, 1 T, 4 V	29 -, 13993 A, 2035 G, 3 T, 1 V, 2 X	A	0.962963	0.128868	0.545915	0
64	787.921	7.42759e-162	11	2 -, 5 A, 10 S, 172 T	29 -, 11 A, 1 I, 9941 K, 539 L, 1 M, 1 Q, 22 R, 2412 S, 2935 T, 169 V, 2 X	T	0.910053	0.817282	0.863667	0
65	585.153	3.63638e-121	8	2 -, 187 L	29 -, 7 A, 7983 I, 3789 L, 2 M, 1 T, 4249 V, 1 W, 2 X	L	0.989418	0.764116	0.876767	0
66	15957.7	0	12	2 -, 181 D, 6 N	29 -, 10 A, 1 G, 2 I, 1 L, 2 N, 1 P, 2 R, 8957 S, 7054 T, 1 V, 3 X	D	0.957672	1	0.978836	0
68	768.626	1.18626e-160	8	2 -, 187 L	29 -, 1 A, 4324 I, 3020 L, 258 M, 2 S, 7922 T, 503 V, 4 X	L	0.989418	0.81199	0.900704	0
69	503.417	1.47726e-104	7	2 -, 187 S	28 -, 258 A, 3 I, 169 K, 4267 S, 11330 T, 2 V, 6 X	S	0.989418	0.734358	0.861888	0
70	11.589	0.170507	8	2 -, 3 I, 184 T	28 -, 1 A, 174 I, 1 K, 1 L, 3 P, 266 S, 15585 T, 4 X	T	0.973545	0.0297578	0.501651	0
71	1949.25	0	12	2 -, 187 V	28 -, 2834 A, 6708 D, 2044 E, 3 G, 2945 K, 175 N, 2 P, 72 R, 5 S, 1 T, 1242 V, 4 X	V	0.989418	0.922679	0.956049	0
72	503.71	7.11336e-102	10	2 -, 187 A	28 -, 4265 A, 1 C, 169 D, 2 F, 1 H, 2 P, 10219 S, 1370 T, 5 X, 1 Y	A	0.989418	0.734483	0.86195	0
73	54.0724	6.68391e-09	8	2 -, 187 R	28 -, 3023 A, 2 G, 1 I, 171 K, 1 L, 12831 R, 1 V, 5 X	R	0.989418	0.201208	0.595313	0
74	8.01404	0.155464	5	2 -, 187 C	28 -, 16027 C, 1 R, 2 S, 1 W, 4 X	C	0.989418	0.00224118	0.49583	0
75	8.00251	0.156097	5	2 -, 187 P	28 -, 1 C, 1 L, 16028 P, 1 S, 4 X	P	0.989418	0.00217892	0.495798	0
76	10.567	0.158651	7	2 -, 187 T	28 -, 20 A, 1 I, 30 M, 1 P, 170 S, 15809 T, 4 X	T	0.989418	0.0158127	0.502615	0
77	1723.36	0	8	2 -, 187 T	27 -, 1 A, 1 H, 3 L, 3023 M, 11591 Q, 1412 T, 1 V, 4 X	T	0.989418	0.912096	0.950757	0
78	8.37972	0.136513	5	2 -, 187 G	27 -, 1 E, 16030 G, 1 N, 1 R, 3 X	G	0.989418	0.00205441	0.495736	0
79	8.44903	0.133164	5	2 -, 187 E	27 -, 5 D, 16024 E, 3 G, 1 V, 3 X	E	0.989418	0.00242794	0.495923	0
80	91.7145	5.69145e-19	4	2 -, 187 A	27 -, 11042 A, 4990 P, 1 V, 3 X	A	0.989418	0.312582	0.651	0
81	472.566	9.73504e-93	13	2 -, 186 H, 1 Y	26 -, 45 A, 1 C, 10 F, 4435 H, 715 I, 3 N, 1 P, 1 R, 3529 S, 4741 T, 932 V, 3 X, 1621 Y	H	0.984127	0.7239	0.854013	0
82	584.242	3.28351e-118	11	2 -, 186 N, 1 Y	26 -, 1 E, 2 F, 1 I, 11759 L, 4266 N, 1 P, 1 Q, 1 R, 1 S, 4 X	N	0.984127	0.734421	0.859274	0
84	474.945	1.94563e-98	7	2 -, 186 K, 1 R	25 -, 1 D, 11501 E, 1 G, 4526 K, 5 R, 1 T, 3 X	K	0.984127	0.718234	0.851181	0
85	505.321	5.75558e-105	7	2 -, 187 R	25 -, 11501 E, 3 G, 4 K, 1 N, 263 Q, 4263 R, 3 X	R	0.989418	0.734607	0.862013	0
87	235.618	1.9169e-46	8	2 -, 183 D, 4 N	24 -, 15876 D, 144 E, 1 G, 4 H, 2 N, 1 V, 3 X, 8 Y	D	0.968254	0.0116417	0.489948	0
88	789.552	1.89807e-159	14	2 -, 1 L, 184 P, 2 S	24 -, 3800 A, 1 E, 181 G, 1 H, 3622 K, 1 L, 1 M, 3005 P, 3396 Q, 4 R, 1298 S, 717 T, 8 V, 4 X	P	0.973545	0.812924	0.893235	0
90	96.6075	7.62408e-17	9	2 -, 187 F	24 -, 2 C, 10898 F, 5 H, 8 L, 165 N, 6 S, 1 V, 4 X, 4950 Y	F	0.989418	0.321546	0.655482	0
91	43.2447	1.04333e-07	6	2 -, 187 V	24 -, 170 A, 4 F, 2250 I, 36 L, 13574 V, 5 X	V	0.989418	0.154952	0.572185	0
92	9.79814	0.133414	6	2 -, 187 C	24 -, 1 A, 16027 C, 2 R, 2 S, 6 X, 1 Y	C	0.989418	0.00224118	0.49583	0
93	219.402	1.99601e-45	5	2 -, 187 K	23 -, 7482 K, 2 N, 1 P, 8549 R, 6 X	K	0.989418	0.534209	0.761814	0
94	345.274	6.27725e-69	9	2 -, 1 K, 186 R	23 -, 5655 H, 1 K, 1 L, 1 P, 4265 Q, 6097 R, 1 T, 18 X, 1 Y	R	0.984127	0.620432	0.80228	0
95	1787.94	0	10	2 -, 187 D	23 -, 5 A, 1361 D, 4269 G, 1 I, 1 K, 4 M, 10 N, 3620 S, 6763 T, 6 X	D	0.989418	0.915271	0.952345	0
96	515.534	3.26474e-106	8	2 -, 187 V	23 -, 5447 F, 40 I, 351 L, 3775 M, 1 S, 4204 V, 6 X, 2216 Y	V	0.989418	0.738281	0.863849	0
97	28.2124	0.000878947	9	2 -, 187 V	23 -, 1 A, 2 E, 1 G, 2 I, 2 L, 169 S, 1242 T, 14616 V, 5 X	V	0.989418	0.0900828	0.53975	0
98	10.3551	0.169329	7	2 -, 187 D	23 -, 1 A, 16025 D, 4 G, 2 H, 3 N, 4 X, 1 Y	D	0.989418	0.00236569	0.495892	0
99	10.2973	0.17234	7	2 -, 187 R	23 -, 1 G, 1 I, 1 K, 1 P, 16030 R, 2 T, 4 X	R	0.989418	0.00205441	0.495736	0
100	10.3244	0.0665488	5	2 -, 187 G	23 -, 1 E, 16028 G, 6 R, 1 V, 4 X	G	0.989418	0.00217892	0.495798	0
101	10.3109	0.112157	6	2 -, 187 W	23 -, 1 F, 1 M, 3 R, 1 S, 16029 W, 5 X	W	0.989418	0.00211667	0.495767	0
102	10.3012	0.0671368	5	2 -, 187 G	23 -, 3 A, 2 E, 16030 G, 1 R, 4 X	G	0.989418	0.00205441	0.495736	0
103	10.5617	0.227794	8	2 -, 187 N	23 -, 6 D, 1 F, 1 G, 1 H, 18 K, 16007 N, 2 R, 4 X	N	0.989418	0.00348627	0.496452	0
104	10.2474	0.0165759	3	2 -, 187 G	23 -, 16035 G, 1 W, 4 X	G	0.989418	0.00174314	0.495581	0
105	10.3435	0.16993	7	2 -, 187 C	23 -, 16026 C, 3 F, 1 R, 2 S, 2 W, 4 X, 2 Y	C	0.989418	0.00230343	0.495861	0
106	10.3454	0.110838	6	2 -, 187 G	23 -, 2 C, 2 E, 16026 G, 2 R, 2 V, 6 X	G	0.989418	0.00230343	0.495861	0
107	10.6584	0.099524	6	2 -, 187 L	23 -, 28 F, 1 I, 15999 L, 2 P, 4 S, 6 X	L	0.989418	0.00398431	0.496701	0
108	10.4361	0.165175	7	2 -, 187 F	23 -, 16018 F, 1 I, 6 L, 7 S, 1 V, 6 X, 1 Y	F	0.989418	0.00280147	0.49611	0
109	10.2917	0.0357911	4	2 -, 187 G	23 -, 1 A, 16031 G, 2 R, 6 X	G	0.989418	0.00199216	0.495705	0
110	10.3301	0.242616	8	2 -, 187 K	23 -, 1 E, 1 F, 1 H, 16027 K, 1 N, 1 R, 7 X, 1 Y	K	0.989418	0.00224118	0.49583	0
111	10.3128	0.0668424	5	2 -, 187 G	23 -, 2 F, 16029 G, 1 P, 2 R, 6 X	G	0.989418	0.00211667	0.495767	0
112	93.4576	9.21934e-17	8	2 -, 187 S	23 -, 5 A, 1 E, 1 F, 4975 G, 1 I, 2 N, 11049 S, 6 X	S	0.989418	0.312146	0.650782	0
113	192.349	1.32729e-36	9	2 -, 187 I	23 -, 1 F, 8043 I, 6602 L, 1 N, 1 P, 1 S, 1 T, 1384 V, 6 X	I	0.989418	0.499284	0.744351	0
114	527.785	6.42777e-108	9	2 -, 186 D, 1 N	23 -, 4266 D, 1 G, 2890 I, 1384 L, 35 M, 2 N, 1 T, 7455 V, 6 X	D	0.984127	0.734421	0.859274	0
115	12.2788	0.0153943	4	2 -, 187 T	23 -, 172 A, 1 S, 15861 T, 6 X	T	0.989418	0.0125755	0.500997	0
116	10.3224	0.111714	6	2 -, 187 C	23 -, 16028 C, 1 F, 1 G, 3 R, 1 W, 6 X	C	0.989418	0.00217892	0.495798	0
117	74.2378	7.00872e-13	8	2 -, 186 A, 1 T	4 -, 16026 A, 1 C, 1 D, 1 P, 1 S, 3 T, 21 V, 5 X	A	0.984127	0.00230343	0.493215	0
118	107.542	4.65015e-19	9	2 -, 187 K	4 -, 1 I, 12450 K, 1 L, 3591 M, 1 N, 2 Q, 7 R, 1 T, 5 X	K	0.989418	0.224927	0.607172	0
119	83.1819	3.68627e-17	4	2 -, 187 F	2 -, 16050 F, 1 I, 4 L, 6 X	F	0.989418	0.000809313	0.495114	0
120	762.848	9.72066e-154	14	2 -, 3 I, 184 T	2 -, 3262 A, 4 E, 1 F, 1 G, 5 H, 3 I, 4305 K, 268 L, 2031 Q, 10 R, 2340 S, 3815 T, 10 V, 6 X	T	0.973545	0.762498	0.868021	0
121	83.3297	1.68553e-16	5	2 -, 187 C	2 -, 16037 C, 1 G, 16 R, 1 W, 6 X	C	0.989418	0.00161863	0.495518	0
122	780.48	1.25799e-156	15	2 -, 186 K, 1 R	2 -, 193 A, 1 C, 1 E, 3 I, 3587 K, 2164 L, 3 M, 2 N, 1 P, 5 Q, 4490 S, 1315 T, 4290 V, 6 X	K	0.984127	0.776692	0.880409	0
123	8695.28	0	12	2 -, 181 N, 6 S	2 -, 4 A, 2033 E, 1369 G, 10 H, 4048 K, 143 N, 6 Q, 67 R, 1051 S, 7323 T, 6 X, 1 Y	N	0.957672	0.991098	0.974385	0
124	187.637	6.82006e-32	15	2 -, 187 K	2 -, 1 A, 4 D, 1 E, 14 F, 11 I, 10237 K, 161 L, 3578 N, 1439 P, 3 Q, 8 R, 594 S, 2 T, 7 X, 1 Y	K	0.989418	0.362697	0.676057	0
125	575.632	3.54496e-118	9	2 -, 187 A	2 -, 4288 A, 1 G, 3400 I, 4310 L, 4049 M, 1 R, 3 T, 3 V, 6 X	A	0.989418	0.733051	0.861235	0
126	1253.07	6.43011e-261	12	2 -, 5 I, 182 T	2 -, 1 D, 9880 E, 2 G, 3934 I, 83 K, 2 L, 3 M, 1 P, 169 S, 1942 T, 38 V, 6 X	T	0.962963	0.879101	0.921032	0
127	85.1243	3.1111e-16	6	2 -, 187 G	2 -, 2 E, 15883 G, 167 L, 2 P, 1 R, 6 X	G	0.989418	0.0112059	0.500312	0
128	187.645	1.14598e-33	12	2 -, 187 K	2 -, 9 E, 169 F, 1 H, 1 I, 10237 K, 5 L, 1 M, 1372 N, 4173 R, 1 T, 86 W, 6 X	K	0.989418	0.362697	0.676057	0
129	669.11	2.24732e-136	11	2 -, 187 T	2 -, 70 A, 169 E, 1 F, 1 G, 6214 I, 1373 L, 583 M, 260 S, 3747 T, 3636 V, 7 X	T	0.989418	0.766731	0.878074	0
130	618.096	3.00864e-128	8	2 -, 4 F, 183 I	2 -, 4 A, 1 E, 9 F, 4553 I, 1 M, 1 T, 11485 V, 7 X	I	0.968254	0.716554	0.842404	0
131	859.992	2.40087e-180	8	2 -, 187 L	169 D, 1 E, 7 H, 3281 L, 2 P, 12593 Q, 3 R, 7 X	L	0.989418	0.795742	0.89258	0
133	257.075	5.44607e-51	8	2 -, 186 E, 1 R	1 A, 1 D, 15882 E, 1 G, 3 K, 168 T, 7 X	E	0.984127	0.0112681	0.497698	0
134	172.177	2.17176e-32	9	2 -, 187 N	1 B, 5 D, 1 I, 168 K, 15874 N, 2 S, 4 T, 7 X, 1 Y	N	0.989418	0.0117662	0.500592	0
135	640.4	4.79808e-133	8	2 -, 187 I	6 F, 4439 I, 11594 L, 1 S, 2 T, 8 V, 2 W, 11 X	I	0.989418	0.723651	0.856534	0
136	264.238	9.78742e-52	9	2 -, 187 K	3 D, 5254 E, 1 G, 1 H, 10621 K, 2 N, 170 Q, 6 R, 5 X	K	0.989418	0.338791	0.664104	0
137	197.163	1.14891e-40	5	2 -, 1 H, 186 Y	2 C, 2 H, 1 N, 6 X, 16052 Y	Y	0.984127	0.000684804	0.492406	0
138	909.362	6.02087e-188	11	2 -, 184 E, 3 G	1 D, 4241 E, 47 K, 1 P, 1 Q, 260 R, 4309 S, 7028 T, 169 V, 6 X	E	0.973545	0.735977	0.854761	0
139	230.77	5.24593e-47	6	2 -, 187 V	2 A, 3968 I, 5 L, 2 M, 12080 V, 6 X	V	0.989418	0.247961	0.61869	0
140	920.538	2.22955e-189	12	2 -, 187 A	3057 A, 1243 G, 6112 I, 2 K, 2 L, 276 M, 1 P, 167 R, 26 S, 190 T, 4981 V, 6 X	A	0.989418	0.809687	0.899552	0
141	401.998	5.13418e-81	9	2 -, 186 I, 1 N	179 A, 1 G, 8873 I, 261 L, 2 M, 1 T, 6740 V, 6 X	I	0.984127	0.447613	0.71587	0
142	817.466	3.36489e-168	11	2 -, 184 F, 1 I, 1 L, 1 S	1 A, 4276 F, 1 P, 168 Q, 1 R, 269 S, 11337 T, 6 X, 4 Y	F	0.973545	0.733798	0.853672	0
143	311.761	1.2897e-62	8	2 -, 1 M, 186 V	10 A, 2 G, 3 I, 170 L, 3620 P, 12251 V, 7 X	V	0.984127	0.237316	0.610721	0
144	170.143	4.1936e-34	6	2 -, 187 H	16049 H, 1 L, 2 P, 2 Q, 2 R, 7 X	H	0.989418	0.000871568	0.495145	0
145	531.594	9.81696e-114	4	2 -, 186 G, 1 V	11508 -, 4548 G, 1 R, 6 X	G	0.984127	0.716865	0.850496	0
147	488.345	1.60091e-105	3	2 -, 187 T	11508 -, 259 Q, 4290 T, 6 X	T	0.989418	0.732927	0.861172	0
149	1795.76	0	9	2 -, 187 S	13 A, 1 D, 2 E, 11502 G, 2 L, 1 R, 1491 S, 3044 V, 7 X	S	0.989418	0.907178	0.948298	0
151	758.62	2.96227e-150	17	2 -, 166 S, 21 T	11 A, 2 D, 3618 E, 1 G, 3 H, 3 I, 167 K, 4 L, 259 M, 1244 N, 3 P, 6336 Q, 2 R, 3038 S, 1365 T, 6 X, 1 Y	S	0.878307	0.81087	0.844588	0
152	79.2684	1.51429e-11	13	2 -, 187 H	4 -, 1 D, 14131 H, 252 I, 3 K, 2 L, 1464 N, 4 P, 170 Q, 10 R, 2 S, 2 T, 7 X, 11 Y	H	0.989418	0.120276	0.554847	0
155	40.1068	3.06025e-06	8	2 -, 187 G	7 -, 171 E, 15605 G, 1 N, 6 R, 4 S, 256 V, 7 W, 6 X	G	0.989418	0.0285127	0.508965	0
156	128.033	7.23244e-24	8	2 -, 4 K, 183 N	13 -, 9 D, 1 H, 1 I, 8 K, 16002 N, 21 S, 7 X, 1 Y	N	0.968254	0.00379755	0.486026	0
157	514.223	5.52861e-100	15	2 -, 187 Y	13 -, 1 A, 1 C, 5764 D, 5808 E, 2 F, 5 G, 2 K, 4 L, 1 M, 3 N, 10 S, 2 V, 168 W, 7 X, 4272 Y	Y	0.989418	0.734047	0.861733	0
158	2063.4	0	11	2 -, 6 A, 33 F, 146 S, 1 X, 1 Y	15 -, 2 A, 29 F, 45 I, 16 K, 2 M, 116 N, 26 P, 6885 S, 8915 T, 11 X, 1 Y	S	0.772487	0.571375	0.671931	0
160	492.871	4.77983e-97	13	2 -, 187 Q	2044 -, 169 D, 4295 E, 7 G, 245 H, 3 I, 3619 K, 1365 N, 24 P, 4261 Q, 7 S, 8 T, 6 X, 10 Y	Q	0.989418	0.734732	0.862075	0
162	51.1978	2.40363e-08	8	2 -, 186 G, 1 R	5 -, 5 A, 2 E, 15564 G, 169 K, 54 R, 1 S, 258 T, 5 X	G	0.984127	0.0310652	0.507596	0
163	692.187	1.60946e-139	13	2 -, 176 K, 11 Q	5 -, 4258 A, 255 D, 136 E, 24 I, 3382 K, 49 M, 1 N, 127 Q, 7 R, 11 S, 4505 T, 3298 V, 5 X	K	0.931217	0.789454	0.860335	0
165	490.001	1.13075e-101	7	2 -, 187 Q	11508 -, 1 D, 4 H, 259 N, 4279 Q, 5 R, 6 X, 1 Y	Q	0.989418	0.733611	0.861515	0
166	488.94	2.02804e-102	6	2 -, 187 A	11508 -, 4286 A, 1 E, 260 R, 1 T, 3 V, 4 X	A	0.989418	0.733176	0.861297	0
167	1607.91	0	4	2 -, 187 A	11508 -, 1504 A, 3042 G, 3 V, 6 X	A	0.989418	0.906369	0.947893	0
168	732.877	3.8189e-156	5	2 -, 2 K, 185 R	11508 -, 3 E, 1507 K, 3038 R, 2 T, 5 X	R	0.978836	0.81087	0.894853	0
169	663.808	4.41271e-138	8	2 -, 187 F	7316 A, 4 D, 4280 F, 3469 I, 176 L, 10 T, 800 V, 8 X	F	0.989418	0.733549	0.861484	0
170	421.546	6.24619e-82	13	2 -, 187 T	3 A, 1 D, 2292 E, 4 G, 114 I, 3786 K, 64 M, 1 N, 3 P, 2 R, 3040 S, 6746 T, 7 X	T	0.989418	0.580029	0.784723	0
171	224.554	4.1976e-44	8	2 -, 187 I	169 F, 12395 I, 1 K, 2 L, 2 M, 1 T, 3487 V, 6 X	I	0.989418	0.228351	0.608884	0
173	172.315	1.45202e-34	6	2 -, 187 P	167 A, 3 L, 15863 P, 21 S, 2 V, 7 X	P	0.989418	0.012451	0.500934	0
174	282.538	4.14889e-54	11	2 -, 187 Q	2949 A, 1 G, 1 K, 169 L, 1501 N, 2 P, 9961 Q, 1375 R, 94 S, 2 V, 8 X	Q	0.989418	0.379879	0.684649	0
175	264.193	2.63099e-53	7	2 -, 187 A	10623 A, 1 D, 2 N, 2 R, 5420 S, 9 T, 6 X	A	0.989418	0.338667	0.664042	0
176	273.252	4.36978e-56	6	2 -, 187 P	5 D, 164 G, 1 L, 10286 P, 5601 S, 6 X	P	0.989418	0.359646	0.674532	0
177	460.937	6.76358e-92	11	2 -, 187 S	2 A, 3386 I, 1 L, 13 M, 2 N, 2 P, 260 R, 6175 S, 6171 T, 44 V, 7 X	S	0.989418	0.615576	0.802497	0
178	14609.5	0	17	2 -, 171 F, 16 Y	325 A, 1 D, 3 F, 28 H, 1177 I, 1 K, 2 L, 1 M, 20 N, 3 P, 169 Q, 1 R, 2003 S, 7046 T, 2263 V, 6 X, 3014 Y	F	0.904762	0.999813	0.952288	0
179	666.41	1.2156e-138	8	2 -, 187 T	26 A, 5 D, 11756 E, 3 G, 1 K, 4263 T, 2 V, 7 X	T	0.989418	0.734607	0.862013	0
180	473.44	2.78204e-96	9	2 -, 187 A	6013 A, 4298 I, 4259 L, 8 M, 2 P, 23 Q, 7 T, 1447 V, 6 X	A	0.989418	0.625661	0.80754	0
181	15537	0	15	2 -, 2 D, 1 H, 180 N, 4 S	4 A, 1 D, 3829 E, 1 G, 1682 I, 5594 K, 1 L, 7 N, 4313 Q, 8 R, 1 S, 310 T, 305 V, 7 X	N	0.952381	0.999564	0.975973	0
183	625.648	3.52026e-126	12	2 -, 187 G	27 A, 2 D, 2 E, 4545 G, 86 I, 1 L, 1 N, 3404 P, 3 R, 10 S, 7976 T, 6 X	G	0.989418	0.717052	0.853235	0
184	561.569	3.68094e-115	9	2 -, 187 E	1 A, 1 C, 6955 D, 5069 E, 4022 G, 1 I, 5 R, 3 S, 6 X	E	0.989418	0.68443	0.836924	0
185	173.243	1.48249e-35	5	2 -, 187 Y	269 F, 2 H, 1 I, 6 X, 15785 Y	Y	0.989418	0.0173069	0.503362	0
186	170.141	2.34472e-33	7	2 -, 187 G	1 A, 2 D, 1 E, 16049 G, 1 R, 1 W, 8 X	G	0.989418	0.000871568	0.495145	0
187	503.679	5.26688e-101	11	2 -, 187 T	4270 A, 5656 E, 11 I, 159 K, 1 N, 1 P, 15 R, 260 S, 5653 T, 31 V, 6 X	T	0.989418	0.648073	0.818746	0
188	356.264	1.86582e-70	10	2 -, 1 A, 1 I, 185 V	192 A, 3 D, 2 F, 34 I, 7973 L, 1 P, 1 Q, 1 T, 7850 V, 6 X	V	0.978836	0.511299	0.745068	0
189	117.358	4.63867e-21	9	1 -, 188 T	56 A, 2294 G, 4 I, 1 M, 1 P, 12 S, 13688 T, 1 V, 6 X	T	0.994709	0.147855	0.571282	0
191	190.806	1.71481e-38	6	1 -, 188 D	10234 D, 5816 E, 3 K, 3 Q, 1 V, 6 X	D	0.994709	0.362884	0.678796	0
192	85.1991	1.19347e-15	7	1 -, 188 C	16044 C, 1 F, 1 I, 1 S, 1 W, 6 X, 9 Y	C	0.994709	0.00118284	0.497946	0
193	399.168	9.19091e-79	11	1 -, 188 E	1 D, 5920 E, 5 F, 1 G, 1 L, 2 P, 168 Q, 1 R, 9956 S, 1 V, 7 X	E	0.994709	0.631451	0.81308	0
195	43.6651	2.48099e-07	7	1 -, 188 R	1 -, 6 G, 2 K, 1 P, 168 Q, 15881 R, 1 T, 3 X	R	0.994709	0.0113304	0.50302	0
196	378.294	1.29327e-78	6	1 -, 188 S	1 -, 7 A, 2 M, 1 P, 5658 S, 10390 T, 4 X	S	0.994709	0.647762	0.821235	0
197	44.085	7.11077e-08	6	1 -, 188 G	1 -, 175 A, 1 E, 15846 G, 34 S, 2 V, 4 X	G	0.994709	0.0135093	0.504109	0
198	564.789	7.50428e-116	9	1 -, 188 I	14 F, 4408 I, 11458 L, 1 M, 1 N, 1 S, 175 V, 1 W, 4 X	I	0.994709	0.725581	0.860145	0
199	2004.71	0	9	1 -, 188 N	2 A, 14777 D, 4 G, 1 K, 1270 N, 3 T, 1 V, 4 X, 1 Y	N	0.994709	0.920936	0.957823	0
200	584.11	5.38159e-120	9	1 -, 188 T	2 A, 11755 F, 5 I, 10 L, 1 P, 2 S, 4279 T, 4 V, 5 X	T	0.994709	0.733611	0.86416	0
201	2046.01	0	8	1 -, 188 E	14 D, 1242 E, 146 G, 7 H, 14214 N, 431 S, 5 T, 4 X	E	0.994709	0.922679	0.958694	0
203	809.542	1.87747e-168	9	2 H, 187 Y	1246 F, 4 H, 4 I, 262 L, 11323 M, 169 S, 2 T, 9 V, 4 X, 3040 Y	Y	0.989418	0.810745	0.900082	0
204	442.199	9.63175e-89	10	189 Y	2 -, 3 A, 1 G, 2 H, 3377 I, 1 L, 27 M, 1 R, 7928 V, 4 X, 4717 Y	Y	1	0.706344	0.853172	0
205	502.445	2.38938e-104	7	189 V	4 F, 169 I, 11326 L, 2 M, 6 S, 4291 V, 4 X, 261 Y	V	1	0.732864	0.866432	0
207	117.689	1.48885e-20	10	1 A, 188 T	2 A, 182 E, 1 H, 1354 K, 3 N, 4 P, 3611 Q, 12 R, 90 S, 10798 T, 6 X	T	0.994709	0.327772	0.66124	0
208	656.998	1.06126e-134	10	3 A, 2 I, 184 V	3 A, 1 C, 1 G, 4 I, 3 K, 1 L, 11761 M, 2 R, 1 T, 4281 V, 5 X	V	0.973545	0.733487	0.853516	0
209	205.583	4.25216e-40	8	188 K, 1 R	1 A, 2 D, 3778 E, 4291 G, 7694 K, 275 N, 12 R, 3 S, 7 X	K	0.994709	0.521011	0.75786	0
210	493.548	2.16016e-96	14	189 E	91 A, 1302 D, 4349 E, 1 F, 31 G, 1 I, 1287 K, 4471 N, 6 P, 1 Q, 1 R, 1279 S, 3237 T, 5 X, 1 Y	E	1	0.729254	0.864627	0
211	3.01589	0.55517	4	189 K	26 D, 146 E, 15810 K, 75 R, 6 X	K	1	0.0157505	0.507875	0
212	327.398	3.97405e-65	9	189 S	5659 A, 265 H, 1 M, 3 N, 2 P, 1 R, 5803 S, 4322 T, 2 V, 5 X	S	1	0.638735	0.819367	0
213	68.653	7.72156e-13	6	189 W	4278 F, 4 L, 3 R, 1 S, 11769 W, 5 X, 3 Y	W	1	0.267322	0.633661	0
214	30.3336	8.24687e-05	7	189 L	2 F, 173 I, 13837 L, 2043 M, 1 P, 1 V, 1 W, 5 X	L	1	0.138579	0.56929	0
215	85.1757	1.20672e-15	7	1 P, 188 V	5 A, 2 E, 4 G, 1 I, 1 M, 16046 V, 4 X	V	0.994709	0.00105833	0.497884	0
217	108.014	5.30799e-21	6	1 K, 188 R	1 E, 2 G, 5965 K, 1 M, 2 N, 10088 R, 4 X	R	0.994709	0.371973	0.683341	0
219	85.0756	7.25817e-17	5	1 G, 188 W	1 C, 2 M, 1 R, 16055 W, 4 X	W	0.994709	0.000498039	0.497604	0
220	2.16975	0.70457	4	189 F	169 A, 15880 F, 5 L, 4 V, 5 X	F	1	0.0113926	0.505696	0
221	1644.75	0	12	188 H, 1 N	2008 F, 1494 H, 2 I, 1 K, 9323 L, 3043 M, 10 N, 168 Q, 4 R, 1 S, 1 T, 4 V, 4 X	H	0.994709	0.906991	0.95085	0
222	0.282927	0.999576	6	189 D	16038 D, 1 E, 2 G, 1 H, 15 N, 1 V, 5 X	D	1	0.00155637	0.500778	0
223	18.6402	0.00939235	7	188 L, 1 X	1 F, 264 I, 15790 L, 1 M, 1 P, 1 Q, 1 V, 4 X	L	0.994709	0.0169956	0.505852	0
224	770.301	4.74959e-162	7	189 N	593 A, 5 D, 2 H, 3043 N, 11597 P, 647 S, 171 T, 5 X	N	1	0.810558	0.905279	0
225	0.119781	0.999747	5	189 L	1 F, 16052 L, 3 M, 1 P, 2 T, 4 X	L	1	0.000684804	0.500342	0
226	0.0882835	0.993205	3	189 P	2 A, 2 L, 16055 P, 4 X	P	1	0.000498039	0.500249	0
227	0.145206	0.997489	4	189 W	2 G, 2 L, 5 R, 16050 W, 4 X	W	1	0.000809313	0.500405	0
228	155.369	6.79645e-29	9	189 T	173 A, 261 H, 1 I, 3630 L, 2 M, 1 N, 169 Q, 3043 S, 8777 T, 6 X	T	1	0.453589	0.726794	0
229	206.382	7.5176e-39	10	2 R, 186 S, 1 T	1005 A, 2 F, 4 G, 3 L, 3763 P, 1 R, 10507 S, 768 T, 5 V, 1 W, 4 X	S	0.984127	0.345888	0.665008	0
230	1974.4	0	6	189 P	3035 A, 11767 G, 2 L, 1246 P, 1 R, 7 S, 5 X	P	1	0.92243	0.961215	0
231	73.0238	1.22567e-12	8	189 A	11571 A, 52 E, 2992 G, 1 L, 4 P, 1411 S, 17 T, 12 V, 3 X	A	1	0.279649	0.639824	0
232	1156.97	3.0374e-241	11	189 T	7 A, 5250 D, 1 E, 182 G, 2 H, 14 I, 14 L, 15 N, 1 R, 8457 S, 2116 T, 4 X	T	1	0.868269	0.934134	0
233	12.4331	0.411556	12	189 T	27 A, 3 D, 2 E, 169 G, 80 I, 640 K, 5 M, 55 N, 2 P, 6 S, 15069 T, 1 V, 4 X	T	1	0.0618813	0.530941	0
238	0.0981872	0.998834	4	189 W	1 C, 2 G, 1 L, 16054 W, 5 X	W	1	0.000560294	0.50028	0
239	477.94	3.0312e-97	9	189 R	3 D, 3617 I, 4 K, 7973 N, 4455 R, 3 S, 2 T, 1 V, 4 X, 1 Y	R	1	0.722655	0.861327	0
240	464.789	6.81876e-92	12	189 N	4 C, 2 D, 168 E, 2 G, 321 H, 347 K, 4548 N, 3620 Q, 5999 R, 9 S, 1 T, 4 X, 1038 Y	N	1	0.716865	0.858432	0
241	494.668	7.96687e-101	9	1 K, 188 R	5 E, 1 I, 7463 K, 4 L, 169 M, 4 N, 2 P, 4116 Q, 4295 R, 4 X	R	0.994709	0.732615	0.863662	0
242	72.9566	1.26417e-12	8	189 E	1 A, 4308 D, 11574 E, 2 F, 2 G, 169 H, 2 K, 1 N, 4 X	E	1	0.279462	0.639731	0
243	264.897	3.97684e-51	10	189 T	269 A, 1 F, 169 H, 11 I, 7573 L, 30 M, 5 P, 1372 R, 5 S, 6624 T, 4 X	T	1	0.587624	0.793812	0
244	17.776	0.00324067	5	189 L	4 F, 14680 L, 1372 M, 2 P, 1 V, 4 X	L	1	0.0860985	0.543049	0
245	68.4507	3.06223e-11	9	189 V	3 A, 2 E, 1 G, 2 I, 6 L, 4265 M, 2 T, 11778 V, 3 X, 1 Y	V	1	0.266762	0.633381	0
246	441.7	3.0003e-92	6	189 E	4 A, 4721 E, 6 I, 1 K, 1 N, 11327 T, 3 X	E	1	0.706095	0.853047	0
247	0.306524	0.999465	6	189 F	1 C, 16036 F, 4 L, 17 S, 1 V, 3 X, 1 Y	F	1	0.00168088	0.50084	0
248	477.521	5.83641e-100	6	189 E	4458 E, 2 G, 11594 K, 3 N, 2 Q, 1 R, 3 X	E	1	0.722468	0.861234	0
249	503.418	2.7502e-99	13	188 E, 1 G	2 A, 261 D, 4253 E, 37 G, 3 I, 1 K, 5649 N, 169 P, 2 Q, 2 S, 4309 T, 1370 V, 4 X, 1 Y	E	0.994709	0.73523	0.86497	0
250	179.223	1.0948e-37	4	189 P	7858 A, 8200 P, 1 R, 1 T, 3 X	P	1	0.48951	0.744755	0
251	0.0765427	0.994495	3	189 H	16056 H, 1 P, 3 Q, 3 X	H	1	0.000435784	0.500218	0
252	0.0943714	0.999983	6	189 A	16054 A, 1 D, 1 G, 1 P, 2 T, 1 V, 3 X	A	1	0.000560294	0.50028	0
253	517.064	1.77125e-108	6	188 T, 1 X	168 A, 11595 K, 1 M, 4 R, 4291 T, 1 V, 3 X	T	0.994709	0.732864	0.863787	0
254	24.5531	0.000169924	5	189 K	5 E, 14213 K, 3 N, 1669 R, 169 T, 4 X	K	1	0.115172	0.557586	0
255	2.22605	0.897779	6	189 Q	1 E, 4 H, 169 I, 8 P, 15875 Q, 3 R, 3 X	Q	1	0.0117039	0.505852	0
257	0.145294	0.997486	4	189 V	8 A, 1 I, 1 L, 16050 V, 3 X	V	1	0.000809313	0.500405	0
258	73.2915	3.43309e-12	9	189 V	14 A, 2 D, 1 F, 2942 I, 169 L, 5 M, 1 S, 1368 T, 11559 V, 2 X	V	1	0.280396	0.640198	0
259	476.955	6.45475e-102	4	189 A	4462 A, 5 I, 4 L, 11588 V, 4 X	A	1	0.722219	0.861109	0
260	0.153103	0.999929	6	189 L	2 F, 16049 L, 2 P, 2 Q, 2 S, 4 V, 2 X	L	1	0.000871568	0.500436	0
261	19.8729	0.000529087	4	188 G, 1 X	4 A, 1 E, 16054 G, 1 R, 3 X	G	0.994709	0.000560294	0.497635	0
262	2.12786	0.952426	7	189 S	3 A, 18 D, 153 N, 2 P, 15883 S, 1 T, 1 V, 2 X	S	1	0.0112059	0.505603	0
263	0.117874	0.999967	6	189 Q	1 K, 1 L, 2 P, 16052 Q, 3 R, 1 S, 3 X	Q	1	0.000684804	0.500342	0
264	0.225756	0.998811	5	189 E	3 D, 16043 E, 2 G, 9 K, 2 R, 4 X	E	1	0.0012451	0.500623	0
265	0.153207	0.999929	6	189 G	2 A, 1 E, 16049 G, 5 R, 1 S, 1 W, 4 X	G	1	0.000871568	0.500436	0
266	18.1562	0.00275693	5	189 A	14653 A, 1166 G, 235 S, 3 T, 1 V, 5 X	A	1	0.0877794	0.54389	0
267	477.229	6.28421e-99	7	189 L	1 F, 3 I, 4460 L, 11329 M, 1 P, 1 T, 265 V, 3 X	L	1	0.722343	0.861172	0
268	2.49955	0.961752	8	189 H	1 A, 15852 H, 1 I, 169 K, 15 P, 4 Q, 17 R, 3 X, 1 Y	H	1	0.0131358	0.506568	0
269	102.552	1.28317e-18	8	189 T	2 A, 30 H, 4 I, 1 K, 1 M, 4257 Q, 1375 S, 10389 T, 4 X	T	1	0.353234	0.676617	0
270	0.192392	0.995659	4	189 A	16046 A, 2 G, 1 S, 10 V, 4 X	A	1	0.00105833	0.500529	0
271	0.0962779	0.999852	5	189 L	1 F, 16054 L, 2 S, 1 V, 1 W, 4 X	L	1	0.000560294	0.50028	0
272	323.721	8.25478e-69	4	189 A	5846 A, 2 I, 2 P, 10209 T, 4 X	A	1	0.636058	0.818029	0
273	0.0864132	0.999093	4	189 G	2 E, 16055 G, 1 R, 1 W, 4 X	G	1	0.000498039	0.500249	0
274	0.141429	0.999944	6	189 A	16050 A, 1 E, 1 G, 2 S, 3 T, 1 V, 5 X	A	1	0.000809313	0.500405	0
275	501.977	2.64947e-103	8	189 I	7 A, 1 D, 4294 I, 262 L, 165 M, 2 P, 1 Q, 11327 T, 4 X	I	1	0.732678	0.866339	0
276	768.81	1.08326e-160	8	189 P	2 A, 4 D, 11583 E, 6 G, 3 K, 3048 P, 170 R, 1243 V, 4 X	P	1	0.810247	0.905124	0
280	24.8706	0.00952265	11	189 S	6 A, 6 C, 431 D, 7 F, 1366 G, 5 K, 8 L, 5 P, 14191 S, 32 T, 1 V, 5 X	S	1	0.116541	0.558271	0
281	181.841	1.7874e-32	12	3 G, 1 N, 185 S	2 A, 1368 D, 28 E, 6605 G, 1 I, 15 L, 29 N, 5 R, 7861 S, 142 T, 1 W, 4 X, 2 Y	S	0.978836	0.510614	0.744725	0
283	221.404	1.21422e-40	12	189 T	2 A, 144 D, 8 E, 7022 G, 2 I, 262 K, 3 M, 23 N, 1 R, 1245 S, 7342 T, 4 V, 5 X	T	1	0.542925	0.771462	0
285	500.262	8.16117e-98	14	1 P, 1 S, 187 T	3 E, 2 F, 2 G, 1371 H, 21 I, 4305 K, 3586 L, 17 M, 156 N, 5 P, 255 R, 2024 S, 4307 T, 5 V, 4 X	T	0.989418	0.731868	0.860643	0
286	173.262	5.1498e-34	7	189 L	3 F, 6336 I, 8337 L, 1376 M, 1 N, 1 T, 4 V, 5 X	L	1	0.480981	0.740491	0
291	461.774	1.10871e-94	8	189 S	7697 A, 169 G, 1 K, 21 M, 2 P, 4570 S, 3596 T, 2 V, 5 X	S	1	0.715495	0.857748	0
292	0.0765889	0.994491	3	189 G	1 C, 16056 G, 1 K, 5 X	G	1	0.000435784	0.500218	0
293	7.83454	0.049558	3	188 H, 1 Y	16049 H, 1 P, 5 X, 8 Y	H	0.994709	0.000871568	0.49779	0
294	2.29837	0.890316	6	189 L	1 I, 15869 L, 2 M, 3 P, 3 S, 181 V, 4 X	L	1	0.0120774	0.506039	0
295	2.23609	0.945627	7	189 K	19 A, 7 E, 15874 K, 2 N, 6 R, 150 S, 1 T, 4 X	K	1	0.0117662	0.505883	0
296	0.176689	0.999892	6	189 C	16047 C, 2 I, 3 R, 3 S, 1 W, 5 X, 2 Y	C	1	0.000996078	0.500498	0
297	100.523	8.41129e-19	7	187 R, 2 T	1 E, 2 G, 1 I, 1377 K, 14674 R, 1 S, 2 T, 5 X	R	0.989418	0.086472	0.537945	0
299	82.4778	2.54213e-16	5	188 K, 1 R	1 E, 1 I, 11047 K, 5007 R, 1 S, 6 X	K	0.994709	0.31227	0.65349	0
301	128.304	2.92394e-25	6	187 D, 2 N	2 A, 11447 D, 4414 E, 23 G, 4 N, 169 S, 4 X	D	0.989418	0.287368	0.638393	0
302	2.27622	0.809752	5	189 K	169 A, 1 E, 15871 K, 2 Q, 16 R, 4 X	K	1	0.0119529	0.505976	0
305	1794.53	0	4	189 I	1376 I, 14675 L, 2 P, 5 V, 5 X	I	1	0.914337	0.957169	0
306	0.596025	0.897342	3	189 K	16012 K, 2 Q, 45 R, 4 X	K	1	0.003175	0.501587	0
307	85.0663	1.46863e-17	4	1 A, 188 G	16056 G, 1 P, 1 R, 5 X	G	0.994709	0.000435784	0.497572	0
308	420.993	6.03014e-86	8	189 T	5 A, 191 I, 1 L, 10158 M, 2 P, 4 S, 4887 T, 810 V, 5 X	T	1	0.69576	0.84788	0
309	502.769	1.68733e-107	4	189 T	2 I, 2 P, 11765 S, 4289 T, 5 X	T	1	0.732989	0.866494	0
310	0.121651	0.998223	4	189 Y	3 C, 2 E, 2 H, 4 X, 16052 Y	Y	1	0.000684804	0.500342	0
311	488.972	4.92079e-97	12	187 G, 2 S	2035 A, 2 C, 1 D, 3 F, 4286 G, 169 K, 3 L, 2 P, 3877 S, 1371 T, 4309 V, 4 X, 1 Y	G	0.989418	0.733176	0.861297	0
312	41.5777	2.04055e-08	4	1 I, 185 M, 3 V	68 I, 264 L, 12689 M, 3038 V, 4 X	M	0.978836	0.210048	0.594442	0
313	0.0962779	0.999852	5	189 C	16054 C, 1 K, 1 R, 1 W, 4 X, 2 Y	C	1	0.000560294	0.50028	0
316	619.304	1.03802e-125	11	189 A	3645 A, 1 E, 1 I, 6398 K, 12 L, 7 N, 68 P, 1 Q, 4231 S, 1694 T, 1 V, 4 X	A	1	0.773081	0.88654	0
317	87.2516	4.53272e-16	7	188 F, 1 V	1 C, 15870 F, 1 I, 10 L, 169 M, 8 S, 4 X	F	0.994709	0.0120152	0.503362	0
318	6848.35	0	14	6 I, 183 T	4 A, 1 E, 50 F, 10922 K, 3 L, 1 P, 8 Q, 41 R, 2728 S, 264 T, 2035 V, 1 W, 4 X, 1 Y	T	0.968254	0.983565	0.975909	0
319	442.087	2.47701e-92	6	189 F	3 A, 4718 F, 2556 I, 6345 L, 2 Q, 2433 V, 6 X	F	1	0.706282	0.853141	0
321	57.9079	3.94401e-10	7	1 E, 188 K	5 E, 3026 G, 12918 K, 5 N, 1 Q, 101 R, 2 W, 5 X	K	0.994709	0.195792	0.59525	0
322	1740.13	0	13	189 N	5 A, 5 D, 11325 E, 3 G, 2 H, 233 I, 4 K, 1420 N, 2 P, 1 Q, 1 S, 3028 T, 30 V, 4 X	N	1	0.911598	0.955799	0
323	441.563	2.3744e-90	8	189 P	3 A, 1 F, 3616 I, 238 L, 1378 M, 4722 P, 1 S, 6100 V, 4 X	P	1	0.706032	0.853016	0
324	2927.55	0	7	92 A, 97 T	13810 A, 1 D, 1 P, 1 Q, 2033 S, 170 T, 43 V, 4 X	T	0.513228	0.989417	0.751322	0
325	477.944	3.78506e-98	8	189 D	2 A, 4455 D, 11590 E, 2 G, 4 K, 4 N, 1 Q, 2 R, 3 X	D	1	0.722655	0.861327	0
326	0.0962779	0.999852	5	189 T	1 A, 1 I, 2 K, 1 S, 16054 T, 4 X	T	1	0.000560294	0.50028	0
327	478.661	2.12465e-97	9	189 G	2 A, 1 C, 2 D, 4450 G, 2 H, 262 L, 11332 Q, 3 R, 6 V, 3 X	G	1	0.722966	0.861483	0
328	0.190466	0.999213	5	189 H	1 D, 16046 H, 4 Q, 8 R, 3 X, 1 Y	H	1	0.00105833	0.500529	0
329	0.10995	0.998543	4	189 G	1 A, 1 D, 4 E, 16053 G, 4 X	G	1	0.000622549	0.500311	0
330	0.119774	0.999747	5	189 T	1 F, 1 I, 3 K, 3 S, 16052 T, 3 X	T	1	0.000684804	0.500342	0
331	147.182	7.58689e-28	8	189 V	31 A, 1 F, 1 G, 5658 I, 2 L, 3 M, 1371 T, 8994 V, 2 X	V	1	0.44008	0.72004	0
333	295.473	1.40762e-57	10	189 V	2 A, 1 E, 1 F, 2 H, 6618 I, 3059 L, 178 M, 1 R, 3 T, 6196 V, 2 X	V	1	0.614269	0.807134	0
334	464.123	4.47498e-97	6	189 E	1 D, 4553 E, 1 H, 3405 K, 4478 Q, 3621 R, 4 X	E	1	0.716554	0.858277	0
335	501.99	2.96922e-106	5	189 L	1 G, 2595 I, 4294 L, 1 N, 9168 V, 4 X	L	1	0.732678	0.866339	0
[truncated: 158 more rows]

## Sheet: WNV
Site	Chi-square value	p-value	Degree of freedom	Group1 Residues	Group2 Residues	Diagnostic Residue	Sensitivity	Specificity	Average	if average >=0.98
[truncated: 509 more rows]

[truncated: 2 more sheets: YFV, ZIKV]
