# Supplementary material for: Identification of diagnostic peptide regions that distinguish Zika virus from related mosquito-borne Flaviviruses
Source: PLoS One. 2017 May 31;12(5):e0178199. doi: 10.1371/journal.pone.0178199 (PMC5451039; doi:10.1371/journal.pone.0178199)
Supplement: S3 Table — (XLSX) [file pone.0178199.s003.xlsx]

## Sheet: DENV1
Site	Chi-square value	p-value	Degree of freedom	Group1 Residues	Group2 Residues	Diagnostic Residue	Sensitivity	Specificity	Average	if average >=0.98
43	7124.98	0	4	1822 S	5298 A, 2 G, 1 T, 2 X	S	1	1	1	1
47	7124.97	0	8	1822 G	987 A, 306 H, 313 K, 228 L, 3454 Q, 1 R, 11 V, 3 X	G	1	1	1	1
60	6958.03	0	6	1794 A, 1 S, 15 T, 12 V	5 A, 7 I, 1 M, 1264 T, 4024 V, 2 X	A	0.984632	0.999057	0.991845	1
72	7109.22	0	9	1 A, 1 L, 1819 S, 1 T	1081 A, 231 E, 1891 K, 41 Q, 300 R, 1 S, 1753 T, 2 V, 3 X	S	0.998353	0.999811	0.999082	1
80	7119.71	0	10	1 F, 1821 L	277 A, 357 E, 2184 K, 1 L, 9 R, 1101 S, 146 T, 1224 W, 2 X, 2 Y	L	0.999451	0.999811	0.999631	1
83	6968.89	0	6	1 A, 1795 D, 26 G	300 A, 3 D, 1645 E, 2357 G, 994 N, 2 S, 2 X	D	0.985181	0.999434	0.992308	1
84	7007.07	0	6	18 I, 3 L, 1799 M, 2 V	7 A, 228 H, 1041 I, 1 L, 2 M, 4022 V, 2 X	M	0.987377	0.999623	0.9935	1
103	6958.55	0	11	1 I, 1789 M, 6 S, 24 T, 2 V	6 -, 230 A, 5 F, 3 I, 78 P, 2466 R, 1485 S, 1018 T, 6 V, 1 X, 5 Y	M	0.981888	1	0.990944	1
104	7109.24	0	5	1815 I, 7 V	6 -, 83 F, 3 I, 5210 L, 1 X	I	0.996158	0.999434	0.997796	1
117	7096.65	0	9	9 I, 18 N, 1 R, 1794 S	7 -, 2670 A, 1 I, 41 K, 2 M, 1 R, 4 S, 2576 T, 1 X	S	0.984632	0.999246	0.991939	1
124	7105.92	0	10	1818 I, 3 M, 1 T	6 -, 2503 F, 1 H, 1 I, 1518 L, 21 M, 1 S, 1249 V, 2 X, 1 Y	I	0.997805	0.999811	0.998808	1
125	7119.83	0	11	1 E, 1820 G, 1 W	6 -, 2194 A, 41 E, 3 F, 13 I, 10 P, 230 R, 1592 S, 1211 T, 3 X	G	0.998902	1	0.999451	1
127	7109.23	0	9	1821 D, 1 N	6 -, 230 A, 3 D, 4935 E, 82 G, 2 I, 34 K, 7 R, 4 X	D	0.999451	0.999434	0.999443	1
147	7099.21	0	9	1 H, 1 L, 1820 Q	6 -, 1 A, 16 D, 417 H, 10 L, 3508 N, 3 Q, 339 R, 1001 S, 2 X	Q	0.998902	0.999434	0.999168	1
152	7119.73	0	6	1821 I, 1 V	6 -, 83 F, 1 N, 4214 S, 997 V, 2 X	I	0.999451	1	0.999726	1
173	7057.16	0	7	1820 D, 2 G	6 -, 13 D, 5202 E, 79 F, 1 K, 1 V, 1 X	D	0.998902	0.997549	0.998225	1
191	7041.85	0	10	1 R, 1820 S, 1 T	6 -, 58 D, 998 E, 291 H, 294 K, 3395 N, 228 Q, 16 R, 15 S, 2 X	S	0.998902	0.997171	0.998037	1
209	6826.64	0	7	11 D, 1811 E	6 -, 3926 D, 47 E, 1091 G, 3 H, 1 N, 228 Q, 1 X	E	0.993963	0.991137	0.99255	1
214	7098.72	0	11	1808 A, 5 E, 1 S, 7 T, 1 V	6 -, 4983 E, 2 G, 79 H, 221 K, 1 Q, 10 R, 1 X	A	0.992316	1	0.996158	1
247	7067.34	0	12	1783 I, 3 L, 24 M, 4 N, 1 R, 7 T	6 -, 42 A, 5 G, 2 H, 1 K, 1454 N, 1555 S, 2236 T, 2 X	I	0.978595	1	0.989297	1
249	6528.83	0	4	1822 G	6 -, 5172 A, 121 G, 1 S, 3 X	G	1	0.977183	0.988591	1
262	7096.24	0	12	1811 F, 1 L, 4 S, 1 X, 5 Y	6 -, 228 A, 2442 H, 2269 K, 1 M, 1 P, 2 Q, 232 R, 2 X, 120 Y	F	0.993963	1	0.996981	1
280	6361.69	0	10	5 F, 1815 L, 1 S, 1 V	6 -, 68 A, 459 E, 1377 F, 1 H, 151 L, 3 P, 8 V, 3 X, 3227 Y	L	0.996158	0.971526	0.983842	1
289	6721.95	0	9	1818 D, 1 E, 3 N	7 -, 24 A, 79 D, 231 E, 224 Q, 5 R, 1903 S, 2827 T, 3 X	D	0.997805	0.985103	0.991454	1
291	6872.2	0	11	1809 H, 11 N, 2 Q	7 -, 1 A, 1967 D, 14 E, 25 G, 38 H, 1090 N, 4 R, 1922 S, 232 T, 3 X	H	0.992865	0.992834	0.99285	1
305	7124.98	0	5	1 P, 1821 T	60 -, 1 I, 5239 S, 3 X	T	0.999451	1	0.999726	1
308	6849.24	0	5	1800 I, 21 T, 1 V	61 -, 53 I, 4927 L, 256 V, 6 X	I	0.987925	0.990006	0.988966	1
350	6229.29	0	9	3 -, 1 I, 1 K, 6 L, 1809 M, 2 V	76 -, 15 K, 2453 L, 174 M, 2335 Q, 109 R, 56 V, 79 W, 6 X	M	0.992865	0.967188	0.980027	1
205	27.4431	1.09853e-06	2	1822 -	5224 -, 78 H, 1 N	-	NA	NA	0	0
1	26.0366	9.37074e-06	3	1822 D	71 -, 5228 D, 1 G, 3 X	D	1	0.0141429	0.507071	0
2	2822.79	0	8	2 L, 1816 S, 4 T	70 -, 4 I, 1148 M, 79 Q, 1478 S, 2291 T, 230 V, 3 X	S	0.996707	0.72129	0.858998	0
3	28.2252	3.25745e-06	3	1821 G, 1 V	70 -, 5230 G, 3 X	G	0.999451	0.0137658	0.506608	0
4	29.6258	5.83257e-06	4	1821 C, 1 Y	70 -, 5226 C, 3 S, 4 X	C	0.999451	0.0145201	0.506986	0
5	1554.69	0	7	2 A, 1820 V	70 -, 2386 A, 1 G, 85 I, 1 L, 229 S, 2528 V, 3 X	V	0.998902	0.523289	0.761096	0
6	930.753	8.43443e-198	6	1806 I, 16 V	70 -, 8 A, 1 G, 3267 I, 2 M, 1953 V, 2 X	I	0.991218	0.383934	0.687576	0
7	3597.74	0	5	1822 N	70 -, 1 C, 2468 D, 1063 N, 1699 S, 2 X	N	1	0.799547	0.899774	0
8	1428.11	1.20625e-298	12	1 R, 1821 W	70 -, 1 E, 308 F, 2176 I, 46 L, 6 M, 2 P, 1 S, 3 T, 8 V, 2680 W, 2 X	W	0.999451	0.494626	0.747038	0
9	1636.26	0	12	1818 K, 1 L, 3 R	70 -, 11 A, 2 E, 156 G, 1 I, 2442 K, 43 N, 41 Q, 15 R, 2221 S, 299 T, 2 X	K	0.997805	0.539506	0.768655	0
10	3305.45	0	10	1 E, 1821 G	70 -, 1 A, 1210 G, 1 I, 310 K, 1409 N, 2241 R, 57 S, 2 T, 2 X	G	0.999451	0.771827	0.885639	0
11	5854.01	0	10	2 G, 1 I, 1819 R	70 -, 2 E, 1 H, 3052 K, 2 N, 1892 Q, 279 R, 2 T, 3 X	R	0.998353	0.947388	0.972871	0
12	30.3196	0.000185565	8	1821 E, 1 G	70 -, 1 A, 1 D, 5224 E, 2 K, 2 Q, 1 V, 2 X	E	0.999451	0.0148972	0.507174	0
13	230.28	6.67367e-47	6	1821 L, 1 P	70 -, 4697 L, 302 M, 1 S, 231 T, 2 X	L	0.999451	0.114275	0.556863	0
14	1321.91	1.14612e-283	5	1821 K, 1 L	70 -, 1 E, 2807 K, 2423 R, 2 X	K	0.999451	0.470677	0.735064	0
15	24.9862	3.7524e-06	2	1822 C	69 -, 5231 C, 3 X	C	1	0.0135772	0.506789	0
16	24.6357	4.47133e-06	2	1822 G	68 -, 5232 G, 3 X	G	1	0.0133886	0.506694	0
17	161.006	3.6256e-32	6	1 G, 1 N, 1819 S, 1 T	68 -, 79 D, 41 G, 38 N, 4845 S, 230 T, 2 X	S	0.998353	0.0863662	0.54236	0
18	24.9842	1.55582e-05	3	1822 G	68 -, 1 A, 5231 G, 3 X	G	1	0.0135772	0.506789	0
19	1091.36	5.65148e-235	4	1822 I	66 -, 3106 I, 1 L, 2128 V, 2 X	I	1	0.414294	0.707147	0
20	23.9328	2.58002e-05	3	1822 F	66 -, 5234 F, 1 L, 2 X	F	1	0.0130115	0.506506	0
21	2240.92	0	5	2 G, 1820 V	66 -, 5 F, 3329 I, 1900 V, 3 X	V	0.998902	0.641712	0.820307	0
22	1617.72	0	8	1822 T	58 -, 1 A, 79 F, 2195 H, 45 I, 2468 T, 180 V, 2 X, 275 Y	T	1	0.534603	0.767302	0
23	860.156	1.11625e-183	5	1 K, 1821 N	58 -, 1710 D, 3454 N, 79 R, 2 X	N	0.999451	0.348671	0.674061	0
24	3768.6	0	6	1821 E, 1 R	58 -, 2550 D, 984 E, 1708 N, 1 S, 2 X	E	0.999451	0.814445	0.906948	0
25	49.4958	5.93244e-09	6	1 I, 1821 V	58 -, 1 A, 2 I, 1 L, 79 S, 5160 V, 2 X	V	0.999451	0.0269659	0.513209	0
26	1416.98	8.18429e-302	7	1821 H, 1 Y	57 -, 80 D, 2468 E, 2693 H, 1 K, 2 R, 2 X	H	0.999451	0.492174	0.745813	0
27	1411.69	1.14139e-300	7	1822 T	57 -, 2424 A, 79 D, 41 K, 1 S, 2697 T, 2 V, 2 X	T	1	0.49142	0.74571	0
28	21.4809	0.000254195	4	1822 W	56 -, 1 G, 3 R, 5241 W, 2 X	W	1	0.0116915	0.505846	0
29	1410.83	2.57423e-299	8	1822 T	55 -, 15 I, 41 K, 79 L, 1878 M, 236 R, 2698 T, 299 V, 2 X	T	1	0.491231	0.745616	0
30	1409.33	3.69938e-300	7	1 D, 1820 E, 1 G	54 -, 2423 D, 2698 E, 70 N, 45 S, 11 T, 2 X	E	0.998902	0.491231	0.745067	0
31	1413.56	6.62618e-300	8	1 P, 1821 Q	54 -, 34 D, 7 G, 80 K, 6 N, 2697 Q, 2423 R, 2 X	Q	0.999451	0.49142	0.745436	0
32	19.734	0.000563554	4	1822 Y	53 -, 1 H, 1 S, 2 X, 5246 Y	Y	1	0.0107486	0.505374	0
33	34.1692	6.23963e-06	6	1821 K, 1 R	5199 K, 1 M, 1 N, 3 Q, 17 R, 79 S, 3 X	K	0.999451	0.0196115	0.509531	0
34	1305.39	3.46016e-284	2	1822 F	2825 F, 2 X, 2476 Y	F	1	0.467283	0.733641	0
35	1369.68	1.40117e-291	7	1821 Q, 1 R	41 F, 267 H, 301 L, 1 P, 2749 Q, 3 X, 1941 Y	Q	0.999451	0.481614	0.740533	0
36	3739.29	0	3	1822 A	997 A, 2 L, 4302 P, 2 X	A	1	0.811993	0.905997	0
37	3242.7	0	3	1822 D	1243 D, 4011 E, 47 L, 2 X	D	1	0.765604	0.882802	0
38	1187	4.56704e-252	7	1 P, 1821 S	1 C, 79 D, 2 F, 1 M, 2979 S, 2239 T, 2 X	S	0.999451	0.438243	0.718847	0
39	3.59374	0.165817	2	1821 P, 1 S	5301 P, 2 X	P	0.999451	0.000377145	0.499914	0
40	3717.66	0	9	1819 K, 1 N, 2 R	229 A, 1003 K, 8 P, 1893 Q, 529 R, 1519 S, 41 T, 79 V, 2 X	K	0.998353	0.810862	0.904608	0
41	2869.36	0	5	1 G, 1 K, 1820 R	2 A, 1938 G, 1608 K, 1453 R, 300 S, 2 X	R	0.998902	0.726004	0.862453	0
42	3.43463	0.32934	3	1822 L	6 F, 5293 L, 2 V, 2 X	L	1	0.00188573	0.500943	0
44	6028.23	0	7	1818 A, 1 P, 2 S, 1 T	232 A, 2 H, 2148 K, 90 R, 1831 S, 998 T, 2 X	A	0.997805	0.956251	0.977028	0
45	1181.91	2.43385e-253	5	1820 A, 1 I, 1 S	2978 A, 2269 I, 1 S, 1 T, 51 V, 3 X	A	0.998902	0.438431	0.718667	0
46	224.179	2.36339e-47	4	1820 I, 2 V	1 F, 4693 I, 1 M, 605 V, 3 X	I	0.998902	0.115029	0.556966	0
48	754.283	1.4646e-156	9	1795 K, 27 R	79 A, 39 E, 1000 G, 1 I, 3711 K, 6 M, 232 N, 229 Q, 3 R, 3 X	K	0.985181	0.300207	0.642694	0
49	33.845	2.13618e-07	3	1821 A, 1 P	5214 A, 86 S, 3 X	A	0.999451	0.016783	0.508117	0
50	3275.27	0	8	1 C, 1821 W	68 F, 3699 H, 6 K, 282 Q, 5 R, 1226 W, 4 X, 13 Y	W	0.999451	0.76881	0.884131	0
51	1312.13	1.08351e-274	11	2 D, 1818 E, 1 K, 1 V	107 A, 6 D, 2810 E, 2233 K, 2 M, 5 N, 129 Q, 1 R, 5 S, 1 T, 4 X	E	0.997805	0.470111	0.733958	0
52	633.851	1.23001e-131	8	1821 E, 1 I	411 D, 3842 E, 8 K, 1 L, 1029 N, 1 Q, 8 S, 3 X	E	0.999451	0.275504	0.637478	0
53	4.96648	0.174268	3	1821 G, 1 R	3 D, 5297 G, 3 X	G	0.999451	0.00113144	0.500291	0
54	882.213	3.32786e-186	7	1 A, 1821 V	1 F, 1797 I, 79 K, 3 T, 3419 V, 3 X, 1 Y	V	0.999451	0.355271	0.677361	0
55	1.71511	0.424198	2	1822 C	5298 C, 1 S, 4 X	C	1	0.000942863	0.500471	0
56	0.000314782	0.985845	1	1822 G	5301 G, 2 X	G	1	0.000377145	0.500189	0
57	1136.6	8.81919e-245	4	1819 I, 3 V	3031 I, 1965 L, 1 S, 304 V, 2 X	I	0.998353	0.428437	0.713395	0
58	112.469	6.19415e-22	6	1822 R	1 F, 1 G, 1 H, 79 N, 4990 R, 229 S, 2 X	R	1	0.0590232	0.529512	0
59	1.3691	0.712793	3	1822 S	1 A, 1 L, 5299 S, 2 X	S	1	0.00075429	0.500377	0
61	1133.36	7.95352e-243	5	1 P, 1821 T	79 D, 6 G, 2164 S, 3051 T, 3 X	T	0.999451	0.424665	0.712058	0
62	31.7326	2.16957e-06	4	1 C, 1821 R	1 K, 5220 R, 79 S, 3 X	R	0.999451	0.0156515	0.507551	0
63	512.778	1.15424e-109	4	1821 L, 1 V	1 F, 4074 L, 1225 M, 3 X	L	0.999451	0.231756	0.615603	0
64	3.77922	0.286312	3	1822 E	6 D, 5292 E, 1 G, 4 X	E	1	0.0020743	0.501037	0
65	1185.5	1.0267e-256	3	1821 N, 1 T	2318 H, 2981 N, 4 X	N	0.999451	0.437865	0.718658	0
66	5937.64	0	5	1806 I, 16 V	85 E, 239 I, 2563 L, 2193 Q, 220 V, 3 X	I	0.991218	0.954931	0.973075	0
67	400.135	1.2938e-87	2	1822 M	997 L, 4302 M, 4 X	M	1	0.188761	0.594381	0
68	0.124514	0.724189	1	1822 W	5300 W, 3 X	W	1	0.000565718	0.500283	0
69	1246.93	3.32956e-266	6	1786 K, 36 R	8 D, 2229 E, 2 G, 2776 K, 285 R, 1 S, 2 X	K	0.980241	0.476523	0.728382	0
70	1367.78	3.61179e-291	7	1822 Q	2040 A, 2 H, 34 N, 2749 Q, 1 R, 473 S, 2 V, 2 X	Q	1	0.481614	0.740807	0
71	1284.5	7.64212e-277	4	1822 I	2851 I, 1 M, 79 R, 2370 V, 2 X	I	1	0.46238	0.73119	0
73	3263.59	0	9	1 D, 1819 N, 2 S	2272 D, 230 G, 7 K, 3 L, 1225 N, 1487 P, 3 Q, 34 R, 40 S, 2 X	N	0.998353	0.768999	0.883676	0
74	1.02718	0.598344	2	1822 E	5300 E, 1 Q, 2 X	E	1	0.000565718	0.500283	0
75	29.5488	6.04653e-06	4	1822 L	3 F, 79 I, 5218 L, 1 R, 2 X	L	1	0.0160287	0.508014	0
76	1.71511	0.424199	2	1822 N	2 K, 5298 N, 3 X	N	1	0.000942863	0.500471	0
77	2643.22	0	6	1793 H, 29 Y	357 A, 1527 H, 2 R, 1892 T, 300 V, 2 X, 1223 Y	H	0.984083	0.71205	0.848067	0
78	1262.26	1.59914e-269	6	1822 I	1 A, 2879 I, 2191 L, 1 M, 2 P, 227 V, 2 X	I	1	0.4571	0.72855	0
79	31.3097	2.64681e-06	4	1822 L	86 F, 5213 L, 1 P, 1 Q, 2 X	L	1	0.0169715	0.508486	0
81	19.8431	0.000182939	3	1821 E, 1 S	47 D, 5254 E, 2 X	E	0.999451	0.00924005	0.504346	0
82	87.4173	2.34211e-17	5	1 D, 1819 N, 2 S	228 G, 1 I, 5071 N, 1 S, 2 X	N	0.998353	0.0437488	0.521051	0
85	1569.03	0	4	1822 K	2547 D, 2520 K, 232 Q, 2 R, 2 X	K	1	0.524797	0.762399	0
86	6413.11	0	5	1685 F, 137 L	2 F, 79 I, 5212 L, 7 M, 1 V, 2 X	F	0.924808	0.999623	0.962215	0
87	1194.85	3.83852e-256	5	1822 T	1 A, 1 P, 1 R, 2331 S, 2966 T, 3 X	T	1	0.440694	0.720347	0
88	719.811	1.06209e-155	3	1822 V	1616 I, 1 M, 3684 V, 2 X	V	1	0.305299	0.652649	0
89	667.342	2.53088e-144	3	2 I, 1820 V	3 I, 1524 M, 3774 V, 2 X	V	0.998902	0.288327	0.643615	0
90	801.249	2.31928e-173	3	1822 V	226 A, 1529 T, 3546 V, 2 X	V	1	0.331322	0.665661	0
91	1182.47	2.97387e-252	6	1821 G, 1 L	3 D, 1892 E, 2985 G, 6 K, 297 N, 120 Q	G	0.999451	0.437111	0.718281	0
92	1318.99	1.85009e-279	8	1790 D, 9 E, 1 G, 21 N, 1 Y	2812 D, 56 E, 9 G, 2189 K, 1 M, 3 N, 232 S, 1 X	D	0.982437	0.469734	0.726085	0
93	5222.15	0	9	534 A, 3 I, 1285 V	5 A, 41 D, 1 H, 2309 I, 362 P, 1898 Q, 17 S, 180 T, 489 V, 1 X	V	0.705269	0.907788	0.806528	0
94	6114.43	0	14	974 A, 3 D, 1 G, 565 N, 79 S, 4 T, 193 V, 3 Y	1 A, 2 D, 1810 E, 1 G, 963 I, 1956 K, 2 L, 70 N, 41 P, 111 R, 7 S, 39 T, 299 V, 1 X	A	0.534577	0.999811	0.767194	0
95	127.976	6.39813e-26	5	1822 G	4949 G, 41 K, 310 N, 1 S, 1 W, 1 X	G	1	0.0667547	0.533377	0
96	2670.73	0	12	1820 I, 2 V	6 -, 2 F, 1 H, 1580 I, 1 K, 6 L, 1885 M, 232 P, 300 R, 4 T, 1247 V, 1 X, 38 Y	I	0.998902	0.702055	0.850479	0
97	3273.4	0	6	1 F, 1821 L	6 -, 1 H, 1227 L, 1756 M, 1 X, 2312 Y	L	0.999451	0.768622	0.884036	0
98	6722.23	0	12	1601 A, 64 G, 121 T, 36 V	6 -, 993 E, 1 G, 23 H, 1930 K, 1583 Q, 307 R, 37 S, 189 T, 2 V, 231 W, 1 X	A	0.878705	1	0.939352	0
99	3750.26	0	13	1822 Q	6 -, 1541 A, 1 E, 1 G, 4 H, 1 I, 226 K, 1 L, 32 P, 992 Q, 353 R, 2085 S, 59 V, 1 X	Q	1	0.812936	0.906468	0
100	1150.89	2.02828e-245	6	2 E, 1820 G	6 -, 2262 A, 3030 G, 1 R, 3 T, 1 X	G	0.998902	0.428625	0.713764	0
101	1370.31	1.02527e-291	7	2 E, 1812 K, 8 R	6 -, 2 E, 2726 K, 1 N, 2466 P, 21 R, 80 T, 1 X	K	0.994512	0.485951	0.740231	0
102	1962.51	0	9	1 E, 1821 K	6 -, 2 G, 78 H, 2134 K, 3 L, 246 Q, 2831 R, 2 S, 1 X	K	0.999451	0.597586	0.798519	0
105	2784.69	0	12	5 G, 9 K, 1807 R, 1 T	6 -, 121 A, 2 F, 2 I, 61 K, 233 P, 16 Q, 1492 R, 376 S, 2990 T, 2 W, 2 X	R	0.991767	0.71865	0.855209	0
106	1368.61	5.93912e-288	10	1822 P	6 -, 1890 A, 41 K, 2 L, 299 M, 2748 P, 79 R, 1 S, 2 T, 234 V, 1 X	P	1	0.481803	0.740901	0
107	1569.03	0	8	1822 Q	6 -, 79 I, 1 K, 41 L, 463 P, 2520 Q, 3 S, 2188 T, 2 X	Q	1	0.524797	0.762399	0
108	1567.17	0	10	1822 P	6 -, 88 A, 41 E, 16 M, 2522 P, 299 Q, 88 R, 1 S, 1868 T, 372 V, 2 X	P	1	0.52442	0.76221	0
109	3758.91	0	12	1821 M, 1 T	7 -, 3 A, 122 D, 2183 E, 7 G, 3 I, 10 K, 986 M, 311 N, 149 S, 1520 T, 1 V, 1 X	M	0.999451	0.814068	0.906759	0
110	1338.78	9.7238e-284	8	1822 E	7 -, 230 D, 2784 E, 85 G, 2169 K, 20 N, 3 Q, 3 R, 2 X	E	1	0.475014	0.737507	0
111	7124.97	0	7	1015 H, 807 Y	7 -, 305 F, 4988 L, 1 R, 1 V, 1 X	H	0.55708	1	0.77854	0
112	1381.24	8.74213e-292	9	1789 K, 1 N, 32 R	6 -, 32 D, 2193 E, 2650 K, 8 N, 231 P, 80 Q, 101 R, 1 S, 1 X	K	0.981888	0.500283	0.741085	0
113	1257.37	3.8351e-266	8	4 H, 1818 Y	6 -, 1 F, 232 H, 1816 I, 376 M, 1 S, 1 V, 1 X, 2869 Y	Y	0.997805	0.458985	0.728395	0
114	1367.78	1.31543e-293	5	1822 S	6 -, 2545 G, 1 H, 2749 S, 1 T, 1 X	S	1	0.481614	0.740807	0
115	3.43264	0.488195	4	1822 W	7 -, 1 L, 1 V, 5293 W, 1 X	W	1	0.00188573	0.500943	0
116	36.0477	9.29152e-07	5	1808 K, 14 R	7 -, 1 E, 5290 K, 2 N, 2 R, 1 X	K	0.992316	0.00245144	0.497384	0
118	5.65243	0.226652	4	1 F, 1821 W	6 -, 1 L, 5295 W, 1 X	W	0.999451	0.00150858	0.50048	0
119	3.43263	0.488195	4	1822 G	6 -, 1 E, 5293 G, 1 R, 2 X	G	1	0.00188573	0.500943	0
120	4.5569	0.713856	7	1821 K, 1 R	6 -, 1 I, 5288 K, 2 L, 1 Q, 2 R, 1 V, 2 X	K	0.999451	0.00282859	0.50114	0
121	1372.79	5.84448e-290	9	1822 A	6 -, 2743 A, 2 G, 75 N, 1 P, 1 R, 2430 S, 42 T, 1 V, 2 X	A	1	0.482746	0.741373	0
122	1378.09	5.3263e-290	10	1821 K, 1 R	6 -, 4 H, 2176 I, 2733 K, 121 L, 2 M, 18 R, 1 T, 13 V, 3 X, 226 Y	K	0.999451	0.484631	0.742041	0
123	3004.13	0	7	1799 I, 3 L, 20 V	6 -, 272 F, 1330 I, 2110 L, 1483 M, 1 T, 99 V, 2 X	I	0.987377	0.749199	0.868288	0
126	3272.55	0	7	1822 A	6 -, 1227 A, 1 I, 1 L, 2539 P, 3 S, 1523 T, 3 X	A	1	0.768622	0.884311	0
128	5992.81	0	13	77 A, 442 I, 116 T, 1187 V	6 -, 195 A, 1 H, 65 I, 231 K, 2592 L, 2 M, 1 N, 94 P, 79 R, 1064 S, 970 T, 3 X	V	0.651482	1	0.825741	0
129	3699.77	0	12	1 H, 1821 Q	6 -, 2192 A, 1 F, 41 G, 1329 H, 86 K, 1 N, 1013 Q, 224 R, 1 S, 231 T, 2 X, 176 Y	Q	0.999451	0.808976	0.904214	0
130	3.77723	0.436994	4	1822 N	6 -, 1 D, 1 H, 5292 N, 3 X	N	1	0.0020743	0.501037	0
131	6678.18	0	12	31 A, 4 I, 90 S, 1697 T	6 -, 2 F, 79 G, 285 H, 2139 N, 1242 Q, 5 R, 1541 S, 3 X, 1 Y	T	0.931394	1	0.965697	0
132	552.829	3.46722e-116	6	1 S, 1821 T	6 -, 1 F, 1 N, 2 R, 1306 S, 3985 T, 2 X	T	0.999451	0.248539	0.623995	0
133	3.09013	0.377936	3	1822 F	6 -, 5294 F, 1 L, 2 X	F	1	0.00169715	0.500849	0
134	3570.62	0	6	1822 I	6 -, 1 A, 1 F, 1076 I, 1753 L, 2464 V, 2 X	I	1	0.797096	0.898548	0
135	1215.51	3.16211e-263	3	1822 I	6 -, 2939 I, 2355 V, 3 X	I	1	0.445785	0.722893	0
136	6.68308	0.245297	5	1821 D, 1 H	6 -, 1 B, 5292 D, 1 G, 3 X	D	0.999451	0.0020743	0.500763	0
137	5.65443	0.129688	3	1 D, 1821 G	6 -, 5295 G, 2 X	G	0.999451	0.00150858	0.50048	0
138	125.811	2.0856e-23	8	1819 P, 3 Q	6 -, 1 A, 231 D, 79 K, 4 L, 4977 P, 3 S, 2 X	P	0.998353	0.0614746	0.529914	0
139	3358.61	0	8	559 D, 1259 N, 4 S	6 -, 228 D, 3758 E, 1 H, 2 K, 980 N, 94 S, 232 T, 2 X	N	0.690999	0.815199	0.753099	0
140	115.103	1.73701e-22	6	1822 T	6 -, 1 I, 231 L, 79 R, 1 S, 4983 T, 2 X	T	1	0.0603432	0.530172	0
141	3726.8	0	11	5 L, 1814 P, 3 S	6 -, 1481 A, 78 E, 2449 K, 12 N, 998 P, 6 R, 227 S, 37 T, 7 V, 2 X	P	0.995609	0.811805	0.903707	0
142	4.81358	0.185968	3	1822 E	6 -, 5289 E, 6 Q, 2 X	E	1	0.00264002	0.50132	0
143	3.77722	0.436994	4	1822 C	6 -, 5292 C, 2 R, 1 W, 2 X	C	1	0.0020743	0.501037	0
144	56.7476	1.39757e-11	4	1802 P, 20 S	6 -, 1 L, 5293 P, 1 S, 2 X	P	0.989023	0.00188573	0.495454	0
145	5735.78	0	11	1814 D, 7 N, 1 Y	6 -, 300 D, 79 F, 1 H, 231 L, 1807 N, 1 R, 949 S, 1926 T, 1 V, 2 X	D	0.995609	0.943428	0.969519	0
146	6975.59	0	14	1456 D, 26 E, 130 G, 1 I, 208 N, 1 S	6 -, 920 A, 538 E, 2 G, 1 H, 2 I, 220 K, 1796 Q, 19 R, 96 S, 1508 T, 192 V, 3 X	D	0.799122	1	0.899561	0
148	2.74773	0.253127	2	1822 R	6 -, 5295 R, 2 X	R	1	0.00150858	0.500754	0
149	30.9573	3.12336e-06	4	1822 A	6 -, 5214 A, 1 T, 80 V, 2 X	A	1	0.016783	0.508391	0
150	3.09013	0.377936	3	1822 W	6 -, 1 L, 5294 W, 2 X	W	1	0.00169715	0.500849	0
151	3.09013	0.377936	3	1822 N	6 -, 1 D, 5294 N, 2 X	N	1	0.00169715	0.500849	0
153	3734.69	0	7	1 L, 1821 W	6 -, 466 F, 1 I, 3455 L, 375 M, 1 T, 997 W, 2 X	W	0.999451	0.811993	0.905722	0
154	247.892	1.55731e-51	5	1821 E, 1 K	6 -, 4642 E, 44 K, 231 L, 378 Q, 2 X	E	0.999451	0.124646	0.562049	0
155	141.915	3.95173e-28	6	1 G, 1821 V	6 -, 1 G, 379 I, 1 L, 1 M, 4913 V, 2 X	V	0.999451	0.0735433	0.536497	0
156	5.15257	0.524399	6	1822 E	6 -, 3 D, 5288 E, 2 G, 1 K, 1 Q, 2 X	E	1	0.00282859	0.501414	0
157	30.9573	3.12336e-06	4	1822 D	6 -, 5214 D, 80 E, 1 T, 2 X	D	1	0.016783	0.508391	0
158	1363.62	1.05067e-292	5	1 H, 1821 Y	6 -, 2313 F, 232 H, 1 M, 1 X, 2750 Y	Y	0.999451	0.481426	0.740438	0
159	5.65243	0.226652	4	1821 G, 1 R	6 -, 5295 G, 1 V, 1 X	G	0.999451	0.00150858	0.50048	0
160	33.487	8.44906e-06	6	1821 F, 1 V	6 -, 5215 F, 1 L, 11 M, 68 T, 2 X	F	0.999451	0.0165944	0.508023	0
161	3.09013	0.377936	3	1822 G	6 -, 5294 G, 1 R, 2 X	G	1	0.00169715	0.500849	0
162	4852.9	0	7	1 F, 1651 I, 1 M, 169 V	6 -, 1 F, 325 I, 1 K, 1893 L, 271 M, 2805 V, 1 X	I	0.906147	0.938714	0.922431	0
163	1123.97	1.93962e-238	7	1822 F	6 -, 1 A, 3061 F, 2 M, 2191 T, 40 V, 1 X, 1 Y	F	1	0.42278	0.71139	0
164	1417.8	8.02825e-301	8	3 A, 1 P, 1818 T	6 -, 1 A, 41 F, 232 H, 1 K, 2327 S, 2694 T, 1 X	T	0.997805	0.491986	0.744895	0
165	3.43263	0.488195	4	1822 T	6 -, 1 P, 2 S, 5293 T, 1 X	T	1	0.00188573	0.500943	0
166	1369.45	1.57161e-291	7	1822 N	6 -, 2 K, 2747 N, 1 Q, 2310 R, 234 S, 1 W, 2 X	N	1	0.481991	0.740996	0
167	1366.95	1.99483e-293	5	1822 I	6 -, 2750 I, 44 L, 1889 M, 613 V, 1 X	I	1	0.481426	0.740713	0
168	943.393	1.559e-200	6	1822 W	6 -, 1903 F, 3 L, 1 R, 3321 W, 1 X, 68 Y	W	1	0.373751	0.686875	0
169	109.828	7.91719e-23	4	1819 L, 3 M	6 -, 4978 L, 317 M, 1 P, 1 X	L	0.998353	0.0612861	0.52982	0
170	117.303	2.79115e-22	7	1812 K, 1 N, 9 R	6 -, 79 D, 4931 K, 2 Q, 242 R, 42 T, 1 X	K	0.994512	0.070149	0.53233	0
171	1563.62	0	7	1809 L, 13 M	6 -, 81 A, 225 F, 411 I, 2525 L, 7 M, 2047 V, 1 X	L	0.992865	0.523854	0.75836	0
172	294.443	1.56781e-61	5	1822 R	6 -, 678 K, 4538 R, 8 T, 71 V, 2 X	R	1	0.144258	0.572129	0
174	2349	0	12	1822 S	6 -, 8 A, 243 D, 414 E, 232 G, 1157 K, 103 M, 375 R, 1814 S, 72 T, 877 V, 1 W, 1 X	S	1	0.657929	0.828965	0
175	3165.93	0	12	5 F, 63 H, 1754 Y	6 -, 9 D, 1 E, 9 H, 1 L, 2025 N, 1523 Q, 4 R, 425 S, 2 T, 1 X, 1297 Y	Y	0.962678	0.755421	0.85905	0
176	965.288	5.25396e-202	9	1822 T	6 -, 1523 D, 2 E, 1 I, 1 K, 4 P, 476 S, 3288 T, 1 W, 1 X	T	1	0.379974	0.689987	0
177	3742.11	0	15	1 H, 1821 Q	6 -, 312 A, 297 D, 228 E, 1 G, 50 I, 1 K, 232 L, 32 M, 3 N, 996 Q, 1 S, 1937 T, 1205 V, 2 X	Q	0.999451	0.812182	0.905816	0
178	5907.7	0	14	20 A, 1 I, 1 L, 555 M, 1 T, 1244 V	6 -, 1 C, 79 D, 2465 E, 1474 F, 11 I, 776 L, 37 M, 5 Q, 186 S, 26 T, 230 V, 2 X, 5 Y	V	0.682766	0.956628	0.819697	0
179	5.65443	0.129688	3	1821 C, 1 W	6 -, 5295 C, 2 X	C	0.999451	0.00150858	0.50048	0
180	5.31041	0.150428	3	1 A, 1821 D	6 -, 5296 D, 1 X	D	0.999451	0.00132001	0.500386	0
181	3257.54	0	10	1816 H, 5 P, 1 Y	6 -, 6 A, 2 E, 377 G, 1224 H, 4 L, 240 P, 3439 S, 4 T, 1 X	H	0.996707	0.769187	0.882947	0
182	3272.54	0	8	1822 R	6 -, 581 A, 3412 K, 5 N, 2 P, 1227 R, 68 S, 1 T, 1 X	R	1	0.768622	0.884311	0
183	1361.1	6.40559e-291	6	1 I, 1820 L, 1 V	6 -, 2307 I, 2749 L, 3 N, 2 T, 235 V, 1 X	L	0.998902	0.481614	0.740258	0
184	1366.95	1.99482e-293	5	1822 M	6 -, 2465 I, 80 L, 2750 M, 1 V, 1 X	M	1	0.481426	0.740713	0
185	1368.02	5.94138e-295	4	1 A, 1821 S	6 -, 2545 G, 2751 S, 1 X	S	0.999451	0.481237	0.740344	0
186	1305.71	3.70504e-280	5	1821 A, 1 S	6 -, 2827 A, 3 P, 2466 T, 1 X	A	0.999451	0.466906	0.733178	0
187	5.99527	0.42372	6	1820 A, 1 G, 1 V	6 -, 5291 A, 1 S, 1 T, 3 V, 1 X	A	0.998902	0.00226287	0.500583	0
188	2167.5	0	5	1822 I	6 -, 8 A, 1957 I, 2 S, 3329 V, 1 X	I	1	0.630964	0.815482	0
189	35.6763	1.10247e-06	5	1819 K, 3 R	6 -, 1 I, 5214 K, 80 N, 1 R, 1 X	K	0.998353	0.016783	0.507568	0
190	1369.44	1.57862e-291	7	1821 D, 1 N	6 -, 2743 D, 1 E, 650 G, 1899 N, 1 S, 2 X, 1 Y	D	0.999451	0.482746	0.741098	0
192	5692.02	0	7	1814 K, 8 R	6 -, 231 E, 310 K, 1816 L, 79 M, 2561 R, 298 V, 2 X	K	0.995609	0.941543	0.968576	0
193	31.3097	2.64682e-06	4	1822 A	6 -, 5213 A, 79 S, 3 T, 2 X	A	1	0.0169715	0.508486	0
194	910.742	1.25957e-194	5	1822 V	6 -, 115 A, 1808 I, 1 L, 3371 V, 2 X	V	1	0.364322	0.682161	0
195	2.74773	0.253127	2	1822 H	6 -, 5295 H, 2 X	H	1	0.00150858	0.500754	0
196	1366.95	3.47275e-292	6	1822 A	6 -, 2750 A, 1 D, 79 G, 2465 S, 1 V, 1 X	A	1	0.481426	0.740713	0
197	29.9028	1.44657e-06	3	1822 D	6 -, 5217 D, 79 S, 1 X	D	1	0.0162172	0.508109	0
198	1367.78	2.29072e-292	6	1822 M	6 -, 2464 L, 2749 M, 79 P, 1 R, 3 V, 1 X	M	1	0.481614	0.740807	0
199	1182.71	2.63933e-252	6	1822 G	6 -, 1 A, 1 C, 1 D, 2982 G, 2233 S, 79 T	G	1	0.437677	0.718838	0
200	29.5528	3.82546e-07	2	1822 Y	6 -, 79 F, 5218 Y	Y	1	0.0160287	0.508014	0
201	0.93641	0.333203	1	1822 W	6 -, 5297 W	W	1	0.00113144	0.500566	0
202	30.7641	9.53025e-07	3	1821 I, 1 M	6 -, 5208 I, 1 L, 88 M	I	0.999451	0.0179144	0.508683	0
203	33.1392	1.11862e-06	4	1821 E, 1 K	6 -, 5216 E, 80 G, 1 Q	E	0.999451	0.0164058	0.507928	0
204	2.74573	0.432511	3	1822 S	6 -, 5295 S, 1 T, 1 X	S	1	0.00150858	0.500754	0
206	5727.87	0	13	1 A, 1821 E	6 -, 1505 A, 310 E, 85 G, 4 H, 37 K, 1 M, 1 P, 997 Q, 2125 R, 228 S, 2 T, 1 V, 1 X	E	0.999451	0.941543	0.970497	0
207	2807.4	0	9	1820 K, 2 R	6 -, 27 F, 2 I, 1496 K, 3500 L, 2 P, 1 R, 80 V, 1 X, 188 Y	K	0.998902	0.717896	0.858399	0
208	4.05666	0.669009	6	1 K, 1821 N	6 -, 1 C, 1 D, 1 K, 5292 N, 1 S, 1 X	N	0.999451	0.0020743	0.500763	0
210	408.331	4.74802e-86	5	2 P, 1820 T	6 -, 3 A, 1 P, 1003 S, 4288 T, 2 X	T	0.998902	0.191401	0.595152	0
211	3.08814	0.543186	4	1822 W	6 -, 1 C, 1 R, 5294 W, 1 X	W	1	0.00169715	0.500849	0
212	215.641	5.55196e-43	7	1820 K, 2 R	6 -, 2 E, 4714 K, 80 M, 269 Q, 230 R, 1 W, 1 X	K	0.998902	0.111069	0.554986	0
213	854.144	3.82155e-180	7	1822 L	6 -, 1097 I, 3460 L, 732 M, 2 R, 1 T, 3 V, 2 X	L	1	0.347539	0.67377	0
215	1515.67	0	6	4 G, 3 K, 1815 R	6 -, 2641 K, 1 N, 2575 R, 79 T, 1 X	R	0.996158	0.514426	0.755292	0
216	31.3097	2.64681e-06	4	1822 A	6 -, 5213 A, 82 L, 1 P, 1 X	A	1	0.0169715	0.508486	0
217	1369.68	2.03475e-290	8	1 F, 1821 S	6 -, 1 A, 79 E, 230 H, 2749 S, 2233 V, 2 X, 3 Y	S	0.999451	0.481614	0.740533	0
218	2082.11	0	7	1821 F, 1 L	6 -, 46 A, 2025 F, 1 I, 3149 L, 41 M, 33 T, 2 X	F	0.999451	0.618141	0.808796	0
219	1184.22	1.24234e-252	6	1822 I	6 -, 2 E, 2232 G, 2980 I, 80 L, 1 M, 2 X	I	1	0.438054	0.719027	0
220	30.6051	3.68512e-06	4	1822 E	6 -, 1 A, 79 D, 5215 E, 2 X	E	1	0.0165944	0.508297	0
221	134.079	1.77679e-26	6	2 I, 1820 V	6 -, 1 D, 64 I, 230 M, 4921 V, 2 X, 79 Y	V	0.998902	0.0720347	0.535469	0
222	3.77722	0.436994	4	1822 K	6 -, 1 I, 5292 K, 2 R, 2 X	K	1	0.0020743	0.501037	0
223	2857.69	0	8	4 S, 1818 T	6 -, 1 A, 79 E, 2 I, 290 N, 1 R, 3467 S, 1455 T, 2 X	T	0.997805	0.725627	0.861716	0
224	3.09013	0.377936	3	1822 C	6 -, 5294 C, 1 S, 2 X	C	1	0.00169715	0.500849	0
225	5502.7	0	12	1413 I, 1 N, 338 T, 70 V	6 -, 1 A, 309 E, 1495 H, 2 I, 1 K, 228 L, 4 N, 2 Q, 3228 T, 3 X, 24 Y	I	0.775521	0.999623	0.887572	0
226	2.74773	0.253127	2	1822 W	6 -, 5295 W, 2 X	W	1	0.00150858	0.500754	0
227	4.06064	0.397861	4	1 A, 1821 P	6 -, 1 A, 2 L, 5292 P, 2 X	P	0.999451	0.0020743	0.500763	0
228	1354.7	3.52393e-287	8	1702 K, 120 R	6 -, 2233 E, 2958 K, 78 L, 2 N, 1 P, 1 Q, 21 R, 3 X	K	0.934138	0.442203	0.68817	0
229	1369.46	2.89894e-295	4	1822 S	6 -, 4 P, 2747 S, 2543 T, 3 X	S	1	0.481991	0.740996	0
230	4.46471	0.484619	5	1822 H	6 -, 5290 H, 1 L, 2 Q, 3 X, 1 Y	H	1	0.00245144	0.501226	0
231	5.43487	0.489364	6	1 I, 1821 T	6 -, 2 A, 1 H, 1 I, 2 S, 5288 T, 3 X	T	0.999451	0.00282859	0.50114	0
232	34.4856	5.92431e-07	4	1822 L	6 -, 2 F, 88 I, 5204 L, 3 X	L	1	0.0186687	0.509334	0
233	30.9593	8.66972e-07	3	1822 W	85 -, 1 G, 5214 W, 3 X	W	1	0.016783	0.508391	0
234	1367.78	2.29072e-292	6	1822 S	6 -, 1 A, 2313 G, 1 I, 2749 S, 229 T, 4 X	S	1	0.481614	0.740807	0
235	1370.52	9.24611e-292	7	1 H, 1821 N	6 -, 2449 D, 17 E, 1 M, 2748 N, 79 T, 3 X	N	0.999451	0.481803	0.740627	0
236	42.2793	1.61946e-07	6	1822 G	6 -, 1 A, 17 D, 15 E, 5182 G, 79 S, 3 X	G	1	0.0228173	0.511409	0
237	923.726	2.7888e-196	6	1822 V	6 -, 1 A, 1 G, 1940 I, 1 T, 3351 V, 3 X	V	1	0.368094	0.684047	0
238	258.645	8.23961e-50	10	1817 L, 1 M, 1 P, 1 Q, 1 R, 1 V	6 -, 1 D, 609 E, 3 I, 4631 L, 8 Q, 43 V, 2 X	L	0.997256	0.126721	0.561988	0
239	3.09013	0.377936	3	1822 E	6 -, 1 D, 5294 E, 2 X	E	1	0.00169715	0.500849	0
240	3.43263	0.488195	4	1822 S	6 -, 1 G, 1 N, 5293 S, 2 X	S	1	0.00188573	0.500943	0
241	2219.37	0	6	1822 E	6 -, 3149 D, 1915 E, 1 K, 2 N, 228 Q, 2 X	E	1	0.638884	0.819442	0
242	1268.59	2.14736e-273	4	1822 M	6 -, 1 I, 2423 L, 2871 M, 2 X	M	1	0.458608	0.729304	0
243	114.546	4.4793e-23	5	1785 I, 37 V	6 -, 79 F, 4903 I, 229 L, 84 V, 2 X	I	0.979693	0.075429	0.527561	0
244	39.9644	4.6291e-07	6	1819 I, 3 V	6 -, 1 F, 5213 I, 79 M, 2 T, 2 X	I	0.998353	0.0169715	0.507662	0
245	3.09013	0.377936	3	1822 P	6 -, 1 L, 5294 P, 2 X	P	1	0.00169715	0.500849	0
246	1215.34	8.62844e-253	12	1 E, 1820 K, 1 T	6 -, 1 A, 1 D, 299 H, 120 I, 2941 K, 1 L, 1 M, 118 R, 1 T, 1812 V, 2 X	K	0.998902	0.445408	0.722155	0
248	5925.75	0	7	26 F, 24 H, 1772 Y	6 -, 1208 F, 375 I, 3481 L, 1 V, 3 X, 229 Y	Y	0.972558	0.956817	0.964687	0
250	3.09213	0.213085	2	1822 G	6 -, 5294 G, 3 X	G	1	0.00169715	0.500849	0
251	3.77922	0.286313	3	1822 P	6 -, 2 L, 5292 P, 3 X	P	1	0.0020743	0.501037	0
252	3647.64	0	11	1780 I, 7 M, 23 T, 12 V	6 -, 2 A, 198 F, 1009 I, 238 K, 229 L, 4 M, 1997 R, 3 S, 4 T, 1610 V, 3 X	I	0.976948	0.80973	0.893339	0
253	3.09213	0.213085	2	1822 S	6 -, 5294 S, 3 X	S	1	0.00169715	0.500849	0
254	1366.11	5.2638e-292	6	1822 Q	6 -, 270 H, 301 K, 1892 N, 2751 Q, 79 S, 4 X	Q	1	0.481237	0.740619	0
255	4.81358	0.185968	3	1822 H	6 -, 5289 H, 3 X, 5 Y	H	1	0.00264002	0.50132	0
256	6.34077	0.175104	4	1 K, 1821 N	6 -, 1 I, 5293 N, 3 X	N	0.999451	0.00188573	0.500668	0
257	1936.27	0	10	15 H, 1 L, 1806 Y	6 -, 1 A, 652 H, 42 K, 62 N, 1 Q, 2199 R, 228 T, 3 X, 2109 Y	Y	0.991218	0.602301	0.79676	0
258	32.4392	1.55572e-06	4	1820 R, 1 S, 1 X	6 -, 79 I, 5215 R, 3 X	R	0.998902	0.0165944	0.507748	0
259	314.545	4.12448e-60	12	1 L, 1818 P, 2 S, 1 X	6 -, 2 A, 529 E, 4 I, 1 K, 5 L, 17 N, 4489 P, 229 Q, 1 S, 16 T, 1 V, 3 X	P	0.997805	0.153498	0.575651	0
260	2.15601	0.340273	2	1821 G, 1 X	6 -, 5295 G, 2 X	G	0.999451	0.00150858	0.50048	0
261	2.78293	0.426317	3	1 I, 1 X, 1820 Y	6 -, 1 I, 2 X, 5294 Y	Y	0.998902	0.00169715	0.5003	0
263	32.7162	1.18899e-05	6	1822 T	6 -, 1 I, 5 M, 1 R, 5209 T, 79 V, 2 X	T	1	0.0177258	0.508863	0
264	3.43463	0.32934	3	1822 Q	6 -, 1 L, 5293 Q, 3 X	Q	1	0.00188573	0.500943	0
265	1618.92	0	10	70 A, 3 I, 1 P, 1748 T	6 -, 4 A, 293 I, 1 L, 198 M, 2142 N, 51 S, 2575 T, 30 V, 3 X	T	0.959385	0.514426	0.736906	0
266	1532.33	3.31023982713635e-322	11	1821 A, 1 S	6 -, 2562 A, 3 E, 2 I, 268 K, 11 M, 79 N, 2192 Q, 12 T, 165 V, 3 X	A	0.999451	0.516877	0.758164	0
267	3.09213	0.213085	2	1822 G	6 -, 5294 G, 3 X	G	1	0.00169715	0.500849	0
268	6.34077	0.175104	4	1821 P, 1 S	6 -, 5293 P, 1 T, 3 X	P	0.999451	0.00188573	0.500668	0
269	4.8076	0.568717	6	1822 W	6 -, 2 C, 1 G, 1 R, 1 S, 5289 W, 3 X	W	1	0.00264002	0.50132	0
270	1184.22	1.82281e-251	7	1822 H	6 -, 2191 D, 2980 H, 79 M, 2 N, 1 Q, 41 S, 3 X	H	1	0.438054	0.719027	0
271	1366.95	3.47277e-292	6	1822 L	6 -, 2233 E, 1 G, 2750 L, 81 Q, 229 S, 3 X	L	1	0.481426	0.740713	0
272	238.752	2.35569e-46	9	2 A, 1820 G	6 -, 1 D, 233 E, 4683 G, 1 K, 293 N, 5 S, 79 V, 2 X	G	0.998902	0.116915	0.557909	0
273	1577.6	0	8	1821 K, 1 R	6 -, 275 E, 297 G, 2507 K, 2 N, 79 P, 2133 R, 2 S, 2 X	K	0.999451	0.527249	0.76335	0
274	1123.97	8.59426e-241	5	1822 L	6 -, 341 I, 3061 L, 2 P, 1891 V, 2 X	L	1	0.42278	0.71139	0
275	127.974	3.43216e-25	6	1822 E	6 -, 4 D, 4949 E, 3 I, 41 T, 297 V, 3 X	E	1	0.0667547	0.533377	0
276	3048.99	0	6	1822 L	6 -, 2340 I, 1351 L, 1521 M, 1 P, 81 V, 3 X	L	1	0.745239	0.872619	0
277	116.611	8.38615e-23	6	1822 D	6 -, 4979 D, 3 G, 62 K, 2 N, 248 R, 3 X	D	1	0.0610975	0.530549	0
278	31.6622	2.24263e-06	4	1822 F	6 -, 5212 F, 3 L, 79 R, 3 X	F	1	0.0171601	0.50858	0
279	343.448	2.26508e-69	8	1665 D, 14 E, 8 G, 135 N	6 -, 3723 D, 329 E, 229 G, 1 H, 1009 N, 1 S, 2 T, 3 X	D	0.913831	0.297945	0.605888	0
281	3.43662	0.179369	2	1822 C	7 -, 5293 C, 3 X	C	1	0.00188573	0.500943	0
282	1859.26	0	7	1 D, 1821 E	7 -, 287 D, 2224 E, 10 K, 2769 P, 2 Q, 1 S, 3 X	E	0.999451	0.580615	0.790033	0
283	4.12391	0.248391	3	1822 G	7 -, 1 E, 5291 G, 4 X	G	1	0.00226287	0.501131	0
284	4.4687	0.2151	3	1822 T	7 -, 2 P, 5290 T, 4 X	T	1	0.00245144	0.501226	0
285	232.939	3.95547e-45	9	1 P, 1821 T	7 -, 2 A, 525 K, 1 M, 1 N, 2 P, 1 R, 78 S, 4682 T, 4 X	T	0.999451	0.117104	0.558277	0
286	4.4687	0.215099	3	1822 V	7 -, 1 G, 5290 V, 5 X	V	1	0.00245144	0.501226	0
287	1725.29	0	9	2 A, 4 I, 1816 V	7 -, 10 A, 219 H, 256 I, 10 K, 1 P, 2447 T, 2338 V, 3 X, 12 Y	V	0.996707	0.559117	0.777912	0
288	2298.11	0	4	1822 V	7 -, 1622 I, 1818 L, 1853 V, 3 X	V	1	0.650575	0.825288	0
290	53.4564	8.79919e-09	8	1 D, 1818 E, 3 G	7 -, 2 A, 79 D, 5126 E, 74 G, 1 K, 8 S, 3 T, 3 X	E	0.997805	0.0333773	0.515591	0
292	3.43463	0.32934	3	1822 C	7 -, 5293 C, 1 F, 2 X	C	1	0.00188573	0.500943	0
293	120.762	2.30811e-22	8	1822 G	7 -, 1 A, 300 D, 9 E, 4968 G, 3 N, 1 R, 12 S, 2 X	G	1	0.0631718	0.531586	0
294	2728.86	0	14	4 H, 1769 N, 24 S, 25 Y	7 -, 2 A, 1 E, 79 G, 2113 H, 9 I, 307 K, 1 M, 1552 N, 3 P, 3 R, 8 S, 1215 T, 3 X	N	0.970911	0.707335	0.839123	0
295	4.74756	0.447458	5	1 G, 1821 R	7 -, 1 G, 1 K, 5290 R, 1 S, 3 X	R	0.999451	0.00245144	0.500951	0
296	4.12191	0.389758	4	1822 G	7 -, 1 A, 5291 G, 2 R, 2 X	G	1	0.00226287	0.501131	0
297	41.7666	6.56684e-08	5	3 A, 1819 P	7 -, 48 A, 79 K, 5166 P, 1 S, 2 X	P	0.998353	0.0258344	0.512094	0
298	890.172	3.56588e-190	5	1822 S	7 -, 1888 A, 1 C, 3403 S, 2 W, 2 X	S	1	0.358288	0.679144	0
299	1151.6	3.39809e-242	9	1 F, 1 I, 1820 L	7 -, 79 A, 137 I, 3022 L, 1 M, 1859 T, 194 V, 1 W, 3 X	L	0.998902	0.430134	0.714518	0
300	10.2821	0.0359347	4	2 G, 1820 R	7 -, 5290 R, 1 T, 5 X	R	0.998902	0.00245144	0.500677	0
301	120.58	4.01513e-25	4	1 A, 1821 T	19 -, 1 A, 310 S, 4969 T, 4 X	T	0.999451	0.0629832	0.531217	0
302	12.2033	0.0575846	6	1 K, 1821 T	19 -, 1 L, 2 P, 1 S, 5276 T, 4 X	T	0.999451	0.00509146	0.502271	0
303	8.54753	0.0359528	3	1 S, 1821 T	19 -, 1 S, 5279 T, 4 X	T	0.999451	0.00452574	0.501988	0
304	3765.56	0	7	1 A, 1821 V	60 -, 1983 A, 384 D, 1886 E, 1 G, 2 S, 983 V, 4 X	V	0.999451	0.814633	0.907042	0
306	22.8822	4.27309e-05	3	1822 G	61 -, 5237 G, 1 R, 4 X	G	1	0.0124458	0.506223	0
307	106.102	7.57158e-23	3	1822 K	61 -, 5007 K, 230 R, 5 X	K	1	0.0558175	0.527909	0
309	117.883	1.5127e-24	4	1816 I, 1 T, 5 V	61 -, 4952 I, 284 V, 6 X	I	0.996707	0.0661889	0.531448	0
310	3773.02	0	9	1821 H, 1 Y	61 -, 2 A, 229 E, 982 H, 2 I, 79 P, 8 S, 3933 T, 7 X	H	0.999451	0.814822	0.907136	0
311	1346.21	3.19081e-290	4	1822 E	61 -, 2233 D, 2775 E, 228 Q, 6 X	E	1	0.476711	0.738356	0
312	26.4722	2.54111e-05	4	1 R, 1821 W	61 -, 1 C, 5235 W, 6 X	W	0.999451	0.0128229	0.506137	0
313	23.9308	8.24671e-05	4	1822 C	61 -, 5234 C, 1 V, 1 W, 6 X	C	1	0.0130115	0.506506	0
314	23.2323	3.61214e-05	3	1822 C	61 -, 5236 C, 1 S, 5 X	C	1	0.0126344	0.506317	0
315	25.6857	1.10975e-05	3	1822 R	61 -, 7 K, 5229 R, 6 X	R	1	0.0139544	0.506977	0
316	112.495	1.21629e-22	5	1820 S, 2 T	61 -, 229 E, 2 N, 5005 S, 6 X	S	0.998902	0.0561946	0.527548	0
317	23.2343	9.01013e-06	2	1822 C	61 -, 5236 C, 6 X	C	1	0.0126344	0.506317	0
318	150.619	9.85579e-31	5	1822 T	61 -, 2 A, 1 I, 343 S, 4890 T, 6 X	T	1	0.0778804	0.53894	0
319	229.464	1.72194e-48	4	1821 L, 1 P	61 -, 4699 L, 537 M, 6 X	L	0.999451	0.113898	0.556674	0
320	23.2343	9.01013e-06	2	1822 P	61 -, 5236 P, 6 X	P	1	0.0126344	0.506317	0
321	22.5343	1.27864e-05	2	1822 P	61 -, 5238 P, 4 X	P	1	0.0122572	0.506129	0
322	51.2019	7.86284e-10	5	1822 L	61 -, 1 I, 5157 L, 1 P, 79 V, 4 X	L	1	0.0275316	0.513766	0
323	138.67	1.91203e-27	6	1822 R	62 -, 3 G, 2 K, 1 P, 4921 R, 310 S, 4 X	R	1	0.0720347	0.536017	0
324	3880.46	0	3	1812 F, 10 Y	62 -, 914 F, 5 X, 4322 Y	F	0.994512	0.827645	0.911078	0
325	3010.03	0	13	564 K, 1 L, 1257 R	63 -, 1 F, 79 H, 8 I, 13 K, 222 L, 974 M, 1885 Q, 1984 R, 2 S, 40 T, 5 V, 22 W, 5 X	R	0.689901	0.625872	0.657887	0
326	1349.25	3.69276e-287	7	1 -, 1 E, 1819 G, 1 R	63 -, 231 A, 2772 G, 2231 T, 1 V, 5 X	G	0.998353	0.477277	0.737815	0
327	1116.58	1.22949e-234	9	2 -, 1819 E, 1 G	66 -, 3 A, 1795 D, 3059 E, 12 G, 271 K, 10 N, 5 R, 77 S, 5 X	E	0.998353	0.423157	0.710755	0
328	1124.57	1.44128e-238	7	2 -, 1817 D, 3 N	66 -, 1 A, 3039 D, 1 G, 415 N, 1774 S, 1 V, 6 X	D	0.997256	0.426928	0.712092	0
329	20.2193	4.06849e-05	2	2 -, 1820 G	66 -, 5232 G, 5 X	G	0.998902	0.0133886	0.506145	0
330	20.2193	4.06849e-05	2	2 -, 1820 C	66 -, 5232 C, 5 X	C	0.998902	0.0133886	0.506145	0
331	20.2193	4.06849e-05	2	2 -, 1820 W	66 -, 5232 W, 5 X	W	0.998902	0.0133886	0.506145	0
332	22.9896	1.01829e-05	2	2 -, 1820 Y	74 -, 5 X, 5224 Y	Y	0.998902	0.0148972	0.5069	0
333	49.6737	5.46513e-09	6	3 -, 1819 G	74 -, 5143 G, 76 P, 1 R, 3 S, 1 W, 5 X	G	0.998353	0.0301716	0.514263	0
334	21.6645	1.97518e-05	2	3 -, 1819 M	74 -, 5222 M, 7 X	M	0.998353	0.0152744	0.506814	0
335	22.0113	0.000199389	4	3 -, 1819 E	74 -, 1 D, 5221 E, 1 K, 6 X	E	0.998353	0.0154629	0.506908	0
336	24.8994	0.000145704	5	3 -, 1818 I, 1 T	74 -, 5221 I, 1 S, 2 V, 5 X	I	0.997805	0.0154629	0.506634	0
337	27.0922	1.90435e-05	4	3 -, 1817 R, 2 S	74 -, 1 D, 5223 R, 5 X	R	0.997256	0.0150858	0.506171	0
338	21.3119	9.06844e-05	3	3 -, 1819 P	74 -, 1 H, 5223 P, 5 X	P	0.998353	0.0150858	0.50672	0
339	5603.71	0	13	3 -, 1 A, 1 I, 1817 V	74 -, 2 A, 1 E, 1 F, 969 I, 17 K, 1710 L, 16 M, 1812 Q, 283 R, 4 S, 72 T, 338 V, 4 X	V	0.997256	0.936262	0.966759	0
340	2275.18	0	8	3 -, 1814 K, 5 R	74 -, 1 E, 1 G, 1847 K, 11 M, 345 N, 2154 R, 865 S, 5 X	K	0.995609	0.651707	0.823658	0
341	1219.87	7.45613e-256	10	3 -, 10 D, 1805 E, 4 V	74 -, 1 A, 1 D, 2952 E, 1 G, 2190 H, 1 K, 78 T, 4 X, 1 Y	E	0.99067	0.443334	0.717002	0
342	1419.59	3.2868e-301	8	3 -, 1 E, 1814 K, 4 R	74 -, 2192 D, 40 E, 71 H, 2661 K, 231 P, 21 R, 8 S, 5 X	K	0.995609	0.498209	0.746909	0
343	32.5773	4.56527e-06	5	3 -, 1819 E	74 -, 28 D, 5191 E, 5 G, 1 R, 4 X	E	0.998353	0.0211201	0.509737	0
344	1418.42	1.04729e-298	10	3 -, 1819 E	74 -, 56 A, 2 D, 2678 E, 1 G, 1887 K, 3 N, 6 R, 310 S, 282 T, 4 X	E	0.998353	0.495003	0.746678	0
345	1228.76	4.25551e-261	7	3 -, 1819 N	75 -, 1 D, 79 H, 41 K, 2910 N, 1 S, 2192 T, 4 X	N	0.998353	0.451254	0.724804	0
346	535.476	1.41951e-114	4	3 -, 1818 L, 1 V	75 -, 4014 L, 1210 M, 4 X	L	0.997805	0.24307	0.620437	0
347	26.2826	0.000448331	7	3 -, 1 F, 1818 V	76 -, 1 A, 1 E, 2 I, 1 M, 5217 V, 5 X	V	0.997805	0.0162172	0.507011	0
348	2280.88	0	8	3 -, 1267 K, 552 R	76 -, 1 D, 1 H, 1253 K, 1401 N, 1890 Q, 607 R, 68 S, 6 X	K	0.69539	0.763719	0.729554	0
349	22.6974	0.000145525	4	3 -, 1819 S	76 -, 1 A, 5219 S, 1 W, 6 X	S	0.998353	0.0158401	0.507097	0
351	33.9397	7.66707e-07	4	3 -, 1 A, 1 I, 1817 V	76 -, 32 A, 5189 V, 6 X	V	0.997256	0.0214973	0.509377	0
352	3668.14	0	9	3 -, 1 C, 1818 S	76 -, 27 A, 291 D, 10 H, 1 M, 1882 N, 1024 S, 1985 T, 7 X	S	0.997805	0.806902	0.902353	0
353	22.3505	1.40167e-05	2	3 -, 1819 A	76 -, 5220 A, 7 X	A	0.998353	0.0156515	0.507002	0

## Sheet: DENV2
Site	Chi-square value	p-value	Degree of freedom	Group1 Residues	Group2 Residues	Diagnostic Residue	Sensitivity	Specificity	Average	if average >=0.98
40	7113.11	0	9	1 A, 8 P, 1518 S	228 A, 2822 K, 1 N, 1893 Q, 531 R, 1 S, 41 T, 79 V, 2 X	S	0.994106	0.999821	0.996964	1
41	6662.82	0	5	1527 K	2 A, 1939 G, 82 K, 3273 R, 300 S, 2 X	K	1	0.985352	0.992676	1
73	7078.16	0	9	3 L, 1481 P, 3 Q, 40 S	2273 D, 230 G, 7 K, 3044 N, 6 P, 34 R, 2 S, 2 X	P	0.969876	0.998928	0.984402	1
83	6452.44	0	6	1 D, 1525 E, 1 G	301 A, 1797 D, 120 E, 2382 G, 994 N, 2 S, 2 X	E	0.99869	0.978564	0.988627	1
88	6614.32	0	3	1526 I, 1 V	90 I, 1 M, 5505 V, 2 X	I	0.999345	0.983923	0.991634	1
89	7117.86	0	3	3 I, 1524 M	2 I, 5594 V, 2 X	M	0.998035	1	0.999018	1
90	7101.29	0	3	1 A, 1526 T	225 A, 3 T, 5368 V, 2 X	T	0.999345	0.999464	0.999405	1
98	6673.86	0	12	23 H, 1503 Q, 1 X	6 -, 1601 A, 993 E, 65 G, 1930 K, 80 Q, 307 R, 37 S, 310 T, 38 V, 231 W	Q	0.984283	0.985709	0.984996	1
103	6899.04	0	11	1 A, 5 F, 1484 S, 31 T, 1 X, 5 Y	6 -, 229 A, 4 I, 1789 M, 78 P, 2466 R, 7 S, 1011 T, 8 V	S	0.97184	0.99875	0.985295	1
109	7101.27	0	12	3 A, 3 I, 1 S, 1518 T, 1 V, 1 X	7 -, 122 D, 2183 E, 7 G, 10 K, 2807 M, 311 N, 148 S, 3 T	T	0.994106	0.999464	0.996785	1
123	6842.79	0	7	28 I, 1479 M, 1 T, 18 V, 1 X	6 -, 272 F, 3101 I, 2113 L, 4 M, 101 V, 1 X	M	0.968566	0.999285	0.983926	1
124	7056.79	0	10	6 F, 1 H, 1 I, 1516 L, 2 V, 1 X	6 -, 2497 F, 1818 I, 2 L, 24 M, 1 S, 1 T, 1247 V, 1 X, 1 Y	L	0.992796	0.999643	0.99622	1
125	6675.12	0	11	3 F, 10 P, 1513 S, 1 X	6 -, 2194 A, 42 E, 1820 G, 13 I, 230 R, 79 S, 1211 T, 1 W, 2 X	S	0.990832	0.985888	0.98836	1
126	7111.12	0	7	1 I, 1 P, 1 S, 1523 T, 1 X	6 -, 3049 A, 1 L, 2538 P, 2 S, 2 X	T	0.99738	1	0.99869	1
141	7116.12	0	11	1481 A, 1 E, 37 T, 7 V, 1 X	6 -, 77 E, 2449 K, 5 L, 12 N, 2812 P, 6 R, 230 S, 1 X	A	0.969876	1	0.984938	1
146	6834.5	0	14	14 A, 2 I, 2 K, 17 S, 1490 T, 2 X	6 -, 906 A, 1456 D, 564 E, 132 G, 1 H, 1 I, 218 K, 208 N, 1796 Q, 19 R, 80 S, 18 T, 192 V, 1 X	T	0.975769	0.996785	0.986277	1
175	7120.5	0	12	1 E, 1 L, 1523 Q, 1 R, 1 X	6 -, 9 D, 5 F, 72 H, 2025 N, 3 R, 425 S, 2 T, 3051 Y	Q	0.99738	1	0.99869	1
176	7124.96	0	9	1523 D, 2 E, 1 K, 1 X	6 -, 1 I, 4 P, 476 S, 5110 T, 1 W	D	0.99738	1	0.99869	1
178	6914.46	0	14	1 C, 1474 F, 10 I, 9 L, 22 S, 5 V, 1 X, 5 Y	6 -, 20 A, 79 D, 2465 E, 2 I, 768 L, 592 M, 5 Q, 164 S, 27 T, 1469 V, 1 X	F	0.965291	1	0.982646	1
206	7013.06	0	13	1505 A, 1 G, 1 K, 1 P, 16 R, 2 T, 1 V	6 -, 1 A, 2131 E, 84 G, 4 H, 36 K, 1 M, 997 Q, 2109 R, 228 S, 1 X	A	0.985593	0.999821	0.992707	1
225	7101.43	0	12	1495 H, 1 L, 4 N, 1 Q, 1 T, 1 X, 24 Y	6 -, 1 A, 309 E, 1415 I, 1 K, 227 L, 1 N, 1 Q, 3565 T, 70 V, 2 X	H	0.979044	1	0.989522	1
252	6536.26	0	11	2 A, 1 K, 4 M, 1520 V	6 -, 198 F, 2789 I, 237 K, 229 L, 7 M, 1997 R, 3 S, 27 T, 102 V, 3 X	V	0.995416	0.981779	0.988598	1
276	7054.09	0	6	3 I, 4 L, 1518 M, 2 V	6 -, 2337 I, 3169 L, 3 M, 1 P, 79 V, 3 X	M	0.994106	0.999464	0.996785	1
205	21.7869	1.85794e-05	2	1527 -	5519 -, 78 H, 1 N	-	NA	NA	0	0
1	148.531	5.46665e-32	3	57 -, 1470 D	14 -, 5580 D, 1 G, 3 X	D	0.962672	0.00321543	0.482944	0
2	2048.46	0	8	56 -, 1437 S, 34 T	14 -, 4 I, 2 L, 1148 M, 79 Q, 1857 S, 2261 T, 230 V, 3 X	S	0.941061	0.668274	0.804668	0
3	145.045	3.08694e-31	3	56 -, 1471 G	14 -, 5580 G, 1 V, 3 X	G	0.963327	0.00321543	0.483271	0
4	145.581	1.8007e-30	4	56 -, 1470 C, 1 S	14 -, 5577 C, 2 S, 4 X, 1 Y	C	0.962672	0.00375134	0.483212	0
5	1447.42	0	7	56 -, 1 G, 84 I, 1 L, 1385 V	14 -, 2388 A, 1 I, 229 S, 2963 V, 3 X	V	0.907007	0.470704	0.688856	0
6	4816.63	0	6	56 -, 4 A, 1 G, 1 M, 1465 V	14 -, 4 A, 5073 I, 1 M, 504 V, 2 X	V	0.959398	0.909968	0.934683	0
7	5881.79	0	5	56 -, 1 C, 1470 S	14 -, 2468 D, 2885 N, 229 S, 2 X	S	0.962672	0.959093	0.960882	0
8	1181.68	1.52877e-245	12	56 -, 1 E, 1 S, 1469 W	14 -, 308 F, 2176 I, 46 L, 6 M, 2 P, 1 R, 3 T, 8 V, 3032 W, 2 X	W	0.962017	0.458378	0.710198	0
9	1355.87	4.54155e-283	12	56 -, 2 E, 1454 K, 15 R	14 -, 11 A, 156 G, 1 I, 2806 K, 1 L, 43 N, 41 Q, 3 R, 2221 S, 299 T, 2 X	K	0.952194	0.49875	0.725472	0
10	7046.64	0	10	56 -, 1 I, 2 K, 1409 N, 57 S, 2 T	14 -, 1 A, 1 E, 3031 G, 308 K, 2241 R, 2 X	N	0.922724	1	0.961362	0
11	2528.23	0	10	56 -, 2 E, 1466 K, 1 R, 2 T	14 -, 2 G, 1 H, 1 I, 1586 K, 2 N, 1892 Q, 2097 R, 3 X	K	0.960052	0.716685	0.838368	0
12	157.469	5.40789e-30	8	56 -, 1 A, 1 D, 1467 E, 1 K, 1 V	14 -, 5578 E, 1 G, 1 K, 2 Q, 2 X	E	0.960707	0.0035727	0.48214	0
13	286.144	7.6002e-59	6	56 -, 1468 L, 2 M, 1 T	14 -, 5050 L, 300 M, 1 P, 1 S, 230 T, 2 X	L	0.961362	0.0978921	0.529627	0
14	1101.39	6.68641e-236	5	56 -, 1 E, 1470 K	14 -, 3158 K, 1 L, 2423 R, 2 X	K	0.962672	0.43587	0.699271	0
15	141.311	2.06444e-31	2	55 -, 1472 C	14 -, 5581 C, 3 X	C	0.963982	0.0030368	0.483509	0
16	144.881	3.46391e-32	2	55 -, 1472 G	13 -, 5582 G, 3 X	G	0.963982	0.00285816	0.48342	0
17	246.998	1.79624e-50	6	55 -, 2 N, 1470 S	13 -, 79 D, 42 G, 37 N, 5194 S, 231 T, 2 X	S	0.962672	0.0721686	0.51742	0
18	144.641	3.77201e-31	3	55 -, 1471 G, 1 X	13 -, 1 A, 5582 G, 2 X	G	0.963327	0.00285816	0.483092	0
19	927.539	1.79794e-199	4	53 -, 1474 I	13 -, 3454 I, 1 L, 2128 V, 2 X	I	0.965291	0.382994	0.674143	0
20	141.349	1.93478e-30	3	53 -, 1473 F, 1 L	13 -, 5583 F, 2 X	F	0.964637	0.00267953	0.483658	0
21	1672.67	0	5	53 -, 5 F, 1363 I, 105 V, 1 X	13 -, 2 G, 1966 I, 3615 V, 2 X	I	0.8926	0.648803	0.770702	0
22	1304.24	2.844e-276	8	45 -, 1482 T	13 -, 1 A, 79 F, 2195 H, 45 I, 2808 T, 180 V, 2 X, 275 Y	T	0.97053	0.498392	0.734461	0
23	5891.58	0	5	45 -, 1482 D	13 -, 228 D, 1 K, 5275 N, 79 R, 2 X	D	0.97053	0.959271	0.964901	0
24	5885.85	0	6	45 -, 1 D, 1480 N, 1 S	13 -, 2549 D, 2805 E, 228 N, 1 R, 2 X	N	0.969221	0.959271	0.964246	0
25	135.117	1.07385e-26	6	45 -, 2 I, 1480 V	13 -, 1 A, 1 I, 1 L, 79 S, 5501 V, 2 X	V	0.969221	0.0173276	0.493274	0
26	1161.09	1.8294e-246	7	45 -, 1480 H, 2 R	12 -, 80 D, 2468 E, 3034 H, 1 K, 2 X, 1 Y	H	0.969221	0.458021	0.713621	0
27	1151.05	2.71205e-244	7	45 -, 1 A, 1 S, 1479 T, 1 V	12 -, 2423 A, 79 D, 41 K, 3040 T, 1 V, 2 X	T	0.968566	0.456949	0.712757	0
28	117.393	1.92498e-24	4	44 -, 1 G, 2 R, 1480 W	12 -, 1 R, 5583 W, 2 X	W	0.969221	0.00267953	0.48595	0
29	1149.63	7.3041e-243	8	43 -, 1484 T	12 -, 15 I, 41 K, 79 L, 1878 M, 236 R, 3036 T, 299 V, 2 X	T	0.97184	0.457663	0.714752	0
30	1149.17	6.92662e-244	7	42 -, 1485 E	12 -, 2424 D, 3033 E, 1 G, 70 N, 45 S, 11 T, 2 X	E	0.972495	0.458199	0.715347	0
31	1149.16	9.21512e-243	8	42 -, 1485 Q	12 -, 34 D, 7 G, 80 K, 6 N, 1 P, 3033 Q, 2423 R, 2 X	Q	0.972495	0.458199	0.715347	0
32	103.674	1.62372e-21	4	41 -, 1 S, 1485 Y	12 -, 1 H, 2 X, 5583 Y	Y	0.972495	0.00267953	0.487587	0
33	31.9354	1.67898e-05	6	1523 K, 1 M, 1 N, 2 R	5497 K, 3 Q, 16 R, 79 S, 3 X	K	0.99738	0.0180422	0.507711	0
34	1036.38	8.98544e-226	2	1527 F	3120 F, 2 X, 2476 Y	F	1	0.442658	0.721329	0
35	1082.63	1.67748e-229	7	1 L, 1526 Q	41 F, 267 H, 300 L, 1 P, 3044 Q, 1 R, 3 X, 1941 Y	Q	0.999345	0.456234	0.72779	0
36	1274.11	6.10947e-276	3	1 L, 1526 P	2819 A, 1 L, 2776 P, 2 X	P	0.999345	0.504109	0.751727	0
37	1437.41	2.24948918196483e-311	3	16 D, 1511 E	3049 D, 2500 E, 47 L, 2 X	E	0.989522	0.553412	0.771467	0
38	947.873	2.19769e-200	7	1 C, 2 F, 1524 S	79 D, 1 M, 1 P, 3276 S, 2239 T, 2 X	S	0.998035	0.414791	0.706413	0
39	0.814682	0.665417	2	1527 P	5595 P, 1 S, 2 X	P	1	0.000535906	0.500268	0
42	2.7256	0.435894	3	1527 L	6 F, 5588 L, 2 V, 2 X	L	1	0.00178635	0.500893	0
43	672.281	3.49865e-144	4	1525 A, 1 G, 1 T	3773 A, 1 G, 1822 S, 2 X	A	0.99869	0.326009	0.66235	0
44	5581.44	0	7	2 A, 1524 S, 1 T	2048 A, 2 H, 2148 K, 1 P, 90 R, 309 S, 998 T, 2 X	S	0.998035	0.944802	0.971419	0
45	942.588	1.61141e-201	5	1527 A	3271 A, 2270 I, 2 S, 1 T, 51 V, 3 X	A	1	0.415684	0.707842	0
46	185.772	4.29196e-39	4	1526 I, 1 M	1 F, 4987 I, 607 V, 3 X	I	0.999345	0.109146	0.554246	0
47	2040.58	0	8	5 K, 1521 Q, 1 R	987 A, 1822 G, 306 H, 308 K, 228 L, 1933 Q, 11 V, 3 X	Q	0.996071	0.654698	0.825384	0
48	565.67	4.85663e-116	9	1525 K, 2 R	79 A, 39 E, 1000 G, 1 I, 3981 K, 6 M, 232 N, 229 Q, 28 R, 3 X	K	0.99869	0.288853	0.643772	0
49	24.8579	1.65336e-05	3	1527 A	5508 A, 1 P, 86 S, 3 X	A	1	0.0160772	0.508039	0
50	2209.11	0	8	1241 H, 282 Q, 1 R, 3 Y	1 C, 68 F, 2458 H, 6 K, 4 R, 3047 W, 4 X, 10 Y	H	0.812705	0.560915	0.68681	0
51	981.472	1.86195e-203	11	1 A, 1504 E, 22 Q	106 A, 8 D, 3124 E, 2234 K, 2 M, 5 N, 107 Q, 1 R, 5 S, 1 T, 1 V, 4 X	E	0.984938	0.441944	0.713441	0
52	495.684	5.93112e-102	8	2 D, 1523 E, 1 K, 1 Q	409 D, 4140 E, 1 I, 7 K, 1 L, 1029 N, 8 S, 3 X	E	0.99738	0.26045	0.628915	0
53	12.085	0.00709755	3	3 D, 1524 G	5594 G, 1 R, 3 X	G	0.998035	0.000714541	0.499375	0
54	5740.1	0	7	1 F, 1524 I, 1 T, 1 V	1 A, 273 I, 79 K, 2 T, 5239 V, 3 X, 1 Y	I	0.998035	0.951233	0.974634	0
55	1.36085	0.506403	2	1527 C	5593 C, 1 S, 4 X	C	1	0.000893176	0.500447	0
56	1.29274e-26	1	1	1527 G	5596 G, 2 X	G	1	0.00035727	0.500179	0
57	911.647	4.99105e-196	4	1527 I	3323 I, 1965 L, 1 S, 307 V, 2 X	I	1	0.406395	0.703198	0
58	95.8458	1.84297e-18	6	1 G, 1 H, 1525 R	1 F, 79 N, 5287 R, 229 S, 2 X	R	0.99869	0.0555556	0.527123	0
59	7.87267	0.0487179	3	1 A, 1 L, 1525 S	5596 S, 2 X	S	0.99869	0.00035727	0.499524	0
60	1481.79	4.69989530480015e-317	6	1 A, 5 I, 1521 V	1798 A, 2 I, 1 M, 1 S, 1279 T, 2515 V, 2 X	V	0.996071	0.550732	0.773402	0
61	898.752	4.958e-192	5	1527 T	79 D, 6 G, 1 P, 2164 S, 3345 T, 3 X	T	1	0.402465	0.701233	0
62	23.1785	0.000116639	4	1527 R	1 C, 1 K, 5514 R, 79 S, 3 X	R	1	0.0150054	0.507503	0
63	405.512	1.79204e-86	4	1527 L	1 F, 4368 L, 1225 M, 1 V, 3 X	L	1	0.219721	0.609861	0
64	15.0192	0.00180032	3	5 D, 1522 E	1 D, 5592 E, 1 G, 4 X	E	0.996726	0.00107181	0.498899	0
65	940.189	1.69667e-203	3	1527 N	2318 H, 3275 N, 1 T, 4 X	N	1	0.41497	0.707485	0
66	3445.23	0	5	2 I, 1525 L	85 E, 2043 I, 1038 L, 2193 Q, 236 V, 3 X	L	0.99869	0.814577	0.906633	0
67	317.676	1.0412e-69	2	1527 M	997 L, 4597 M, 4 X	M	1	0.178814	0.589407	0
68	0.0401187	0.841249	1	1527 W	5595 W, 3 X	W	1	0.000535906	0.500268	0
69	1068.75	1.20314e-227	6	1521 K, 6 R	8 D, 2229 E, 2 G, 3041 K, 315 R, 1 S, 2 X	K	0.996071	0.45677	0.726421	0
70	1089.86	4.58676e-231	7	2 H, 1525 Q	2040 A, 34 N, 3046 Q, 1 R, 473 S, 2 V, 2 X	Q	0.99869	0.455877	0.727284	0
71	1006.4	1.46623e-216	4	1522 I, 1 M, 4 V	3151 I, 79 R, 2366 V, 2 X	I	0.996726	0.43712	0.716923	0
72	5930.68	0	9	2 A, 1525 T	1080 A, 231 E, 1891 K, 1 L, 41 Q, 300 R, 1820 S, 229 T, 2 V, 3 X	T	0.99869	0.959093	0.978891	0
74	4.20768	0.121987	2	1526 E, 1 Q	5596 E, 2 X	E	0.999345	0.00035727	0.499851	0
75	33.553	9.20257e-07	4	3 F, 1524 L	79 I, 5516 L, 1 R, 2 X	L	0.998035	0.0146481	0.506342	0
76	8.14707	0.0170171	2	2 K, 1525 N	5595 N, 3 X	N	0.99869	0.000535906	0.499613	0
77	2228.39	0	6	1525 H, 2 R	357 A, 1795 H, 1892 T, 300 V, 2 X, 1252 Y	H	0.99869	0.67935	0.83902	0
78	1004.22	1.09312e-213	6	1526 I, 1 M	1 A, 3175 I, 2191 L, 2 P, 227 V, 2 X	I	0.999345	0.432833	0.716089	0
79	31.5806	2.33032e-06	4	1525 L, 1 P, 1 Q	86 F, 5510 L, 2 X	L	0.99869	0.0157199	0.507205	0
80	7119.02	0	10	277 A, 1 L, 1101 S, 146 T, 2 Y	357 E, 1 F, 2184 K, 1821 L, 9 R, 1224 W, 2 X	S	0.721022	1	0.860511	0
81	13.7292	0.00329793	3	1527 E	47 D, 5548 E, 1 S, 2 X	E	1	0.00893176	0.504466	0
82	68.9384	1.70407e-13	5	1 I, 1525 N, 1 S	1 D, 228 G, 5365 N, 2 S, 2 X	N	0.99869	0.041622	0.520156	0
84	1471.61	7.54966174551381e-315	6	6 A, 6 I, 1 L, 1514 V	1 A, 228 H, 1053 I, 3 L, 1801 M, 2510 V, 2 X	V	0.991487	0.551626	0.771556	0
85	1236.25	2.20601e-266	4	1524 K, 2 Q, 1 R	2547 D, 2818 K, 230 Q, 1 R, 2 X	K	0.998035	0.496606	0.747321	0
86	662.376	6.68827e-141	5	1 F, 1518 L, 7 M, 1 V	1686 F, 79 I, 3831 L, 2 X	L	0.994106	0.315648	0.654877	0
87	888.978	6.46461e-190	5	16 S, 1511 T	1 A, 1 P, 1 R, 2315 S, 3277 T, 3 X	T	0.989522	0.414612	0.702067	0
91	937.782	2.54799e-199	6	1527 G	3 D, 1892 E, 3279 G, 6 K, 1 L, 297 N, 120 Q	G	1	0.414255	0.707128	0
92	1022.93	1.67459e-215	8	1508 D, 15 E, 3 G, 1 X	3094 D, 50 E, 7 G, 2189 K, 1 M, 24 N, 232 S, 1 Y	D	0.987557	0.447303	0.71743	0
93	3769.86	0	9	1483 I, 42 T, 1 V, 1 X	539 A, 41 D, 1 H, 829 I, 362 P, 1898 Q, 17 S, 138 T, 1773 V	I	0.971185	0.851911	0.911548	0
94	4797.48	0	14	1416 K, 110 R, 1 X	975 A, 5 D, 1810 E, 2 G, 963 I, 540 K, 2 L, 635 N, 41 P, 1 R, 86 S, 43 T, 492 V, 3 Y	K	0.927308	0.903537	0.915423	0
95	104.862	4.98415e-21	5	1526 G, 1 X	5245 G, 41 K, 310 N, 1 S, 1 W	G	0.999345	0.0630582	0.531202	0
96	2121.73	0	12	1520 I, 4 T, 2 V, 1 X	6 -, 2 F, 1 H, 1880 I, 1 K, 6 L, 1885 M, 232 P, 300 R, 1247 V, 38 Y	I	0.995416	0.664166	0.829791	0
97	5917.34	0	6	2 L, 1524 M, 1 X	6 -, 1 F, 1 H, 3046 L, 232 M, 2312 Y	M	0.998035	0.958557	0.978296	0
99	6668.1	0	13	1463 A, 1 I, 2 P, 1 Q, 59 V, 1 X	6 -, 78 A, 1 E, 1 G, 4 H, 226 K, 1 L, 30 P, 2813 Q, 353 R, 2085 S	A	0.958088	0.986066	0.972077	0
100	913.843	3.82084e-194	6	1526 G, 1 X	6 -, 2262 A, 2 E, 3324 G, 1 R, 3 T	G	0.999345	0.406217	0.702781	0
101	1104.53	3.08936e-234	7	1506 K, 19 R, 1 T, 1 X	6 -, 4 E, 3032 K, 1 N, 2466 P, 10 R, 79 T	K	0.986248	0.458378	0.722313	0
102	2947.41	0	9	1526 R, 1 X	6 -, 1 E, 2 G, 78 H, 3955 K, 3 L, 246 Q, 1305 R, 2 S	R	0.999345	0.766881	0.883113	0
104	716.816	1.13527e-152	5	1526 L, 1 X	6 -, 83 F, 1818 I, 3684 L, 7 V	L	0.999345	0.341908	0.670626	0
105	2198.88	0	12	16 K, 16 Q, 1491 R, 2 W, 2 X	6 -, 121 A, 2 F, 5 G, 2 I, 54 K, 233 P, 1808 R, 376 S, 2991 T	R	0.976424	0.677028	0.826726	0
106	1084.58	1.11426e-226	10	1 A, 1525 P, 1 X	6 -, 1889 A, 41 K, 2 L, 299 M, 3045 P, 79 R, 1 S, 2 T, 234 V	P	0.99869	0.456056	0.727373	0
107	1246.25	9.7415e-264	8	1 K, 1525 Q, 1 X	6 -, 79 I, 41 L, 463 P, 2817 Q, 3 S, 2188 T, 1 X	Q	0.99869	0.496785	0.747737	0
108	1238.91	5.82807e-260	10	1525 P, 1 R, 1 X	6 -, 88 A, 41 E, 16 M, 2819 P, 299 Q, 87 R, 1 S, 1868 T, 372 V, 1 X	P	0.99869	0.496427	0.747559	0
110	1060.38	1.37885e-223	8	1521 E, 2 G, 3 Q, 1 X	7 -, 230 D, 3085 E, 83 G, 2169 K, 20 N, 3 R, 1 X	E	0.996071	0.44891	0.722491	0
111	837.257	1.6883e-176	7	1525 L, 1 R, 1 X	7 -, 305 F, 1015 H, 3463 L, 1 V, 807 Y	L	0.99869	0.381386	0.690038	0
112	1234.6	4.11515e-260	9	1425 K, 101 R, 1 X	6 -, 32 D, 2193 E, 3014 K, 9 N, 231 P, 80 Q, 32 R, 1 S	K	0.933202	0.461593	0.697398	0
113	1015.08	8.3165e-214	8	1 F, 1 X, 1525 Y	6 -, 236 H, 1816 I, 376 M, 1 S, 1 V, 3162 Y	Y	0.99869	0.435155	0.716923	0
114	1089.86	2.09562e-233	5	1525 S, 1 T, 1 X	6 -, 2545 G, 1 H, 3046 S	S	0.99869	0.455877	0.727284	0
115	6.1141	0.190788	4	1526 W, 1 X	7 -, 1 L, 1 V, 5589 W	W	0.999345	0.00160772	0.500476	0
116	11.9742	0.0351425	5	1 E, 1524 K, 1 R, 1 X	7 -, 5574 K, 2 N, 15 R	K	0.998035	0.00428725	0.501161	0
117	1970.49	0	9	242 A, 1 I, 3 S, 1280 T, 1 X	7 -, 2428 A, 9 I, 41 K, 2 M, 18 N, 2 R, 1795 S, 1296 T	T	0.838245	0.768489	0.803367	0
118	5.84095	0.211345	4	1526 W, 1 X	6 -, 1 F, 1 L, 5590 W	W	0.999345	0.00142908	0.500387	0
119	6.53983	0.162298	4	1525 G, 1 R, 1 X	6 -, 1 E, 5590 G, 1 X	G	0.99869	0.00142908	0.50006	0
120	14.3957	0.0445752	7	1 I, 1522 K, 1 Q, 2 R, 1 X	6 -, 5587 K, 2 L, 1 R, 1 V, 1 X	K	0.996726	0.00196499	0.499345	0
121	1084.06	1.2731e-227	9	1521 A, 1 G, 1 P, 1 S, 1 T, 1 V, 1 X	6 -, 3044 A, 1 G, 75 N, 1 R, 2429 S, 41 T, 1 X	A	0.996071	0.456234	0.726153	0
122	1095.21	5.67652e-229	10	1526 K, 1 X	6 -, 4 H, 2176 I, 3028 K, 121 L, 2 M, 19 R, 1 T, 13 V, 2 X, 226 Y	K	0.999345	0.459093	0.729219	0
127	846.255	2.33739e-176	9	1 D, 1522 E, 3 G, 1 X	6 -, 230 A, 1823 D, 3413 E, 79 G, 2 I, 34 K, 1 N, 7 R, 3 X	E	0.996726	0.390318	0.693522	0
128	5246.73	0	13	1 A, 1 H, 365 L, 94 P, 1064 S, 1 T, 1 X	6 -, 271 A, 507 I, 231 K, 2227 L, 2 M, 1 N, 79 R, 1085 T, 1187 V, 2 X	S	0.696791	1	0.848396	0
129	7003.97	0	12	1 F, 1329 H, 1 N, 19 Q, 1 X, 176 Y	6 -, 2192 A, 41 G, 1 H, 86 K, 2815 Q, 224 R, 1 S, 231 T, 1 X	H	0.870334	0.999821	0.935078	0
130	9.21604	0.0559207	4	1 D, 1 H, 1524 N, 1 X	6 -, 5590 N, 2 X	N	0.998035	0.00142908	0.499732	0
131	7086.11	0	12	279 H, 1242 Q, 5 R, 1 X	6 -, 31 A, 2 F, 79 G, 6 H, 4 I, 2139 N, 1631 S, 1697 T, 2 X, 1 Y	Q	0.81336	1	0.90668	0
132	444.037	9.42351e-93	6	1 N, 1 R, 1524 T, 1 X	6 -, 1 F, 1 R, 1307 S, 4282 T, 1 X	T	0.998035	0.235084	0.61656	0
133	6.26904	0.09923	3	1525 F, 1 L, 1 X	6 -, 5591 F, 1 X	F	0.99869	0.00125045	0.49997	0
134	5944.08	0	6	1 F, 1525 L, 1 X	6 -, 1 A, 2898 I, 228 L, 2464 V, 1 X	L	0.99869	0.959271	0.978981	0
135	955.597	7.71226e-207	3	1524 I, 2 V, 1 X	6 -, 3237 I, 2353 V, 2 X	I	0.998035	0.421758	0.709897	0
136	6.09351	0.297226	5	1525 D, 1 G, 1 X	6 -, 1 B, 5588 D, 1 H, 2 X	D	0.99869	0.00178635	0.500238	0
137	2.87652	0.411058	3	1526 G, 1 X	6 -, 1 D, 5590 G, 1 X	G	0.999345	0.00142908	0.500387	0
138	93.1969	1.04174e-16	8	1 L, 1525 P, 1 X	6 -, 1 A, 231 D, 79 K, 3 L, 5271 P, 3 Q, 3 S, 1 X	P	0.99869	0.0584137	0.528552	0
139	1741.68	0	8	1524 E, 2 K, 1 X	6 -, 787 D, 2234 E, 1 H, 2239 N, 98 S, 232 T, 1 X	E	0.998035	0.600929	0.799482	0
140	94.965	2.81147e-18	6	1 I, 1525 T, 1 X	6 -, 231 L, 79 R, 1 S, 5280 T, 1 X	T	0.99869	0.056806	0.527748	0
142	16.266	0.00100011	3	1521 E, 5 Q, 1 X	6 -, 5590 E, 1 Q, 1 X	E	0.996071	0.00142908	0.49875	0
143	10.2062	0.0370945	4	1524 C, 2 R, 1 X	6 -, 5590 C, 1 W, 1 X	C	0.998035	0.00142908	0.499732	0
144	8.62677	0.0711365	4	1526 P, 1 X	6 -, 1 L, 5569 P, 21 S, 1 X	P	0.999345	0.00518042	0.502263	0
145	5623.44	0	11	1 D, 1520 N, 4 S, 1 T, 1 X	6 -, 2113 D, 79 F, 1 H, 231 L, 294 N, 1 R, 945 S, 1925 T, 1 V, 1 X, 1 Y	N	0.995416	0.947481	0.971449	0
147	1996.54	0	9	1525 N, 1 S, 1 X	6 -, 1 A, 16 D, 418 H, 11 L, 1983 N, 1823 Q, 339 R, 1000 S, 1 X	N	0.99869	0.645766	0.822228	0
148	2.60544	0.271791	2	1526 R, 1 X	6 -, 5591 R, 1 X	R	0.999345	0.00125045	0.500298	0
149	28.3352	1.06663e-05	4	1525 A, 1 T, 1 X	6 -, 5511 A, 80 V, 1 X	A	0.99869	0.0155413	0.507116	0
150	2.87652	0.411058	3	1526 W, 1 X	6 -, 1 L, 5590 W, 1 X	W	0.999345	0.00142908	0.500387	0
151	6.26904	0.09923	3	1 D, 1525 N, 1 X	6 -, 5591 N, 1 X	N	0.99869	0.00125045	0.49997	0
152	1341.23	1.28387e-286	6	1526 S, 1 X	6 -, 83 F, 1821 I, 1 N, 2688 S, 998 V, 1 X	S	0.999345	0.519829	0.759587	0
153	2061.02	0	7	1526 L, 1 X	6 -, 466 F, 1 I, 1930 L, 375 M, 1 T, 2818 W, 1 X	L	0.999345	0.655234	0.82729	0
154	192.014	1.44943e-39	5	1523 E, 3 K, 1 X	6 -, 4940 E, 42 K, 231 L, 378 Q, 1 X	E	0.99738	0.117542	0.557461	0
155	116.647	8.23903e-23	6	1 G, 1 L, 1524 V, 1 X	6 -, 1 G, 379 I, 1 M, 5210 V, 1 X	V	0.998035	0.0693105	0.533673	0
156	18.082	0.00603042	6	1522 E, 2 G, 1 K, 1 Q, 1 X	6 -, 3 D, 5588 E, 1 X	E	0.996726	0.00178635	0.499256	0
157	28.3352	1.06663e-05	4	1525 D, 1 T, 1 X	6 -, 5511 D, 80 E, 1 X	D	0.99869	0.0155413	0.507116	0
158	1089.86	2.09562e-233	5	1 M, 1 X, 1525 Y	6 -, 2313 F, 233 H, 3046 Y	Y	0.99869	0.455877	0.727284	0
159	9.23347	0.0555216	4	1525 G, 1 V, 1 X	6 -, 5591 G, 1 R	G	0.99869	0.00125045	0.49997	0
160	24.9676	0.000346205	6	1526 F, 1 X	6 -, 5510 F, 1 L, 11 M, 68 T, 1 V, 1 X	F	0.999345	0.0157199	0.507533	0
161	6.26904	0.09923	3	1525 G, 1 R, 1 X	6 -, 5591 G, 1 X	G	0.99869	0.00125045	0.49997	0
162	2601.12	0	7	1 F, 15 I, 1 K, 1 L, 2 M, 1506 V, 1 X	6 -, 1 F, 1961 I, 1892 L, 270 M, 1468 V	V	0.986248	0.737763	0.862006	0
163	896.798	2.35938e-189	7	1525 F, 1 X, 1 Y	6 -, 1 A, 3358 F, 2 M, 2191 T, 40 V	F	0.99869	0.400143	0.699417	0
164	675.874	1.11699e-140	8	1 K, 129 S, 1396 T, 1 X	6 -, 4 A, 41 F, 232 H, 1 P, 2198 S, 3116 T	T	0.914211	0.443373	0.678792	0
165	12.9001	0.0117745	4	2 S, 1524 T, 1 X	6 -, 1 P, 5591 T	T	0.998035	0.00125045	0.499643	0
166	1090.19	3.88836e-231	7	2 K, 1524 N, 1 X	6 -, 3045 N, 1 Q, 2310 R, 234 S, 1 W, 1 X	N	0.998035	0.456056	0.727046	0
167	1072.61	1.13846e-229	5	1522 I, 3 L, 1 V, 1 X	6 -, 3050 I, 41 L, 1889 M, 612 V	I	0.996726	0.455163	0.725944	0
168	751.394	4.87305e-159	6	1526 W, 1 X	6 -, 1903 F, 3 L, 1 R, 3617 W, 68 Y	W	0.999345	0.353876	0.676611	0
169	100.324	8.39082e-21	4	1525 L, 1 P, 1 X	6 -, 5272 L, 320 M	L	0.99869	0.0582351	0.528463	0
170	61.0203	9.44052e-11	7	1442 K, 2 Q, 81 R, 1 T, 1 X	6 -, 79 D, 5301 K, 1 N, 170 R, 41 T	K	0.944335	0.0530547	0.498695	0
171	1246.16	7.35407e-265	7	1524 L, 2 M, 1 X	6 -, 81 A, 225 F, 411 I, 2810 L, 18 M, 2047 V	L	0.998035	0.498035	0.748035	0
172	2757.41	0	5	678 K, 848 R, 1 X	6 -, 5512 R, 8 T, 71 V, 1 X	R	0.555337	0.0153626	0.28535	0
173	695.774	5.61951e-146	7	8 D, 1517 E, 1 V, 1 X	6 -, 1825 D, 3685 E, 79 F, 2 G, 1 K	E	0.993451	0.341729	0.66759	0
174	7025.09	0	12	5 E, 1145 K, 375 R, 1 W, 1 X	6 -, 8 A, 243 D, 409 E, 232 G, 12 K, 103 M, 3636 S, 72 T, 877 V	K	0.749836	0.997856	0.873846	0
177	6965.77	0	15	312 A, 2 I, 1 L, 12 M, 5 T, 1194 V, 1 X	6 -, 297 D, 228 E, 1 G, 1 H, 48 I, 1 K, 231 L, 20 M, 3 N, 2817 Q, 1 S, 1932 T, 11 V, 1 X	V	0.781925	0.998035	0.88998	0
179	2.87652	0.411058	3	1526 C, 1 X	6 -, 5590 C, 1 W, 1 X	C	0.999345	0.00142908	0.500387	0
180	5.56988	0.134518	3	1526 D, 1 X	6 -, 1 A, 5591 D	D	0.999345	0.00125045	0.500298	0
181	2043.26	0	10	8 P, 1518 S, 1 X	6 -, 6 A, 2 E, 377 G, 3040 H, 4 L, 237 P, 1921 S, 4 T, 1 Y	S	0.994106	0.656842	0.825474	0
182	2113.47	0	8	1520 K, 5 N, 1 R, 1 X	6 -, 581 A, 1892 K, 2 P, 3048 R, 68 S, 1 T	K	0.995416	0.662022	0.828719	0
183	1085.27	3.20802e-231	6	1525 L, 1 V, 1 X	6 -, 2308 I, 3044 L, 3 N, 2 T, 235 V	L	0.99869	0.456234	0.727462	0
184	1083.34	5.42442e-232	5	1 L, 1525 M, 1 X	6 -, 2465 I, 79 L, 3047 M, 1 V	M	0.99869	0.455698	0.727194	0
185	1087.23	4.43972e-234	4	1526 S, 1 X	6 -, 1 A, 2545 G, 3046 S	S	0.999345	0.455877	0.727611	0
186	1037.89	3.75346e-222	5	1524 A, 2 P, 1 X	6 -, 3124 A, 1 P, 1 S, 2466 T	A	0.998035	0.441944	0.719989	0
187	14.8406	0.0215337	6	1522 A, 1 S, 1 T, 2 V, 1 X	6 -, 5589 A, 1 G, 2 V	A	0.996726	0.00160772	0.499167	0
188	1569.84	0	5	1491 I, 2 S, 33 V, 1 X	6 -, 8 A, 2288 I, 3296 V	I	0.976424	0.591283	0.783853	0
189	31.0492	9.16006e-06	5	1 I, 1524 K, 1 R, 1 X	6 -, 5509 K, 80 N, 3 R	K	0.998035	0.0158985	0.506967	0
190	1063.96	1.81449e-225	7	1518 D, 7 N, 1 X, 1 Y	6 -, 3046 D, 1 E, 650 G, 1893 N, 1 S, 1 X	D	0.994106	0.455877	0.724992	0
191	2005.42	0	10	14 D, 1 E, 1498 N, 13 S, 1 X	6 -, 44 D, 997 E, 291 H, 294 K, 1897 N, 228 Q, 17 R, 1822 S, 1 T, 1 X	N	0.981009	0.661129	0.821069	0
192	3435.6	0	7	1 K, 1525 R, 1 X	6 -, 231 E, 2123 K, 1816 L, 79 M, 1044 R, 298 V, 1 X	R	0.99869	0.813505	0.906098	0
193	24.6576	5.8946e-05	4	1525 A, 1 T, 1 X	6 -, 5510 A, 79 S, 2 T, 1 X	A	0.99869	0.0157199	0.507205	0
194	705.221	3.65109e-150	5	1 A, 4 I, 1521 V, 1 X	6 -, 114 A, 1804 I, 1 L, 3672 V, 1 X	V	0.996071	0.344051	0.670061	0
195	2.60544	0.271791	2	1526 H, 1 X	6 -, 5591 H, 1 X	H	0.999345	0.00125045	0.500298	0
196	1087.22	1.21174e-231	6	1526 A, 1 D	6 -, 3046 A, 79 G, 2465 S, 1 V, 1 X	A	0.999345	0.455877	0.727611	0
197	23.7393	2.83138e-05	3	1527 D	6 -, 5512 D, 79 S, 1 X	D	1	0.0153626	0.507681	0
198	1083.92	6.27068e-231	6	1 L, 1525 M, 1 R	6 -, 2463 L, 3046 M, 79 P, 3 V, 1 X	M	0.99869	0.455877	0.727284	0
199	941.146	4.77289e-200	6	1 D, 1526 G	6 -, 1 A, 1 C, 3278 G, 2233 S, 79 T	G	0.999345	0.414434	0.706889	0
200	23.4619	8.04105e-06	2	1527 Y	6 -, 79 F, 5513 Y	Y	1	0.015184	0.507592	0
201	0.610753	0.434504	1	1527 W	6 -, 5592 W	W	1	0.00107181	0.500536	0
202	10.2212	0.0167762	3	1519 I, 8 M	6 -, 5510 I, 1 L, 81 M	I	0.994761	0.0157199	0.50524	0
203	24.2965	6.96557e-05	4	1527 E	6 -, 5510 E, 80 G, 1 K, 1 Q	E	1	0.0157199	0.50786	0
204	2.17867	0.536161	3	1527 S	6 -, 5590 S, 1 T, 1 X	S	1	0.00142908	0.500715	0
207	2010.88	0	9	2 I, 1522 L, 2 P, 1 V	6 -, 27 F, 3316 K, 1978 L, 3 R, 79 V, 1 X, 188 Y	L	0.996726	0.64666	0.821693	0
208	10.0481	0.122642	6	1 C, 1525 N, 1 S	6 -, 1 D, 2 K, 5588 N, 1 X	N	0.99869	0.00178635	0.500238	0
209	1537.28	0	7	1519 D, 1 E, 7 G	6 -, 2418 D, 1857 E, 1084 G, 3 H, 1 N, 228 Q, 1 X	D	0.994761	0.56806	0.78141	0
210	311.826	2.86913e-65	5	4 S, 1523 T	6 -, 3 A, 3 P, 999 S, 4585 T, 2 X	T	0.99738	0.180957	0.589169	0
211	5.84095	0.211345	4	1 C, 1526 W	6 -, 1 R, 5590 W, 1 X	W	0.999345	0.00142908	0.500387	0
212	173.277	5.11351e-34	7	1 E, 1525 K, 1 M	6 -, 1 E, 5009 K, 79 M, 269 Q, 232 R, 1 W, 1 X	K	0.99869	0.105216	0.551953	0
213	5809.69	0	7	794 I, 731 M, 1 V, 1 X	6 -, 303 I, 5282 L, 1 M, 2 R, 1 T, 2 V, 1 X	I	0.519974	0.945874	0.732924	0
214	834.942	5.93247e-172	11	1526 E, 1 Q	6 -, 1808 A, 3462 E, 2 G, 79 H, 221 K, 10 R, 1 S, 7 T, 1 V, 1 X	E	0.999345	0.381565	0.690455	0
215	3232.39	0	6	1518 K, 9 R	6 -, 4 G, 1126 K, 1 N, 4381 R, 79 T, 1 X	K	0.994106	0.798857	0.896481	0
216	28.2174	1.12692e-05	4	1526 A, 1 P	6 -, 5509 A, 82 L, 1 X	A	0.999345	0.0158985	0.507622	0
217	1092.49	1.6009e-230	8	1524 S, 3 Y	6 -, 1 A, 79 E, 1 F, 230 H, 3046 S, 2233 V, 2 X	S	0.998035	0.455877	0.726956	0
218	1656.99	0	7	1527 F	6 -, 46 A, 2319 F, 1 I, 3150 L, 41 M, 33 T, 2 X	F	1	0.585745	0.792872	0
219	938.646	1.65701e-199	6	1525 I, 1 L, 1 M	6 -, 2 E, 2232 G, 3277 I, 79 L, 2 X	I	0.99869	0.414612	0.706651	0
220	27.6587	1.46255e-05	4	1 A, 1526 E	6 -, 79 D, 5511 E, 2 X	E	0.999345	0.0155413	0.507443	0
221	226.678	3.91585e-46	6	1 D, 53 I, 1473 V	6 -, 13 I, 230 M, 5268 V, 2 X, 79 Y	V	0.964637	0.0589496	0.511793	0
222	6.38732	0.17203	4	1 I, 1526 K	6 -, 5588 K, 2 R, 2 X	K	0.999345	0.00178635	0.500566	0
223	2401.91	0	8	2 I, 290 N, 1 R, 1234 S	6 -, 1 A, 79 E, 2237 S, 3273 T, 2 X	S	0.80812	0.600393	0.704257	0
224	2.4521	0.48401	3	1527 C	6 -, 5589 C, 1 S, 2 X	C	1	0.00160772	0.500804	0
226	2.18066	0.336105	2	1527 W	6 -, 5590 W, 2 X	W	1	0.00142908	0.500715	0
227	10.4787	0.0330911	4	1 A, 2 L, 1524 P	6 -, 1 A, 5589 P, 2 X	P	0.998035	0.00160772	0.499822	0
228	964.59	6.55204e-203	8	1505 K, 1 N, 21 R	6 -, 2233 E, 3155 K, 78 L, 1 N, 1 P, 1 Q, 120 R, 3 X	K	0.985593	0.436406	0.710999	0
229	1091.19	6.15949e-235	4	4 P, 1522 S, 1 T	6 -, 3047 S, 2542 T, 3 X	S	0.996726	0.455698	0.726212	0
230	17.1103	0.00429538	5	1523 H, 1 L, 2 Q, 1 Y	6 -, 5589 H, 3 X	H	0.99738	0.00160772	0.499494	0
231	7.75059	0.256951	6	1 H, 1526 T	6 -, 2 A, 2 I, 2 S, 5583 T, 3 X	T	0.999345	0.00267953	0.501012	0
232	27.7691	1.38915e-05	4	1 F, 1526 L	6 -, 1 F, 88 I, 5500 L, 3 X	L	0.999345	0.0175063	0.508426	0
233	24.5781	1.89163e-05	3	1527 W	85 -, 1 G, 5509 W, 3 X	W	1	0.0158985	0.507949	0
234	1079.97	4.49402e-230	6	2 G, 1 I, 1524 S	6 -, 1 A, 2311 G, 3047 S, 229 T, 4 X	S	0.998035	0.455698	0.726867	0
235	1077.34	2.32922e-228	7	3 D, 1 M, 1523 N	6 -, 2446 D, 17 E, 1 H, 3046 N, 79 T, 3 X	N	0.99738	0.455877	0.726629	0
236	75.0777	3.69957e-14	6	14 E, 1513 G	6 -, 1 A, 17 D, 1 E, 5491 G, 79 S, 3 X	G	0.990832	0.019114	0.504973	0
237	735.8	1.1374e-155	6	1 G, 1526 V	6 -, 1 A, 1940 I, 1 T, 3647 V, 3 X	V	0.999345	0.348517	0.673931	0
238	201.058	9.71171e-38	10	1525 L, 2 Q	6 -, 1 D, 609 E, 3 I, 4923 L, 1 M, 1 P, 7 Q, 1 R, 44 V, 2 X	L	0.99869	0.120579	0.559635	0
239	5.84294	0.119506	3	1 D, 1526 E	6 -, 5590 E, 2 X	E	0.999345	0.00142908	0.500387	0
240	2.72361	0.60509	4	1527 S	6 -, 1 G, 1 N, 5588 S, 2 X	S	1	0.00178635	0.500893	0
241	1763.09	0	6	1526 E, 1 K	6 -, 3149 D, 2211 E, 2 N, 228 Q, 2 X	E	0.999345	0.605038	0.802191	0
242	1007.16	1.00004e-216	4	1527 M	6 -, 1 I, 2423 L, 3166 M, 2 X	M	1	0.434441	0.71722	0
243	216.922	6.7812e-45	5	1448 I, 1 L, 78 V	6 -, 79 F, 5240 I, 228 L, 43 V, 2 X	I	0.948265	0.0639514	0.506108	0
244	29.0521	5.94722e-05	6	1 F, 1526 I	6 -, 5506 I, 79 M, 2 T, 3 V, 2 X	I	0.999345	0.0164344	0.50789	0
245	5.84294	0.119506	3	1 L, 1526 P	6 -, 5590 P, 2 X	P	0.999345	0.00142908	0.500387	0
246	961.244	4.00712e-198	12	1526 K, 1 R	6 -, 1 A, 1 D, 1 E, 299 H, 120 I, 3235 K, 1 L, 1 M, 117 R, 2 T, 1812 V, 2 X	K	0.999345	0.422115	0.71073	0
247	6715.76	0	12	4 G, 2 H, 1454 N, 67 S	6 -, 42 A, 1 G, 1783 I, 1 K, 3 L, 24 M, 4 N, 1 R, 1488 S, 2243 T, 2 X	N	0.952194	0.999285	0.97574	0
248	5247.81	0	7	1208 F, 4 I, 314 L, 1 Y	6 -, 26 F, 24 H, 371 I, 3167 L, 1 V, 3 X, 2000 Y	F	0.791094	0.995355	0.893225	0
249	732.821	2.72364e-157	4	1525 A, 1 G, 1 S	6 -, 3647 A, 1942 G, 3 X	A	0.99869	0.348517	0.673604	0
250	2.45409	0.293157	2	1527 G	6 -, 5589 G, 3 X	G	1	0.00160772	0.500804	0
251	2.99918	0.391752	3	1527 P	6 -, 2 L, 5587 P, 3 X	P	1	0.00196499	0.500982	0
253	2.45409	0.293157	2	1527 S	6 -, 5589 S, 3 X	S	1	0.00160772	0.500804	0
254	1080.64	3.21423e-230	6	1 K, 1526 Q	6 -, 270 H, 300 K, 1892 N, 3047 Q, 79 S, 4 X	Q	0.999345	0.455698	0.727522	0
255	3.82039	0.281524	3	1527 H	6 -, 5584 H, 3 X, 5 Y	H	1	0.00250089	0.50125	0
256	6.38732	0.17203	4	1 I, 1526 N	6 -, 1 K, 5588 N, 3 X	N	0.999345	0.00178635	0.500566	0
257	1649.73	0	10	7 H, 62 N, 1458 Y	6 -, 1 A, 660 H, 42 K, 1 L, 1 Q, 2199 R, 228 T, 3 X, 2457 Y	Y	0.954813	0.561093	0.757953	0
258	24.8559	5.37798e-05	4	1527 R	6 -, 79 I, 5508 R, 1 S, 4 X	R	1	0.0160772	0.508039	0
259	262.437	3.46773e-49	12	5 L, 1522 P	6 -, 2 A, 529 E, 4 I, 1 K, 1 L, 17 N, 4785 P, 229 Q, 3 S, 16 T, 1 V, 4 X	P	0.996726	0.14523	0.570978	0
260	2.45409	0.293157	2	1527 G	6 -, 5589 G, 3 X	G	1	0.00160772	0.500804	0
261	3.42289	0.330902	3	1 I, 1526 Y	6 -, 1 I, 3 X, 5588 Y	Y	0.999345	0.00178635	0.500566	0
262	3524.58	0	12	1411 H, 1 P, 1 Q, 114 Y	6 -, 228 A, 1811 F, 1031 H, 2269 K, 1 L, 1 M, 1 Q, 232 R, 4 S, 3 X, 11 Y	H	0.924034	0.815827	0.869931	0
263	29.3318	5.2642e-05	6	1 R, 1526 T	6 -, 1 I, 5 M, 5505 T, 79 V, 2 X	T	0.999345	0.0166131	0.507979	0
264	6.11609	0.106097	3	1 L, 1526 Q	6 -, 5589 Q, 3 X	Q	0.999345	0.00160772	0.500476	0
265	1834.46	0	10	289 I, 1237 T, 1 V	6 -, 74 A, 7 I, 1 L, 198 M, 2142 N, 1 P, 51 S, 3086 T, 29 V, 3 X	T	0.810085	0.448732	0.629408	0
266	1226.3	3.46873e-256	11	1515 A, 11 T, 1 V	6 -, 2868 A, 3 E, 2 I, 268 K, 11 M, 79 N, 2192 Q, 1 S, 1 T, 164 V, 3 X	A	0.992141	0.487674	0.739908	0
267	2.45409	0.293157	2	1527 G	6 -, 5589 G, 3 X	G	1	0.00160772	0.500804	0
268	2.99719	0.558296	4	1527 P	6 -, 5587 P, 1 S, 1 T, 3 X	P	1	0.00196499	0.500982	0
269	14.4142	0.0253364	6	1 C, 1 G, 1 R, 1 S, 1523 W	6 -, 1 C, 5588 W, 3 X	W	0.99738	0.00178635	0.499583	0
270	941.542	5.12294e-199	7	1525 H, 1 N, 1 Q	6 -, 2191 D, 3277 H, 79 M, 1 N, 41 S, 3 X	H	0.99869	0.414612	0.706651	0
271	1077.62	1.45255e-229	6	1525 L, 2 Q	6 -, 2233 E, 1 G, 3047 L, 79 Q, 229 S, 3 X	L	0.99869	0.455698	0.727194	0
272	185.877	2.99866e-35	9	1527 G	6 -, 2 A, 1 D, 233 E, 4976 G, 1 K, 293 N, 5 S, 79 V, 2 X	G	1	0.111111	0.555556	0
273	494.405	1.11562e-101	8	1285 K, 240 R, 2 S	6 -, 275 E, 297 G, 3043 K, 2 N, 79 P, 1894 R, 2 X	K	0.841519	0.456413	0.648966	0
274	896.802	1.30959e-191	5	1525 L, 2 P	6 -, 341 I, 3358 L, 1891 V, 2 X	L	0.99869	0.400143	0.699417	0
275	101.599	1.16367e-19	6	1527 E	6 -, 4 D, 5244 E, 3 I, 41 T, 297 V, 3 X	E	1	0.0632369	0.531618	0
277	92.5777	8.8244e-18	6	1527 D	6 -, 5274 D, 3 G, 62 K, 2 N, 248 R, 3 X	D	1	0.0578778	0.528939	0
278	27.9032	1.30494e-05	4	1525 F, 2 L	6 -, 5509 F, 1 L, 79 R, 3 X	F	0.99869	0.0158985	0.507294	0
279	523.31	6.99382e-108	8	1492 D, 19 E, 1 G, 1 H, 14 N	6 -, 3896 D, 324 E, 236 G, 1130 N, 1 S, 2 T, 3 X	D	0.977079	0.304037	0.640558	0
280	6249.78	0	10	1375 F, 151 L, 1 Y	6 -, 68 A, 459 E, 7 F, 1 H, 1815 L, 3 P, 1 S, 9 V, 3 X, 3226 Y	F	0.900458	0.99875	0.949604	0
281	1.02915	0.597753	2	1 -, 1526 C	6 -, 5589 C, 3 X	C	0.999345	0.00160772	0.500476	0
282	2037.47	0	7	1 -, 287 D, 1227 E, 10 K, 2 Q	6 -, 1 D, 2818 E, 2769 P, 1 S, 3 X	E	0.803536	0.496606	0.650071	0
283	4.96512	0.174369	3	1 -, 1 E, 1525 G	6 -, 5588 G, 4 X	G	0.99869	0.00178635	0.500238	0
284	2.27172	0.517961	3	1 -, 1 P, 1525 T	6 -, 1 P, 5587 T, 4 X	T	0.99869	0.00196499	0.500328	0
285	183.134	1.1222e-34	9	1 -, 1 P, 1525 T	6 -, 2 A, 525 K, 1 M, 1 N, 2 P, 1 R, 78 S, 4978 T, 4 X	T	0.99869	0.110754	0.554722	0
286	5.23814	0.155167	3	1 -, 1 G, 1525 V	6 -, 5587 V, 5 X	V	0.99869	0.00196499	0.500328	0
287	1505.49	1.23462558304915e-318	9	1 -, 4 A, 207 I, 1 K, 2 T, 1312 V	6 -, 8 A, 219 H, 53 I, 9 K, 1 P, 2445 T, 2842 V, 3 X, 12 Y	V	0.859201	0.492319	0.67576	0
288	1820.44	0	4	1 -, 1526 V	6 -, 1622 I, 1818 L, 2149 V, 3 X	V	0.999345	0.616113	0.807729	0
289	2949.24	0	9	1 -, 1526 T	6 -, 24 A, 1897 D, 232 E, 3 N, 224 Q, 5 R, 1903 S, 1301 T, 3 X	T	0.999345	0.767596	0.88347	0
290	34.6149	3.14204e-05	8	1 -, 3 D, 1520 E, 3 G	6 -, 2 A, 77 D, 5424 E, 74 G, 1 K, 8 S, 3 T, 3 X	E	0.995416	0.0310825	0.513249	0
291	5003.23	0	11	1 -, 1 A, 1507 D, 14 E, 4 N	6 -, 460 D, 25 G, 1847 H, 1097 N, 2 Q, 4 R, 1922 S, 232 T, 3 X	D	0.986902	0.917828	0.952365	0
292	4.41932	0.219601	3	1 -, 1525 C, 1 F	6 -, 5590 C, 2 X	C	0.99869	0.00142908	0.50006	0
293	114.313	4.93523e-21	8	1 -, 8 E, 1517 G, 1 N	6 -, 1 A, 300 D, 1 E, 5273 G, 2 N, 1 R, 12 S, 2 X	G	0.993451	0.0580564	0.525754	0
294	2147.8	0	14	1 -, 8 K, 1510 N, 8 S	6 -, 2 A, 1 E, 79 G, 2117 H, 9 I, 299 K, 1 M, 1811 N, 3 P, 3 R, 24 S, 1215 T, 3 X, 25 Y	N	0.988867	0.676492	0.832679	0
295	2.11652	0.832798	5	1 -, 1526 R	6 -, 2 G, 1 K, 5585 R, 1 S, 3 X	R	0.999345	0.00232226	0.500834	0
296	1.57169	0.813872	4	1 -, 1526 G	6 -, 1 A, 5587 G, 2 R, 2 X	G	0.999345	0.00196499	0.500655	0
297	37.1982	5.46584e-07	5	1 -, 1526 P	6 -, 51 A, 79 K, 5459 P, 1 S, 2 X	P	0.999345	0.0248303	0.512088	0
298	703.116	1.0414e-149	5	1 -, 1 A, 1 C, 1524 S	6 -, 1887 A, 3701 S, 2 W, 2 X	S	0.998035	0.338871	0.668453	0
299	913.458	7.79095e-191	9	1 -, 1526 L	6 -, 79 A, 1 F, 138 I, 3316 L, 1 M, 1859 T, 194 V, 1 W, 3 X	L	0.999345	0.407646	0.703495	0
300	2.39205	0.664065	4	1 -, 1526 R	6 -, 2 G, 5584 R, 1 T, 5 X	R	0.999345	0.00250089	0.500923	0
301	93.5232	2.34837e-19	4	1 -, 1526 T	18 -, 2 A, 310 S, 5264 T, 4 X	T	0.999345	0.0596642	0.529505	0
302	8.79998	0.185144	6	1 -, 1 S, 1525 T	18 -, 1 K, 1 L, 2 P, 5572 T, 4 X	T	0.99869	0.00464452	0.501667	0
303	4.5969	0.203808	3	1 -, 1526 T	18 -, 2 S, 5574 T, 4 X	T	0.999345	0.00428725	0.501816	0
304	4826.12	0	7	42 -, 1484 A, 1 S	18 -, 500 A, 384 D, 1886 E, 1 G, 1 S, 2804 V, 4 X	A	0.97184	0.910682	0.941261	0
305	730.846	1.0498e-155	5	42 -, 1485 S	18 -, 1 I, 1 P, 3754 S, 1821 T, 3 X	S	0.972495	0.329403	0.650949	0
306	86.9182	1.00543e-18	3	42 -, 1484 G, 1 R	19 -, 5575 G, 4 X	G	0.97184	0.00410861	0.487974	0
307	145.963	1.95714e-31	3	42 -, 1485 K	19 -, 5344 K, 230 R, 5 X	K	0.972495	0.0453733	0.508934	0
308	886.281	2.47796e-189	5	42 -, 1485 L	19 -, 1853 I, 3442 L, 21 T, 257 V, 6 X	L	0.972495	0.385138	0.678816	0
309	158.119	3.70108e-33	4	42 -, 1483 I, 2 V	19 -, 5285 I, 1 T, 287 V, 6 X	I	0.971185	0.0559128	0.513549	0
310	1556.55	0	9	42 -, 1 A, 1484 T	19 -, 1 A, 229 E, 2803 H, 2 I, 79 P, 8 S, 2449 T, 7 X, 1 Y	T	0.97184	0.562522	0.767181	0
311	1077.1	6.97504e-232	4	42 -, 1485 E	19 -, 2233 D, 3112 E, 228 Q, 6 X	E	0.972495	0.444087	0.708291	0
312	87.704	4.04674e-18	4	42 -, 1 C, 1484 W	19 -, 1 R, 5572 W, 6 X	W	0.97184	0.00464452	0.488242	0
313	84.2641	2.17312e-17	4	42 -, 1485 C	19 -, 5571 C, 1 V, 1 W, 6 X	C	0.972495	0.00482315	0.488659	0
314	83.7402	4.83679e-18	3	42 -, 1485 C	19 -, 5573 C, 1 S, 5 X	C	0.972495	0.00446588	0.48848	0
315	85.5823	1.9461e-18	3	42 -, 1485 R	19 -, 7 K, 5566 R, 6 X	R	0.972495	0.00571633	0.489106	0
316	147.083	5.5773e-30	5	42 -, 1485 S	19 -, 229 E, 2 N, 5340 S, 2 T, 6 X	S	0.972495	0.0460879	0.509291	0
317	83.7422	6.54057e-19	2	42 -, 1485 C	19 -, 5573 C, 6 X	C	0.972495	0.00446588	0.48848	0
318	179.388	7.23058e-37	5	42 -, 1485 T	19 -, 2 A, 1 I, 343 S, 5227 T, 6 X	T	0.972495	0.0662737	0.519384	0
319	234.155	1.683e-49	4	42 -, 1484 L, 1 M	19 -, 5036 L, 536 M, 1 P, 6 X	L	0.97184	0.100393	0.536117	0
320	83.7422	6.54057e-19	2	42 -, 1485 P	19 -, 5573 P, 6 X	P	0.972495	0.00446588	0.48848	0
321	83.2165	8.50665e-19	2	42 -, 1485 P	19 -, 5575 P, 4 X	P	0.972495	0.00410861	0.488302	0
322	108.152	1.00659e-21	5	42 -, 1484 L, 1 P	19 -, 1 I, 5495 L, 79 V, 4 X	L	0.97184	0.0183994	0.49512	0
323	168.003	1.19257e-33	6	42 -, 1 K, 1484 R	20 -, 3 G, 1 K, 1 P, 5259 R, 310 S, 4 X	R	0.97184	0.0605573	0.516199	0
324	1244.53	1.59394e-269	3	42 -, 1 F, 1484 Y	20 -, 2725 F, 5 X, 2848 Y	Y	0.97184	0.491247	0.731544	0
325	2212.97	0	13	43 -, 10 K, 1474 R	20 -, 1 F, 79 H, 8 I, 567 K, 223 L, 974 M, 1885 Q, 1767 R, 2 S, 40 T, 5 V, 22 W, 5 X	R	0.965291	0.684352	0.824821	0
326	1078.91	1.06654e-228	7	43 -, 1483 G, 1 V	21 -, 231 A, 1 E, 3108 G, 1 R, 2231 T, 5 X	G	0.971185	0.444802	0.707994	0
327	900.815	4.13015e-188	9	46 -, 3 D, 1478 E	22 -, 3 A, 1792 D, 3400 E, 13 G, 271 K, 10 N, 5 R, 77 S, 5 X	E	0.967911	0.39264	0.680276	0
328	930.654	1.15107e-196	7	46 -, 1 A, 1478 D, 1 G, 1 V	22 -, 3378 D, 418 N, 1774 S, 6 X	D	0.967911	0.39657	0.682241	0
329	88.3928	6.39354e-20	2	46 -, 1481 G	22 -, 5571 G, 5 X	G	0.969876	0.00482315	0.487349	0
330	88.3928	6.39354e-20	2	46 -, 1481 C	22 -, 5571 C, 5 X	C	0.969876	0.00482315	0.487349	0
331	88.3928	6.39354e-20	2	46 -, 1481 W	22 -, 5571 W, 5 X	W	0.969876	0.00482315	0.487349	0
332	113.627	2.11923e-25	2	54 -, 1473 Y	22 -, 5 X, 5571 Y	Y	0.964637	0.00482315	0.48473	0
333	135.632	8.36113e-27	6	54 -, 1472 G, 1 W	23 -, 5490 G, 76 P, 1 R, 3 S, 5 X	G	0.963982	0.0192926	0.491637	0
334	111.447	6.30247e-25	2	54 -, 1473 M	23 -, 5568 M, 7 X	M	0.964637	0.00535906	0.484998	0
335	118.614	1.05608e-24	4	54 -, 1 D, 1471 E, 1 K	23 -, 5569 E, 6 X	E	0.963327	0.00518042	0.484254	0
336	115.415	2.93308e-23	5	54 -, 1472 I, 1 S	23 -, 5567 I, 1 T, 2 V, 5 X	I	0.963982	0.00553769	0.48476	0
337	115.158	5.7751e-24	4	54 -, 1 D, 1472 R	23 -, 5568 R, 2 S, 5 X	R	0.963982	0.00535906	0.48467	0
338	114.641	1.10016e-24	3	54 -, 1 H, 1472 P	23 -, 5570 P, 5 X	P	0.963982	0.00500179	0.484492	0
339	5793.88	0	13	54 -, 1 E, 1470 L, 1 M, 1 S	23 -, 3 A, 1 F, 970 I, 17 K, 240 L, 15 M, 1812 Q, 283 R, 3 S, 72 T, 2155 V, 4 X	L	0.962672	0.957128	0.9599	0
340	1783.17	0	8	54 -, 1 E, 1468 K, 4 R	23 -, 1 G, 2193 K, 11 M, 345 N, 2155 R, 865 S, 5 X	K	0.961362	0.608253	0.784808	0
341	991.507	1.26255e-206	10	54 -, 1 D, 1470 E, 1 G, 1 K	23 -, 1 A, 10 D, 3287 E, 2190 H, 78 T, 4 V, 4 X, 1 Y	E	0.962672	0.412826	0.687749	0
342	1141.87	3.46647e-241	8	54 -, 1 E, 1462 K, 10 R	23 -, 2192 D, 40 E, 71 H, 3013 K, 231 P, 15 R, 8 S, 5 X	K	0.957433	0.461772	0.709602	0
343	122.978	7.34083e-25	5	54 -, 1472 E, 1 R	23 -, 28 D, 5538 E, 5 G, 4 X	E	0.963982	0.0107181	0.48735	0
344	1140.1	1.19125e-238	10	54 -, 1 D, 1469 E, 1 G, 2 K	23 -, 56 A, 1 D, 3028 E, 1885 K, 3 N, 6 R, 310 S, 282 T, 4 X	E	0.962017	0.459093	0.710555	0
345	1008.67	1.60919e-213	7	55 -, 1 D, 1469 N, 1 S, 1 T	23 -, 79 H, 41 K, 3260 N, 2191 T, 4 X	N	0.962017	0.417649	0.689833	0
346	493.243	1.93861e-105	4	55 -, 1472 L	23 -, 4360 L, 1210 M, 1 V, 4 X	L	0.963982	0.22115	0.592566	0
347	125.786	4.76631e-24	7	56 -, 2 I, 1469 V	23 -, 1 A, 1 E, 1 F, 1 M, 5566 V, 5 X	V	0.962017	0.00571633	0.483867	0
348	7028.14	0	8	56 -, 1 D, 1 H, 1401 N, 68 S	23 -, 2520 K, 1890 Q, 1159 R, 6 X	N	0.917485	1	0.958743	0
349	118.1	1.35989e-24	4	56 -, 1471 S	23 -, 1 A, 5567 S, 1 W, 6 X	S	0.963327	0.00553769	0.484432	0
350	3518.14	0	9	56 -, 1471 L	23 -, 1 I, 16 K, 988 L, 1983 M, 2335 Q, 109 R, 58 V, 79 W, 6 X	L	0.963327	0.823508	0.893418	0
351	122.176	1.83195e-25	4	56 -, 2 A, 1469 V	23 -, 31 A, 1 I, 5537 V, 6 X	V	0.962017	0.0108967	0.486457	0
352	4766.04	0	9	56 -, 1471 T	23 -, 27 A, 1 C, 291 D, 10 H, 1 M, 1882 N, 2842 S, 514 T, 7 X	T	0.963327	0.908181	0.935754	0
353	117.844	2.573e-26	2	56 -, 1471 A	23 -, 5568 A, 7 X	A	0.963327	0.00535906	0.484343	0

## Sheet: DENV3
Site	Chi-square value	p-value	Degree of freedom	Group1 Residues	Group2 Residues	Diagnostic Residue	Sensitivity	Specificity	Average	if average >=0.98
44	7108.36	0	7	997 T	2050 A, 2 H, 2148 K, 1 P, 90 R, 1833 S, 2 T, 2 X	T	1	0.999674	0.999837	1
47	7117.39	0	8	987 A, 10 V	1822 G, 306 H, 313 K, 228 L, 3454 Q, 1 R, 1 V, 3 X	A	0.98997	1	0.994985	1
48	7100.08	0	9	997 G	79 A, 39 E, 3 G, 1 I, 5506 K, 6 M, 232 N, 229 Q, 30 R, 3 X	G	1	0.99951	0.999755	1
52	6821.19	0	8	1 D, 1 K, 994 N, 1 S	410 D, 5663 E, 1 I, 7 K, 1 L, 35 N, 1 Q, 7 S, 3 X	N	0.996991	0.994289	0.99564	1
63	5569.58	0	4	1 L, 996 M	1 F, 5894 L, 229 M, 1 V, 3 X	M	0.998997	0.962631	0.980814	1
67	7124.98	0	2	997 L	6124 M, 4 X	L	1	1	1	1
72	6444.9	0	9	994 A, 1 S, 2 V	88 A, 231 E, 1891 K, 1 L, 41 Q, 300 R, 1819 S, 1754 T, 3 X	A	0.996991	0.98564	0.991315	1
80	5575.97	0	10	1 R, 996 W	277 A, 357 E, 1 F, 2184 K, 1822 L, 8 R, 1101 S, 146 T, 228 W, 2 X, 2 Y	W	0.998997	0.962794	0.980895	1
83	7116.65	0	6	1 D, 994 N, 2 S	301 A, 1797 D, 1645 E, 2383 G, 2 X	N	0.996991	1	0.998495	1
84	6546.44	0	6	991 I, 6 V	7 A, 228 H, 68 I, 4 L, 1801 M, 4018 V, 2 X	I	0.993982	0.988903	0.991443	1
94	7056.89	0	14	963 I, 2 L, 32 T	975 A, 5 D, 1810 E, 2 G, 1956 K, 635 N, 41 P, 111 R, 86 S, 11 T, 492 V, 1 X, 3 Y	I	0.965898	1	0.982949	1
98	7091.73	0	12	993 E, 3 K, 1 Q	6 -, 1601 A, 65 G, 23 H, 1927 K, 1582 Q, 307 R, 37 S, 310 T, 38 V, 231 W, 1 X	E	0.995988	1	0.997994	1
103	6599.13	0	11	9 A, 3 I, 985 T	6 -, 221 A, 5 F, 1 I, 1789 M, 78 P, 2466 R, 1491 S, 57 T, 8 V, 1 X, 5 Y	T	0.987964	0.990698	0.989331	1
147	6994.62	0	9	1 A, 10 L, 986 S	6 -, 16 D, 418 H, 1 L, 3508 N, 1823 Q, 339 R, 15 S, 2 X	S	0.988967	0.997552	0.99326	1
152	7116.66	0	6	997 V	6 -, 83 F, 1821 I, 1 N, 4214 S, 1 V, 2 X	V	1	0.999837	0.999918	1
191	7116.63	0	10	997 E	6 -, 58 D, 1 E, 291 H, 294 K, 3395 N, 228 Q, 17 R, 1835 S, 1 T, 2 X	E	1	0.999837	0.999918	1
206	7124.91	0	13	997 Q	6 -, 1506 A, 2131 E, 85 G, 4 H, 37 K, 1 M, 1 P, 2125 R, 228 S, 2 T, 1 V, 1 X	Q	1	1	1	1
209	6365.74	0	7	3 E, 994 G	6 -, 3937 D, 1855 E, 97 G, 3 H, 1 N, 228 Q, 1 X	G	0.996991	0.984171	0.990581	1
210	7075.41	0	5	997 S	6 -, 3 A, 3 P, 6 S, 6108 T, 2 X	S	1	0.999021	0.99951	1
279	6042	0	8	994 N, 1 S, 2 T	6 -, 5388 D, 343 E, 237 G, 1 H, 150 N, 3 X	N	0.996991	0.975522	0.986257	1
325	7029.22	0	13	13 -, 8 I, 974 M, 2 X	50 -, 1 F, 79 H, 577 K, 223 L, 1885 Q, 3241 R, 2 S, 40 T, 5 V, 22 W, 3 X	M	0.976931	1	0.988465	1
339	6920.91	0	13	13 -, 1 F, 969 I, 4 T, 8 V, 2 X	64 -, 3 A, 1 E, 1 I, 17 K, 1710 L, 16 M, 1812 Q, 283 R, 4 S, 68 T, 2147 V, 2 X	I	0.971916	0.999837	0.985876	1
205	12.9931	0.00150865	2	997 -	6049 -, 78 H, 1 N	-	NA	NA	0	0
1	2.59571	0.458242	3	14 -, 983 D	57 -, 6067 D, 1 G, 3 X	D	0.985958	0.00995431	0.497956	0
2	5139.85	0	8	14 -, 4 I, 928 M, 51 T	56 -, 2 L, 220 M, 79 Q, 3294 S, 2244 T, 230 V, 3 X	M	0.930792	0.964099	0.947446	0
3	2.7619	0.42981	3	14 -, 983 G	56 -, 6068 G, 1 V, 3 X	G	0.985958	0.00979112	0.497874	0
4	3.40625	0.492275	4	14 -, 983 C	56 -, 6064 C, 3 S, 4 X, 1 Y	C	0.985958	0.0104439	0.498201	0
5	523.21	8.18735e-109	7	14 -, 53 A, 1 I, 929 V	56 -, 2335 A, 1 G, 84 I, 1 L, 229 S, 3419 V, 3 X	V	0.931795	0.442069	0.686932	0
6	375.781	4.48302e-78	6	14 -, 960 I, 23 V	56 -, 8 A, 1 G, 4113 I, 2 M, 1946 V, 2 X	I	0.962889	0.328819	0.645854	0
7	1647.07	0	5	14 -, 983 N	56 -, 1 C, 2468 D, 1902 N, 1699 S, 2 X	N	0.985958	0.689621	0.83779	0
8	647.864	6.28021e-131	12	14 -, 983 W	56 -, 1 E, 308 F, 2176 I, 46 L, 6 M, 2 P, 1 R, 1 S, 3 T, 8 V, 3518 W, 2 X	W	0.985958	0.425914	0.705936	0
9	748.779	1.57714e-152	12	14 -, 983 K	56 -, 11 A, 2 E, 156 G, 1 I, 3277 K, 1 L, 43 N, 41 Q, 18 R, 2221 S, 299 T, 2 X	K	0.985958	0.465242	0.7256	0
10	1513	3.91966980128153e-319	10	14 -, 983 G	56 -, 1 A, 1 E, 2048 G, 1 I, 310 K, 1409 N, 2241 R, 57 S, 2 T, 2 X	G	0.985958	0.665796	0.825877	0
11	1489.43	4.83743184278391e-314	10	14 -, 982 K, 1 Q	56 -, 2 E, 2 G, 1 H, 1 I, 2070 K, 2 N, 1891 Q, 2098 R, 2 T, 3 X	K	0.984955	0.662206	0.823581	0
12	3.72172	0.881317	8	14 -, 983 E	56 -, 1 A, 1 D, 6062 E, 1 G, 2 K, 2 Q, 1 V, 2 X	E	0.985958	0.0107702	0.498364	0
13	95.8718	1.82017e-18	6	14 -, 983 L	56 -, 5535 L, 302 M, 1 P, 1 S, 231 T, 2 X	L	0.985958	0.0967689	0.541363	0
14	598.929	3.445e-127	5	14 -, 983 K	56 -, 1 E, 3645 K, 1 L, 2423 R, 2 X	K	0.985958	0.405189	0.695574	0
15	2.77821	0.249299	2	14 -, 983 C	55 -, 6070 C, 3 X	C	0.985958	0.00946475	0.497711	0
16	1.98159	0.371282	2	13 -, 984 G	55 -, 6070 G, 3 X	G	0.986961	0.00946475	0.498213	0
17	233.025	1.73158e-47	6	13 -, 34 N, 950 S	55 -, 79 D, 42 G, 5 N, 5714 S, 231 T, 2 X	S	0.952859	0.0675587	0.510209	0
18	2.1413	0.543602	3	13 -, 984 G	55 -, 1 A, 6069 G, 3 X	G	0.986961	0.00962794	0.498294	0
19	499.638	8.02231e-107	4	13 -, 983 I, 1 L	53 -, 3945 I, 2128 V, 2 X	I	0.985958	0.356234	0.671096	0
20	2.28215	0.51595	3	13 -, 984 F	53 -, 6072 F, 1 L, 2 X	F	0.986961	0.00913838	0.49805	0
21	1024.79	2.57713e-219	5	13 -, 984 V	53 -, 5 F, 2 G, 3329 I, 2736 V, 3 X	V	0.986961	0.553525	0.770243	0
22	740.365	1.45361e-154	8	13 -, 984 T	45 -, 1 A, 79 F, 2195 H, 45 I, 3306 T, 180 V, 2 X, 275 Y	T	0.986961	0.460509	0.723735	0
23	390.184	3.86973e-82	5	13 -, 984 N	45 -, 1710 D, 1 K, 4291 N, 79 R, 2 X	N	0.986961	0.299772	0.643366	0
24	1733.21	0	6	13 -, 984 E	45 -, 2550 D, 1821 E, 1708 N, 1 R, 1 S, 2 X	E	0.986961	0.702839	0.8449	0
25	23.4288	0.000664878	6	13 -, 1 A, 983 V	45 -, 3 I, 1 L, 79 S, 5998 V, 2 X	V	0.985958	0.0212141	0.503586	0
26	647.71	1.28612e-135	7	12 -, 985 H	45 -, 80 D, 2468 E, 3529 H, 1 K, 2 R, 2 X, 1 Y	H	0.987964	0.424119	0.706041	0
27	642.117	2.06253e-134	7	12 -, 1 A, 984 T	45 -, 2423 A, 79 D, 41 K, 1 S, 3535 T, 2 V, 2 X	T	0.986961	0.42314	0.70505	0
28	3.55659	0.469327	4	12 -, 985 W	44 -, 1 G, 3 R, 6078 W, 2 X	W	0.987964	0.00815927	0.498062	0
29	646.1	2.85017e-134	8	12 -, 985 T	43 -, 15 I, 41 K, 79 L, 1878 M, 236 R, 3535 T, 299 V, 2 X	T	0.987964	0.42314	0.705552	0
30	647.295	1.58008e-135	7	12 -, 985 E	42 -, 2424 D, 3533 E, 1 G, 70 N, 45 S, 11 T, 2 X	E	0.987964	0.423466	0.705715	0
31	643.775	9.01548e-134	8	12 -, 1 K, 984 Q	42 -, 34 D, 7 G, 79 K, 6 N, 1 P, 3534 Q, 2423 R, 2 X	Q	0.986961	0.423303	0.705132	0
32	3.95867	0.411628	4	12 -, 985 Y	41 -, 1 H, 1 S, 2 X, 6083 Y	Y	0.987964	0.00734334	0.497654	0
33	14.4591	0.0249081	6	995 K, 2 R	6025 K, 1 M, 1 N, 3 Q, 16 R, 79 S, 3 X	K	0.997994	0.0168081	0.507401	0
34	618.14	5.92378e-135	2	997 F	3650 F, 2 X, 2476 Y	F	1	0.404373	0.702187	0
35	652.76	1.04953e-136	7	1 P, 996 Q	41 F, 267 H, 301 L, 3574 Q, 1 R, 3 X, 1941 Y	Q	0.998997	0.416775	0.707886	0
36	1770.67	0	3	997 A	1822 A, 2 L, 4302 P, 2 X	A	1	0.702676	0.851338	0
37	1535.52	0	3	997 D	2068 D, 4011 E, 47 L, 2 X	D	1	0.662533	0.831266	0
38	561.475	4.78889e-117	7	997 S	1 C, 79 D, 2 F, 1 M, 1 P, 3803 S, 2239 T, 2 X	S	1	0.379406	0.689703	0
39	0.484305	0.784936	2	997 P	6125 P, 1 S, 2 X	P	1	0.000489556	0.500245	0
40	1761.69	0	9	996 K, 1 R	229 A, 1826 K, 1 N, 8 P, 1893 Q, 530 R, 1519 S, 41 T, 79 V, 2 X	K	0.998997	0.702023	0.85051	0
41	1354.17	1.17401e-290	5	2 K, 995 R	2 A, 1939 G, 1607 K, 2278 R, 300 S, 2 X	R	0.997994	0.628264	0.813129	0
42	13.5888	0.00352175	3	995 L, 2 V	6 F, 6120 L, 2 X	L	0.997994	0.00130548	0.49965	0
43	399.741	3.16451e-85	4	997 A	4301 A, 2 G, 1822 S, 1 T, 2 X	A	1	0.29814	0.64907	0
45	563.77	1.35723e-119	5	995 A, 1 T, 1 V	3803 A, 2270 I, 2 S, 50 V, 3 X	A	0.997994	0.379406	0.6887	0
46	108.918	1.23811e-22	4	997 I	1 F, 5516 I, 1 M, 607 V, 3 X	I	1	0.0998695	0.549935	0
49	12.5668	0.00567354	3	996 A, 1 S	6039 A, 1 P, 85 S, 3 X	A	0.998997	0.0145235	0.50676	0
50	1551.42	0	8	997 W	1 C, 68 F, 3699 H, 6 K, 282 Q, 5 R, 2050 W, 4 X, 13 Y	W	1	0.66547	0.832735	0
51	621.841	2.97388e-126	11	996 E, 1 K	107 A, 8 D, 3632 E, 2233 K, 2 M, 5 N, 129 Q, 1 R, 5 S, 1 T, 1 V, 4 X	E	0.998997	0.407311	0.703154	0
53	1.134	0.768872	3	997 G	3 D, 6121 G, 1 R, 3 X	G	1	0.0011423	0.500571	0
54	416.99	5.41034e-86	7	997 V	1 A, 1 F, 1797 I, 79 K, 3 T, 4243 V, 3 X, 1 Y	V	1	0.307604	0.653802	0
55	0.81006	0.666957	2	997 C	6123 C, 1 S, 4 X	C	1	0.000815927	0.500408	0
56	5.08459e-26	1	1	997 G	6126 G, 2 X	G	1	0.000326371	0.500163	0
57	543.743	2.3101e-116	4	997 I	3853 I, 1965 L, 1 S, 307 V, 2 X	I	1	0.371247	0.685623	0
58	53.2515	1.0441e-09	6	997 R	1 F, 1 G, 1 H, 79 N, 5815 R, 229 S, 2 X	R	1	0.051077	0.525539	0
59	0.645169	0.886018	3	997 S	1 A, 1 L, 6124 S, 2 X	S	1	0.000652742	0.500326	0
60	5285.48	0	6	1 A, 996 T	1798 A, 7 I, 1 M, 1 S, 283 T, 4036 V, 2 X	T	0.998997	0.953819	0.976408	0
61	536.051	1.31543e-113	5	997 T	79 D, 6 G, 1 P, 2164 S, 3875 T, 3 X	T	1	0.367657	0.683828	0
62	13.8215	0.00788713	4	997 R	1 C, 1 K, 6044 R, 79 S, 3 X	R	1	0.0137076	0.506854	0
64	1.78643	0.617892	3	997 E	6 D, 6117 E, 1 G, 4 X	E	1	0.00179504	0.500898	0
65	560.768	3.22022e-121	3	997 N	2318 H, 3805 N, 1 T, 4 X	N	1	0.37908	0.68954	0
66	2063.31	0	5	997 L	85 E, 2045 I, 1566 L, 2193 Q, 236 V, 3 X	L	1	0.744452	0.872226	0
68	1.14009e-26	1	1	997 W	6125 W, 3 X	W	1	0.000489556	0.500245	0
69	647.642	1.22608e-136	6	996 K, 1 R	8 D, 2229 E, 2 G, 3566 K, 320 R, 1 S, 2 X	K	0.998997	0.418081	0.708539	0
70	647.679	1.30565e-135	7	997 Q	2040 A, 2 H, 34 N, 3574 Q, 1 R, 473 S, 2 V, 2 X	Q	1	0.416775	0.708388	0
71	546.139	7.00466e-117	4	979 I, 18 V	3694 I, 1 M, 79 R, 2352 V, 2 X	I	0.981946	0.397193	0.68957	0
73	1554.09	0	9	997 N	2273 D, 230 G, 7 K, 3 L, 2047 N, 1487 P, 3 Q, 34 R, 42 S, 2 X	N	1	0.66596	0.83298	0
74	0.484305	0.784936	2	997 E	6125 E, 1 Q, 2 X	E	1	0.000489556	0.500245	0
75	13.9881	0.0073331	4	997 L	3 F, 79 I, 6043 L, 1 R, 2 X	L	1	0.0138708	0.506935	0
76	0.810057	0.666958	2	997 N	2 K, 6123 N, 3 X	N	1	0.000815927	0.500408	0
77	5411.26	0	6	2 H, 995 Y	357 A, 3318 H, 2 R, 1892 T, 300 V, 2 X, 257 Y	Y	0.997994	0.958061	0.978028	0
78	597.714	7.25752e-126	6	997 I	1 A, 3704 I, 2191 L, 1 M, 2 P, 227 V, 2 X	I	1	0.395561	0.697781	0
79	14.8219	0.00508512	4	997 L	86 F, 6038 L, 1 P, 1 Q, 2 X	L	1	0.0146867	0.507343	0
81	8.18629	0.0423146	3	997 E	47 D, 6078 E, 1 S, 2 X	E	1	0.00815927	0.50408	0
82	39.5275	1.85954e-07	5	997 N	1 D, 228 G, 1 I, 5893 N, 3 S, 2 X	N	1	0.0383486	0.519174	0
85	743.328	1.44415e-159	4	996 K, 1 R	2547 D, 3346 K, 232 Q, 1 R, 2 X	K	0.998997	0.453982	0.726489	0
86	384.875	5.39134e-81	5	997 L	1687 F, 79 I, 4352 L, 7 M, 1 V, 2 X	L	1	0.289817	0.644909	0
87	575.497	3.97733e-122	5	1 A, 1 P, 995 T	1 R, 2331 S, 3793 T, 3 X	T	0.997994	0.381038	0.689516	0
88	277.868	6.12451e-60	3	22 I, 975 V	1594 I, 1 M, 4531 V, 2 X	V	0.977934	0.260607	0.61927	0
89	317.253	1.83424e-68	3	997 V	5 I, 1524 M, 4597 V, 2 X	V	1	0.249837	0.624918	0
90	379.414	6.36741e-82	3	997 V	226 A, 1529 T, 4371 V, 2 X	V	1	0.286717	0.643358	0
91	559.329	1.37565e-117	6	997 G	3 D, 1892 E, 3809 G, 6 K, 1 L, 297 N, 120 Q	G	1	0.378427	0.689213	0
92	635.505	5.41997e-132	8	997 D	3605 D, 65 E, 10 G, 2189 K, 1 M, 24 N, 232 S, 1 X, 1 Y	D	1	0.411717	0.705858	0
93	2176.48	0	9	2 A, 826 I, 138 T, 31 V	537 A, 41 D, 1 H, 1486 I, 362 P, 1898 Q, 17 S, 42 T, 1743 V, 1 X	I	0.828485	0.757507	0.792996	0
95	66.4587	5.58177e-13	5	996 G, 1 W	5775 G, 41 K, 310 N, 1 S, 1 X	G	0.998997	0.0576044	0.528301	0
96	5076.46	0	12	29 I, 968 V	6 -, 2 F, 1 H, 3371 I, 1 K, 6 L, 1885 M, 232 P, 300 R, 4 T, 281 V, 1 X, 38 Y	V	0.970913	0.954145	0.962529	0
97	1550.54	0	6	997 L	6 -, 1 F, 1 H, 2051 L, 1756 M, 1 X, 2312 Y	L	1	0.665307	0.832653	0
99	1774.15	0	13	4 H, 1 P, 991 Q, 1 R	6 -, 1541 A, 1 E, 1 G, 1 I, 226 K, 1 L, 31 P, 1823 Q, 352 R, 2085 S, 59 V, 1 X	Q	0.993982	0.702513	0.848248	0
100	548.633	2.78266e-115	6	996 G, 1 R	6 -, 2262 A, 2 E, 3854 G, 3 T, 1 X	G	0.998997	0.371084	0.68504	0
101	655.705	2.43503e-137	7	2 E, 993 K, 2 R	6 -, 2 E, 3545 K, 1 N, 2466 P, 27 R, 80 T, 1 X	K	0.995988	0.421508	0.708748	0
102	1763.16	0	9	995 R, 2 S	6 -, 1 E, 2 G, 78 H, 3955 K, 3 L, 246 Q, 1836 R, 1 X	R	0.997994	0.700392	0.849193	0
104	426.07	7.11424e-90	5	997 L	6 -, 83 F, 1818 I, 4213 L, 7 V, 1 X	L	1	0.3125	0.65625	0
105	1589.83	0	12	1 A, 1 I, 1 P, 994 T	6 -, 120 A, 2 F, 5 G, 1 I, 70 K, 232 P, 16 Q, 3299 R, 376 S, 1997 T, 2 W, 2 X	T	0.996991	0.674119	0.835555	0
106	662.135	8.39418e-136	10	2 L, 994 P, 1 S	6 -, 1890 A, 41 K, 299 M, 3576 P, 79 R, 2 T, 234 V, 1 X	P	0.996991	0.416449	0.70672	0
107	735.422	1.68707e-153	8	2 P, 995 Q	6 -, 79 I, 1 K, 41 L, 461 P, 3347 Q, 3 S, 2188 T, 2 X	Q	0.997994	0.453819	0.725906	0
108	742.093	5.7375e-153	10	997 P	6 -, 88 A, 41 E, 16 M, 3347 P, 299 Q, 88 R, 1 S, 1868 T, 372 V, 2 X	P	1	0.453819	0.726909	0
109	1801.7	0	12	10 K, 986 M, 1 T	7 -, 3 A, 122 D, 2183 E, 7 G, 3 I, 1821 M, 311 N, 149 S, 1520 T, 1 V, 1 X	M	0.988967	0.702839	0.845903	0
110	620.165	1.07966e-128	8	4 D, 993 E	7 -, 226 D, 3613 E, 85 G, 2169 K, 20 N, 3 Q, 3 R, 2 X	E	0.995988	0.410411	0.7032	0
111	496.622	4.26855e-103	7	997 L	7 -, 305 F, 1015 H, 3991 L, 1 R, 1 V, 1 X, 807 Y	L	1	0.348727	0.674364	0
112	697.779	2.07696e-144	9	996 K, 1 Q	6 -, 32 D, 2193 E, 3443 K, 9 N, 231 P, 79 Q, 133 R, 1 S, 1 X	K	0.998997	0.438153	0.718575	0
113	607.733	5.08809e-126	8	1 S, 996 Y	6 -, 1 F, 236 H, 1816 I, 376 M, 1 V, 1 X, 3691 Y	Y	0.998997	0.397683	0.69834	0
114	652.37	9.73045e-139	5	1 H, 996 S	6 -, 2545 G, 3575 S, 1 T, 1 X	S	0.998997	0.416612	0.707805	0
115	13.5869	0.00873738	4	1 L, 1 V, 995 W	7 -, 6120 W, 1 X	W	0.997994	0.00130548	0.49965	0
116	14.5459	0.0124897	5	994 K, 2 N, 1 R	7 -, 1 E, 6104 K, 15 R, 1 X	K	0.996991	0.00391645	0.500454	0
117	2016.62	0	9	4 A, 2 M, 1 R, 1 S, 989 T	7 -, 2666 A, 10 I, 41 K, 18 N, 1 R, 1797 S, 1587 T, 1 X	T	0.991976	0.741025	0.8665	0
118	7.44009	0.11438	4	1 L, 996 W	6 -, 1 F, 6120 W, 1 X	W	0.998997	0.00130548	0.500151	0
119	7.60289	0.107257	4	1 E, 996 G	6 -, 6119 G, 1 R, 2 X	G	0.998997	0.00146867	0.500233	0
120	20.541	0.00451239	7	994 K, 2 L, 1 V	6 -, 1 I, 6115 K, 1 Q, 3 R, 2 X	K	0.996991	0.00212141	0.499556	0
121	639.208	7.99724e-132	9	994 A, 3 S	6 -, 3571 A, 2 G, 75 N, 1 P, 1 R, 2427 S, 42 T, 1 V, 2 X	A	0.996991	0.417265	0.707128	0
122	689.558	1.09486e-141	10	983 K, 14 R	6 -, 4 H, 2176 I, 3571 K, 121 L, 2 M, 5 R, 1 T, 13 V, 3 X, 226 Y	K	0.985958	0.417265	0.701611	0
123	1439.99	8.56287e-307	7	989 I, 3 M, 5 V	6 -, 272 F, 2140 I, 2113 L, 1480 M, 1 T, 114 V, 2 X	I	0.991976	0.650783	0.82138	0
124	5440.6	0	10	1 M, 996 V	6 -, 2503 F, 1 H, 1819 I, 1518 L, 23 M, 1 S, 1 T, 253 V, 2 X, 1 Y	V	0.998997	0.958714	0.978856	0
125	5578.83	0	11	1 A, 13 I, 983 T	6 -, 2193 A, 42 E, 3 F, 1820 G, 10 P, 230 R, 1592 S, 228 T, 1 W, 3 X	T	0.985958	0.962794	0.974376	0
126	1549.65	0	7	997 A	6 -, 2052 A, 1 I, 1 L, 2539 P, 3 S, 1523 T, 3 X	A	1	0.665144	0.832572	0
127	511.289	2.19782e-104	9	996 E, 1 K	6 -, 230 A, 1824 D, 3939 E, 82 G, 2 I, 33 K, 1 N, 7 R, 4 X	E	0.998997	0.357213	0.678105	0
128	5599.09	0	13	59 I, 1 K, 1 M, 1 N, 935 T	6 -, 272 A, 1 H, 448 I, 230 K, 2592 L, 1 M, 94 P, 79 R, 1064 S, 151 T, 1187 V, 3 X	T	0.937813	0.975359	0.956586	0
129	1737.96	0	12	994 Q, 3 R	6 -, 2192 A, 1 F, 41 G, 1330 H, 86 K, 1 N, 1840 Q, 221 R, 1 S, 231 T, 2 X, 176 Y	Q	0.996991	0.699739	0.848365	0
130	1.78444	0.775328	4	997 N	6 -, 1 D, 1 H, 6117 N, 3 X	N	1	0.00179504	0.500898	0
131	3901.04	0	12	2 F, 995 S	6 -, 31 A, 79 G, 285 H, 4 I, 2139 N, 1242 Q, 5 R, 636 S, 1697 T, 3 X, 1 Y	S	0.997994	0.896214	0.947104	0
132	5155.72	0	6	1 F, 996 S	6 -, 1 N, 2 R, 311 S, 5806 T, 2 X	S	0.998997	0.949249	0.974123	0
133	1.46013	0.691503	3	997 F	6 -, 6119 F, 1 L, 2 X	F	1	0.00146867	0.500734	0
134	1690.79	0	6	997 I	6 -, 1 A, 1 F, 1901 I, 1753 L, 2464 V, 2 X	I	1	0.689785	0.844892	0
135	575.58	1.98234e-124	3	997 I	6 -, 3764 I, 2355 V, 3 X	I	1	0.38577	0.692885	0
136	1.94567	0.856611	5	997 D	6 -, 1 B, 6116 D, 1 G, 1 H, 3 X	D	1	0.00195822	0.500979	0
137	1.46013	0.691503	3	997 G	6 -, 1 D, 6119 G, 2 X	G	1	0.00146867	0.500734	0
138	55.7457	3.16152e-09	8	1 L, 996 P	6 -, 1 A, 231 D, 79 K, 3 L, 5800 P, 3 Q, 3 S, 2 X	P	0.998997	0.0535248	0.526261	0
139	2432.32	0	8	1 H, 980 N, 15 S, 1 T	6 -, 787 D, 3758 E, 2 K, 1259 N, 83 S, 231 T, 2 X	N	0.982949	0.79455	0.888749	0
140	54.4987	5.85168e-10	6	997 T	6 -, 1 I, 231 L, 79 R, 1 S, 5808 T, 2 X	T	1	0.0522193	0.52611	0
141	1777.94	0	11	997 P	6 -, 1481 A, 78 E, 2449 K, 5 L, 12 N, 1815 P, 6 R, 230 S, 37 T, 7 V, 2 X	P	1	0.703819	0.851909	0
142	1.33459	0.720935	3	996 E, 1 Q	6 -, 6115 E, 5 Q, 2 X	E	0.998997	0.00212141	0.500559	0
143	7.76573	0.100547	4	996 C, 1 W	6 -, 6118 C, 2 R, 2 X	C	0.998997	0.00163185	0.500314	0
144	4.89352	0.298399	4	997 P	6 -, 1 L, 6098 P, 21 S, 2 X	P	1	0.00489556	0.502448	0
145	6544.1	0	11	1 H, 59 N, 1 R, 936 S	6 -, 2114 D, 79 F, 231 L, 1755 N, 13 S, 1926 T, 1 V, 2 X, 1 Y	S	0.938816	0.997879	0.968348	0
146	6065.72	0	14	805 A, 14 T, 178 V	6 -, 115 A, 1456 D, 564 E, 132 G, 1 H, 3 I, 220 K, 208 N, 1796 Q, 19 R, 97 S, 1494 T, 14 V, 3 X	A	0.807422	0.981234	0.894328	0
148	1.29903	0.522298	2	997 R	6 -, 6120 R, 2 X	R	1	0.00130548	0.500653	0
149	14.6551	0.00547276	4	997 A	6 -, 6039 A, 1 T, 80 V, 2 X	A	1	0.0145235	0.507262	0
150	7.44208	0.0590655	3	1 L, 996 W	6 -, 6120 W, 2 X	W	0.998997	0.00130548	0.500151	0
151	1.46013	0.691503	3	997 N	6 -, 1 D, 6119 N, 2 X	N	1	0.00146867	0.500734	0
153	1771.7	0	7	997 W	6 -, 466 F, 1 I, 3456 L, 375 M, 1 T, 1821 W, 2 X	W	1	0.702839	0.85142	0
154	118.726	5.84036e-24	5	997 E	6 -, 5466 E, 45 K, 231 L, 378 Q, 2 X	E	1	0.108029	0.554014	0
155	67.2956	1.46432e-12	6	997 V	6 -, 2 G, 379 I, 1 L, 1 M, 5737 V, 2 X	V	1	0.0638055	0.531903	0
156	2.43361	0.875823	6	997 E	6 -, 3 D, 6113 E, 2 G, 1 K, 1 Q, 2 X	E	1	0.00244778	0.501224	0
157	12.4055	0.0145772	4	996 D, 1 E	6 -, 6040 D, 79 E, 1 T, 2 X	D	0.998997	0.0143603	0.506679	0
158	647.684	1.00244e-137	5	997 Y	6 -, 2313 F, 233 H, 1 M, 1 X, 3574 Y	Y	1	0.416775	0.708388	0
159	1.45814	0.83403	4	997 G	6 -, 6119 G, 1 R, 1 V, 1 X	G	1	0.00146867	0.500734	0
160	14.6511	0.0231513	6	997 F	6 -, 6039 F, 1 L, 11 M, 68 T, 1 V, 2 X	F	1	0.0145235	0.507262	0
161	1.46013	0.691503	3	997 G	6 -, 6119 G, 1 R, 2 X	G	1	0.00146867	0.500734	0
162	1617.96	0	7	997 V	6 -, 2 F, 1976 I, 1 K, 1893 L, 272 M, 1977 V, 1 X	V	1	0.677383	0.838691	0
163	532.227	9.4073e-111	7	997 F	6 -, 1 A, 3886 F, 2 M, 2191 T, 40 V, 1 X, 1 Y	F	1	0.365862	0.682931	0
164	656.703	1.49161e-136	8	4 S, 993 T	6 -, 4 A, 41 F, 232 H, 1 K, 1 P, 2323 S, 3519 T, 1 X	T	0.995988	0.425751	0.710869	0
165	1.62126	0.804965	4	997 T	6 -, 1 P, 2 S, 6118 T, 1 X	T	1	0.00163185	0.500816	0
166	648.47	8.81857e-136	7	997 N	6 -, 2 K, 3572 N, 1 Q, 2310 R, 234 S, 1 W, 2 X	N	1	0.417102	0.708551	0
167	643.68	7.35231e-137	5	996 I, 1 V	6 -, 3576 I, 44 L, 1889 M, 612 V, 1 X	I	0.998997	0.416449	0.707723	0
168	456.462	1.99592e-95	6	2 L, 1 R, 994 W	6 -, 1903 F, 1 L, 4149 W, 1 X, 68 Y	W	0.996991	0.322944	0.659967	0
169	55.9313	2.07276e-11	4	997 L	6 -, 5800 L, 320 M, 1 P, 1 X	L	1	0.0535248	0.526762	0
170	21.8696	0.00267525	7	959 K, 38 R	6 -, 79 D, 5784 K, 1 N, 2 Q, 213 R, 42 T, 1 X	K	0.961886	0.0561358	0.509011	0
171	746.487	6.51068e-157	7	997 L	6 -, 81 A, 225 F, 411 I, 3337 L, 20 M, 2047 V, 1 X	L	1	0.45545	0.727725	0
172	139.423	2.37342e-28	5	997 R	6 -, 678 K, 5363 R, 8 T, 71 V, 2 X	R	1	0.124837	0.562418	0
173	412.732	4.43277e-85	7	5 D, 992 E	6 -, 1828 D, 4210 E, 79 F, 2 G, 1 K, 1 V, 1 X	E	0.994985	0.31299	0.653987	0
174	6952.29	0	12	8 A, 1 E, 12 K, 103 M, 2 T, 871 V	6 -, 243 D, 413 E, 232 G, 1145 K, 375 R, 3636 S, 70 T, 6 V, 1 W, 1 X	V	0.873621	0.999021	0.936321	0
175	1503.18	7.81402219667322e-315	12	9 H, 1 N, 987 Y	6 -, 9 D, 1 E, 5 F, 63 H, 1 L, 2024 N, 1523 Q, 4 R, 425 S, 2 T, 1 X, 2064 Y	Y	0.98997	0.663185	0.826578	0
176	428.318	1.23293e-86	9	1 P, 9 S, 987 T	6 -, 1523 D, 2 E, 1 I, 1 K, 3 P, 467 S, 4123 T, 1 W, 1 X	T	0.98997	0.327187	0.658578	0
177	1775.15	0	15	1 K, 996 Q	6 -, 312 A, 297 D, 228 E, 1 G, 1 H, 50 I, 232 L, 32 M, 3 N, 1821 Q, 1 S, 1937 T, 1205 V, 2 X	Q	0.998997	0.702839	0.850918	0
178	6599.81	0	14	1 I, 767 L, 34 M, 5 Q, 164 S, 26 T	6 -, 20 A, 1 C, 79 D, 2465 E, 1474 F, 11 I, 10 L, 558 M, 22 S, 1 T, 1474 V, 2 X, 5 Y	L	0.769308	0.998368	0.883838	0
179	1.46013	0.691503	3	997 C	6 -, 6119 C, 1 W, 2 X	C	1	0.00146867	0.500734	0
180	1.29705	0.729835	3	997 D	6 -, 1 A, 6120 D, 1 X	D	1	0.00130548	0.500653	0
181	1554.29	0	10	996 H, 1 L	6 -, 6 A, 2 E, 377 G, 2044 H, 3 L, 245 P, 3439 S, 4 T, 1 X, 1 Y	H	0.998997	0.666449	0.832723	0
182	1549.64	0	8	997 R	6 -, 581 A, 3412 K, 5 N, 2 P, 2052 R, 68 S, 1 T, 1 X	R	1	0.665144	0.832572	0
183	644.883	4.82945e-136	6	996 L, 1 V	6 -, 2308 I, 3573 L, 3 N, 2 T, 235 V, 1 X	L	0.998997	0.416939	0.707968	0
184	647.289	1.22034e-137	5	997 M	6 -, 2465 I, 80 L, 3575 M, 1 V, 1 X	M	1	0.416612	0.708306	0
185	647.291	8.9928e-139	4	997 S	6 -, 1 A, 2545 G, 3575 S, 1 X	S	1	0.416612	0.708306	0
186	616.961	4.37439e-131	5	996 A, 1 P	6 -, 3652 A, 2 P, 1 S, 2466 T, 1 X	A	0.998997	0.404047	0.701522	0
187	2.27026	0.893242	6	997 A	6 -, 6114 A, 1 G, 1 S, 1 T, 4 V, 1 X	A	1	0.0022846	0.501142	0
188	526.677	1.39065e-111	5	196 I, 801 V	6 -, 8 A, 3583 I, 2 S, 2528 V, 1 X	V	0.80341	0.587467	0.695439	0
189	12.9032	0.0243025	5	996 K, 1 N	6 -, 1 I, 6037 K, 79 N, 4 R, 1 X	K	0.998997	0.0148499	0.506923	0
190	650.451	3.30114e-136	7	997 D	6 -, 3567 D, 1 E, 650 G, 1900 N, 1 S, 2 X, 1 Y	D	1	0.417918	0.708959	0
192	2036.49	0	7	3 K, 994 R	6 -, 231 E, 2121 K, 1816 L, 79 M, 1575 R, 298 V, 2 X	R	0.996991	0.742983	0.869987	0
193	14.8219	0.00508515	4	997 A	6 -, 6038 A, 79 S, 3 T, 2 X	A	1	0.0146867	0.507343	0
194	424.962	1.23321e-89	5	1 A, 1 I, 995 V	6 -, 114 A, 1807 I, 1 L, 4198 V, 2 X	V	0.997994	0.314948	0.656471	0
195	1.29903	0.522298	2	997 H	6 -, 6120 H, 2 X	H	1	0.00130548	0.500653	0
196	651.974	1.42488e-137	6	996 A, 1 V	6 -, 3576 A, 1 D, 79 G, 2465 S, 1 X	A	0.998997	0.416449	0.707723	0
197	14.1568	0.00269933	3	997 D	6 -, 6042 D, 79 S, 1 X	D	1	0.0140339	0.507017	0
198	647.682	1.20232e-136	6	997 M	6 -, 2464 L, 3574 M, 79 P, 1 R, 3 V, 1 X	M	1	0.416775	0.708388	0
199	560.045	9.64384e-118	6	997 G	6 -, 1 A, 1 C, 1 D, 3807 G, 2233 S, 79 T	G	1	0.378753	0.689377	0
200	13.9921	0.000915485	2	997 Y	6 -, 79 F, 6043 Y	Y	1	0.0138708	0.506935	0
201	0.159098	0.689988	1	997 W	6 -, 6122 W	W	1	0.000979112	0.50049	0
202	13.5637	0.00356342	3	996 I, 1 M	6 -, 6033 I, 1 L, 88 M	I	0.998997	0.0155026	0.50725	0
203	20.4441	0.000408031	4	996 E, 1 Q	6 -, 6041 E, 80 G, 1 K	E	0.998997	0.0141971	0.506597	0
204	1.29705	0.729835	3	997 S	6 -, 6120 S, 1 T, 1 X	S	1	0.00130548	0.500653	0
207	1331.53	4.79754e-281	9	997 K	6 -, 27 F, 2 I, 2319 K, 3500 L, 2 P, 3 R, 80 V, 1 X, 188 Y	K	1	0.621573	0.810787	0
208	3.77424	0.707197	6	1 K, 996 N	6 -, 1 C, 1 D, 1 K, 6117 N, 1 S, 1 X	N	0.998997	0.00179504	0.500396	0
211	1.45814	0.83403	4	997 W	6 -, 1 C, 1 R, 6119 W, 1 X	W	1	0.00146867	0.500734	0
212	104.836	1.07918e-19	7	997 K	6 -, 2 E, 5537 K, 80 M, 269 Q, 232 R, 1 W, 1 X	K	1	0.0964426	0.548221	0
213	404.456	2.6413e-83	7	997 L	6 -, 1097 I, 4285 L, 732 M, 2 R, 1 T, 3 V, 2 X	L	1	0.300751	0.650375	0
214	497.451	1.12109e-99	11	996 E, 1 G	6 -, 1808 A, 3992 E, 1 G, 79 H, 221 K, 1 Q, 10 R, 1 S, 7 T, 1 V, 1 X	E	0.998997	0.348564	0.67378	0
215	1964.58	0	6	997 K	6 -, 4 G, 1647 K, 1 N, 4390 R, 79 T, 1 X	K	1	0.731234	0.865617	0
216	14.8219	0.00508513	4	997 A	6 -, 6038 A, 82 L, 1 P, 1 X	A	1	0.0146867	0.507343	0
217	648.072	1.07286e-134	8	997 S	6 -, 1 A, 79 E, 1 F, 230 H, 3573 S, 2233 V, 2 X, 3 Y	S	1	0.416939	0.708469	0
218	610.21	1.54038e-127	7	199 F, 1 I, 797 L	6 -, 46 A, 3647 F, 2353 L, 41 M, 33 T, 2 X	L	0.799398	0.616025	0.707711	0
219	560.761	6.75876e-118	6	997 I	6 -, 2 E, 2232 G, 3805 I, 80 L, 1 M, 2 X	I	1	0.37908	0.68954	0
220	14.4883	0.00588923	4	997 E	6 -, 1 A, 79 D, 6040 E, 2 X	E	1	0.0143603	0.50718	0
221	66.0219	2.66751e-12	6	997 V	6 -, 1 D, 66 I, 230 M, 5744 V, 2 X, 79 Y	V	1	0.0626632	0.531332	0
222	1.78444	0.775329	4	997 K	6 -, 1 I, 6117 K, 2 R, 2 X	K	1	0.00179504	0.500898	0
223	1364.25	3.03257e-289	8	997 T	6 -, 1 A, 79 E, 2 I, 290 N, 1 R, 3471 S, 2276 T, 2 X	T	1	0.62859	0.814295	0
224	7.44208	0.0590655	3	996 C, 1 S	6 -, 6120 C, 2 X	C	0.998997	0.00130548	0.500151	0
225	1154.99	8.48058e-240	12	1 A, 2 I, 1 K, 993 T	6 -, 309 E, 1495 H, 1413 I, 228 L, 5 N, 2 Q, 2573 T, 70 V, 3 X, 24 Y	T	0.995988	0.580124	0.788056	0
226	1.29903	0.522298	2	997 W	6 -, 6120 W, 2 X	W	1	0.00130548	0.500653	0
227	1.94765	0.745386	4	997 P	6 -, 2 A, 2 L, 6116 P, 2 X	P	1	0.00195822	0.500979	0
228	613.773	2.55864e-127	8	996 K, 1 N	6 -, 2233 E, 3664 K, 78 L, 1 N, 1 P, 1 Q, 141 R, 3 X	K	0.998997	0.402089	0.700543	0
229	644.856	3.02707e-138	4	996 S, 1 T	6 -, 4 P, 3573 S, 2542 T, 3 X	S	0.998997	0.416939	0.707968	0
230	2.10893	0.833876	5	997 H	6 -, 6115 H, 1 L, 2 Q, 3 X, 1 Y	H	1	0.00212141	0.501061	0
231	4.42626	0.619195	6	1 I, 996 T	6 -, 2 A, 1 H, 1 I, 2 S, 6113 T, 3 X	T	0.998997	0.00244778	0.500722	0
232	4.67095	0.322755	4	1 F, 9 I, 987 L	6 -, 1 F, 79 I, 6039 L, 3 X	L	0.98997	0.0145235	0.502247	0
233	14.6571	0.00213443	3	997 W	85 -, 1 G, 6039 W, 3 X	W	1	0.0145235	0.507262	0
234	644.095	7.14511e-136	6	996 S, 1 T	6 -, 1 A, 2313 G, 1 I, 3575 S, 228 T, 4 X	S	0.998997	0.416612	0.707805	0
235	648.47	8.81859e-136	7	997 N	6 -, 2449 D, 17 E, 1 H, 1 M, 3572 N, 79 T, 3 X	N	1	0.417102	0.708551	0
236	25.959	0.000226594	6	1 A, 996 G	6 -, 17 D, 15 E, 6008 G, 79 S, 3 X	G	0.998997	0.0195822	0.50929	0
237	437.407	2.5176e-91	6	997 V	6 -, 1 A, 1 G, 1940 I, 1 T, 4176 V, 3 X	V	1	0.318538	0.659269	0
238	120.046	4.95324e-21	10	996 L, 1 Q	6 -, 1 D, 609 E, 3 I, 5452 L, 1 M, 1 P, 8 Q, 1 R, 44 V, 2 X	L	0.998997	0.110313	0.554655	0
239	1.46013	0.691503	3	997 E	6 -, 1 D, 6119 E, 2 X	E	1	0.00146867	0.500734	0
240	13.5868	0.0087374	4	1 G, 1 N, 995 S	6 -, 6120 S, 2 X	S	0.997994	0.00130548	0.49965	0
241	1463.63	4.04246704495778e-313	6	997 D	6 -, 2152 D, 3737 E, 1 K, 2 N, 228 Q, 2 X	D	1	0.648825	0.824413	0
242	605.494	1.00245e-129	4	1 I, 996 M	6 -, 2423 L, 3697 M, 2 X	M	0.998997	0.396704	0.69785	0
243	73.3262	2.07855e-14	5	996 I, 1 V	6 -, 79 F, 5692 I, 229 L, 120 V, 2 X	I	0.998997	0.0711488	0.535073	0
244	17.1225	0.00884328	6	996 I, 1 T	6 -, 1 F, 6036 I, 79 M, 1 T, 3 V, 2 X	I	0.998997	0.0150131	0.507005	0
245	1.46013	0.691503	3	997 P	6 -, 1 L, 6119 P, 2 X	P	1	0.00146867	0.500734	0
246	576.985	8.67535e-116	12	995 K, 1 M, 1 R	6 -, 1 A, 1 D, 1 E, 299 H, 120 I, 3766 K, 1 L, 117 R, 2 T, 1812 V, 2 X	K	0.997994	0.385444	0.691719	0
247	4132.6	0	12	1 G, 995 S, 1 T	6 -, 42 A, 4 G, 2 H, 1783 I, 1 K, 3 L, 24 M, 1458 N, 1 R, 560 S, 2242 T, 2 X	S	0.997994	0.908616	0.953305	0
248	1213.47	8.63119e-258	7	997 L	6 -, 1234 F, 24 H, 375 I, 2484 L, 1 V, 3 X, 2001 Y	L	1	0.594648	0.797324	0
249	437.72	1.96095e-93	4	997 A	6 -, 4175 A, 1943 G, 1 S, 3 X	A	1	0.318701	0.659351	0
250	1.46212	0.481399	2	997 G	6 -, 6119 G, 3 X	G	1	0.00146867	0.500734	0
251	1.78643	0.617893	3	997 P	6 -, 2 L, 6117 P, 3 X	P	1	0.00179504	0.500898	0
252	1737.8	0	11	986 I, 11 V	6 -, 2 A, 198 F, 1803 I, 238 K, 229 L, 11 M, 1997 R, 3 S, 27 T, 1611 V, 3 X	I	0.988967	0.705777	0.847372	0
253	1.46212	0.481399	2	997 S	6 -, 6119 S, 3 X	S	1	0.00146867	0.500734	0
254	646.891	1.7806e-136	6	997 Q	6 -, 270 H, 301 K, 1892 N, 3576 Q, 79 S, 4 X	Q	1	0.416449	0.708225	0
255	1.61191	0.656692	3	996 H, 1 Y	6 -, 6115 H, 3 X, 4 Y	H	0.998997	0.00212141	0.500559	0
256	1.78444	0.775328	4	997 N	6 -, 1 I, 1 K, 6117 N, 3 X	N	1	0.00179504	0.500898	0
257	3312.46	0	10	573 H, 424 Y	6 -, 1 A, 94 H, 42 K, 1 L, 62 N, 1 Q, 2199 R, 228 T, 3 X, 3491 Y	H	0.574724	0.984661	0.779692	0
258	14.8219	0.00508514	4	997 R	6 -, 79 I, 6038 R, 1 S, 4 X	R	1	0.0146867	0.507343	0
259	150.321	4.88026e-26	12	997 P	6 -, 2 A, 529 E, 4 I, 1 K, 6 L, 17 N, 5310 P, 229 Q, 3 S, 16 T, 1 V, 4 X	P	1	0.133486	0.566743	0
260	1.46212	0.481399	2	997 G	6 -, 6119 G, 3 X	G	1	0.00146867	0.500734	0
261	1.78643	0.617893	3	997 Y	6 -, 2 I, 3 X, 6117 Y	Y	1	0.00179504	0.500898	0
262	2200.64	0	12	993 H, 1 Q, 3 Y	6 -, 228 A, 1811 F, 1449 H, 2269 K, 1 L, 1 M, 1 P, 1 Q, 232 R, 4 S, 3 X, 122 Y	H	0.995988	0.763544	0.879766	0
263	15.4859	0.0167965	6	997 T	6 -, 1 I, 5 M, 1 R, 6034 T, 79 V, 2 X	T	1	0.0153394	0.50767	0
264	1.62326	0.654128	3	997 Q	6 -, 1 L, 6118 Q, 3 X	Q	1	0.00163185	0.500816	0
265	747.541	3.87696e-154	10	1 M, 996 T	6 -, 74 A, 296 I, 1 L, 197 M, 2142 N, 1 P, 51 S, 3327 T, 30 V, 3 X	T	0.998997	0.457082	0.72804	0
266	722.088	9.91128e-148	11	996 A, 1 T	6 -, 3387 A, 3 E, 2 I, 268 K, 11 M, 79 N, 2192 Q, 1 S, 11 T, 165 V, 3 X	A	0.998997	0.447291	0.723144	0
267	1.46212	0.481399	2	997 G	6 -, 6119 G, 3 X	G	1	0.00146867	0.500734	0
268	7.76574	0.100547	4	996 P, 1 T	6 -, 6118 P, 1 S, 3 X	P	0.998997	0.00163185	0.500314	0
269	2.27025	0.893242	6	997 W	6 -, 2 C, 1 G, 1 R, 1 S, 6114 W, 3 X	W	1	0.0022846	0.501142	0
270	560.759	6.83087e-117	7	997 H	6 -, 2191 D, 3805 H, 79 M, 2 N, 1 Q, 41 S, 3 X	H	1	0.37908	0.68954	0
271	647.286	1.46323e-136	6	997 L	6 -, 2233 E, 1 G, 3575 L, 81 Q, 229 S, 3 X	L	1	0.416612	0.708306	0
272	105.91	9.97897e-19	9	2 E, 995 G	6 -, 2 A, 1 D, 231 E, 5508 G, 1 K, 293 N, 5 S, 79 V, 2 X	G	0.997994	0.101175	0.549584	0
273	754.282	1.46089e-157	8	994 K, 2 N, 1 R	6 -, 275 E, 297 G, 3334 K, 79 P, 2133 R, 2 S, 2 X	K	0.996991	0.45594	0.726465	0
274	532.232	8.78419e-113	5	997 L	6 -, 341 I, 3886 L, 2 P, 1891 V, 2 X	L	1	0.365862	0.682931	0
275	84.0615	5.16465e-16	6	4 D, 993 E	6 -, 5778 E, 3 I, 41 T, 297 V, 3 X	E	0.995988	0.0571149	0.526551	0
276	1443.79	0	6	997 L	6 -, 2340 I, 2176 L, 1521 M, 1 P, 81 V, 3 X	L	1	0.644909	0.822454	0
277	55.2126	4.19919e-10	6	997 D	6 -, 5804 D, 3 G, 62 K, 2 N, 248 R, 3 X	D	1	0.0528721	0.526436	0
278	14.9888	0.00472442	4	997 F	6 -, 6037 F, 3 L, 79 R, 3 X	F	1	0.0148499	0.507425	0
280	1400.22	8.90318e-295	10	997 Y	6 -, 68 A, 459 E, 1382 F, 1 H, 1966 L, 3 P, 1 S, 9 V, 3 X, 2230 Y	Y	1	0.636097	0.818048	0
281	1.62525	0.443692	2	997 C	7 -, 6118 C, 3 X	C	1	0.00163185	0.500816	0
282	882.643	2.68726e-186	7	997 E	7 -, 288 D, 3048 E, 10 K, 2769 P, 2 Q, 1 S, 3 X	E	1	0.502611	0.751305	0
283	1.94965	0.582922	3	997 G	7 -, 1 E, 6116 G, 4 X	G	1	0.00195822	0.500979	0
284	2.11292	0.549304	3	997 T	7 -, 2 P, 6115 T, 4 X	T	1	0.00212141	0.501061	0
285	110.858	9.83538e-20	9	997 T	7 -, 2 A, 525 K, 1 M, 1 N, 3 P, 1 R, 78 S, 5506 T, 4 X	T	1	0.101501	0.550751	0
286	2.11292	0.549303	3	997 V	7 -, 1 G, 6115 V, 5 X	V	1	0.00212141	0.501061	0
287	825.767	6.03107e-172	9	1 A, 996 V	7 -, 11 A, 219 H, 260 I, 10 K, 1 P, 2447 T, 3158 V, 3 X, 12 Y	V	0.998997	0.484661	0.741829	0
288	3932.86	0	4	997 I	7 -, 625 I, 1818 L, 3675 V, 3 X	I	1	0.898009	0.949005	0
289	1719.91	0	9	21 A, 13 S, 963 T	7 -, 3 A, 1897 D, 232 E, 3 N, 224 Q, 5 R, 1890 S, 1864 T, 3 X	T	0.965898	0.695822	0.83086	0
290	25.8481	0.00111504	8	2 D, 995 E	7 -, 2 A, 78 D, 5949 E, 77 G, 1 K, 8 S, 3 T, 3 X	E	0.997994	0.0292102	0.513602	0
291	5352.07	0	11	20 D, 928 N, 49 S	7 -, 1 A, 1947 D, 14 E, 25 G, 1847 H, 173 N, 2 Q, 4 R, 1873 S, 232 T, 3 X	N	0.930792	0.971769	0.951281	0
292	1.62326	0.654128	3	997 C	7 -, 6118 C, 1 F, 2 X	C	1	0.00163185	0.500816	0
293	57.1759	1.66386e-09	8	997 G	7 -, 1 A, 300 D, 9 E, 5793 G, 3 N, 1 R, 12 S, 2 X	G	1	0.0546671	0.527334	0
294	5564.9	0	14	2 A, 9 I, 1 M, 984 T, 1 X	7 -, 1 E, 79 G, 2117 H, 307 K, 3321 N, 3 P, 3 R, 32 S, 231 T, 2 X, 25 Y	T	0.986961	0.962304	0.974633	0
295	16.5214	0.00550289	5	1 G, 1 K, 993 R, 1 S, 1 X	7 -, 1 G, 6118 R, 2 X	R	0.995988	0.00163185	0.49881	0
296	15.7472	0.00337788	4	994 G, 2 R, 1 X	7 -, 1 A, 6119 G, 1 X	G	0.996991	0.00146867	0.49923	0
297	30.9525	9.57178e-06	5	995 P, 1 S, 1 X	7 -, 51 A, 79 K, 5990 P, 1 X	P	0.997994	0.0225196	0.510257	0
298	413.059	4.54322e-87	5	3 A, 993 S, 1 X	7 -, 1885 A, 1 C, 4232 S, 2 W, 1 X	S	0.995988	0.309399	0.652694	0
299	550.791	7.53375e-113	9	995 L, 1 W, 1 X	7 -, 79 A, 1 F, 138 I, 3847 L, 1 M, 1859 T, 194 V, 2 X	L	0.997994	0.372226	0.68511	0
300	16.4046	0.00252161	4	993 R, 1 T, 3 X	7 -, 2 G, 6117 R, 2 X	R	0.995988	0.00179504	0.498892	0
301	96.3078	6.00595e-20	4	12 -, 1 A, 982 T, 2 X	7 -, 1 A, 310 S, 5808 T, 2 X	T	0.984955	0.0522193	0.518587	0
302	43.3985	9.72686e-08	6	12 -, 983 T, 2 X	7 -, 1 K, 1 L, 2 P, 1 S, 6114 T, 2 X	T	0.985958	0.0022846	0.494121	0
303	42.9265	2.55102e-09	3	12 -, 983 T, 2 X	7 -, 2 S, 6117 T, 2 X	T	0.985958	0.00179504	0.493876	0
304	1732.45	0	7	12 -, 983 V, 2 X	48 -, 1984 A, 384 D, 1886 E, 1 G, 2 S, 1821 V, 2 X	V	0.985958	0.702839	0.844399	0
305	404.358	3.41198e-85	5	12 -, 983 S, 2 X	48 -, 1 I, 1 P, 4256 S, 1821 T, 1 X	S	0.985958	0.305483	0.64572	0
306	7.22661	0.0650151	3	13 -, 982 G, 2 X	48 -, 6077 G, 1 R, 2 X	G	0.984955	0.00832245	0.496639	0
307	43.7948	1.66854e-09	3	13 -, 982 K, 2 X	48 -, 5847 K, 230 R, 3 X	K	0.984955	0.0458551	0.515405	0
308	495.631	7.00347e-105	5	13 -, 982 L, 2 X	48 -, 1853 I, 3945 L, 21 T, 257 V, 4 X	L	0.984955	0.356234	0.670594	0
309	53.2598	7.51897e-11	4	13 -, 982 I, 2 X	48 -, 5786 I, 1 T, 289 V, 4 X	I	0.984955	0.0558094	0.520382	0
310	1727.16	0	9	13 -, 982 H, 2 X	48 -, 2 A, 229 E, 1821 H, 2 I, 79 P, 8 S, 3933 T, 5 X, 1 Y	H	0.984955	0.702839	0.843897	0
311	612.377	3.24624e-131	4	13 -, 982 E, 2 X	48 -, 2233 D, 3615 E, 228 Q, 4 X	E	0.984955	0.410085	0.69752	0
312	4.93706	0.293816	4	13 -, 982 W, 2 X	48 -, 1 C, 1 R, 6074 W, 4 X	W	0.984955	0.00881201	0.496883	0
313	4.93706	0.293816	4	13 -, 982 C, 2 X	48 -, 6074 C, 1 V, 1 W, 4 X	C	0.984955	0.00881201	0.496883	0
314	5.72545	0.125759	3	13 -, 982 C, 2 X	48 -, 6076 C, 1 S, 3 X	C	0.984955	0.00848564	0.49672	0
315	5.74432	0.124734	3	13 -, 982 R, 2 X	48 -, 7 K, 6069 R, 4 X	R	0.984955	0.00962794	0.497291	0
316	43.3702	3.10861e-08	5	13 -, 982 S, 2 X	48 -, 229 E, 2 N, 5843 S, 2 T, 4 X	S	0.984955	0.0465078	0.515731	0
317	4.61927	0.0992976	2	13 -, 982 C, 2 X	48 -, 6076 C, 4 X	C	0.984955	0.00848564	0.49672	0
318	63.1354	2.72905e-12	5	13 -, 982 T, 2 X	48 -, 2 A, 1 I, 343 S, 5730 T, 4 X	T	0.984955	0.0649478	0.524951	0
319	98.2919	2.2721e-20	4	13 -, 982 L, 2 X	48 -, 5538 L, 537 M, 1 P, 4 X	L	0.984955	0.0962794	0.540617	0
320	4.61927	0.0992976	2	13 -, 982 P, 2 X	48 -, 6076 P, 4 X	P	0.984955	0.00848564	0.49672	0
321	7.06783	0.0291904	2	13 -, 982 P, 2 X	48 -, 6078 P, 2 X	P	0.984955	0.00815927	0.496557	0
322	20.2342	0.00112934	5	13 -, 982 L, 2 X	48 -, 1 I, 5997 L, 1 P, 79 V, 2 X	L	0.984955	0.0213773	0.503166	0
323	60.044	4.40937e-11	6	13 -, 982 R, 2 X	49 -, 3 G, 2 K, 1 P, 5761 R, 310 S, 2 X	R	0.984955	0.059889	0.522422	0
324	719.742	1.09938e-155	3	13 -, 2 X, 982 Y	49 -, 2726 F, 3 X, 3350 Y	Y	0.984955	0.453329	0.719142	0
326	614.677	1.68099e-128	7	13 -, 982 G, 2 X	51 -, 231 A, 1 E, 3609 G, 1 R, 2231 T, 1 V, 3 X	G	0.984955	0.411064	0.698009	0
327	507.357	1.52831e-103	9	13 -, 1 D, 981 E, 2 X	55 -, 3 A, 1794 D, 3897 E, 13 G, 271 K, 10 N, 5 R, 77 S, 3 X	E	0.983952	0.364067	0.674009	0
328	517.034	1.74296e-107	7	13 -, 982 D, 2 X	55 -, 1 A, 3874 D, 1 G, 418 N, 1774 S, 1 V, 4 X	D	0.984955	0.36782	0.676387	0
329	4.32339	0.11513	2	13 -, 982 G, 2 X	55 -, 6070 G, 3 X	G	0.984955	0.00946475	0.49721	0
330	4.32339	0.11513	2	13 -, 982 C, 2 X	55 -, 6070 C, 3 X	C	0.984955	0.00946475	0.49721	0
331	4.32339	0.11513	2	13 -, 982 W, 2 X	55 -, 6070 W, 3 X	W	0.984955	0.00946475	0.49721	0
332	3.43987	0.179078	2	13 -, 2 X, 982 Y	63 -, 3 X, 6062 Y	Y	0.984955	0.0107702	0.497863	0
333	16.5898	0.0109149	6	13 -, 982 G, 2 X	64 -, 5980 G, 76 P, 1 R, 3 S, 1 W, 3 X	G	0.984955	0.0241514	0.504553	0
334	1.78473	0.409685	2	13 -, 982 M, 2 X	64 -, 6059 M, 5 X	M	0.984955	0.0112598	0.498107	0
335	2.73404	0.603271	4	13 -, 982 E, 2 X	64 -, 1 D, 6058 E, 1 K, 4 X	E	0.984955	0.011423	0.498189	0
336	4.00191	0.54914	5	13 -, 982 I, 2 X	64 -, 6057 I, 1 S, 1 T, 2 V, 3 X	I	0.984955	0.0115862	0.498271	0
337	3.84221	0.427781	4	13 -, 982 R, 2 X	64 -, 1 D, 6058 R, 2 S, 3 X	R	0.984955	0.011423	0.498189	0
338	3.52096	0.318054	3	13 -, 982 P, 2 X	64 -, 1 H, 6060 P, 3 X	P	0.984955	0.0110966	0.498026	0
340	5518.04	0	8	13 -, 310 N, 672 S, 2 X	64 -, 1 E, 1 G, 3661 K, 11 M, 35 N, 2159 R, 193 S, 3 X	S	0.674022	0.968505	0.821264	0
341	551.724	3.83386e-112	10	13 -, 982 E, 2 X	64 -, 1 A, 11 D, 3775 E, 1 G, 2190 H, 1 K, 78 T, 4 V, 2 X, 1 Y	E	0.984955	0.383975	0.684465	0
342	647.064	1.76764e-134	8	13 -, 975 K, 7 R, 2 X	64 -, 2192 D, 41 E, 71 H, 3500 K, 231 P, 18 R, 8 S, 3 X	K	0.977934	0.428851	0.703392	0
343	10.3731	0.0653284	5	13 -, 982 E, 2 X	64 -, 28 D, 6028 E, 5 G, 1 R, 2 X	E	0.984955	0.0163185	0.500637	0
344	649.109	5.22527e-133	10	13 -, 982 E, 2 X	64 -, 56 A, 2 D, 3515 E, 1 G, 1887 K, 3 N, 6 R, 310 S, 282 T, 2 X	E	0.984955	0.426403	0.705679	0
345	561.47	4.80189e-117	7	13 -, 982 N, 2 X	65 -, 1 D, 79 H, 41 K, 3747 N, 1 S, 2192 T, 2 X	N	0.984955	0.388544	0.68675	0
346	5489.15	0	4	13 -, 982 M, 2 X	65 -, 5832 L, 228 M, 1 V, 2 X	M	0.984955	0.962794	0.973874	0
347	10.174	0.178926	7	13 -, 1 A, 981 V, 2 X	66 -, 1 E, 1 F, 2 I, 1 M, 6054 V, 3 X	V	0.983952	0.0120757	0.498014	0
348	2037.26	0	8	13 -, 981 K, 1 R, 2 X	66 -, 1 D, 1 H, 1539 K, 1401 N, 1890 Q, 1158 R, 68 S, 4 X	K	0.983952	0.748858	0.866405	0
349	2.59573	0.627579	4	13 -, 982 S, 2 X	66 -, 1 A, 6056 S, 1 W, 4 X	S	0.984955	0.0117493	0.498352	0
350	2122.6	0	9	13 -, 982 L, 2 X	66 -, 1 I, 16 K, 1477 L, 1983 M, 2335 Q, 109 R, 58 V, 79 W, 4 X	L	0.984955	0.758975	0.871965	0
351	88.0503	3.41653e-18	4	13 -, 23 A, 959 V, 2 X	66 -, 10 A, 1 I, 6047 V, 4 X	V	0.961886	0.013218	0.487552	0
352	1682.68	0	9	13 -, 982 S, 2 X	66 -, 27 A, 1 C, 291 D, 10 H, 1 M, 1882 N, 1860 S, 1985 T, 5 X	S	0.984955	0.696475	0.840715	0
353	1.64633	0.439039	2	13 -, 982 A, 2 X	66 -, 6057 A, 5 X	A	0.984955	0.0115862	0.498271	0

## Sheet: DENV4
Site	Chi-square value	p-value	Degree of freedom	Group1 Residues	Group2 Residues	Diagnostic Residue	Sensitivity	Specificity	Average	if average >=0.98
40	7092.56	0	9	228 A	1 A, 2822 K, 1 N, 8 P, 1893 Q, 531 R, 1519 S, 41 T, 79 V, 2 X	A	1	0.999855	0.999928	1
47	7063.25	0	8	227 L, 1 V	987 A, 1822 G, 306 H, 313 K, 1 L, 3454 Q, 1 R, 10 V, 3 X	L	0.995614	0.999855	0.997735	1
48	6966.77	0	9	1 I, 227 N	79 A, 39 E, 1000 G, 5506 K, 6 M, 5 N, 229 Q, 30 R, 3 X	N	0.995614	0.999275	0.997445	1
66	6386.08	0	5	8 I, 220 V	85 E, 2037 I, 2563 L, 2193 Q, 16 V, 3 X	V	0.964912	0.99768	0.981296	1
78	7124.79	0	6	1 A, 227 V	4701 I, 2191 L, 1 M, 2 P, 2 X	V	0.995614	1	0.997807	1
82	7124.82	0	5	228 G	1 D, 1 I, 6890 N, 3 S, 2 X	G	1	1	1	1
84	7124.79	0	6	228 H	7 A, 1059 I, 4 L, 1801 M, 4024 V, 2 X	H	1	1	1	1
90	6996.08	0	3	225 A, 3 T	1 A, 1526 T, 5368 V, 2 X	A	0.986842	0.999855	0.993349	1
99	7092.39	0	13	1 E, 226 K, 1 R	6 -, 1541 A, 1 G, 4 H, 1 I, 1 L, 32 P, 2814 Q, 352 R, 2085 S, 59 V, 1 X	K	0.991228	1	0.995614	1
103	6703.01	0	11	220 A, 2 T, 6 V	6 -, 10 A, 5 F, 4 I, 1789 M, 78 P, 2466 R, 1491 S, 1040 T, 2 V, 1 X, 5 Y	A	0.964912	0.99855	0.981731	1
107	3388.97	0	8	228 P	6 -, 79 I, 1 K, 41 L, 235 P, 4342 Q, 3 S, 2188 T, 2 X	P	1	0.965927	0.982964	1
110	6934.8	0	8	226 D, 2 G	7 -, 4 D, 4606 E, 83 G, 2169 K, 20 N, 3 Q, 3 R, 2 X	D	0.991228	0.99942	0.995324	1
129	6763.57	0	12	8 K, 220 R	6 -, 2192 A, 1 F, 41 G, 1330 H, 78 K, 1 N, 2834 Q, 4 R, 1 S, 231 T, 2 X, 176 Y	R	0.964912	0.99942	0.982166	1
141	6996.79	0	11	1 P, 227 S	6 -, 1481 A, 78 E, 2449 K, 5 L, 12 N, 2811 P, 6 R, 3 S, 37 T, 7 V, 2 X	S	0.995614	0.999565	0.99759	1
147	4714.72	0	9	228 R	6 -, 1 A, 16 D, 418 H, 11 L, 3508 N, 1823 Q, 111 R, 1001 S, 2 X	R	1	0.983906	0.991953	1
162	5934.13	0	7	228 M	6 -, 2 F, 1976 I, 1 K, 1893 L, 44 M, 2974 V, 1 X	M	1	0.99362	0.99681	1
169	5008.75	0	4	228 M	6 -, 6797 L, 92 M, 1 P, 1 X	M	1	0.986661	0.99333	1
171	7027.98	0	7	225 F, 3 L	6 -, 81 A, 411 I, 4331 L, 20 M, 2047 V, 1 X	F	0.986842	1	0.993421	1
174	6997.71	0	12	228 G	6 -, 8 A, 243 D, 414 E, 4 G, 1157 K, 103 M, 375 R, 3636 S, 72 T, 877 V, 1 W, 1 X	G	1	0.99942	0.99971	1
175	3712.97	0	12	228 S	6 -, 9 D, 1 E, 5 F, 72 H, 1 L, 2025 N, 1523 Q, 4 R, 197 S, 2 T, 1 X, 3051 Y	S	1	0.971437	0.985718	1
177	7124.52	0	15	228 E	6 -, 312 A, 297 D, 1 G, 1 H, 50 I, 1 K, 232 L, 32 M, 3 N, 2817 Q, 1 S, 1937 T, 1205 V, 2 X	E	1	1	1	1
191	7124.67	0	10	228 Q	6 -, 58 D, 998 E, 291 H, 294 K, 3395 N, 17 R, 1835 S, 1 T, 2 X	Q	1	1	1	1
206	7124.58	0	13	228 S	6 -, 1506 A, 2131 E, 85 G, 4 H, 37 K, 1 M, 1 P, 997 Q, 2125 R, 2 T, 1 V, 1 X	S	1	1	1	1
209	7124.76	0	7	228 Q	6 -, 3937 D, 1858 E, 1091 G, 3 H, 1 N, 1 X	Q	1	1	1	1
212	6002.94	0	7	228 Q	6 -, 2 E, 6534 K, 80 M, 41 Q, 232 R, 1 W, 1 X	Q	1	0.994055	0.997028	1
225	7076.34	0	12	227 L, 1 Q	6 -, 1 A, 309 E, 1495 H, 1415 I, 1 K, 1 L, 5 N, 1 Q, 3566 T, 70 V, 3 X, 24 Y	L	0.995614	0.999855	0.997735	1
241	7124.79	0	6	228 Q	6 -, 3149 D, 3737 E, 1 K, 2 N, 2 X	Q	1	1	1	1
243	7092.68	0	5	228 L	6 -, 79 F, 6688 I, 1 L, 121 V, 2 X	L	1	0.999855	0.999928	1
259	7092.47	0	12	228 Q	6 -, 2 A, 529 E, 4 I, 1 K, 6 L, 17 N, 6307 P, 1 Q, 3 S, 16 T, 1 V, 4 X	Q	1	0.999855	0.999928	1
262	7124.61	0	12	228 A	6 -, 1811 F, 2442 H, 2269 K, 1 L, 1 M, 1 P, 2 Q, 232 R, 4 S, 3 X, 125 Y	A	1	1	1	1
279	6845.23	0	8	228 G	6 -, 5388 D, 343 E, 9 G, 1 H, 1144 N, 1 S, 2 T, 3 X	G	1	0.998695	0.999348	1
280	3420.52	0	10	228 E	6 -, 68 A, 231 E, 1382 F, 1 H, 1966 L, 3 P, 1 S, 9 V, 3 X, 3227 Y	E	1	0.966507	0.983254	1
289	7098.88	0	9	224 Q, 4 R	7 -, 24 A, 1897 D, 232 E, 3 N, 1 R, 1903 S, 2827 T, 3 X	Q	0.982456	1	0.991228	1
309	5571.28	0	4	228 V	61 -, 6768 I, 1 T, 61 V, 6 X	V	1	0.991156	0.995578	1
311	7124.85	0	4	228 Q	61 -, 2233 D, 4597 E, 6 X	Q	1	1	1	1
325	7053.72	0	13	1 F, 222 L, 2 S, 3 V	63 -, 79 H, 8 I, 577 K, 1 L, 974 M, 1885 Q, 3241 R, 40 T, 2 V, 22 W, 5 X	L	0.973684	0.999855	0.98677	1
205	2.63687	0.267553	2	228 -	6818 -, 78 H, 1 N	-	NA	NA	0	0
1	2.49974	0.475338	3	228 D	71 -, 6822 D, 1 G, 3 X	D	1	0.0108743	0.505437	0
2	1126.31	7.97065e-238	8	220 M, 7 T, 1 V	70 -, 4 I, 2 L, 928 M, 79 Q, 3294 S, 2288 T, 229 V, 3 X	M	0.964912	0.865449	0.915181	0
3	2.46598	0.481471	3	228 G	70 -, 6823 G, 1 V, 3 X	G	1	0.0107293	0.505365	0
4	2.59907	0.626987	4	228 C	70 -, 6819 C, 3 S, 4 X, 1 Y	C	1	0.0113093	0.505655	0
5	107.123	3.62617e-20	7	14 A, 214 V	70 -, 2374 A, 1 G, 85 I, 1 L, 229 S, 4134 V, 3 X	V	0.938596	0.400609	0.669603	0
6	651.688	1.64191e-137	6	4 A, 224 V	70 -, 4 A, 1 G, 5073 I, 2 M, 1745 V, 2 X	V	0.982456	0.746991	0.864724	0
7	752.199	2.52943e-160	5	228 S	70 -, 1 C, 2468 D, 2885 N, 1471 S, 2 X	S	1	0.786719	0.893359	0
8	137.284	2.11472e-23	12	228 W	70 -, 1 E, 308 F, 2176 I, 46 L, 6 M, 2 P, 1 R, 1 S, 3 T, 8 V, 4273 W, 2 X	W	1	0.380455	0.690228	0
9	1468.9	1.93364e-307	12	40 N, 186 S, 2 T	70 -, 11 A, 2 E, 156 G, 1 I, 4260 K, 1 L, 3 N, 41 Q, 18 R, 2035 S, 297 T, 2 X	S	0.815789	0.704944	0.760367	0
10	345.547	3.50996e-68	10	1 A, 227 G	70 -, 1 E, 2804 G, 1 I, 310 K, 1409 N, 2241 R, 57 S, 2 T, 2 X	G	0.995614	0.593446	0.79453	0
11	136.365	2.33909e-24	10	93 K, 135 R	70 -, 2 E, 2 G, 1 H, 1 I, 2959 K, 2 N, 1892 Q, 1963 R, 2 T, 3 X	R	0.592105	0.715384	0.653744	0
12	2.65876	0.953916	8	228 E	70 -, 1 A, 1 D, 6817 E, 1 G, 2 K, 2 Q, 1 V, 2 X	E	1	0.0115992	0.5058	0
13	51.9511	1.90752e-09	6	227 L, 1 S	70 -, 6291 L, 302 M, 1 P, 231 T, 2 X	L	0.995614	0.0878643	0.541739	0
14	127.07	9.95725e-26	5	228 K	70 -, 1 E, 4400 K, 1 L, 2423 R, 2 X	K	1	0.362041	0.681021	0
15	2.40047	0.301124	2	228 C	69 -, 6825 C, 3 X	C	1	0.0104393	0.50522	0
16	2.36673	0.306246	2	228 G	68 -, 6826 G, 3 X	G	1	0.0102943	0.505147	0
17	14.9068	0.0209939	6	1 N, 227 S	68 -, 79 D, 42 G, 38 N, 6437 S, 231 T, 2 X	S	0.995614	0.0666957	0.531155	0
18	2.39849	0.493916	3	228 G	68 -, 1 A, 6825 G, 3 X	G	1	0.0104393	0.50522	0
19	99.1105	1.5212e-20	4	226 I, 2 V	66 -, 4702 I, 1 L, 2126 V, 2 X	I	0.991228	0.318254	0.654741	0
20	2.29733	0.513033	3	228 F	66 -, 6828 F, 1 L, 2 X	F	1	0.0100043	0.505002	0
21	207.738	6.27421e-43	5	2 I, 226 V	66 -, 5 F, 2 G, 3327 I, 3494 V, 3 X	V	0.991228	0.493403	0.742315	0
22	7060.19	0	8	1 A, 45 I, 2 T, 180 V	58 -, 79 F, 2195 H, 4288 T, 2 X, 275 Y	V	0.789474	1	0.894737	0
23	745.846	5.98745e-159	5	228 D	58 -, 1482 D, 1 K, 5275 N, 79 R, 2 X	D	1	0.785124	0.892562	0
24	746.99	4.35614e-158	6	228 N	58 -, 2550 D, 2805 E, 1480 N, 1 R, 1 S, 2 X	N	1	0.785414	0.892707	0
25	4.84652	0.563643	6	228 V	58 -, 1 A, 3 I, 1 L, 79 S, 6753 V, 2 X	V	1	0.0208786	0.510439	0
26	136.223	3.14079e-26	7	228 H	57 -, 80 D, 2468 E, 4286 H, 1 K, 2 R, 2 X, 1 Y	H	1	0.37857	0.689285	0
27	135.812	3.82941e-26	7	228 T	57 -, 2424 A, 79 D, 41 K, 1 S, 4291 T, 2 V, 2 X	T	1	0.377845	0.688923	0
28	10.7551	0.0294586	4	1 R, 227 W	56 -, 1 G, 2 R, 6836 W, 2 X	W	0.995614	0.00884443	0.502229	0
29	134.633	3.09354e-25	8	1 I, 227 T	55 -, 14 I, 41 K, 79 L, 1878 M, 236 R, 4293 T, 299 V, 2 X	T	0.995614	0.377555	0.686585	0
30	135.894	3.68072e-26	7	228 E	54 -, 2424 D, 4290 E, 1 G, 70 N, 45 S, 11 T, 2 X	E	1	0.37799	0.688995	0
31	135.891	1.6953e-25	8	228 Q	54 -, 34 D, 7 G, 80 K, 6 N, 1 P, 4290 Q, 2423 R, 2 X	Q	1	0.37799	0.688995	0
32	32.0958	1.82877e-06	4	1 H, 227 Y	53 -, 1 S, 2 X, 6841 Y	Y	0.995614	0.00811947	0.501867	0
33	102.818	6.47504e-20	6	224 K, 3 Q, 1 X	6796 K, 1 M, 1 N, 18 R, 79 S, 2 X	K	0.982456	0.014644	0.49855	0
34	125.595	5.33792e-28	2	228 F	4419 F, 2 X, 2476 Y	F	1	0.359287	0.679643	0
35	139.228	7.37544e-27	7	227 Q, 1 X	41 F, 267 H, 301 L, 1 P, 4343 Q, 1 R, 2 X, 1941 Y	Q	0.995614	0.370306	0.68296	0
36	154.554	2.74362e-33	3	228 P	2819 A, 2 L, 4074 P, 2 X	P	1	0.409308	0.704654	0
37	182.855	2.13208e-39	3	228 E	3065 D, 3783 E, 47 L, 2 X	E	1	0.451501	0.72575	0
38	114.072	1.31082e-21	7	228 S	1 C, 79 D, 2 F, 1 M, 1 P, 4572 S, 2239 T, 2 X	S	1	0.337103	0.668552	0
39	0.0952633	0.953485	2	228 P	6894 P, 1 S, 2 X	P	1	0.000434972	0.500217	0
41	277.19	7.99243e-58	5	228 R	2 A, 1939 G, 1609 K, 3045 R, 300 S, 2 X	R	1	0.558504	0.779252	0
42	0.325078	0.955245	3	228 L	6 F, 6887 L, 2 V, 2 X	L	1	0.00144991	0.500725	0
43	81.2154	9.62647e-17	4	228 A	5070 A, 2 G, 1822 S, 1 T, 2 X	A	1	0.264898	0.632449	0
44	679.982	1.42588e-142	7	228 S	2050 A, 2 H, 2148 K, 1 P, 90 R, 1605 S, 999 T, 2 X	S	1	0.76729	0.883645	0
45	114.222	5.24491e-23	5	228 A	4570 A, 2270 I, 2 S, 1 T, 51 V, 3 X	A	1	0.337393	0.668697	0
46	22.1243	0.00018932	4	228 I	1 F, 6285 I, 1 M, 607 V, 3 X	I	1	0.0887342	0.544367	0
49	3.00729	0.390503	3	228 A	6807 A, 1 P, 86 S, 3 X	A	1	0.0130492	0.506525	0
50	218.132	9.55489e-43	8	228 H	1 C, 68 F, 3471 H, 6 K, 282 Q, 5 R, 3047 W, 4 X, 13 Y	H	1	0.496738	0.748369	0
51	509.062	3.74322e-102	11	1 E, 227 K	107 A, 8 D, 4627 E, 2007 K, 2 M, 5 N, 129 Q, 1 R, 5 S, 1 T, 1 V, 4 X	K	0.995614	0.709004	0.852309	0
52	3197.44	0	8	209 D, 19 E	202 D, 5644 E, 1 I, 8 K, 1 L, 1029 N, 1 Q, 8 S, 3 X	D	0.916667	0.970712	0.943689	0
53	0.225685	0.97334	3	228 G	3 D, 6890 G, 1 R, 3 X	G	1	0.00101493	0.500507	0
54	84.7146	1.49961e-15	7	228 V	1 A, 1 F, 1797 I, 79 K, 3 T, 5012 V, 3 X, 1 Y	V	1	0.273307	0.636654	0
55	0.161445	0.92245	2	228 C	6892 C, 1 S, 4 X	C	1	0.000724953	0.500362	0
56	8.49899e-27	1	1	228 G	6895 G, 2 X	G	1	0.000289981	0.500145	0
57	100.124	9.25838e-21	4	224 I, 4 V	4626 I, 1965 L, 1 S, 303 V, 2 X	I	0.982456	0.329274	0.655865	0
58	10.8104	0.0944146	6	228 R	1 F, 1 G, 1 H, 79 N, 6584 R, 229 S, 2 X	R	1	0.0453821	0.522691	0
59	0.126385	0.988493	3	228 S	1 A, 1 L, 6893 S, 2 X	S	1	0.000579962	0.50029	0
60	1076.55	2.47115e-229	6	228 T	1799 A, 7 I, 1 M, 1 S, 1051 T, 4036 V, 2 X	T	1	0.847615	0.923807	0
61	105.91	2.99526e-21	5	1 S, 227 T	79 D, 6 G, 1 P, 2163 S, 4645 T, 3 X	T	0.995614	0.326519	0.661066	0
62	2.80203	0.591482	4	228 R	1 C, 1 K, 6813 R, 79 S, 3 X	R	1	0.0121792	0.50609	0
63	49.1367	5.46778e-10	4	228 L	1 F, 5667 L, 1225 M, 1 V, 3 X	L	1	0.178338	0.589169	0
64	0.358242	0.948727	3	228 E	6 D, 6886 E, 1 G, 4 X	E	1	0.0015949	0.500797	0
65	113.936	1.56018e-24	3	228 N	2318 H, 4574 N, 1 T, 4 X	N	1	0.336813	0.668407	0
67	38.4957	4.37295e-09	2	228 M	997 L, 5896 M, 4 X	M	1	0.145136	0.572568	0
68	9.56907e-27	1	1	228 W	6894 W, 3 X	W	1	0.000434972	0.500217	0
69	132.314	4.1848e-26	6	228 K	8 D, 2229 E, 2 G, 4334 K, 321 R, 1 S, 2 X	K	1	0.371611	0.685805	0
70	160.656	2.33463e-31	7	227 Q, 1 R	2040 A, 2 H, 34 N, 4344 Q, 473 S, 2 V, 2 X	Q	0.995614	0.370161	0.682887	0
71	123.581	9.17607e-26	4	228 I	4445 I, 1 M, 79 R, 2370 V, 2 X	I	1	0.355517	0.677758	0
72	721.207	1.90536e-149	9	228 T	1082 A, 231 E, 1891 K, 1 L, 41 Q, 300 R, 1820 S, 1526 T, 2 V, 3 X	T	1	0.778744	0.889372	0
73	315.75	1.18565e-62	9	228 N	2273 D, 230 G, 7 K, 3 L, 2816 N, 1487 P, 3 Q, 34 R, 42 S, 2 X	N	1	0.591707	0.795853	0
74	0.0952633	0.953485	2	228 E	6894 E, 1 Q, 2 X	E	1	0.000434972	0.500217	0
75	2.83587	0.585657	4	228 L	3 F, 79 I, 6812 L, 1 R, 2 X	L	1	0.0123242	0.506162	0
76	0.161432	0.922456	2	228 N	2 K, 6892 N, 3 X	N	1	0.000724953	0.500362	0
77	1104.85	1.86649e-235	6	228 Y	357 A, 3320 H, 2 R, 1892 T, 300 V, 2 X, 1024 Y	Y	1	0.85153	0.925765	0
79	3.00531	0.556936	4	228 L	86 F, 6807 L, 1 P, 1 Q, 2 X	L	1	0.0130492	0.506525	0
80	1135.48	1.18242e-237	10	228 W	277 A, 357 E, 1 F, 2184 K, 1822 L, 9 R, 1101 S, 146 T, 996 W, 2 X, 2 Y	W	1	0.855589	0.927795	0
81	1.65861	0.646175	3	228 E	47 D, 6847 E, 1 S, 2 X	E	1	0.00724953	0.503625	0
83	468.681	4.67335e-98	6	228 G	301 A, 1798 D, 1645 E, 2155 G, 994 N, 2 S, 2 X	G	1	0.687545	0.843773	0
85	423.343	2.51095e-90	4	228 D	2319 D, 4342 K, 232 Q, 2 R, 2 X	D	1	0.663767	0.831883	0
86	78.193	2.00324e-15	5	228 L	1687 F, 79 I, 5121 L, 7 M, 1 V, 2 X	L	1	0.257503	0.628752	0
87	114.953	3.67436e-23	5	228 T	1 A, 1 P, 1 R, 2331 S, 4560 T, 3 X	T	1	0.338843	0.669421	0
88	58.9707	9.75258e-13	3	4 I, 224 V	1612 I, 1 M, 5282 V, 2 X	V	0.982456	0.23416	0.608308	0
89	64.4568	6.55467e-14	3	228 V	5 I, 1524 M, 5366 V, 2 X	V	1	0.221981	0.61099	0
91	113.638	3.52482e-22	6	228 G	3 D, 1892 E, 4578 G, 6 K, 1 L, 297 N, 120 Q	G	1	0.336233	0.668117	0
92	129.111	4.32314e-24	8	228 D	4374 D, 65 E, 10 G, 2189 K, 1 M, 24 N, 232 S, 1 X, 1 Y	D	1	0.365811	0.682906	0
93	694.138	1.25921e-143	9	2 A, 226 V	537 A, 41 D, 1 H, 2312 I, 362 P, 1898 Q, 17 S, 180 T, 1548 V, 1 X	V	0.991228	0.775555	0.883391	0
94	608.437	8.50931e-121	14	226 K, 1 R, 1 T	975 A, 5 D, 1810 E, 2 G, 963 I, 1730 K, 2 L, 635 N, 41 P, 110 R, 86 S, 42 T, 492 V, 1 X, 3 Y	K	0.991228	0.749166	0.870197	0
95	12.3042	0.030849	5	228 G	6543 G, 41 K, 310 N, 1 S, 1 W, 1 X	G	1	0.0513267	0.525663	0
96	1108.03	1.09018e-229	12	228 V	6 -, 2 F, 1 H, 3400 I, 1 K, 6 L, 1885 M, 232 P, 300 R, 4 T, 1021 V, 1 X, 38 Y	V	1	0.851965	0.925982	0
97	315.036	4.8972e-65	6	228 L	6 -, 1 F, 1 H, 2820 L, 1756 M, 1 X, 2312 Y	L	1	0.591127	0.795563	0
98	4682.03	0	12	37 S, 189 T, 2 V	6 -, 1601 A, 993 E, 65 G, 23 H, 1930 K, 1583 Q, 307 R, 121 T, 36 V, 231 W, 1 X	T	0.828947	0.982456	0.905702	0
100	110.47	1.62515e-21	6	228 G	6 -, 2262 A, 2 E, 4622 G, 1 R, 3 T, 1 X	G	1	0.329854	0.664927	0
101	163.302	6.47262e-32	7	227 K, 1 N	6 -, 4 E, 4311 K, 2466 P, 29 R, 80 T, 1 X	K	0.995614	0.374946	0.68528	0
102	357.228	1.79239e-71	9	228 R	6 -, 1 E, 2 G, 78 H, 3955 K, 3 L, 246 Q, 2603 R, 2 S, 1 X	R	1	0.62259	0.811295	0
104	78.3025	1.90036e-15	5	3 I, 225 L	6 -, 83 F, 1815 I, 4985 L, 7 V, 1 X	L	0.986842	0.277222	0.632032	0
105	608.471	1.64505e-122	12	42 A, 186 T	6 -, 79 A, 2 F, 5 G, 2 I, 70 K, 233 P, 16 Q, 3299 R, 376 S, 2805 T, 2 W, 2 X	T	0.815789	0.593301	0.704545	0
106	131.66	2.14146e-23	10	228 P	6 -, 1890 A, 41 K, 2 L, 299 M, 4342 P, 79 R, 1 S, 2 T, 234 V, 1 X	P	1	0.370451	0.685225	0
108	4306.11	0	10	88 A, 140 V	6 -, 41 E, 16 M, 4344 P, 299 Q, 88 R, 1 S, 1868 T, 232 V, 2 X	V	0.614035	0.966362	0.790199	0
109	5157.87	0	12	79 N, 148 S, 1 T	7 -, 3 A, 122 D, 2183 E, 7 G, 3 I, 10 K, 2807 M, 232 N, 1 S, 1520 T, 1 V, 1 X	S	0.649123	0.999855	0.824489	0
111	100.894	7.04981e-19	7	228 L	7 -, 305 F, 1015 H, 4760 L, 1 R, 1 V, 1 X, 807 Y	L	1	0.309845	0.654922	0
112	142.499	3.14319e-26	9	228 K	6 -, 32 D, 2193 E, 4211 K, 9 N, 231 P, 80 Q, 133 R, 1 S, 1 X	K	1	0.389445	0.694722	0
113	122.498	1.01024e-22	8	228 Y	6 -, 1 F, 236 H, 1816 I, 376 M, 1 S, 1 V, 1 X, 4459 Y	Y	1	0.353487	0.676744	0
114	131.592	1.09314e-26	5	228 S	6 -, 2545 G, 1 H, 4343 S, 1 T, 1 X	S	1	0.370306	0.685153	0
115	0.323141	0.988272	4	228 W	7 -, 1 L, 1 V, 6887 W, 1 X	W	1	0.00144991	0.500725	0
116	0.88603	0.971225	5	228 K	7 -, 1 E, 6870 K, 2 N, 16 R, 1 X	K	1	0.00391475	0.501957	0
117	415.908	5.51272e-84	9	228 T	7 -, 2670 A, 10 I, 41 K, 2 M, 18 N, 2 R, 1798 S, 2348 T, 1 X	T	1	0.659562	0.829781	0
118	0.289996	0.990451	4	228 W	6 -, 1 F, 1 L, 6888 W, 1 X	W	1	0.00130492	0.500652	0
119	0.323125	0.988273	4	228 G	6 -, 1 E, 6887 G, 1 R, 2 X	G	1	0.00144991	0.500725	0
120	0.516249	0.999385	7	228 K	6 -, 1 I, 6881 K, 2 L, 1 Q, 3 R, 1 V, 2 X	K	1	0.00231985	0.50116	0
121	132.065	4.45995e-24	9	228 A	6 -, 4337 A, 2 G, 75 N, 1 P, 1 R, 2430 S, 42 T, 1 V, 2 X	A	1	0.371176	0.685588	0
122	147.329	1.32027e-26	10	224 K, 4 R	6 -, 4 H, 2176 I, 4330 K, 121 L, 2 M, 15 R, 1 T, 13 V, 3 X, 226 Y	K	0.982456	0.372191	0.677323	0
123	300.78	4.12254e-61	7	228 I	6 -, 272 F, 2901 I, 2113 L, 1483 M, 1 T, 119 V, 2 X	I	1	0.579382	0.789691	0
124	461.317	8.04425e-93	10	227 F, 1 S	6 -, 2276 F, 1 H, 1819 I, 1518 L, 24 M, 1 T, 1249 V, 2 X, 1 Y	F	0.995614	0.670001	0.832808	0
125	1150.19	8.75337e-240	11	228 T	6 -, 2194 A, 42 E, 3 F, 1820 G, 13 I, 10 P, 230 R, 1592 S, 983 T, 1 W, 3 X	T	1	0.857474	0.928737	0
126	451.905	1.73083e-93	7	1 L, 227 P	6 -, 3049 A, 1 I, 2312 P, 3 S, 1523 T, 3 X	P	0.995614	0.664782	0.830198	0
127	104.503	1.92614e-18	9	228 E	6 -, 230 A, 1824 D, 4707 E, 82 G, 2 I, 34 K, 1 N, 7 R, 4 X	E	1	0.317529	0.658765	0
128	4265.51	0	13	194 A, 34 T	6 -, 78 A, 1 H, 507 I, 231 K, 2592 L, 2 M, 1 N, 94 P, 79 R, 1064 S, 1052 T, 1187 V, 3 X	A	0.850877	0.988691	0.919784	0
130	0.356275	0.985898	4	228 N	6 -, 1 D, 1 H, 6886 N, 3 X	N	1	0.0015949	0.500797	0
131	749.09	1.35311e-152	12	5 N, 223 S	6 -, 31 A, 2 F, 79 G, 285 H, 4 I, 2134 N, 1242 Q, 5 R, 1408 S, 1697 T, 3 X, 1 Y	S	0.97807	0.795853	0.886962	0
132	53.4961	9.32111e-10	6	228 T	6 -, 1 F, 1 N, 2 R, 1307 S, 5578 T, 2 X	T	1	0.191243	0.595621	0
133	0.291948	0.961536	3	228 F	6 -, 6888 F, 1 L, 2 X	F	1	0.00130492	0.500652	0
134	721.768	1.21959e-152	6	228 L	6 -, 1 A, 1 F, 2898 I, 1525 L, 2464 V, 2 X	L	1	0.778889	0.889445	0
135	48.399	1.75125e-10	3	201 I, 27 V	6 -, 4560 I, 2328 V, 3 X	I	0.881579	0.338843	0.610211	0
136	0.38747	0.995668	5	228 D	6 -, 1 B, 6885 D, 1 G, 1 H, 3 X	D	1	0.00173989	0.50087	0
137	0.291948	0.961536	3	228 G	6 -, 1 D, 6888 G, 2 X	G	1	0.00130492	0.500652	0
138	11.3863	0.180756	8	228 P	6 -, 1 A, 231 D, 79 K, 4 L, 6568 P, 3 Q, 3 S, 2 X	P	1	0.0477019	0.523851	0
139	1896.8	0	8	228 D	6 -, 559 D, 3758 E, 1 H, 2 K, 2239 N, 98 S, 232 T, 2 X	D	1	0.91895	0.959475	0
140	11.0638	0.0864236	6	228 T	6 -, 1 I, 231 L, 79 R, 1 S, 6577 T, 2 X	T	1	0.046397	0.523198	0
142	0.457744	0.928072	3	228 E	6 -, 6883 E, 6 Q, 2 X	E	1	0.00202987	0.501015	0
143	0.356264	0.985898	4	228 C	6 -, 6886 C, 2 R, 1 W, 2 X	C	1	0.0015949	0.500797	0
144	0.987973	0.911614	4	228 P	6 -, 1 L, 6867 P, 21 S, 2 X	P	1	0.00434972	0.502175	0
145	689.552	9.3616e-141	11	228 N	6 -, 2114 D, 79 F, 1 H, 231 L, 1586 N, 1 R, 949 S, 1926 T, 1 V, 2 X, 1 Y	N	1	0.770045	0.885022	0
146	2688.83	0	14	226 E, 2 G	6 -, 920 A, 1456 D, 338 E, 130 G, 1 H, 3 I, 220 K, 208 N, 1796 Q, 19 R, 97 S, 1508 T, 192 V, 3 X	E	0.991228	0.950993	0.971111	0
148	0.260781	0.877753	2	228 R	6 -, 6889 R, 2 X	R	1	0.00115992	0.50058	0
149	2.97138	0.562626	4	228 A	6 -, 6808 A, 1 T, 80 V, 2 X	A	1	0.0129042	0.506452	0
150	0.291948	0.961536	3	228 W	6 -, 1 L, 6888 W, 2 X	W	1	0.00130492	0.500652	0
151	0.291948	0.961536	3	228 N	6 -, 1 D, 6888 N, 2 X	N	1	0.00130492	0.500652	0
152	2604.94	0	6	83 F, 145 S	6 -, 1821 I, 1 N, 4069 S, 998 V, 2 X	S	0.635965	0.410033	0.522999	0
153	827.859	1.80297e-174	7	117 F, 111 L	6 -, 349 F, 1 I, 3345 L, 375 M, 1 T, 2818 W, 2 X	F	0.513158	0.949398	0.731278	0
154	24.1155	0.00020629	5	228 E	6 -, 6235 E, 45 K, 231 L, 378 Q, 2 X	E	1	0.0959838	0.547992	0
155	13.664	0.0336236	6	228 V	6 -, 2 G, 379 I, 1 L, 1 M, 6506 V, 2 X	V	1	0.0566913	0.528346	0
156	91.1611	1.7386e-17	6	3 D, 225 E	6 -, 6885 E, 2 G, 1 K, 1 Q, 2 X	E	0.986842	0.00173989	0.494291	0
157	2.97138	0.562626	4	228 D	6 -, 6808 D, 80 E, 1 T, 2 X	D	1	0.0129042	0.506452	0
158	131.592	1.09316e-26	5	228 Y	6 -, 2313 F, 233 H, 1 M, 1 X, 4343 Y	Y	1	0.370306	0.685153	0
159	0.289996	0.990451	4	228 G	6 -, 6888 G, 1 R, 1 V, 1 X	G	1	0.00130492	0.500652	0
160	33.1619	9.75964e-06	6	227 F, 1 L	6 -, 6809 F, 11 M, 68 T, 1 V, 2 X	F	0.995614	0.0127592	0.504187	0
161	0.291948	0.961536	3	228 G	6 -, 6888 G, 1 R, 2 X	G	1	0.00130492	0.500652	0
163	108.129	2.24363e-20	7	228 F	6 -, 1 A, 4655 F, 2 M, 2191 T, 40 V, 1 X, 1 Y	F	1	0.325069	0.662534	0
164	134.8	2.85652e-25	8	1 A, 2 S, 225 T	6 -, 3 A, 41 F, 232 H, 1 K, 1 P, 2325 S, 4287 T, 1 X	T	0.986842	0.378425	0.682634	0
165	0.323125	0.988273	4	228 T	6 -, 1 P, 2 S, 6887 T, 1 X	T	1	0.00144991	0.500725	0
166	125.885	4.54563e-24	7	226 N, 2 S	6 -, 2 K, 4343 N, 1 Q, 2310 R, 232 S, 1 W, 2 X	N	0.991228	0.370306	0.680767	0
167	131.512	1.13693e-26	5	228 I	6 -, 4344 I, 44 L, 1889 M, 613 V, 1 X	I	1	0.370161	0.68508	0
168	90.7572	2.10928e-17	6	228 W	6 -, 1903 F, 3 L, 1 R, 4915 W, 1 X, 68 Y	W	1	0.287371	0.643686	0
170	13.3293	0.0644807	7	228 K	6 -, 79 D, 6515 K, 1 N, 2 Q, 251 R, 42 T, 1 X	K	1	0.0553864	0.527693	0
172	28.3207	3.15035e-05	5	228 R	6 -, 678 K, 6132 R, 8 T, 71 V, 2 X	R	1	0.110918	0.555459	0
173	87.054	4.97568e-16	7	228 E	6 -, 1833 D, 4974 E, 79 F, 2 G, 1 K, 1 V, 1 X	E	1	0.278817	0.639408	0
176	3270.44	0	9	3 P, 225 S	6 -, 1523 D, 2 E, 1 I, 1 K, 1 P, 251 S, 5110 T, 1 W, 1 X	S	0.986842	0.963607	0.975225	0
178	873.652	1.90256e-177	14	3 M, 225 V	6 -, 20 A, 1 C, 79 D, 2465 E, 1474 F, 12 I, 777 L, 589 M, 5 Q, 186 S, 27 T, 1249 V, 2 X, 5 Y	V	0.986842	0.818907	0.902874	0
179	0.291948	0.961536	3	228 C	6 -, 6888 C, 1 W, 2 X	C	1	0.00130492	0.500652	0
180	0.258828	0.967576	3	228 D	6 -, 1 A, 6889 D, 1 X	D	1	0.00115992	0.50058	0
181	316.472	5.09406e-62	10	228 H	6 -, 6 A, 2 E, 377 G, 2812 H, 4 L, 245 P, 3439 S, 4 T, 1 X, 1 Y	H	1	0.592287	0.796143	0
182	314.849	2.83659e-63	8	228 R	6 -, 581 A, 3412 K, 5 N, 2 P, 2821 R, 68 S, 1 T, 1 X	R	1	0.590982	0.795491	0
183	131.75	5.50053e-26	6	228 L	6 -, 2308 I, 4341 L, 3 N, 2 T, 236 V, 1 X	L	1	0.370596	0.685298	0
184	131.512	1.13691e-26	5	228 M	6 -, 2465 I, 80 L, 4344 M, 1 V, 1 X	M	1	0.370161	0.68508	0
185	131.514	1.84733e-27	4	228 S	6 -, 1 A, 2545 G, 4344 S, 1 X	S	1	0.370161	0.68508	0
186	125.51	2.1332e-25	5	228 A	6 -, 4420 A, 3 P, 1 S, 2466 T, 1 X	A	1	0.359142	0.679571	0
187	0.451854	0.998376	6	228 A	6 -, 6883 A, 1 G, 1 S, 1 T, 4 V, 1 X	A	1	0.00202987	0.501015	0
188	197.014	1.23632e-40	5	225 I, 3 V	6 -, 8 A, 3554 I, 2 S, 3326 V, 1 X	I	0.986842	0.484703	0.735773	0
189	3.07114	0.689019	5	228 K	6 -, 1 I, 6805 K, 80 N, 4 R, 1 X	K	1	0.0133391	0.50667	0
190	132.15	2.23345e-25	7	228 D	6 -, 4336 D, 1 E, 650 G, 1900 N, 1 S, 2 X, 1 Y	D	1	0.371321	0.68566	0
192	534.008	3.89495e-111	7	225 K, 3 R	6 -, 231 E, 1899 K, 1816 L, 79 M, 2566 R, 298 V, 2 X	K	0.986842	0.724663	0.855753	0
193	3.00527	0.556944	4	228 A	6 -, 6807 A, 79 S, 3 T, 2 X	A	1	0.0130492	0.506525	0
194	87.6178	2.12586e-17	5	228 V	6 -, 115 A, 1808 I, 1 L, 4965 V, 2 X	V	1	0.280122	0.640061	0
195	0.260781	0.877753	2	228 H	6 -, 6889 H, 2 X	H	1	0.00115992	0.50058	0
196	131.509	6.1825e-26	6	228 A	6 -, 4344 A, 1 D, 79 G, 2465 S, 1 V, 1 X	A	1	0.370161	0.68508	0
197	2.87173	0.411828	3	228 D	6 -, 6811 D, 79 S, 1 X	D	1	0.0124692	0.506235	0
198	139.151	1.51382e-27	6	227 M, 1 V	6 -, 2464 L, 4344 M, 79 P, 1 R, 2 V, 1 X	M	0.995614	0.370161	0.682887	0
199	113.783	3.28586e-22	6	228 G	6 -, 1 A, 1 C, 1 D, 4576 G, 2233 S, 79 T	G	1	0.336523	0.668262	0
200	2.83984	0.241733	2	228 Y	6 -, 79 F, 6812 Y	Y	1	0.0123242	0.506162	0
201	2.78704e-27	1	1	228 W	6 -, 6891 W	W	1	0.000869943	0.500435	0
202	33.4037	2.6471e-07	3	227 I, 1 L	6 -, 6802 I, 89 M	I	0.995614	0.0137741	0.504694	0
203	2.93751	0.568337	4	228 E	6 -, 6809 E, 80 G, 1 K, 1 Q	E	1	0.0127592	0.50638	0
204	0.258828	0.967576	3	228 S	6 -, 6889 S, 1 T, 1 X	S	1	0.00115992	0.50058	0
207	270.529	4.57334e-53	9	228 K	6 -, 27 F, 2 I, 3088 K, 3500 L, 2 P, 3 R, 80 V, 1 X, 188 Y	K	1	0.552269	0.776135	0
208	0.385506	0.998966	6	228 N	6 -, 1 C, 1 D, 2 K, 6885 N, 1 S, 1 X	N	1	0.00173989	0.50087	0
210	61.3404	6.42095e-12	5	1 P, 226 T, 1 X	6 -, 3 A, 2 P, 1003 S, 5882 T, 1 X	T	0.991228	0.147165	0.569197	0
211	0.289996	0.990451	4	228 W	6 -, 1 C, 1 R, 6888 W, 1 X	W	1	0.00130492	0.500652	0
213	1294.23	2.94902e-275	7	228 I	6 -, 869 I, 5282 L, 732 M, 2 R, 1 T, 3 V, 2 X	I	1	0.874003	0.937002	0
214	114.097	2.77569e-19	11	227 E, 1 G	6 -, 1808 A, 4761 E, 1 G, 79 H, 221 K, 1 Q, 10 R, 1 S, 7 T, 1 V, 1 X	E	0.995614	0.3097	0.652657	0
215	60.9971	2.82258e-11	6	123 K, 1 N, 104 R	6 -, 4 G, 2521 K, 4286 R, 79 T, 1 X	K	0.539474	0.634479	0.586976	0
216	3.0053	0.556938	4	228 A	6 -, 6807 A, 82 L, 1 P, 1 X	A	1	0.0130492	0.506525	0
217	131.665	1.27777e-24	8	228 S	6 -, 1 A, 79 E, 1 F, 230 H, 4342 S, 2233 V, 2 X, 3 Y	S	1	0.370451	0.685225	0
218	297.204	2.39154e-60	7	228 L	6 -, 46 A, 3846 F, 1 I, 2922 L, 41 M, 33 T, 2 X	L	1	0.576338	0.788169	0
219	113.929	3.06304e-22	6	228 I	6 -, 2 E, 2232 G, 4574 I, 80 L, 1 M, 2 X	I	1	0.336813	0.668407	0
220	2.93749	0.56834	4	228 E	6 -, 1 A, 79 D, 6809 E, 2 X	E	1	0.0127592	0.50638	0
221	13.4051	0.037035	6	228 V	6 -, 1 D, 66 I, 230 M, 6513 V, 2 X, 79 Y	V	1	0.0556764	0.527838	0
222	0.356264	0.985898	4	228 K	6 -, 1 I, 6886 K, 2 R, 2 X	K	1	0.0015949	0.500797	0
223	277.181	2.93419e-55	8	228 T	6 -, 1 A, 79 E, 2 I, 290 N, 1 R, 3471 S, 3045 T, 2 X	T	1	0.558504	0.779252	0
224	0.291948	0.961536	3	228 C	6 -, 6888 C, 1 S, 2 X	C	1	0.00130492	0.500652	0
226	0.260781	0.877753	2	228 W	6 -, 6889 W, 2 X	W	1	0.00115992	0.50058	0
227	0.389413	0.983335	4	228 P	6 -, 2 A, 2 L, 6885 P, 2 X	P	1	0.00173989	0.50087	0
228	124.573	3.76252e-23	8	228 K	6 -, 2233 E, 4432 K, 78 L, 2 N, 1 P, 1 Q, 141 R, 3 X	K	1	0.357402	0.678701	0
229	424.38	1.49916e-90	4	228 T	6 -, 4 P, 4569 S, 2315 T, 3 X	T	1	0.664347	0.832173	0
230	0.420628	0.994742	5	228 H	6 -, 6884 H, 1 L, 2 Q, 3 X, 1 Y	H	1	0.00188488	0.500942	0
231	0.518203	0.99761	6	228 T	6 -, 2 A, 1 H, 2 I, 2 S, 6881 T, 3 X	T	1	0.00231985	0.50116	0
232	3.31084	0.507217	4	228 L	6 -, 2 F, 88 I, 6798 L, 3 X	L	1	0.0143541	0.507177	0
233	33.1683	2.96787e-07	3	1 G, 227 W	85 -, 6809 W, 3 X	W	0.995614	0.0127592	0.504187	0
234	131.59	5.94641e-26	6	228 S	6 -, 1 A, 2313 G, 1 I, 4343 S, 229 T, 4 X	S	1	0.370306	0.685153	0
235	131.748	2.71081e-25	7	228 N	6 -, 2449 D, 17 E, 1 H, 1 M, 4341 N, 79 T, 3 X	N	1	0.370596	0.685298	0
236	4.11609	0.66097	6	1 E, 227 G	6 -, 1 A, 17 D, 14 E, 6777 G, 79 S, 3 X	G	0.995614	0.0173989	0.506506	0
237	88.8649	5.21372e-17	6	228 V	6 -, 1 A, 1 G, 1940 I, 1 T, 4945 V, 3 X	V	1	0.283022	0.641511	0
238	24.7092	0.00592476	10	228 L	6 -, 1 D, 609 E, 3 I, 6220 L, 1 M, 1 P, 9 Q, 1 R, 44 V, 2 X	L	1	0.0981586	0.549079	0
239	0.291948	0.961536	3	228 E	6 -, 1 D, 6888 E, 2 X	E	1	0.00130492	0.500652	0
240	0.323125	0.988273	4	228 S	6 -, 1 G, 1 N, 6887 S, 2 X	S	1	0.00144991	0.500725	0
242	122.05	1.94835e-25	4	228 M	6 -, 1 I, 2423 L, 4465 M, 2 X	M	1	0.352617	0.676309	0
244	3.10306	0.795805	6	228 I	6 -, 1 F, 6804 I, 79 M, 2 T, 3 V, 2 X	I	1	0.0134841	0.506742	0
245	0.291948	0.961536	3	228 P	6 -, 1 L, 6888 P, 2 X	P	1	0.00130492	0.500652	0
246	386.339	2.9464e-75	12	191 K, 37 R	6 -, 1 A, 1 D, 1 E, 299 H, 120 I, 4570 K, 1 L, 1 M, 81 R, 2 T, 1812 V, 2 X	K	0.837719	0.337393	0.587556	0
247	1759.45	0	12	41 A, 184 S, 3 T	6 -, 1 A, 5 G, 2 H, 1783 I, 1 K, 3 L, 24 M, 1458 N, 1 R, 1371 S, 2240 T, 2 X	S	0.807018	0.801218	0.804118	0
248	603.116	5.19341e-126	7	228 Y	6 -, 1234 F, 24 H, 375 I, 3481 L, 1 V, 3 X, 1773 Y	Y	1	0.742932	0.871466	0
249	88.9323	2.2197e-18	4	228 A	6 -, 4944 A, 1943 G, 1 S, 3 X	A	1	0.283167	0.641583	0
250	0.293912	0.863332	2	228 G	6 -, 6888 G, 3 X	G	1	0.00130492	0.500652	0
251	0.358228	0.94873	3	228 P	6 -, 2 L, 6886 P, 3 X	P	1	0.0015949	0.500797	0
252	6278.3	0	11	198 F, 23 I, 3 S, 4 T	6 -, 2 A, 2766 I, 238 K, 229 L, 11 M, 1997 R, 23 T, 1622 V, 3 X	F	0.868421	1	0.934211	0
253	0.293912	0.863332	2	228 S	6 -, 6888 S, 3 X	S	1	0.00130492	0.500652	0
254	131.429	6.42821e-26	6	228 Q	6 -, 270 H, 301 K, 1892 N, 4345 Q, 79 S, 4 X	Q	1	0.370016	0.685008	0
255	0.45774	0.928073	3	228 H	6 -, 6883 H, 3 X, 5 Y	H	1	0.00202987	0.501015	0
256	0.356275	0.985898	4	228 N	6 -, 1 I, 1 K, 6886 N, 3 X	N	1	0.0015949	0.500797	0
257	189.392	2.6159e-35	10	1 H, 227 Y	6 -, 1 A, 666 H, 42 K, 1 L, 62 N, 1 Q, 2199 R, 228 T, 3 X, 3688 Y	Y	0.995614	0.465275	0.730444	0
258	3.00528	0.556942	4	228 R	6 -, 79 I, 6807 R, 1 S, 4 X	R	1	0.0130492	0.506525	0
260	0.293912	0.863332	2	228 G	6 -, 6888 G, 3 X	G	1	0.00130492	0.500652	0
261	0.358228	0.94873	3	228 Y	6 -, 2 I, 3 X, 6886 Y	Y	1	0.0015949	0.500797	0
263	3.13701	0.791464	6	228 T	6 -, 1 I, 5 M, 1 R, 6803 T, 79 V, 2 X	T	1	0.0136291	0.506815	0
264	0.325089	0.955243	3	228 Q	6 -, 1 L, 6887 Q, 3 X	Q	1	0.00144991	0.500725	0
265	138.182	9.9362e-25	10	4 I, 1 S, 223 T	6 -, 74 A, 292 I, 1 L, 198 M, 2142 N, 1 P, 50 S, 4100 T, 30 V, 3 X	T	0.97807	0.405539	0.691804	0
266	5465.35	0	11	51 A, 2 I, 11 M, 164 V	6 -, 4332 A, 3 E, 268 K, 79 N, 2192 Q, 1 S, 12 T, 1 V, 3 X	V	0.719298	0.999855	0.859577	0
267	0.293912	0.863332	2	228 G	6 -, 6888 G, 3 X	G	1	0.00130492	0.500652	0
268	0.356275	0.985898	4	228 P	6 -, 6886 P, 1 S, 1 T, 3 X	P	1	0.0015949	0.500797	0
269	0.451841	0.998376	6	228 W	6 -, 2 C, 1 G, 1 R, 1 S, 6883 W, 3 X	W	1	0.00202987	0.501015	0
270	113.926	1.40544e-21	7	228 H	6 -, 2191 D, 4574 H, 79 M, 2 N, 1 Q, 41 S, 3 X	H	1	0.336813	0.668407	0
271	131.509	6.18266e-26	6	228 L	6 -, 2233 E, 1 G, 4344 L, 81 Q, 229 S, 3 X	L	1	0.370161	0.68508	0
272	22.5101	0.00739553	9	228 G	6 -, 2 A, 1 D, 233 E, 6275 G, 1 K, 293 N, 5 S, 79 V, 2 X	G	1	0.0901841	0.545092	0
273	152.197	6.82291e-29	8	228 K	6 -, 275 E, 297 G, 4100 K, 2 N, 79 P, 2134 R, 2 S, 2 X	K	1	0.405539	0.702769	0
274	108.134	1.01577e-21	5	228 L	6 -, 341 I, 4655 L, 2 P, 1891 V, 2 X	L	1	0.325069	0.662534	0
275	12.3021	0.0555588	6	228 E	6 -, 4 D, 6543 E, 3 I, 41 T, 297 V, 3 X	E	1	0.0513267	0.525663	0
276	463.064	7.56502e-97	6	225 I, 3 M	6 -, 2115 I, 3173 L, 1518 M, 1 P, 81 V, 3 X	I	0.986842	0.693345	0.840094	0
277	63.9725	6.99174e-12	6	225 D, 2 G, 1 N	6 -, 6576 D, 1 G, 62 K, 1 N, 248 R, 3 X	D	0.986842	0.046542	0.516692	0
278	3.03917	0.551291	4	228 F	6 -, 6806 F, 3 L, 79 R, 3 X	F	1	0.0131941	0.506597	0
281	0.327057	0.849142	2	228 C	7 -, 6887 C, 3 X	C	1	0.00144991	0.500725	0
282	370.508	4.9993e-76	7	228 P	7 -, 288 D, 4045 E, 10 K, 2541 P, 2 Q, 1 S, 3 X	P	1	0.631579	0.815789	0
283	0.391405	0.942012	3	228 G	7 -, 1 E, 6885 G, 4 X	G	1	0.00173989	0.50087	0
284	0.424563	0.935123	3	228 T	7 -, 2 P, 6884 T, 4 X	T	1	0.00188488	0.500942	0
285	36.4084	3.35463e-05	9	1 A, 227 T	7 -, 1 A, 525 K, 1 M, 1 N, 3 P, 1 R, 78 S, 6276 T, 4 X	T	0.995614	0.0900391	0.542827	0
286	0.424578	0.93512	3	228 V	7 -, 1 G, 6884 V, 5 X	V	1	0.00188488	0.500942	0
287	678.82	2.46822e-140	9	4 A, 9 K, 215 T	7 -, 8 A, 219 H, 260 I, 1 K, 1 P, 2232 T, 4154 V, 3 X, 12 Y	T	0.942982	0.676381	0.809682	0
288	629.056	7.96819e-135	4	208 I, 20 V	7 -, 1414 I, 1818 L, 3655 V, 3 X	I	0.912281	0.794983	0.853632	0
290	33.703	4.59802e-05	8	2 D, 225 E, 1 K	7 -, 2 A, 78 D, 6719 E, 77 G, 8 S, 3 T, 3 X	E	0.986842	0.0258083	0.506325	0
291	311.897	2.72008e-60	11	143 D, 85 N	7 -, 1 A, 1824 D, 14 E, 25 G, 1847 H, 1016 N, 2 Q, 4 R, 1922 S, 232 T, 3 X	D	0.627193	0.735537	0.681365	0
292	0.325094	0.955242	3	228 C	7 -, 6887 C, 1 F, 2 X	C	1	0.00144991	0.500725	0
293	5063.24	0	8	221 D, 5 G, 2 N	7 -, 1 A, 79 D, 9 E, 6785 G, 1 N, 1 R, 12 S, 2 X	D	0.969298	0.988546	0.978922	0
294	557.133	6.94759e-110	14	228 H	7 -, 2 A, 1 E, 79 G, 1889 H, 9 I, 307 K, 1 M, 3321 N, 3 P, 3 R, 32 S, 1215 T, 3 X, 25 Y	H	1	0.726113	0.863056	0
295	0.45381	0.993717	5	228 R	7 -, 2 G, 1 K, 6883 R, 1 S, 3 X	R	1	0.00202987	0.501015	0
296	0.389428	0.983333	4	228 G	7 -, 1 A, 6885 G, 2 R, 2 X	G	1	0.00173989	0.50087	0
297	4.71084	0.452178	5	228 P	7 -, 51 A, 79 K, 6757 P, 1 S, 2 X	P	1	0.0202987	0.510149	0
298	85.6386	5.53042e-17	5	228 S	7 -, 1888 A, 1 C, 4997 S, 2 W, 2 X	S	1	0.275482	0.637741	0
299	111.034	9.0534e-20	9	228 L	7 -, 79 A, 1 F, 138 I, 4614 L, 1 M, 1859 T, 194 V, 1 W, 3 X	L	1	0.331013	0.665507	0
300	0.488968	0.974566	4	228 R	7 -, 2 G, 6882 R, 1 T, 5 X	R	1	0.00217486	0.501087	0
301	11.6127	0.0204766	4	228 T	19 -, 2 A, 310 S, 6562 T, 4 X	T	1	0.0485718	0.524286	0
302	0.917376	0.988551	6	228 T	19 -, 1 K, 1 L, 2 P, 1 S, 6869 T, 4 X	T	1	0.00405974	0.50203	0
303	0.823376	0.843868	3	228 T	19 -, 2 S, 6872 T, 4 X	T	1	0.00362476	0.501812	0
304	610.302	1.47172e-127	7	228 A	60 -, 1756 A, 384 D, 1886 E, 1 G, 2 S, 2804 V, 4 X	A	1	0.745397	0.872698	0
305	84.7803	8.36991e-17	5	228 S	60 -, 1 I, 1 P, 5011 S, 1821 T, 3 X	S	1	0.273452	0.636726	0
306	2.19624	0.532689	3	228 G	61 -, 6831 G, 1 R, 4 X	G	1	0.00956938	0.504785	0
307	10.2032	0.0169157	3	228 K	61 -, 6601 K, 230 R, 5 X	K	1	0.0429172	0.521459	0
308	105.065	4.51703e-21	5	228 L	61 -, 1853 I, 4699 L, 21 T, 257 V, 6 X	L	1	0.318689	0.659345	0
310	191.137	2.38062e-36	9	228 T	61 -, 2 A, 229 E, 2803 H, 2 I, 79 P, 8 S, 3705 T, 7 X, 1 Y	T	1	0.46281	0.731405	0
312	2.29534	0.681617	4	228 W	61 -, 1 C, 1 R, 6828 W, 6 X	W	1	0.0100043	0.505002	0
313	2.29534	0.681617	4	228 C	61 -, 6828 C, 1 V, 1 W, 6 X	C	1	0.0100043	0.505002	0
314	2.22992	0.526078	3	228 C	61 -, 6830 C, 1 S, 5 X	C	1	0.00971437	0.504857	0
315	2.46595	0.481477	3	228 R	61 -, 7 K, 6823 R, 6 X	R	1	0.0107293	0.505365	0
316	10.3432	0.0660758	5	228 S	61 -, 229 E, 2 N, 6597 S, 2 T, 6 X	S	1	0.0434972	0.521749	0
317	2.2319	0.327604	2	228 C	61 -, 6830 C, 6 X	C	1	0.00971437	0.504857	0
318	28.4517	2.96975e-05	5	1 A, 227 T	61 -, 1 A, 1 I, 343 S, 6485 T, 6 X	T	0.995614	0.0597361	0.527675	0
319	2889.56	0	4	228 M	61 -, 6520 L, 309 M, 1 P, 6 X	M	1	0.955198	0.977599	0
320	2.2319	0.327604	2	228 P	61 -, 6830 P, 6 X	P	1	0.00971437	0.504857	0
321	2.16454	0.338825	2	228 P	61 -, 6832 P, 4 X	P	1	0.00942439	0.504712	0
322	4.91741	0.426042	5	228 L	61 -, 1 I, 6751 L, 1 P, 79 V, 4 X	L	1	0.0211686	0.510584	0
323	27.3102	0.000126658	6	1 K, 227 R	62 -, 3 G, 1 K, 1 P, 6516 R, 310 S, 4 X	R	0.995614	0.0552414	0.525428	0
324	380.082	4.56325e-82	3	228 F	62 -, 2498 F, 5 X, 4332 Y	F	1	0.637814	0.818907	0
326	129.988	6.32282e-25	7	228 G	64 -, 231 A, 1 E, 4363 G, 1 R, 2231 T, 1 V, 5 X	G	1	0.367406	0.683703	0
327	108.476	3.00251e-19	9	228 E	68 -, 3 A, 1795 D, 4650 E, 13 G, 271 K, 10 N, 5 R, 77 S, 5 X	E	1	0.325794	0.662897	0
328	110.04	9.0091e-21	7	228 D	68 -, 1 A, 4628 D, 1 G, 418 N, 1774 S, 1 V, 6 X	D	1	0.328984	0.664492	0
329	2.4342	0.296087	2	228 G	68 -, 6824 G, 5 X	G	1	0.0105843	0.505292	0
330	2.4342	0.296087	2	228 C	68 -, 6824 C, 5 X	C	1	0.0105843	0.505292	0
331	2.4342	0.296087	2	228 W	68 -, 6824 W, 5 X	W	1	0.0105843	0.505292	0
332	2.70447	0.258661	2	228 Y	76 -, 5 X, 6816 Y	Y	1	0.0117442	0.505872	0
333	5.50256	0.481147	6	228 G	77 -, 6734 G, 76 P, 1 R, 3 S, 1 W, 5 X	G	1	0.0236335	0.511817	0
334	2.80598	0.24586	2	228 M	77 -, 6813 M, 7 X	M	1	0.0121792	0.50609	0
335	2.83588	0.585655	4	228 E	77 -, 1 D, 6812 E, 1 K, 6 X	E	1	0.0123242	0.506162	0
336	2.86775	0.720366	5	228 I	77 -, 6811 I, 1 S, 1 T, 2 V, 5 X	I	1	0.0124692	0.506235	0
337	2.83587	0.585658	4	228 R	77 -, 1 D, 6812 R, 2 S, 5 X	R	1	0.0123242	0.506162	0
338	2.77016	0.428436	3	228 P	77 -, 1 H, 6814 P, 5 X	P	1	0.0120342	0.506017	0
339	792.796	4.82138e-161	13	225 L, 3 S	77 -, 3 A, 1 E, 1 F, 970 I, 17 K, 1485 L, 16 M, 1812 Q, 283 R, 1 S, 72 T, 2155 V, 4 X	L	0.986842	0.784689	0.885766	0
340	1269.23	1.0502e-268	8	35 N, 193 S	77 -, 1 E, 1 G, 3661 K, 11 M, 310 N, 2159 R, 672 S, 5 X	S	0.846491	0.902566	0.874529	0
341	117.225	1.84871e-20	10	228 E	77 -, 1 A, 11 D, 4529 E, 1 G, 2190 H, 1 K, 78 T, 4 V, 4 X, 1 Y	E	1	0.343338	0.671669	0
342	147.087	7.94034e-28	8	224 K, 4 R	77 -, 2192 D, 41 E, 71 H, 4251 K, 231 P, 21 R, 8 S, 5 X	K	0.982456	0.383645	0.683051	0
343	3.85401	0.570621	5	228 E	77 -, 28 D, 6782 E, 5 G, 1 R, 4 X	E	1	0.0166739	0.508337	0
344	150.511	2.92552e-27	10	1 D, 227 E	77 -, 56 A, 1 D, 4270 E, 1 G, 1887 K, 3 N, 6 R, 310 S, 282 T, 4 X	E	0.995614	0.38089	0.688252	0
345	119.321	1.06105e-22	7	228 N	78 -, 1 D, 79 H, 41 K, 4501 N, 1 S, 2192 T, 4 X	N	1	0.347397	0.673699	0
346	1151.38	5.50896e-248	4	228 M	78 -, 5832 L, 982 M, 1 V, 4 X	M	1	0.857619	0.92881	0
347	2.99935	0.885062	7	228 V	79 -, 1 A, 1 E, 1 F, 2 I, 1 M, 6807 V, 5 X	V	1	0.0130492	0.506525	0
348	430.388	5.87221e-88	8	228 K	79 -, 1 D, 1 H, 2292 K, 1401 N, 1890 Q, 1159 R, 68 S, 6 X	K	1	0.667682	0.833841	0
349	33.099	1.14001e-06	4	1 A, 227 S	79 -, 6811 S, 1 W, 6 X	S	0.995614	0.0124692	0.504042	0
350	483.146	2.33129e-98	9	228 Q	79 -, 1 I, 16 K, 2459 L, 1983 M, 2107 Q, 109 R, 58 V, 79 W, 6 X	Q	1	0.694505	0.847252	0
351	2.87628	0.578739	4	1 A, 227 V	79 -, 32 A, 1 I, 6779 V, 6 X	V	0.995614	0.0171089	0.506361	0
352	1040.41	3.33209e-218	9	26 A, 1 M, 41 S, 160 T	79 -, 1 A, 1 C, 291 D, 10 H, 1882 N, 2801 S, 1825 T, 7 X	T	0.701754	0.735392	0.718573	0
353	2.8737	0.237675	2	228 A	79 -, 6811 A, 7 X	A	1	0.0124692	0.506235	0

## Sheet: ILHV
Site	Chi-square value	p-value	Degree of freedom	Group1 Residues	Group2 Residues	Diagnostic Residue	Sensitivity	Specificity	Average	if average >=0.98
8	7109.61	0	12	6 M	70 -, 1 E, 308 F, 2176 I, 46 L, 2 P, 1 R, 1 S, 3 T, 8 V, 4501 W, 2 X	M	1	1	1	1
9	3875.82	0	12	0.25	70 -, 5 A, 2 E, 156 G, 1 I, 4260 K, 1 L, 43 N, 41 Q, 18 R, 2221 S, 299 T, 2 X	A	1	0.999298	0.999649	1
29	175.071	1.11457e-33	8	6 R	55 -, 15 I, 41 K, 79 L, 1878 M, 230 R, 4520 T, 299 V, 2 X	R	1	0.967692	0.983846	1
30	604.592	2.49803e-126	7	6 N	54 -, 2424 D, 4518 E, 1 G, 64 N, 45 S, 11 T, 2 X	N	1	0.99101	0.995505	1
31	7114.34	0	8	6 N	54 -, 34 D, 7 G, 80 K, 1 P, 4518 Q, 2423 R, 2 X	N	1	1	1	1
35	154.076	5.65032e-30	7	6 H	41 F, 261 H, 301 L, 1 P, 4570 Q, 1 R, 3 X, 1941 Y	H	1	0.963338	0.981669	1
37	903.992	1.20529e-195	3	6 L	3065 D, 4011 E, 41 L, 2 X	L	1	0.994241	0.99712	1
42	7120.26	0	3	6 F	7115 L, 2 V, 2 X	F	1	1	1	1
45	832.343	1.16349e-177	5	6 V	4798 A, 2270 I, 2 S, 1 T, 45 V, 3 X	V	1	0.993679	0.996839	1
48	7113.16	0	9	6 M	79 A, 39 E, 1000 G, 1 I, 5506 K, 232 N, 229 Q, 30 R, 3 X	M	1	1	1	1
49	491.328	3.61389e-106	3	6 S	7035 A, 1 P, 80 S, 3 X	S	1	0.988762	0.994381	1
50	7114.34	0	8	6 K	1 C, 68 F, 3699 H, 282 Q, 5 R, 3047 W, 4 X, 13 Y	K	1	1	1	1
51	5332.04	0	11	6 D	107 A, 2 D, 4628 E, 2234 K, 2 M, 5 N, 129 Q, 1 R, 5 S, 1 T, 1 V, 4 X	D	1	0.999719	0.99986	1
52	5334.7	0	8	6 K	411 D, 5663 E, 1 I, 2 K, 1 L, 1029 N, 1 Q, 8 S, 3 X	K	1	0.999719	0.99986	1
61	7117.89	0	5	6 G	79 D, 1 P, 2164 S, 4872 T, 3 X	G	1	1	1	1
66	497.009	3.53131e-105	5	6 E	79 E, 2045 I, 2563 L, 2193 Q, 236 V, 3 X	E	1	0.988903	0.994451	1
79	491.246	5.24032e-105	4	6 F	80 F, 7035 L, 1 P, 1 Q, 2 X	F	1	0.988762	0.994381	1
81	903.993	1.20458e-195	3	6 D	41 D, 7075 E, 1 S, 2 X	D	1	0.994241	0.99712	1
91	7116.71	0	6	6 K	3 D, 1892 E, 4806 G, 1 L, 297 N, 120 Q	K	1	1	1	1
92	4266.77	0	8	6 G	4602 D, 65 E, 4 G, 2189 K, 1 M, 24 N, 232 S, 1 X, 1 Y	G	1	0.999438	0.999719	1
94	986.817	1.0537e-201	14	6 T	975 A, 5 D, 1810 E, 2 G, 963 I, 1956 K, 2 L, 635 N, 41 P, 111 R, 86 S, 37 T, 492 V, 1 X, 3 Y	T	1	0.994803	0.997401	1
96	7109.61	0	12	6 -	2 F, 1 H, 3400 I, 1 K, 6 L, 1885 M, 232 P, 300 R, 4 T, 1249 V, 1 X, 38 Y	-	NA	NA	0	0
97	7116.71	0	6	6 -	1 F, 1 H, 3048 L, 1756 M, 1 X, 2312 Y	-	NA	NA	0	0
98	7109.61	0	12	6 -	1601 A, 993 E, 65 G, 23 H, 1930 K, 1583 Q, 307 R, 37 S, 310 T, 38 V, 231 W, 1 X	-	NA	NA	0	0
99	7108.43	0	13	6 -	1541 A, 1 E, 1 G, 4 H, 1 I, 226 K, 1 L, 32 P, 2814 Q, 353 R, 2085 S, 59 V, 1 X	-	NA	NA	0	0
100	7116.71	0	6	6 -	2262 A, 2 E, 4850 G, 1 R, 3 T, 1 X	-	NA	NA	0	0
101	7115.52	0	7	6 -	4 E, 4538 K, 1 N, 2466 P, 29 R, 80 T, 1 X	-	NA	NA	0	0
102	7113.16	0	9	6 -	1 E, 2 G, 78 H, 3955 K, 3 L, 246 Q, 2831 R, 2 S, 1 X	-	NA	NA	0	0
103	7110.79	0	11	6 -	230 A, 5 F, 4 I, 1789 M, 78 P, 2466 R, 1491 S, 1042 T, 8 V, 1 X, 5 Y	-	NA	NA	0	0
104	7117.89	0	5	6 -	83 F, 1818 I, 5210 L, 7 V, 1 X	-	NA	NA	0	0
105	7109.61	0	12	6 -	121 A, 2 F, 5 G, 2 I, 70 K, 233 P, 16 Q, 3299 R, 376 S, 2991 T, 2 W, 2 X	-	NA	NA	0	0
106	7111.98	0	10	6 -	1890 A, 41 K, 2 L, 299 M, 4570 P, 79 R, 1 S, 2 T, 234 V, 1 X	-	NA	NA	0	0
107	7114.34	0	8	6 -	79 I, 1 K, 41 L, 463 P, 4342 Q, 3 S, 2188 T, 2 X	-	NA	NA	0	0
108	7111.97	0	10	6 -	88 A, 41 E, 16 M, 4344 P, 299 Q, 88 R, 1 S, 1868 T, 372 V, 2 X	-	NA	NA	0	0
109	6093.38	0	12	6 -	1 -, 3 A, 122 D, 2183 E, 7 G, 3 I, 10 K, 2807 M, 311 N, 149 S, 1521 T, 1 V, 1 X	-	NA	NA	0	0
110	6097.44	0	8	6 -	1 -, 230 D, 4606 E, 85 G, 2169 K, 20 N, 3 Q, 3 R, 2 X	-	NA	NA	0	0
111	6098.45	0	7	6 -	1 -, 305 F, 1015 H, 4988 L, 1 R, 1 V, 1 X, 807 Y	-	NA	NA	0	0
112	7113.16	0	9	6 -	32 D, 2193 E, 4439 K, 9 N, 231 P, 80 Q, 133 R, 1 S, 1 X	-	NA	NA	0	0
113	7114.34	0	8	6 -	1 F, 236 H, 1816 I, 376 M, 1 S, 1 V, 1 X, 4687 Y	-	NA	NA	0	0
114	7117.89	0	5	6 -	2545 G, 1 H, 4571 S, 1 T, 1 X	-	NA	NA	0	0
115	6101.5	0	4	6 -	1 -, 1 L, 1 V, 7115 W, 1 X	-	NA	NA	0	0
116	6100.48	0	5	6 -	1 -, 1 E, 7098 K, 2 N, 16 R, 1 X	-	NA	NA	0	0
117	6096.42	0	9	6 -	1 -, 2670 A, 10 I, 41 K, 2 M, 18 N, 2 R, 1798 S, 2576 T, 1 X	-	NA	NA	0	0
118	7119.08	0	4	6 -	1 F, 1 L, 7116 W, 1 X	-	NA	NA	0	0
119	7119.08	0	4	6 -	1 E, 7115 G, 1 R, 2 X	-	NA	NA	0	0
120	7115.53	0	7	6 -	1 I, 7109 K, 2 L, 1 Q, 3 R, 1 V, 2 X	-	NA	NA	0	0
121	7113.16	0	9	6 -	4565 A, 2 G, 75 N, 1 P, 1 R, 2430 S, 42 T, 1 V, 2 X	-	NA	NA	0	0
122	7111.98	0	10	6 -	4 H, 2176 I, 4554 K, 121 L, 2 M, 19 R, 1 T, 13 V, 3 X, 226 Y	-	NA	NA	0	0
123	7115.52	0	7	6 -	272 F, 3129 I, 2113 L, 1483 M, 1 T, 119 V, 2 X	-	NA	NA	0	0
124	7111.98	0	10	6 -	2503 F, 1 H, 1819 I, 1518 L, 24 M, 1 S, 1 T, 1249 V, 2 X, 1 Y	-	NA	NA	0	0
125	7110.79	0	11	6 -	2194 A, 42 E, 3 F, 1820 G, 13 I, 10 P, 230 R, 1592 S, 1211 T, 1 W, 3 X	-	NA	NA	0	0
126	7115.52	0	7	6 -	3049 A, 1 I, 1 L, 2539 P, 3 S, 1523 T, 3 X	-	NA	NA	0	0
127	7113.16	0	9	6 -	230 A, 1824 D, 4935 E, 82 G, 2 I, 34 K, 1 N, 7 R, 4 X	-	NA	NA	0	0
128	7108.43	0	13	6 -	272 A, 1 H, 507 I, 231 K, 2592 L, 2 M, 1 N, 94 P, 79 R, 1064 S, 1086 T, 1187 V, 3 X	-	NA	NA	0	0
129	7109.61	0	12	6 -	2192 A, 1 F, 41 G, 1330 H, 86 K, 1 N, 2834 Q, 224 R, 1 S, 231 T, 2 X, 176 Y	-	NA	NA	0	0
130	7119.08	0	4	6 -	1 D, 1 H, 7114 N, 3 X	-	NA	NA	0	0
131	7109.61	0	12	6 -	31 A, 2 F, 79 G, 285 H, 4 I, 2139 N, 1242 Q, 5 R, 1631 S, 1697 T, 3 X, 1 Y	-	NA	NA	0	0
132	7116.71	0	6	6 -	1 F, 1 N, 2 R, 1307 S, 5806 T, 2 X	-	NA	NA	0	0
133	7120.26	0	3	6 -	7116 F, 1 L, 2 X	-	NA	NA	0	0
134	7116.71	0	6	6 -	1 A, 1 F, 2898 I, 1753 L, 2464 V, 2 X	-	NA	NA	0	0
135	7120.26	0	3	6 -	4761 I, 2355 V, 3 X	-	NA	NA	0	0
136	7117.89	0	5	6 -	1 B, 7113 D, 1 G, 1 H, 3 X	-	NA	NA	0	0
137	7120.26	0	3	6 -	1 D, 7116 G, 2 X	-	NA	NA	0	0
138	7114.34	0	8	6 -	1 A, 231 D, 79 K, 4 L, 6796 P, 3 Q, 3 S, 2 X	-	NA	NA	0	0
139	7114.34	0	8	6 -	787 D, 3758 E, 1 H, 2 K, 2239 N, 98 S, 232 T, 2 X	-	NA	NA	0	0
140	7116.71	0	6	6 -	1 I, 231 L, 79 R, 1 S, 6805 T, 2 X	-	NA	NA	0	0
141	7110.79	0	11	6 -	1481 A, 78 E, 2449 K, 5 L, 12 N, 2812 P, 6 R, 230 S, 37 T, 7 V, 2 X	-	NA	NA	0	0
142	7120.26	0	3	6 -	7111 E, 6 Q, 2 X	-	NA	NA	0	0
143	7119.08	0	4	6 -	7114 C, 2 R, 1 W, 2 X	-	NA	NA	0	0
144	7119.07	0	4	6 -	1 L, 7095 P, 21 S, 2 X	-	NA	NA	0	0
145	7110.8	0	11	6 -	2114 D, 79 F, 1 H, 231 L, 1814 N, 1 R, 949 S, 1926 T, 1 V, 2 X, 1 Y	-	NA	NA	0	0
146	7107.25	0	14	6 -	920 A, 1456 D, 564 E, 132 G, 1 H, 3 I, 220 K, 208 N, 1796 Q, 19 R, 97 S, 1508 T, 192 V, 3 X	-	NA	NA	0	0
147	7113.16	0	9	6 -	1 A, 16 D, 418 H, 11 L, 3508 N, 1823 Q, 339 R, 1001 S, 2 X	-	NA	NA	0	0
148	7121.44	0	2	6 -	7117 R, 2 X	-	NA	NA	0	0
149	7119.07	0	4	6 -	7036 A, 1 T, 80 V, 2 X	-	NA	NA	0	0
150	7120.26	0	3	6 -	1 L, 7116 W, 2 X	-	NA	NA	0	0
151	7120.26	0	3	6 -	1 D, 7116 N, 2 X	-	NA	NA	0	0
152	7116.71	0	6	6 -	83 F, 1821 I, 1 N, 4214 S, 998 V, 2 X	-	NA	NA	0	0
153	7115.52	0	7	6 -	466 F, 1 I, 3456 L, 375 M, 1 T, 2818 W, 2 X	-	NA	NA	0	0
154	7117.89	0	5	6 -	6463 E, 45 K, 231 L, 378 Q, 2 X	-	NA	NA	0	0
155	7116.71	0	6	6 -	2 G, 379 I, 1 L, 1 M, 6734 V, 2 X	-	NA	NA	0	0
156	7116.71	0	6	6 -	3 D, 7110 E, 2 G, 1 K, 1 Q, 2 X	-	NA	NA	0	0
157	7119.07	0	4	6 -	7036 D, 80 E, 1 T, 2 X	-	NA	NA	0	0
158	7117.89	0	5	6 -	2313 F, 233 H, 1 M, 1 X, 4571 Y	-	NA	NA	0	0
159	7119.08	0	4	6 -	7116 G, 1 R, 1 V, 1 X	-	NA	NA	0	0
160	7116.71	0	6	6 -	7036 F, 1 L, 11 M, 68 T, 1 V, 2 X	-	NA	NA	0	0
161	7120.26	0	3	6 -	7116 G, 1 R, 2 X	-	NA	NA	0	0
162	7115.52	0	7	6 -	2 F, 1976 I, 1 K, 1893 L, 272 M, 2974 V, 1 X	-	NA	NA	0	0
163	7115.52	0	7	6 -	1 A, 4883 F, 2 M, 2191 T, 40 V, 1 X, 1 Y	-	NA	NA	0	0
164	7114.34	0	8	6 -	4 A, 41 F, 232 H, 1 K, 1 P, 2327 S, 4512 T, 1 X	-	NA	NA	0	0
165	7119.08	0	4	6 -	1 P, 2 S, 7115 T, 1 X	-	NA	NA	0	0
166	7115.52	0	7	6 -	2 K, 4569 N, 1 Q, 2310 R, 234 S, 1 W, 2 X	-	NA	NA	0	0
167	7117.89	0	5	6 -	4572 I, 44 L, 1889 M, 613 V, 1 X	-	NA	NA	0	0
168	7116.71	0	6	6 -	1903 F, 3 L, 1 R, 5143 W, 1 X, 68 Y	-	NA	NA	0	0
169	7119.08	0	4	6 -	6797 L, 320 M, 1 P, 1 X	-	NA	NA	0	0
170	7115.52	0	7	6 -	79 D, 6743 K, 1 N, 2 Q, 251 R, 42 T, 1 X	-	NA	NA	0	0
171	7115.52	0	7	6 -	81 A, 225 F, 411 I, 4334 L, 20 M, 2047 V, 1 X	-	NA	NA	0	0
172	7117.89	0	5	6 -	678 K, 6360 R, 8 T, 71 V, 2 X	-	NA	NA	0	0
173	7115.52	0	7	6 -	1833 D, 5202 E, 79 F, 2 G, 1 K, 1 V, 1 X	-	NA	NA	0	0
174	7109.61	0	12	6 -	8 A, 243 D, 414 E, 232 G, 1157 K, 103 M, 375 R, 3636 S, 72 T, 877 V, 1 W, 1 X	-	NA	NA	0	0
175	7109.61	0	12	6 -	9 D, 1 E, 5 F, 72 H, 1 L, 2025 N, 1523 Q, 4 R, 425 S, 2 T, 1 X, 3051 Y	-	NA	NA	0	0
176	7113.16	0	9	6 -	1523 D, 2 E, 1 I, 1 K, 4 P, 476 S, 5110 T, 1 W, 1 X	-	NA	NA	0	0
177	7106.07	0	15	6 -	312 A, 297 D, 228 E, 1 G, 1 H, 50 I, 1 K, 232 L, 32 M, 3 N, 2817 Q, 1 S, 1937 T, 1205 V, 2 X	-	NA	NA	0	0
178	7107.25	0	14	6 -	20 A, 1 C, 79 D, 2465 E, 1474 F, 12 I, 777 L, 592 M, 5 Q, 186 S, 27 T, 1474 V, 2 X, 5 Y	-	NA	NA	0	0
179	7120.26	0	3	6 -	7116 C, 1 W, 2 X	-	NA	NA	0	0
180	7120.26	0	3	6 -	1 A, 7117 D, 1 X	-	NA	NA	0	0
181	7111.98	0	10	6 -	6 A, 2 E, 377 G, 3040 H, 4 L, 245 P, 3439 S, 4 T, 1 X, 1 Y	-	NA	NA	0	0
182	7114.34	0	8	6 -	581 A, 3412 K, 5 N, 2 P, 3049 R, 68 S, 1 T, 1 X	-	NA	NA	0	0
183	7116.71	0	6	6 -	2308 I, 4569 L, 3 N, 2 T, 236 V, 1 X	-	NA	NA	0	0
184	7117.89	0	5	6 -	2465 I, 80 L, 4572 M, 1 V, 1 X	-	NA	NA	0	0
185	7119.08	0	4	6 -	1 A, 2545 G, 4572 S, 1 X	-	NA	NA	0	0
186	7117.89	0	5	6 -	4648 A, 3 P, 1 S, 2466 T, 1 X	-	NA	NA	0	0
187	7116.71	0	6	6 -	7111 A, 1 G, 1 S, 1 T, 4 V, 1 X	-	NA	NA	0	0
188	7117.89	0	5	6 -	8 A, 3779 I, 2 S, 3329 V, 1 X	-	NA	NA	0	0
189	7117.89	0	5	6 -	1 I, 7033 K, 80 N, 4 R, 1 X	-	NA	NA	0	0
190	7115.52	0	7	6 -	4564 D, 1 E, 650 G, 1900 N, 1 S, 2 X, 1 Y	-	NA	NA	0	0
191	7111.97	0	10	6 -	58 D, 998 E, 291 H, 294 K, 3395 N, 228 Q, 17 R, 1835 S, 1 T, 2 X	-	NA	NA	0	0
192	7115.52	0	7	6 -	231 E, 2124 K, 1816 L, 79 M, 2569 R, 298 V, 2 X	-	NA	NA	0	0
193	7119.07	0	4	6 -	7035 A, 79 S, 3 T, 2 X	-	NA	NA	0	0
194	7117.89	0	5	6 -	115 A, 1808 I, 1 L, 5193 V, 2 X	-	NA	NA	0	0
195	7121.44	0	2	6 -	7117 H, 2 X	-	NA	NA	0	0
196	7116.71	0	6	6 -	4572 A, 1 D, 79 G, 2465 S, 1 V, 1 X	-	NA	NA	0	0
197	7120.26	0	3	6 -	7039 D, 79 S, 1 X	-	NA	NA	0	0
198	7116.71	0	6	6 -	2464 L, 4571 M, 79 P, 1 R, 3 V, 1 X	-	NA	NA	0	0
199	7116.71	0	6	6 -	1 A, 1 C, 1 D, 4804 G, 2233 S, 79 T	-	NA	NA	0	0
200	7121.44	0	2	6 -	79 F, 7040 Y	-	NA	NA	0	0
201	5984.25	0	1	6 -	7119 W	-	NA	NA	0	0
202	7120.26	0	3	6 -	7029 I, 1 L, 89 M	-	NA	NA	0	0
203	7119.08	0	4	6 -	7037 E, 80 G, 1 K, 1 Q	-	NA	NA	0	0
204	7120.26	0	3	6 -	7117 S, 1 T, 1 X	-	NA	NA	0	0
205	0.0645192	0.968255	2	6 -	7040 -, 78 H, 1 N	-	NA	NA	0	0
206	7108.43	0	13	6 -	1506 A, 2131 E, 85 G, 4 H, 37 K, 1 M, 1 P, 997 Q, 2125 R, 228 S, 2 T, 1 V, 1 X	-	NA	NA	0	0
207	7113.16	0	9	6 -	27 F, 2 I, 3316 K, 3500 L, 2 P, 3 R, 80 V, 1 X, 188 Y	-	NA	NA	0	0
208	7116.71	0	6	6 -	1 C, 1 D, 2 K, 7113 N, 1 S, 1 X	-	NA	NA	0	0
209	7115.52	0	7	6 -	3937 D, 1858 E, 1091 G, 3 H, 1 N, 228 Q, 1 X	-	NA	NA	0	0
210	7117.89	0	5	6 -	3 A, 3 P, 1003 S, 6108 T, 2 X	-	NA	NA	0	0
211	7119.08	0	4	6 -	1 C, 1 R, 7116 W, 1 X	-	NA	NA	0	0
212	7115.52	0	7	6 -	2 E, 6534 K, 80 M, 269 Q, 232 R, 1 W, 1 X	-	NA	NA	0	0
213	7115.52	0	7	6 -	1097 I, 5282 L, 732 M, 2 R, 1 T, 3 V, 2 X	-	NA	NA	0	0
214	7110.8	0	11	6 -	1808 A, 4988 E, 2 G, 79 H, 221 K, 1 Q, 10 R, 1 S, 7 T, 1 V, 1 X	-	NA	NA	0	0
215	7116.71	0	6	6 -	4 G, 2644 K, 1 N, 4390 R, 79 T, 1 X	-	NA	NA	0	0
216	7119.08	0	4	6 -	7035 A, 82 L, 1 P, 1 X	-	NA	NA	0	0
217	7114.34	0	8	6 -	1 A, 79 E, 1 F, 230 H, 4570 S, 2233 V, 2 X, 3 Y	-	NA	NA	0	0
218	7115.52	0	7	6 -	46 A, 3846 F, 1 I, 3150 L, 41 M, 33 T, 2 X	-	NA	NA	0	0
219	7116.71	0	6	6 -	2 E, 2232 G, 4802 I, 80 L, 1 M, 2 X	-	NA	NA	0	0
220	7119.07	0	4	6 -	1 A, 79 D, 7037 E, 2 X	-	NA	NA	0	0
221	7116.71	0	6	6 -	1 D, 66 I, 230 M, 6741 V, 2 X, 79 Y	-	NA	NA	0	0
222	7119.08	0	4	6 -	1 I, 7114 K, 2 R, 2 X	-	NA	NA	0	0
223	7114.34	0	8	6 -	1 A, 79 E, 2 I, 290 N, 1 R, 3471 S, 3273 T, 2 X	-	NA	NA	0	0
224	7120.26	0	3	6 -	7116 C, 1 S, 2 X	-	NA	NA	0	0
225	7109.61	0	12	6 -	1 A, 309 E, 1495 H, 1415 I, 1 K, 228 L, 5 N, 2 Q, 3566 T, 70 V, 3 X, 24 Y	-	NA	NA	0	0
226	7121.44	0	2	6 -	7117 W, 2 X	-	NA	NA	0	0
227	7119.07	0	4	6 -	2 A, 2 L, 7113 P, 2 X	-	NA	NA	0	0
228	7114.34	0	8	6 -	2233 E, 4660 K, 78 L, 2 N, 1 P, 1 Q, 141 R, 3 X	-	NA	NA	0	0
229	7119.07	0	4	6 -	4 P, 4569 S, 2543 T, 3 X	-	NA	NA	0	0
230	7117.89	0	5	6 -	7112 H, 1 L, 2 Q, 3 X, 1 Y	-	NA	NA	0	0
231	7116.71	0	6	6 -	2 A, 1 H, 2 I, 2 S, 7109 T, 3 X	-	NA	NA	0	0
232	7119.07	0	4	6 -	2 F, 88 I, 7026 L, 3 X	-	NA	NA	0	0
233	497.179	1.95e-107	3	6 -	79 -, 1 G, 7036 W, 3 X	-	NA	NA	0	0
234	7116.71	0	6	6 -	1 A, 2313 G, 1 I, 4571 S, 229 T, 4 X	-	NA	NA	0	0
235	7115.52	0	7	6 -	2449 D, 17 E, 1 H, 1 M, 4569 N, 79 T, 3 X	-	NA	NA	0	0
236	7116.71	0	6	6 -	1 A, 17 D, 15 E, 7004 G, 79 S, 3 X	-	NA	NA	0	0
237	7116.71	0	6	6 -	1 A, 1 G, 1940 I, 1 T, 5173 V, 3 X	-	NA	NA	0	0
238	7111.98	0	10	6 -	1 D, 609 E, 3 I, 6448 L, 1 M, 1 P, 9 Q, 1 R, 44 V, 2 X	-	NA	NA	0	0
239	7120.26	0	3	6 -	1 D, 7116 E, 2 X	-	NA	NA	0	0
240	7119.08	0	4	6 -	1 G, 1 N, 7115 S, 2 X	-	NA	NA	0	0
241	7116.71	0	6	6 -	3149 D, 3737 E, 1 K, 2 N, 228 Q, 2 X	-	NA	NA	0	0
242	7119.07	0	4	6 -	1 I, 2423 L, 4693 M, 2 X	-	NA	NA	0	0
243	7117.89	0	5	6 -	79 F, 6688 I, 229 L, 121 V, 2 X	-	NA	NA	0	0
244	7116.71	0	6	6 -	1 F, 7032 I, 79 M, 2 T, 3 V, 2 X	-	NA	NA	0	0
245	7120.26	0	3	6 -	1 L, 7116 P, 2 X	-	NA	NA	0	0
246	7109.62	0	12	6 -	1 A, 1 D, 1 E, 299 H, 120 I, 4761 K, 1 L, 1 M, 118 R, 2 T, 1812 V, 2 X	-	NA	NA	0	0
247	7109.61	0	12	6 -	42 A, 5 G, 2 H, 1783 I, 1 K, 3 L, 24 M, 1458 N, 1 R, 1555 S, 2243 T, 2 X	-	NA	NA	0	0
248	7115.52	0	7	6 -	1234 F, 24 H, 375 I, 3481 L, 1 V, 3 X, 2001 Y	-	NA	NA	0	0
249	7119.07	0	4	6 -	5172 A, 1943 G, 1 S, 3 X	-	NA	NA	0	0
250	7121.44	0	2	6 -	7116 G, 3 X	-	NA	NA	0	0
251	7120.26	0	3	6 -	2 L, 7114 P, 3 X	-	NA	NA	0	0
252	7110.79	0	11	6 -	2 A, 198 F, 2789 I, 238 K, 229 L, 11 M, 1997 R, 3 S, 27 T, 1622 V, 3 X	-	NA	NA	0	0
253	7121.44	0	2	6 -	7116 S, 3 X	-	NA	NA	0	0
254	7116.7	0	6	6 -	270 H, 301 K, 1892 N, 4573 Q, 79 S, 4 X	-	NA	NA	0	0
255	7120.26	0	3	6 -	7111 H, 3 X, 5 Y	-	NA	NA	0	0
256	7119.08	0	4	6 -	1 I, 1 K, 7114 N, 3 X	-	NA	NA	0	0
257	7111.98	0	10	6 -	1 A, 667 H, 42 K, 1 L, 62 N, 1 Q, 2199 R, 228 T, 3 X, 3915 Y	-	NA	NA	0	0
258	7119.07	0	4	6 -	79 I, 7035 R, 1 S, 4 X	-	NA	NA	0	0
259	7109.61	0	12	6 -	2 A, 529 E, 4 I, 1 K, 6 L, 17 N, 6307 P, 229 Q, 3 S, 16 T, 1 V, 4 X	-	NA	NA	0	0
260	7121.44	0	2	6 -	7116 G, 3 X	-	NA	NA	0	0
261	7120.26	0	3	6 -	2 I, 3 X, 7114 Y	-	NA	NA	0	0
262	7109.61	0	12	6 -	228 A, 1811 F, 2442 H, 2269 K, 1 L, 1 M, 1 P, 2 Q, 232 R, 4 S, 3 X, 125 Y	-	NA	NA	0	0
263	7116.71	0	6	6 -	1 I, 5 M, 1 R, 7031 T, 79 V, 2 X	-	NA	NA	0	0
264	7120.26	0	3	6 -	1 L, 7115 Q, 3 X	-	NA	NA	0	0
265	7111.98	0	10	6 -	74 A, 296 I, 1 L, 198 M, 2142 N, 1 P, 51 S, 4323 T, 30 V, 3 X	-	NA	NA	0	0
266	7110.79	0	11	6 -	4383 A, 3 E, 2 I, 268 K, 11 M, 79 N, 2192 Q, 1 S, 12 T, 165 V, 3 X	-	NA	NA	0	0
267	7121.44	0	2	6 -	7116 G, 3 X	-	NA	NA	0	0
268	7119.08	0	4	6 -	7114 P, 1 S, 1 T, 3 X	-	NA	NA	0	0
269	7116.71	0	6	6 -	2 C, 1 G, 1 R, 1 S, 7111 W, 3 X	-	NA	NA	0	0
270	7115.52	0	7	6 -	2191 D, 4802 H, 79 M, 2 N, 1 Q, 41 S, 3 X	-	NA	NA	0	0
271	7116.71	0	6	6 -	2233 E, 1 G, 4572 L, 81 Q, 229 S, 3 X	-	NA	NA	0	0
272	7113.16	0	9	6 -	2 A, 1 D, 233 E, 6503 G, 1 K, 293 N, 5 S, 79 V, 2 X	-	NA	NA	0	0
273	7114.34	0	8	6 -	275 E, 297 G, 4328 K, 2 N, 79 P, 2134 R, 2 S, 2 X	-	NA	NA	0	0
274	7117.89	0	5	6 -	341 I, 4883 L, 2 P, 1891 V, 2 X	-	NA	NA	0	0
275	7116.71	0	6	6 -	4 D, 6771 E, 3 I, 41 T, 297 V, 3 X	-	NA	NA	0	0
276	7116.71	0	6	6 -	2340 I, 3173 L, 1521 M, 1 P, 81 V, 3 X	-	NA	NA	0	0
277	7116.71	0	6	6 -	6801 D, 3 G, 62 K, 2 N, 248 R, 3 X	-	NA	NA	0	0
278	7119.07	0	4	6 -	7034 F, 3 L, 79 R, 3 X	-	NA	NA	0	0
279	7114.34	0	8	6 -	5388 D, 343 E, 237 G, 1 H, 1144 N, 1 S, 2 T, 3 X	-	NA	NA	0	0
280	7111.98	0	10	6 -	68 A, 459 E, 1382 F, 1 H, 1966 L, 3 P, 1 S, 9 V, 3 X, 3227 Y	-	NA	NA	0	0
281	6103.53	0	2	6 -	1 -, 7115 C, 3 X	-	NA	NA	0	0
282	6098.45	0	7	6 -	1 -, 288 D, 4045 E, 10 K, 2769 P, 2 Q, 1 S, 3 X	-	NA	NA	0	0
283	6102.51	0	3	6 -	1 -, 1 E, 7113 G, 4 X	-	NA	NA	0	0
284	6102.51	0	3	6 -	1 -, 2 P, 7112 T, 4 X	-	NA	NA	0	0
285	6096.43	0	9	6 -	1 -, 2 A, 525 K, 1 M, 1 N, 3 P, 1 R, 78 S, 6503 T, 4 X	-	NA	NA	0	0
286	6102.51	0	3	6 -	1 -, 1 G, 7112 V, 5 X	-	NA	NA	0	0
287	6096.42	0	9	6 -	1 -, 12 A, 219 H, 260 I, 10 K, 1 P, 2447 T, 4154 V, 3 X, 12 Y	-	NA	NA	0	0
288	6101.49	0	4	6 -	1 -, 1622 I, 1818 L, 3675 V, 3 X	-	NA	NA	0	0
289	6096.42	0	9	6 -	1 -, 24 A, 1897 D, 232 E, 3 N, 224 Q, 5 R, 1903 S, 2827 T, 3 X	-	NA	NA	0	0
290	6097.44	0	8	6 -	1 -, 2 A, 80 D, 6944 E, 77 G, 1 K, 8 S, 3 T, 3 X	-	NA	NA	0	0
291	6094.4	0	11	6 -	1 -, 1 A, 1967 D, 14 E, 25 G, 1847 H, 1101 N, 2 Q, 4 R, 1922 S, 232 T, 3 X	-	NA	NA	0	0
292	6102.51	0	3	6 -	1 -, 7115 C, 1 F, 2 X	-	NA	NA	0	0
293	6097.44	0	8	6 -	1 -, 1 A, 300 D, 9 E, 6790 G, 3 N, 1 R, 12 S, 2 X	-	NA	NA	0	0
294	6091.36	0	14	6 -	1 -, 2 A, 1 E, 79 G, 2117 H, 9 I, 307 K, 1 M, 3321 N, 3 P, 3 R, 32 S, 1215 T, 3 X, 25 Y	-	NA	NA	0	0
295	6100.48	0	5	6 -	1 -, 2 G, 1 K, 7111 R, 1 S, 3 X	-	NA	NA	0	0
296	6101.5	0	4	6 -	1 -, 1 A, 7113 G, 2 R, 2 X	-	NA	NA	0	0
297	6100.48	0	5	6 -	1 -, 51 A, 79 K, 6985 P, 1 S, 2 X	-	NA	NA	0	0
298	6100.48	0	5	6 -	1 -, 1888 A, 1 C, 5225 S, 2 W, 2 X	-	NA	NA	0	0
299	6096.43	0	9	6 -	1 -, 79 A, 1 F, 138 I, 4842 L, 1 M, 1859 T, 194 V, 1 W, 3 X	-	NA	NA	0	0
300	6101.5	0	4	6 -	1 -, 2 G, 7110 R, 1 T, 5 X	-	NA	NA	0	0
301	2244.53	0	4	6 -	13 -, 2 A, 310 S, 6790 T, 4 X	-	NA	NA	0	0
302	2243.78	0	6	6 -	13 -, 1 K, 1 L, 2 P, 1 S, 7097 T, 4 X	-	NA	NA	0	0
303	2244.9	0	3	6 -	13 -, 2 S, 7100 T, 4 X	-	NA	NA	0	0
304	706.356	2.93914e-148	7	6 -	54 -, 1984 A, 384 D, 1886 E, 1 G, 2 S, 2804 V, 4 X	-	NA	NA	0	0
305	706.595	1.84157e-150	5	6 -	54 -, 1 I, 1 P, 5239 S, 1821 T, 3 X	-	NA	NA	0	0
306	695.147	2.36745e-150	3	6 -	55 -, 7059 G, 1 R, 4 X	-	NA	NA	0	0
307	695.146	2.36891e-150	3	6 -	55 -, 6829 K, 230 R, 5 X	-	NA	NA	0	0
308	694.911	6.18782e-148	5	6 -	55 -, 1853 I, 4927 L, 21 T, 257 V, 6 X	-	NA	NA	0	0
309	695.03	4.15363e-149	4	6 -	55 -, 6768 I, 1 T, 289 V, 6 X	-	NA	NA	0	0
310	694.444	1.08194e-143	9	6 -	55 -, 2 A, 229 E, 2803 H, 2 I, 79 P, 8 S, 3933 T, 7 X, 1 Y	-	NA	NA	0	0
311	695.029	4.15609e-149	4	6 -	55 -, 2233 D, 4597 E, 228 Q, 6 X	-	NA	NA	0	0
312	695.031	4.15119e-149	4	6 -	55 -, 1 C, 1 R, 7056 W, 6 X	-	NA	NA	0	0
313	695.031	4.15119e-149	4	6 -	55 -, 7056 C, 1 V, 1 W, 6 X	-	NA	NA	0	0
314	695.147	2.36752e-150	3	6 -	55 -, 7058 C, 1 S, 5 X	-	NA	NA	0	0
315	695.146	2.36876e-150	3	6 -	55 -, 7 K, 7051 R, 6 X	-	NA	NA	0	0
316	694.912	6.18434e-148	5	6 -	55 -, 229 E, 2 N, 6825 S, 2 T, 6 X	-	NA	NA	0	0
317	695.264	1.06033e-151	2	6 -	55 -, 7058 C, 6 X	-	NA	NA	0	0
318	694.913	6.18252e-148	5	6 -	55 -, 2 A, 1 I, 343 S, 6712 T, 6 X	-	NA	NA	0	0
319	695.03	4.15364e-149	4	6 -	55 -, 6520 L, 537 M, 1 P, 6 X	-	NA	NA	0	0
320	695.264	1.06033e-151	2	6 -	55 -, 7058 P, 6 X	-	NA	NA	0	0
321	695.264	1.06028e-151	2	6 -	55 -, 7060 P, 4 X	-	NA	NA	0	0
322	694.914	6.18036e-148	5	6 -	55 -, 1 I, 6979 L, 1 P, 79 V, 4 X	-	NA	NA	0	0
323	683.493	2.2402e-144	6	6 -	56 -, 3 G, 2 K, 1 P, 6743 R, 310 S, 4 X	-	NA	NA	0	0
324	683.837	6.70852e-148	3	6 -	56 -, 2726 F, 5 X, 4332 Y	-	NA	NA	0	0
325	671.754	3.73563e-135	13	6 -	57 -, 1 F, 79 H, 8 I, 577 K, 223 L, 974 M, 1885 Q, 3241 R, 2 S, 40 T, 5 V, 22 W, 5 X	-	NA	NA	0	0
326	661.836	1.16172e-138	7	6 -	58 -, 231 A, 1 E, 4591 G, 1 R, 2231 T, 1 V, 5 X	-	NA	NA	0	0
327	622.339	3.35388e-128	9	6 -	62 -, 3 A, 1795 D, 4878 E, 13 G, 271 K, 10 N, 5 R, 77 S, 5 X	-	NA	NA	0	0
328	622.552	3.38272e-130	7	6 -	62 -, 1 A, 4856 D, 1 G, 418 N, 1774 S, 1 V, 6 X	-	NA	NA	0	0
329	623.076	5.02072e-136	2	6 -	62 -, 7052 G, 5 X	-	NA	NA	0	0
330	623.076	5.02072e-136	2	6 -	62 -, 7052 C, 5 X	-	NA	NA	0	0
331	623.076	5.02072e-136	2	6 -	62 -, 7052 W, 5 X	-	NA	NA	0	0
332	556.858	1.20154e-121	2	6 -	70 -, 5 X, 7044 Y	-	NA	NA	0	0
333	549.178	2.12288e-115	6	6 -	71 -, 6962 G, 76 P, 1 R, 3 S, 1 W, 5 X	-	NA	NA	0	0
334	549.549	4.64564e-120	2	6 -	71 -, 7041 M, 7 X	-	NA	NA	0	0
335	549.364	1.40426e-117	4	6 -	71 -, 1 D, 7040 E, 1 K, 6 X	-	NA	NA	0	0
336	549.272	1.83661e-116	5	6 -	71 -, 7039 I, 1 S, 1 T, 2 V, 5 X	-	NA	NA	0	0
337	549.364	1.40464e-117	4	6 -	71 -, 1 D, 7040 R, 2 S, 5 X	-	NA	NA	0	0
338	549.457	9.11441e-119	3	6 -	71 -, 1 H, 7042 P, 5 X	-	NA	NA	0	0
339	548.527	7.05144e-109	13	6 -	71 -, 3 A, 1 E, 1 F, 970 I, 17 K, 1710 L, 16 M, 1812 Q, 283 R, 4 S, 72 T, 2155 V, 4 X	-	NA	NA	0	0
340	548.992	2.13876e-113	8	6 -	71 -, 1 E, 1 G, 3661 K, 11 M, 345 N, 2159 R, 865 S, 5 X	-	NA	NA	0	0
341	548.808	1.61248e-111	10	6 -	71 -, 1 A, 11 D, 4757 E, 1 G, 2190 H, 1 K, 78 T, 4 V, 4 X, 1 Y	-	NA	NA	0	0
342	548.99	2.14112e-113	8	6 -	71 -, 2192 D, 41 E, 71 H, 4475 K, 231 P, 25 R, 8 S, 5 X	-	NA	NA	0	0
343	549.27	1.83792e-116	5	6 -	71 -, 28 D, 7010 E, 5 G, 1 R, 4 X	-	NA	NA	0	0
344	548.806	1.61467e-111	10	6 -	71 -, 56 A, 2 D, 4497 E, 1 G, 1887 K, 3 N, 6 R, 310 S, 282 T, 4 X	-	NA	NA	0	0
345	541.968	7.54799e-113	7	6 -	72 -, 1 D, 79 H, 41 K, 4729 N, 1 S, 2192 T, 4 X	-	NA	NA	0	0
346	542.243	4.87661e-116	4	6 -	72 -, 5832 L, 1210 M, 1 V, 4 X	-	NA	NA	0	0
347	535.035	2.34139e-111	7	6 -	73 -, 1 A, 1 E, 1 F, 2 I, 1 M, 7035 V, 5 X	-	NA	NA	0	0
348	534.941	2.22604e-110	8	6 -	73 -, 1 D, 1 H, 2520 K, 1401 N, 1890 Q, 1159 R, 68 S, 6 X	-	NA	NA	0	0
349	535.305	1.54615e-114	4	6 -	73 -, 1 A, 7038 S, 1 W, 6 X	-	NA	NA	0	0
350	534.849	1.96872e-109	9	6 -	73 -, 1 I, 16 K, 2459 L, 1983 M, 2335 Q, 109 R, 58 V, 79 W, 6 X	-	NA	NA	0	0
351	535.304	1.54704e-114	4	6 -	73 -, 33 A, 1 I, 7006 V, 6 X	-	NA	NA	0	0
352	534.851	1.96755e-109	9	6 -	73 -, 27 A, 1 C, 291 D, 10 H, 1 M, 1882 N, 2842 S, 1985 T, 7 X	-	NA	NA	0	0
353	535.484	5.26119e-117	2	6 -	73 -, 7039 A, 7 X	-	NA	NA	0	0
1	0.0594616	0.996212	3	6 D	71 -, 7044 D, 1 G, 3 X	D	1	0.0105352	0.505268	0
2	12.6087	0.12604	8	6 T	70 -, 4 I, 2 L, 1148 M, 79 Q, 3294 S, 2289 T, 230 V, 3 X	T	1	0.678466	0.839233	0
3	0.0586014	0.996293	3	6 G	70 -, 7045 G, 1 V, 3 X	G	1	0.0103947	0.505197	0
4	0.0603312	0.999554	4	6 C	70 -, 7041 C, 3 S, 4 X, 1 Y	C	1	0.0109566	0.505478	0
5	11.889	0.104269	7	0.25	70 -, 2382 A, 1 G, 85 I, 1 L, 229 S, 4348 V, 3 X	A	1	0.665402	0.832701	0
6	2.41754	0.87758	6	6 I	70 -, 8 A, 1 G, 5067 I, 2 M, 1969 V, 2 X	I	1	0.288243	0.644121	0
7	11.3155	0.0454707	5	6 D	70 -, 1 C, 2462 D, 2885 N, 1699 S, 2 X	D	1	0.654165	0.827082	0
10	13.0526	0.220747	10	6 R	70 -, 1 A, 1 E, 3031 G, 1 I, 310 K, 1409 N, 2235 R, 57 S, 2 T, 2 X	R	1	0.686051	0.843026	0
11	14.3523	0.157518	10	6 R	70 -, 2 E, 2 G, 1 H, 1 I, 3052 K, 2 N, 1892 Q, 2092 R, 2 T, 3 X	R	1	0.706139	0.853069	0
12	0.0586549	1	8	6 E	70 -, 1 A, 1 D, 7039 E, 1 G, 2 K, 2 Q, 1 V, 2 X	E	1	0.0112375	0.505619	0
13	0.549762	0.997179	6	6 L	70 -, 6512 L, 302 M, 1 P, 1 S, 231 T, 2 X	L	1	0.0852648	0.542632	0
14	3.23081	0.66445	5	6 K	70 -, 1 E, 4622 K, 1 L, 2423 R, 2 X	K	1	0.350752	0.675376	0
15	0.0577056	0.971559	2	6 C	69 -, 7047 C, 3 X	C	1	0.0101138	0.505057	0
16	0.056846	0.971977	2	6 G	68 -, 7048 G, 3 X	G	1	0.00997331	0.504987	0
17	0.403766	0.99882	6	6 S	68 -, 79 D, 42 G, 39 N, 6658 S, 231 T, 2 X	S	1	0.0647563	0.532378	0
18	0.0568817	0.996453	3	6 G	68 -, 1 A, 7047 G, 3 X	G	1	0.0101138	0.505057	0
19	2.66964	0.614538	4	6 I	66 -, 4922 I, 1 L, 2128 V, 2 X	I	1	0.308611	0.654305	0
20	0.0545015	0.996671	3	6 F	66 -, 7050 F, 1 L, 2 X	F	1	0.00969237	0.504846	0
21	6.83416	0.233269	5	6 I	66 -, 5 F, 2 G, 3323 I, 3720 V, 3 X	I	1	0.533221	0.76661	0
22	13.4576	0.0970443	8	6 H	58 -, 1 A, 79 F, 2189 H, 45 I, 4290 T, 180 V, 2 X, 275 Y	H	1	0.692513	0.846256	0
23	2.09646	0.835644	5	6 N	58 -, 1710 D, 1 K, 5269 N, 79 R, 2 X	N	1	0.259868	0.629934	0
24	10.7558	0.0962226	6	6 D	58 -, 2544 D, 2805 E, 1708 N, 1 R, 1 S, 2 X	D	1	0.642646	0.821323	0
25	0.115165	0.99997	6	6 V	58 -, 1 A, 3 I, 1 L, 79 S, 6975 V, 2 X	V	1	0.0202276	0.510114	0
26	11.3096	0.125674	7	6 E	57 -, 80 D, 2462 E, 4514 H, 1 K, 2 R, 2 X, 1 Y	E	1	0.654165	0.827082	0
27	3.44797	0.840706	7	6 T	57 -, 2424 A, 79 D, 41 K, 1 S, 4513 T, 2 V, 2 X	T	1	0.366063	0.683031	0
28	0.0468847	0.999729	4	6 W	56 -, 1 G, 3 R, 7057 W, 2 X	W	1	0.00870909	0.504355	0
32	0.0433923	0.999768	4	6 Y	53 -, 1 H, 1 S, 2 X, 7062 Y	Y	1	0.00800674	0.504003	0
33	0.080992	0.999989	6	6 K	7014 K, 1 M, 1 N, 3 Q, 18 R, 79 S, 3 X	K	1	0.0147493	0.507375	0
34	11.27	0.00357074	2	6 Y	4647 F, 2 X, 2470 Y	Y	1	0.653041	0.826521	0
36	3.93444	0.268631	3	0.75	2819 A, 2 L, 4296 P, 2 X	P	1	0.396544	0.698272	0
38	13.0821	0.0701335	7	6 T	1 C, 79 D, 2 F, 1 M, 1 P, 4800 S, 2233 T, 2 X	T	1	0.686332	0.843166	0
39	0.000308653	0.999846	2	0.75	7116 P, 1 S, 2 X	P	1	0.000421408	0.500211	0
40	74.456	2.02352e-12	9	6 R	229 A, 2822 K, 1 N, 8 P, 1893 Q, 525 R, 1519 S, 41 T, 79 V, 2 X	R	1	0.926254	0.963127	0
41	16.0415	0.00672661	5	6 G	2 A, 1933 G, 1609 K, 3273 R, 300 S, 2 X	G	1	0.728473	0.864237	0
43	2.06417	0.723957	4	0.25	5292 A, 2 G, 1822 S, 1 T, 2 X	A	1	0.256637	0.628319	0
44	13.8885	0.0532008	7	6 K	2050 A, 2 H, 2142 K, 1 P, 90 R, 1833 S, 999 T, 2 X	K	1	0.699115	0.849558	0
46	0.55876	0.967534	4	6 I	1 F, 6507 I, 1 M, 607 V, 3 X	I	1	0.0859671	0.542984	0
47	6.36063	0.606905	8	6 Q	987 A, 1822 G, 306 H, 313 K, 228 L, 3448 Q, 1 R, 11 V, 3 X	Q	1	0.515662	0.757831	0
53	0.00188166	0.999978	3	6 G	3 D, 7112 G, 1 R, 3 X	G	1	0.000983284	0.500492	0
54	2.14843	0.95117	7	6 V	1 A, 1 F, 1797 I, 79 K, 3 T, 5234 V, 3 X, 1 Y	V	1	0.264784	0.632392	0
55	0.00169937	0.999151	2	6 C	7114 C, 1 S, 4 X	C	1	0.000702346	0.500351	0
56	1.52716e-27	1	1	6 G	7117 G, 2 X	G	1	0.000280938	0.50014	0
57	2.80919	0.590248	4	6 I	4844 I, 1965 L, 1 S, 307 V, 2 X	I	1	0.319567	0.659784	0
58	0.267867	0.999638	6	6 R	1 F, 1 G, 1 H, 79 N, 6806 R, 229 S, 2 X	R	1	0.0439668	0.521983	0
59	0.000337472	0.999998	3	6 S	1 A, 1 L, 7115 S, 2 X	S	1	0.000561877	0.500281	0
60	4.58336	0.598246	6	6 V	1799 A, 7 I, 1 M, 1 S, 1279 T, 4030 V, 2 X	V	1	0.433909	0.716955	0
62	0.0663889	0.999461	4	6 R	1 C, 1 K, 7035 R, 79 S, 3 X	R	1	0.0117994	0.5059	0
63	1.24711	0.870283	4	6 L	1 F, 5889 L, 1225 M, 1 V, 3 X	L	1	0.172777	0.586389	0
64	0.00496372	0.999907	3	6 E	6 D, 7108 E, 1 G, 4 X	E	1	0.00154516	0.500773	0
65	12.4445	0.00600586	3	6 H	2312 H, 4802 N, 1 T, 4 X	H	1	0.675235	0.837618	0
67	0.977694	0.613333	2	6 M	997 L, 6118 M, 4 X	M	1	0.14061	0.570305	0
68	8.40943e-28	1	1	6 W	7116 W, 3 X	W	1	0.000421408	0.500211	0
69	13.1697	0.0404191	6	6 E	8 D, 2223 E, 2 G, 4562 K, 321 R, 1 S, 2 X	E	1	0.687737	0.843869	0
70	14.9426	0.0367425	7	0.25	2034 A, 2 H, 34 N, 4571 Q, 1 R, 473 S, 2 V, 2 X	A	1	0.714286	0.857143	0
71	3.14318	0.534157	4	6 I	4667 I, 1 M, 79 R, 2370 V, 2 X	I	1	0.34443	0.672215	0
72	33.4781	0.000110226	9	0.25	1076 A, 231 E, 1891 K, 1 L, 41 Q, 300 R, 1820 S, 1754 T, 2 V, 3 X	A	1	0.848855	0.924428	0
73	22.7217	0.00685248	9	0.75	2273 D, 230 G, 7 K, 3 L, 3044 N, 1481 P, 3 Q, 34 R, 42 S, 2 X	P	1	0.791965	0.895983	0
74	0.000308653	0.999846	2	6 E	7116 E, 1 Q, 2 X	E	1	0.000421408	0.500211	0
75	0.0666597	0.999457	4	6 L	3 F, 79 I, 7034 L, 1 R, 2 X	L	1	0.0119399	0.50597	0
76	0.00120607	0.999397	2	6 N	2 K, 7114 N, 3 X	N	1	0.000702346	0.500351	0
77	113.738	3.35834e-22	6	0.25	351 A, 3320 H, 2 R, 1892 T, 300 V, 2 X, 1252 Y	A	1	0.950695	0.975348	0
78	3.08541	0.798053	6	6 I	1 A, 4695 I, 2191 L, 1 M, 2 P, 227 V, 2 X	I	1	0.340497	0.670249	0
80	113.656	9.75237e-20	10	6 E	277 A, 351 E, 1 F, 2184 K, 1822 L, 9 R, 1101 S, 146 T, 1224 W, 2 X, 2 Y	E	1	0.950695	0.975348	0
82	0.198049	0.999135	5	6 N	1 D, 228 G, 1 I, 6884 N, 3 S, 2 X	N	1	0.0330103	0.516505	0
83	11.9289	0.0635737	6	6 G	301 A, 1798 D, 1645 E, 2377 G, 994 N, 2 S, 2 X	G	1	0.666105	0.833052	0
84	4.61288	0.594331	6	6 V	7 A, 228 H, 1059 I, 4 L, 1801 M, 4018 V, 2 X	V	1	0.435595	0.717797	0
85	10.7814	0.0291344	4	6 D	2541 D, 4342 K, 232 Q, 2 R, 2 X	D	1	0.643068	0.821534	0
86	1.98447	0.85129	5	6 L	1687 F, 79 I, 5343 L, 7 M, 1 V, 2 X	L	1	0.249473	0.624737	0
87	12.3359	0.0304639	5	6 S	1 A, 1 P, 1 R, 2325 S, 4788 T, 3 X	S	1	0.673409	0.836705	0
88	1.76094	0.623472	3	6 V	1616 I, 1 M, 5500 V, 2 X	V	1	0.22742	0.61371	0
89	1.63779	0.650852	3	6 V	5 I, 1524 M, 5588 V, 2 X	V	1	0.215058	0.607529	0
90	1.95946	0.580863	3	6 V	226 A, 1529 T, 5362 V, 2 X	V	1	0.246804	0.623402	0
93	16.5002	0.0571435	9	6 Q	539 A, 41 D, 1 H, 2312 I, 362 P, 1892 Q, 17 S, 180 T, 1774 V, 1 X	Q	1	0.734232	0.867116	0
95	0.307338	0.997503	5	6 G	6765 G, 41 K, 310 N, 1 S, 1 W, 1 X	G	1	0.0497261	0.524863	0

## Sheet: JEV
Site	Chi-square value	p-value	Degree of freedom	Group1 Residues	Group2 Residues	Diagnostic Residue	Sensitivity	Specificity	Average	if average >=0.98
9	6987.97	0	12	4 A, 296 T	70 -, 7 A, 2 E, 156 G, 1 I, 4260 K, 1 L, 43 N, 41 Q, 18 R, 2221 S, 3 T, 2 X	T	0.986667	0.99956	0.993114	1
13	7075.58	0	6	300 M	70 -, 6518 L, 2 M, 1 P, 1 S, 231 T, 2 X	M	1	0.999707	0.999853	1
29	6944.32	0	8	5 I, 295 V	55 -, 10 I, 41 K, 79 L, 1878 M, 236 R, 4520 T, 4 V, 2 X	V	0.983333	0.999414	0.991374	1
35	7100.11	0	7	300 L	41 F, 267 H, 1 L, 1 P, 4570 Q, 1 R, 3 X, 1941 Y	L	1	0.999853	0.999927	1
41	7087.77	0	5	1 A, 299 S	1 A, 1939 G, 1609 K, 3273 R, 1 S, 2 X	S	0.996667	0.999853	0.99826	1
47	6978.95	0	8	300 H	987 A, 1822 G, 6 H, 313 K, 228 L, 3454 Q, 1 R, 11 V, 3 X	H	1	0.999121	0.99956	1
57	6762.84	0	4	4 I, 296 V	4846 I, 1965 L, 1 S, 11 V, 2 X	V	0.986667	0.998388	0.992527	1
72	7124.77	0	9	300 R	1082 A, 231 E, 1891 K, 1 L, 41 Q, 1820 S, 1754 T, 2 V, 3 X	R	1	1	1	1
77	7124.84	0	6	300 V	357 A, 3320 H, 2 R, 1892 T, 2 X, 1252 Y	V	1	1	1	1
83	7100.13	0	6	300 A	1 A, 1798 D, 1645 E, 2383 G, 994 N, 2 S, 2 X	A	1	0.999853	0.999927	1
91	7124.84	0	6	3 D, 297 N	1892 E, 4806 G, 6 K, 1 L, 120 Q	N	0.99	1	0.995	1
93	5850.87	0	9	300 P	539 A, 41 D, 1 H, 2312 I, 62 P, 1898 Q, 17 S, 180 T, 1774 V, 1 X	P	1	0.990916	0.995458	1
94	4162.14	0	14	1 A, 1 S, 298 V	974 A, 5 D, 1810 E, 2 G, 963 I, 1956 K, 2 L, 635 N, 41 P, 111 R, 85 S, 43 T, 194 V, 1 X, 3 Y	V	0.993333	0.971575	0.982454	1
96	7124.7	0	12	300 R	6 -, 2 F, 1 H, 3400 I, 1 K, 6 L, 1885 M, 232 P, 4 T, 1249 V, 1 X, 38 Y	R	1	1	1	1
98	6955.11	0	12	300 R	6 -, 1601 A, 993 E, 65 G, 23 H, 1930 K, 1583 Q, 7 R, 37 S, 310 T, 38 V, 231 W, 1 X	R	1	0.998974	0.999487	1
105	5552.8	0	12	2 F, 297 S, 1 T	6 -, 121 A, 5 G, 2 I, 70 K, 233 P, 16 Q, 3299 R, 79 S, 2990 T, 2 W, 2 X	S	0.99	0.988425	0.989212	1
106	7112.37	0	10	299 M, 1 T	6 -, 1890 A, 41 K, 2 L, 4570 P, 79 R, 1 S, 1 T, 234 V, 1 X	M	0.996667	1	0.998333	1
108	7100.24	0	10	299 Q, 1 R	6 -, 88 A, 41 E, 16 M, 4344 P, 87 R, 1 S, 1868 T, 372 V, 2 X	Q	0.996667	1	0.998333	1
111	6978.98	0	7	299 F, 1 V	7 -, 6 F, 1015 H, 4988 L, 1 R, 1 X, 807 Y	F	0.996667	0.999121	0.997894	1
113	5621.38	0	8	300 M	6 -, 1 F, 236 H, 1816 I, 76 M, 1 S, 1 V, 1 X, 4687 Y	M	1	0.988864	0.994432	1
153	5607.74	0	7	1 I, 298 M, 1 T	6 -, 466 F, 3456 L, 77 M, 2818 W, 2 X	M	0.993333	0.988718	0.991026	1
154	5550.75	0	5	1 E, 299 Q	6 -, 6462 E, 45 K, 231 L, 79 Q, 2 X	Q	0.996667	0.988425	0.992546	1
155	5574.44	0	6	300 I	6 -, 2 G, 79 I, 1 L, 1 M, 6734 V, 2 X	I	1	0.988425	0.994212	1
171	4967.56	0	7	295 I, 5 M	6 -, 81 A, 225 F, 116 I, 4334 L, 15 M, 2047 V, 1 X	I	0.983333	0.983004	0.983168	1
174	5076.59	0	12	300 E	6 -, 8 A, 243 D, 114 E, 232 G, 1157 K, 103 M, 375 R, 3636 S, 72 T, 877 V, 1 W, 1 X	E	1	0.983297	0.991648	1
177	7108.12	0	15	297 D, 1 G, 2 N	6 -, 312 A, 228 E, 1 H, 50 I, 1 K, 232 L, 32 M, 1 N, 2817 Q, 1 S, 1937 T, 1205 V, 2 X	D	0.99	1	0.995	1
181	5576.53	0	10	2 E, 298 G	6 -, 6 A, 79 G, 3040 H, 4 L, 245 P, 3439 S, 4 T, 1 X, 1 Y	G	0.993333	0.988425	0.990879	1
191	6902.2	0	10	291 H, 9 N	6 -, 58 D, 998 E, 294 K, 3386 N, 228 Q, 17 R, 1835 S, 1 T, 2 X	H	0.97	1	0.985	1
192	7028.55	0	7	3 M, 297 V	6 -, 231 E, 2124 K, 1816 L, 76 M, 2569 R, 1 V, 2 X	V	0.99	0.999853	0.994927	1
246	7124.7	0	12	1 D, 299 H	6 -, 1 A, 1 E, 120 I, 4761 K, 1 L, 1 M, 118 R, 2 T, 1812 V, 2 X	H	0.996667	1	0.998333	1
248	5349.24	0	7	292 I, 7 L, 1 V	6 -, 1234 F, 24 H, 83 I, 3474 L, 3 X, 2001 Y	I	0.973333	0.987839	0.980586	1
254	7100.13	0	6	300 K	6 -, 270 H, 1 K, 1892 N, 4573 Q, 79 S, 4 X	K	1	0.999853	0.999927	1
259	3904.9	0	12	300 E	6 -, 2 A, 229 E, 4 I, 1 K, 6 L, 17 N, 6307 P, 229 Q, 3 S, 16 T, 1 V, 4 X	E	1	0.966447	0.983223	1
272	7124.77	0	9	1 D, 1 K, 293 N, 5 S	6 -, 2 A, 233 E, 6503 G, 79 V, 2 X	N	0.976667	1	0.988333	1
273	7051.23	0	8	3 E, 297 G	6 -, 272 E, 4328 K, 2 N, 79 P, 2134 R, 2 S, 2 X	G	0.99	1	0.995	1
274	6187.01	0	5	299 I, 1 L	6 -, 42 I, 4882 L, 2 P, 1891 V, 2 X	I	0.996667	0.993846	0.995256	1
275	7055.91	0	6	3 T, 297 V	6 -, 4 D, 6771 E, 3 I, 38 T, 3 X	V	0.99	1	0.995	1
294	6931.49	0	14	1 E, 299 K	7 -, 2 A, 79 G, 2117 H, 9 I, 8 K, 1 M, 3321 N, 3 P, 3 R, 32 S, 1215 T, 3 X, 25 Y	K	0.996667	0.998828	0.997747	1
304	5497.76	0	7	300 D	60 -, 1984 A, 84 D, 1886 E, 1 G, 2 S, 2804 V, 4 X	D	1	0.987692	0.993846	1
318	6020.13	0	5	296 S, 4 T	61 -, 2 A, 1 I, 47 S, 6708 T, 6 X	S	0.986667	0.993114	0.98989	1
328	4848.99	0	7	295 N, 5 S	68 -, 1 A, 4856 D, 1 G, 123 N, 1769 S, 1 V, 6 X	N	0.983333	0.981978	0.982656	1
205	3.50748	0.173125	2	300 -	6746 -, 78 H, 1 N	-	NA	NA	0	0
1	3.32579	0.344069	3	300 D	71 -, 6750 D, 1 G, 3 X	D	1	0.010989	0.505495	0
2	659.096	4.55812e-137	8	300 T	70 -, 4 I, 2 L, 1148 M, 79 Q, 3294 S, 1995 T, 230 V, 3 X	T	1	0.707692	0.853846	0
3	3.2809	0.35031	3	300 G	70 -, 6751 G, 1 V, 3 X	G	1	0.0108425	0.505421	0
4	32.3197	1.64577e-06	4	298 C, 2 S	70 -, 6749 C, 1 S, 4 X, 1 Y	C	0.993333	0.0111355	0.502234	0
5	621.234	6.50558e-130	7	300 A	70 -, 2088 A, 1 G, 85 I, 1 L, 229 S, 4348 V, 3 X	A	1	0.694066	0.847033	0
6	126.669	6.46008e-25	6	300 I	70 -, 8 A, 1 G, 4773 I, 2 M, 1969 V, 2 X	I	1	0.300659	0.65033	0
7	590.952	1.82306e-125	5	300 D	70 -, 1 C, 2168 D, 2885 N, 1699 S, 2 X	D	1	0.682344	0.841172	0
8	739.327	1.67097e-150	12	295 I, 2 T, 3 V	70 -, 1 E, 308 F, 1881 I, 46 L, 6 M, 2 P, 1 R, 1 S, 1 T, 5 V, 4501 W, 2 X	I	0.983333	0.724396	0.853864	0
10	682.516	3.55376e-140	10	300 R	70 -, 1 A, 1 E, 3031 G, 1 I, 310 K, 1409 N, 1941 R, 57 S, 2 T, 2 X	R	1	0.715604	0.857802	0
11	406.953	3.11666e-81	10	287 K, 2 N, 11 R	70 -, 2 E, 2 G, 1 H, 1 I, 2765 K, 1892 Q, 2087 R, 2 T, 3 X	K	0.956667	0.594872	0.775769	0
12	59.2331	6.58923e-10	8	297 E, 1 K, 2 Q	70 -, 1 A, 1 D, 6748 E, 1 G, 1 K, 1 V, 2 X	E	0.99	0.0112821	0.500641	0
14	607.744	4.29237e-129	5	300 R	70 -, 1 E, 4628 K, 1 L, 2123 R, 2 X	R	1	0.688938	0.844469	0
15	3.19314	0.20259	2	300 C	69 -, 6753 C, 3 X	C	1	0.0105495	0.505275	0
16	3.14829	0.207184	2	300 G	68 -, 6754 G, 3 X	G	1	0.0104029	0.505201	0
17	21.6532	0.00139909	6	300 S	68 -, 79 D, 42 G, 39 N, 6364 S, 231 T, 2 X	S	1	0.0675458	0.533773	0
18	25.8791	1.01096e-05	3	1 A, 299 G	68 -, 6754 G, 3 X	G	0.996667	0.0104029	0.503535	0
19	139.616	3.41125e-29	4	300 I	66 -, 4628 I, 1 L, 2128 V, 2 X	I	1	0.321905	0.660952	0
20	3.05665	0.382974	3	300 F	66 -, 6756 F, 1 L, 2 X	F	1	0.0101099	0.505055	0
21	286.654	7.40191e-60	5	300 V	66 -, 5 F, 2 G, 3329 I, 3420 V, 3 X	V	1	0.498901	0.749451	0
22	703.391	1.33225e-146	8	300 H	58 -, 1 A, 79 F, 1895 H, 45 I, 4290 T, 180 V, 2 X, 275 Y	H	1	0.722344	0.861172	0
23	109.827	4.45761e-22	5	300 N	58 -, 1710 D, 1 K, 4975 N, 79 R, 2 X	N	1	0.271062	0.635531	0
24	561.874	3.89001e-118	6	300 D	58 -, 2250 D, 2805 E, 1708 N, 1 R, 1 S, 2 X	D	1	0.67033	0.835165	0
25	29.1143	5.7881e-05	6	1 L, 299 V	58 -, 1 A, 3 I, 79 S, 6682 V, 2 X	V	0.996667	0.0209524	0.50881	0
26	590.944	2.16997e-123	7	300 E	57 -, 80 D, 2168 E, 4514 H, 1 K, 2 R, 2 X, 1 Y	E	1	0.682344	0.841172	0
27	607.356	6.34354e-127	7	300 A	57 -, 2124 A, 79 D, 41 K, 1 S, 4519 T, 2 V, 2 X	A	1	0.688791	0.844396	0
28	2.74122	0.602021	4	300 W	56 -, 1 G, 3 R, 6763 W, 2 X	W	1	0.00908425	0.504542	0
30	607.356	6.34358e-127	7	300 D	54 -, 2124 D, 4518 E, 1 G, 70 N, 45 S, 11 T, 2 X	D	1	0.688791	0.844396	0
31	607.732	5.09106e-126	8	300 R	54 -, 34 D, 7 G, 80 K, 6 N, 1 P, 4518 Q, 2123 R, 2 X	R	1	0.688938	0.844469	0
32	2.51774	0.641462	4	300 Y	53 -, 1 H, 1 S, 2 X, 6768 Y	Y	1	0.00835165	0.504176	0
33	4.67242	0.58646	6	300 K	6720 K, 1 M, 1 N, 3 Q, 18 R, 79 S, 3 X	K	1	0.0153846	0.507692	0
34	588.042	2.03418e-128	2	300 Y	4647 F, 2 X, 2176 Y	Y	1	0.681172	0.840586	0
36	205.508	2.72238e-44	3	300 P	2819 A, 2 L, 4002 P, 2 X	P	1	0.413626	0.706813	0
37	243.14	1.99291e-52	3	300 E	3065 D, 3711 E, 47 L, 2 X	E	1	0.456264	0.728132	0
38	683.418	2.591e-143	7	300 T	1 C, 79 D, 2 F, 1 M, 1 P, 4800 S, 1939 T, 2 X	T	1	0.715897	0.857949	0
39	0.12796	0.938024	2	300 P	6822 P, 1 S, 2 X	P	1	0.00043956	0.50022	0
40	3668.37	0	9	7 K, 292 R, 1 S	229 A, 2815 K, 1 N, 8 P, 1893 Q, 239 R, 1518 S, 41 T, 79 V, 2 X	R	0.973333	0.964982	0.969158	0
42	0.434205	0.933089	3	300 L	6 F, 6815 L, 2 V, 2 X	L	1	0.0014652	0.500733	0
43	117.599	1.73969e-24	4	299 A, 1 G	4999 A, 1 G, 1822 S, 1 T, 2 X	A	0.996667	0.267546	0.632106	0
44	725.639	2.04223e-152	7	300 K	2050 A, 2 H, 1848 K, 1 P, 90 R, 1833 S, 999 T, 2 X	K	1	0.729231	0.864615	0
45	669.815	1.64859e-142	5	300 I	4798 A, 1970 I, 2 S, 1 T, 51 V, 3 X	I	1	0.711355	0.855678	0
46	3362.97	0	4	300 V	1 F, 6513 I, 1 M, 307 V, 3 X	V	1	0.955018	0.977509	0
48	92.0703	6.25041e-16	9	300 K	79 A, 39 E, 1000 G, 1 I, 5206 K, 6 M, 232 N, 229 Q, 30 R, 3 X	K	1	0.237216	0.618608	0
49	4.00067	0.261392	3	300 A	6735 A, 1 P, 86 S, 3 X	A	1	0.0131868	0.506593	0
50	304.597	4.32701e-61	8	296 H, 4 Y	1 C, 68 F, 3403 H, 6 K, 282 Q, 5 R, 3047 W, 4 X, 9 Y	H	0.986667	0.501392	0.744029	0
51	2162.33	0	11	196 K, 2 M, 102 Q	107 A, 8 D, 4628 E, 2038 K, 5 N, 27 Q, 1 R, 5 S, 1 T, 1 V, 4 X	K	0.653333	0.701392	0.677363	0
52	80.837	3.31648e-14	8	300 E	411 D, 5363 E, 1 I, 8 K, 1 L, 1029 N, 1 Q, 8 S, 3 X	E	1	0.214212	0.607106	0
53	0.302034	0.959645	3	300 G	3 D, 6818 G, 1 R, 3 X	G	1	0.00102564	0.500513	0
54	101.589	5.06722e-19	7	4 I, 296 V	1 A, 1 F, 1793 I, 79 K, 3 T, 4944 V, 3 X, 1 Y	V	0.986667	0.275604	0.631136	0
55	22.9238	1.05234e-05	2	299 C, 1 S	6821 C, 4 X	C	0.996667	0.000586081	0.498626	0
56	2.69245e-26	1	1	300 G	6823 G, 2 X	G	1	0.00029304	0.500147	0
58	14.3783	0.0256844	6	300 R	1 F, 1 G, 1 H, 79 N, 6512 R, 229 S, 2 X	R	1	0.0458608	0.52293	0
59	0.169984	0.982283	3	300 S	1 A, 1 L, 6821 S, 2 X	S	1	0.000586081	0.500293	0
60	239.686	6.55141e-49	6	300 V	1799 A, 7 I, 1 M, 1 S, 1279 T, 3736 V, 2 X	V	1	0.452601	0.7263	0
61	144.818	1.69119e-29	5	300 T	79 D, 6 G, 1 P, 2164 S, 4572 T, 3 X	T	1	0.33011	0.665055	0
62	3.72838	0.444011	4	300 R	1 C, 1 K, 6741 R, 79 S, 3 X	R	1	0.0123077	0.506154	0
63	65.3384	2.18367e-13	4	300 L	1 F, 5595 L, 1225 M, 1 V, 3 X	L	1	0.18022	0.59011	0
64	0.478297	0.923633	3	300 E	6 D, 6814 E, 1 G, 4 X	E	1	0.00161172	0.500806	0
65	649.468	1.90015e-140	3	300 H	2018 H, 4802 N, 1 T, 4 X	H	1	0.704322	0.852161	0
66	704.331	5.68722e-150	5	300 Q	85 E, 2045 I, 2563 L, 1893 Q, 236 V, 3 X	Q	1	0.722637	0.861319	0
67	51.1879	7.66812e-12	2	300 M	997 L, 5824 M, 4 X	M	1	0.146667	0.573333	0
68	2.62654e-29	1	1	300 W	6822 W, 3 X	W	1	0.00043956	0.50022	0
69	687.893	2.51448e-145	6	300 E	8 D, 1929 E, 2 G, 4562 K, 321 R, 1 S, 2 X	E	1	0.717363	0.858681	0
70	746.244	7.34862e-157	7	192 A, 108 S	1848 A, 2 H, 34 N, 4571 Q, 1 R, 365 S, 2 V, 2 X	A	0.64	0.729231	0.684615	0
71	628.342	1.13704e-134	4	300 V	4673 I, 1 M, 79 R, 2070 V, 2 X	V	1	0.696703	0.848352	0
73	668.502	4.07146e-138	9	300 D	1973 D, 230 G, 7 K, 3 L, 3044 N, 1487 P, 3 Q, 34 R, 42 S, 2 X	D	1	0.710916	0.855458	0
74	0.12796	0.938024	2	300 E	6822 E, 1 Q, 2 X	E	1	0.00043956	0.50022	0
75	26.4574	2.55866e-05	4	299 L, 1 R	3 F, 79 I, 6741 L, 2 X	L	0.996667	0.0123077	0.504487	0
76	0.215955	0.897648	2	300 N	2 K, 6820 N, 3 X	N	1	0.000732601	0.500366	0
78	710.886	2.72891e-150	6	299 L, 1 P	1 A, 4701 I, 1892 L, 1 M, 1 P, 227 V, 2 X	L	0.996667	0.722784	0.859725	0
79	2.17648	0.703338	4	1 F, 299 L	85 F, 6736 L, 1 P, 1 Q, 2 X	L	0.996667	0.0130403	0.504853	0
80	708.503	9.3845e-146	10	300 K	277 A, 357 E, 1 F, 1884 K, 1822 L, 9 R, 1101 S, 146 T, 1224 W, 2 X, 2 Y	K	1	0.723956	0.861978	0
81	2.20736	0.5305	3	300 E	47 D, 6775 E, 1 S, 2 X	E	1	0.00732601	0.503663	0
82	10.6719	0.0582868	5	300 N	1 D, 228 G, 1 I, 6590 N, 3 S, 2 X	N	1	0.0344322	0.517216	0
84	234.021	1.0615e-47	6	2 M, 298 V	7 A, 228 H, 1059 I, 4 L, 1799 M, 3726 V, 2 X	V	0.993333	0.454066	0.7237	0
85	562.912	1.64526e-120	4	300 D	2247 D, 4342 K, 232 Q, 2 R, 2 X	D	1	0.670769	0.835385	0
86	103.975	7.67154e-21	5	300 L	1687 F, 79 I, 5049 L, 7 M, 1 V, 2 X	L	1	0.26022	0.63011	0
87	664.439	2.39534e-141	5	1 R, 298 S, 1 X	1 A, 1 P, 2033 S, 4788 T, 2 X	S	0.993333	0.702125	0.847729	0
88	92.0839	7.81478e-20	3	300 V	1616 I, 1 M, 5206 V, 2 X	V	1	0.237216	0.618608	0
89	85.7084	1.82847e-18	3	300 V	5 I, 1524 M, 5294 V, 2 X	V	1	0.224322	0.612161	0
90	102.503	4.50118e-22	3	300 V	226 A, 1529 T, 5068 V, 2 X	V	1	0.257436	0.628718	0
92	724.187	4.43399e-151	8	299 K, 1 M	4602 D, 65 E, 10 G, 1890 K, 24 N, 232 S, 1 X, 1 Y	K	0.996667	0.723077	0.859872	0
95	16.3639	0.0058785	5	300 G	6471 G, 41 K, 310 N, 1 S, 1 W, 1 X	G	1	0.0518681	0.525934	0
97	651.954	1.43865e-137	6	300 Y	6 -, 1 F, 1 H, 3048 L, 1756 M, 1 X, 2012 Y	Y	1	0.705201	0.852601	0
99	742.683	2.56651e-150	13	3 P, 297 S	6 -, 1541 A, 1 E, 1 G, 4 H, 1 I, 226 K, 1 L, 29 P, 2814 Q, 353 R, 1788 S, 59 V, 1 X	S	0.99	0.738022	0.864011	0
100	728.038	5.39832e-154	6	297 A, 3 T	6 -, 1965 A, 2 E, 4850 G, 1 R, 1 X	A	0.99	0.712088	0.851044	0
101	591.678	1.50858e-123	7	300 P	6 -, 4 E, 4538 K, 1 N, 2166 P, 29 R, 80 T, 1 X	P	1	0.682637	0.841319	0
102	314.153	2.58828e-62	9	297 K, 3 L	6 -, 1 E, 2 G, 78 H, 3658 K, 246 Q, 2831 R, 2 S, 1 X	K	0.99	0.464029	0.727015	0
103	591.663	8.50255e-120	11	300 R	6 -, 230 A, 5 F, 4 I, 1789 M, 78 P, 2166 R, 1491 S, 1042 T, 8 V, 1 X, 5 Y	R	1	0.682637	0.841319	0
104	115.104	3.4129e-23	5	300 L	6 -, 83 F, 1818 I, 4910 L, 7 V, 1 X	L	1	0.280586	0.640293	0
107	706.644	2.65668e-147	8	300 T	6 -, 79 I, 1 K, 41 L, 463 P, 4342 Q, 3 S, 1888 T, 2 X	T	1	0.72337	0.861685	0
109	708.963	5.3153e-144	12	300 E	7 -, 3 A, 122 D, 1883 E, 7 G, 3 I, 10 K, 2807 M, 311 N, 149 S, 1521 T, 1 V, 1 X	E	1	0.724103	0.862051	0
110	715.577	3.16783e-149	8	300 K	7 -, 230 D, 4606 E, 85 G, 1869 K, 20 N, 3 Q, 3 R, 2 X	K	1	0.726154	0.863077	0
112	704.314	8.1722e-146	9	300 E	6 -, 32 D, 1893 E, 4439 K, 9 N, 231 P, 80 Q, 133 R, 1 S, 1 X	E	1	0.722637	0.861319	0
114	563.597	1.47959e-119	5	300 G	6 -, 2245 G, 1 H, 4571 S, 1 T, 1 X	G	1	0.671062	0.835531	0
115	0.432252	0.979752	4	300 W	7 -, 1 L, 1 V, 6815 W, 1 X	W	1	0.0014652	0.500733	0
116	1.18138	0.946651	5	300 K	7 -, 1 E, 6798 K, 2 N, 16 R, 1 X	K	1	0.00395604	0.501978	0
117	522.534	8.5726e-107	9	300 A	7 -, 2370 A, 10 I, 41 K, 2 M, 18 N, 2 R, 1798 S, 2576 T, 1 X	A	1	0.652747	0.826374	0
118	0.38818	0.983433	4	300 W	6 -, 1 F, 1 L, 6816 W, 1 X	W	1	0.00131868	0.500659	0
119	0.432241	0.979753	4	300 G	6 -, 1 E, 6815 G, 1 R, 2 X	G	1	0.0014652	0.500733	0
120	0.690979	0.998404	7	300 K	6 -, 1 I, 6809 K, 2 L, 1 Q, 3 R, 1 V, 2 X	K	1	0.00234432	0.501172	0
121	605.076	1.70455e-124	9	300 S	6 -, 4565 A, 2 G, 75 N, 1 P, 1 R, 2130 S, 42 T, 1 V, 2 X	S	1	0.687912	0.843956	0
122	741.645	7.16237e-153	10	297 I, 1 L, 2 M	6 -, 4 H, 1879 I, 4554 K, 120 L, 19 R, 1 T, 13 V, 3 X, 226 Y	I	0.99	0.724689	0.857344	0
123	742.847	3.97145e-156	7	300 L	6 -, 272 F, 3129 I, 1813 L, 1483 M, 1 T, 119 V, 2 X	L	1	0.734359	0.867179	0
124	597.15	7.18258e-122	10	299 F, 1 Y	6 -, 2204 F, 1 H, 1819 I, 1518 L, 24 M, 1 S, 1 T, 1249 V, 2 X	F	0.996667	0.67707	0.836868	0
125	703.842	8.09598e-144	11	300 A	6 -, 1894 A, 42 E, 3 F, 1820 G, 13 I, 10 P, 230 R, 1592 S, 1211 T, 1 W, 3 X	A	1	0.722491	0.861245	0
126	565.661	6.01598e-118	7	300 P	6 -, 3049 A, 1 I, 1 L, 2239 P, 3 S, 1523 T, 3 X	P	1	0.671941	0.835971	0
127	136.226	6.19752e-25	9	2 D, 297 E, 1 X	6 -, 230 A, 1822 D, 4638 E, 82 G, 2 I, 34 K, 1 N, 7 R, 3 X	E	0.99	0.32044	0.65522	0
128	554.349	4.06766e-110	13	299 L, 1 M	6 -, 272 A, 1 H, 507 I, 231 K, 2293 L, 1 M, 1 N, 94 P, 79 R, 1064 S, 1086 T, 1187 V, 3 X	L	0.996667	0.664029	0.830348	0
129	722.784	5.83614e-147	12	299 A, 1 S	6 -, 1893 A, 1 F, 41 G, 1330 H, 86 K, 1 N, 2834 Q, 224 R, 231 T, 2 X, 176 Y	A	0.996667	0.722637	0.859652	0
130	6.66423	0.154732	4	299 N, 1 X	6 -, 1 D, 1 H, 6815 N, 2 X	N	0.996667	0.0014652	0.499066	0
131	1054.91	2.92266e-218	12	300 S	6 -, 31 A, 2 F, 79 G, 285 H, 4 I, 2139 N, 1242 Q, 5 R, 1331 S, 1697 T, 3 X, 1 Y	S	1	0.804982	0.902491	0
132	68.5975	7.92633e-13	6	1 S, 299 T	6 -, 1 F, 1 N, 2 R, 1306 S, 5507 T, 2 X	T	0.996667	0.193114	0.59489	0
133	0.390144	0.942271	3	300 F	6 -, 6816 F, 1 L, 2 X	F	1	0.00131868	0.500659	0
134	592.416	1.00839e-124	6	300 V	6 -, 1 A, 1 F, 2898 I, 1753 L, 2164 V, 2 X	V	1	0.68293	0.841465	0
135	615.534	4.32262e-133	3	3 I, 297 V	6 -, 4758 I, 2058 V, 3 X	V	0.99	0.698462	0.844231	0
136	6.70604	0.243436	5	299 D, 1 X	6 -, 1 B, 6814 D, 1 G, 1 H, 2 X	D	0.996667	0.00161172	0.499139	0
137	0.390144	0.942271	3	300 G	6 -, 1 D, 6816 G, 2 X	G	1	0.00131868	0.500659	0
138	15.1454	0.0563793	8	300 P	6 -, 1 A, 231 D, 79 K, 4 L, 6496 P, 3 Q, 3 S, 2 X	P	1	0.0482051	0.524103	0
139	280.58	5.5608e-56	8	300 E	6 -, 787 D, 3458 E, 1 H, 2 K, 2239 N, 98 S, 232 T, 2 X	E	1	0.493333	0.746667	0
140	14.7152	0.0225911	6	300 T	6 -, 1 I, 231 L, 79 R, 1 S, 6505 T, 2 X	T	1	0.0468864	0.523443	0
141	592.198	6.53167e-120	11	1 E, 299 K	6 -, 1481 A, 77 E, 2150 K, 5 L, 12 N, 2812 P, 6 R, 230 S, 37 T, 7 V, 2 X	K	0.996667	0.684982	0.840824	0
142	0.610613	0.893998	3	300 E	6 -, 6811 E, 6 Q, 2 X	E	1	0.00205128	0.501026	0
143	0.476314	0.975766	4	300 C	6 -, 6814 C, 2 R, 1 W, 2 X	C	1	0.00161172	0.500806	0
144	1.31629	0.858606	4	300 P	6 -, 1 L, 6795 P, 21 S, 2 X	P	1	0.0043956	0.502198	0
145	760.098	6.95537e-156	11	299 D, 1 V	6 -, 1815 D, 79 F, 1 H, 231 L, 1814 N, 1 R, 949 S, 1926 T, 2 X, 1 Y	D	0.996667	0.734066	0.865366	0
146	3616.92	0	14	299 E, 1 V	6 -, 920 A, 1456 D, 265 E, 132 G, 1 H, 3 I, 220 K, 208 N, 1796 Q, 19 R, 97 S, 1508 T, 191 V, 3 X	E	0.996667	0.961172	0.978919	0
147	2640.09	0	9	186 H, 3 Q, 111 R	6 -, 1 A, 16 D, 232 H, 11 L, 3508 N, 1820 Q, 228 R, 1001 S, 2 X	H	0.62	0.966007	0.793004	0
148	0.348059	0.840272	2	300 R	6 -, 6817 R, 2 X	R	1	0.00117216	0.500586	0
149	3.95358	0.412324	4	300 A	6 -, 6736 A, 1 T, 80 V, 2 X	A	1	0.0130403	0.50652	0
150	0.390144	0.942271	3	300 W	6 -, 1 L, 6816 W, 2 X	W	1	0.00131868	0.500659	0
151	0.390144	0.942271	3	300 N	6 -, 1 D, 6816 N, 2 X	N	1	0.00131868	0.500659	0
152	216.332	6.29908e-44	6	300 S	6 -, 83 F, 1821 I, 1 N, 3914 S, 998 V, 2 X	S	1	0.42652	0.71326	0
156	0.648809	0.99553	6	300 E	6 -, 3 D, 6810 E, 2 G, 1 K, 1 Q, 2 X	E	1	0.0021978	0.501099	0
157	3.95358	0.412324	4	300 D	6 -, 6736 D, 80 E, 1 T, 2 X	D	1	0.0130403	0.50652	0
158	651.541	1.47042e-138	5	300 F	6 -, 2013 F, 233 H, 1 M, 1 X, 4571 Y	F	1	0.705055	0.852527	0
159	0.38818	0.983433	4	300 G	6 -, 6816 G, 1 R, 1 V, 1 X	G	1	0.00131868	0.500659	0
160	3.94958	0.683499	6	300 F	6 -, 6736 F, 1 L, 11 M, 68 T, 1 V, 2 X	F	1	0.0130403	0.50652	0
161	0.390144	0.942271	3	300 G	6 -, 6816 G, 1 R, 2 X	G	1	0.00131868	0.500659	0
162	816.064	6.33555e-172	7	300 I	6 -, 2 F, 1676 I, 1 K, 1893 L, 272 M, 2974 V, 1 X	I	1	0.754432	0.877216	0
163	705.251	5.08641e-148	7	300 T	6 -, 1 A, 4883 F, 2 M, 1891 T, 40 V, 1 X, 1 Y	T	1	0.72293	0.861465	0
164	645.725	3.43191e-134	8	300 S	6 -, 4 A, 41 F, 232 H, 1 K, 1 P, 2027 S, 4512 T, 1 X	S	1	0.703004	0.851502	0
165	23.1385	0.000118809	4	1 P, 299 T	6 -, 2 S, 6816 T, 1 X	T	0.996667	0.00131868	0.498993	0
166	652.786	1.0362e-136	7	300 R	6 -, 2 K, 4569 N, 1 Q, 2010 R, 234 S, 1 W, 2 X	R	1	0.705495	0.852747	0
167	3326.98	0	5	300 V	6 -, 4572 I, 44 L, 1889 M, 313 V, 1 X	V	1	0.954139	0.97707	0
168	120.682	1.1719e-23	6	300 W	6 -, 1903 F, 3 L, 1 R, 4843 W, 1 X, 68 Y	W	1	0.290403	0.645201	0
169	15.1053	0.00448782	4	300 L	6 -, 6497 L, 320 M, 1 P, 1 X	L	1	0.0480586	0.524029	0
170	17.7282	0.0132583	7	300 K	6 -, 79 D, 6443 K, 1 N, 2 Q, 251 R, 42 T, 1 X	K	1	0.0559707	0.527985	0
172	37.6606	4.41429e-07	5	300 R	6 -, 678 K, 6060 R, 8 T, 71 V, 2 X	R	1	0.112088	0.556044	0
173	115.758	5.84706e-22	7	300 E	6 -, 1833 D, 4902 E, 79 F, 2 G, 1 K, 1 V, 1 X	E	1	0.281758	0.640879	0
175	2355.56	0	12	9 D, 90 N, 3 R, 196 S, 2 T	6 -, 1 E, 5 F, 72 H, 1 L, 1935 N, 1523 Q, 1 R, 229 S, 1 X, 3051 Y	S	0.653333	0.966447	0.80989	0
176	123.477	2.59183e-22	9	300 T	6 -, 1523 D, 2 E, 1 I, 1 K, 4 P, 476 S, 4810 T, 1 W, 1 X	T	1	0.295238	0.647619	0
178	592.019	2.65553e-117	14	300 E	6 -, 20 A, 1 C, 79 D, 2165 E, 1474 F, 12 I, 777 L, 592 M, 5 Q, 186 S, 27 T, 1474 V, 2 X, 5 Y	E	1	0.682784	0.841392	0
179	0.390144	0.942271	3	300 C	6 -, 6816 C, 1 W, 2 X	C	1	0.00131868	0.500659	0
180	0.346095	0.951138	3	300 D	6 -, 1 A, 6817 D, 1 X	D	1	0.00117216	0.500586	0
182	3525.38	0	8	297 A, 2 P, 1 T	6 -, 284 A, 3412 K, 5 N, 3049 R, 68 S, 1 X	A	0.99	0.958388	0.974194	0
183	708.768	7.82445e-150	6	297 I, 3 N	6 -, 2011 I, 4569 L, 2 T, 236 V, 1 X	I	0.99	0.705348	0.847674	0
184	592.052	1.05454e-125	5	300 I	6 -, 2165 I, 80 L, 4572 M, 1 V, 1 X	I	1	0.682784	0.841392	0
185	563.6	1.16749e-120	4	300 G	6 -, 1 A, 2245 G, 4572 S, 1 X	G	1	0.671062	0.835531	0
186	591.685	1.26581e-125	5	300 T	6 -, 4648 A, 3 P, 1 S, 2166 T, 1 X	T	1	0.682637	0.841319	0
187	0.604697	0.996322	6	300 A	6 -, 6811 A, 1 G, 1 S, 1 T, 4 V, 1 X	A	1	0.00205128	0.501026	0
188	352.653	4.69877e-74	5	1 I, 299 V	6 -, 8 A, 3778 I, 2 S, 3030 V, 1 X	V	0.996667	0.556044	0.776355	0
189	4.08687	0.536978	5	300 K	6 -, 1 I, 6733 K, 80 N, 4 R, 1 X	K	1	0.0134799	0.50674	0
190	3119.75	0	7	300 G	6 -, 4564 D, 1 E, 350 G, 1900 N, 1 S, 2 X, 1 Y	G	1	0.948718	0.974359	0
193	32.8527	1.28037e-06	4	298 A, 2 T	6 -, 6737 A, 79 S, 1 T, 2 X	A	0.993333	0.0128938	0.503114	0
194	138.44	3.83879e-28	5	1 L, 299 V	6 -, 115 A, 1808 I, 4894 V, 2 X	V	0.996667	0.28293	0.639799	0
195	0.348059	0.840272	2	300 H	6 -, 6817 H, 2 X	H	1	0.00117216	0.500586	0
196	592.048	1.21023e-124	6	300 S	6 -, 4572 A, 1 D, 79 G, 2165 S, 1 V, 1 X	S	1	0.682784	0.841392	0
197	3.82041	0.281521	3	300 D	6 -, 6739 D, 79 S, 1 X	D	1	0.0126007	0.5063	0
198	613.45	2.92594e-129	6	298 L, 2 V	6 -, 2166 L, 4571 M, 79 P, 1 R, 1 V, 1 X	L	0.993333	0.682637	0.837985	0
199	686.1	6.13174e-145	6	300 S	6 -, 1 A, 1 C, 1 D, 4804 G, 1933 S, 79 T	S	1	0.716777	0.858388	0
200	3.77737	0.151271	2	300 Y	6 -, 79 F, 6740 Y	Y	1	0.0124542	0.506227	0
201	1.46769e-29	1	1	300 W	6 -, 6819 W	W	1	0.000879121	0.50044	0
202	4.27142	0.233608	3	300 I	6 -, 6729 I, 1 L, 89 M	I	1	0.0140659	0.507033	0
203	2.10858	0.715796	4	299 E, 1 G	6 -, 6738 E, 79 G, 1 K, 1 Q	E	0.996667	0.0127473	0.504707	0
204	23.053	3.93686e-05	3	299 S, 1 T	6 -, 6818 S, 1 X	S	0.996667	0.00102564	0.498846	0
206	808.215	2.40308e-164	13	4 H, 296 R	6 -, 1506 A, 2131 E, 85 G, 37 K, 1 M, 1 P, 997 Q, 1829 R, 228 S, 2 T, 1 V, 1 X	R	0.986667	0.732015	0.859341	0
207	4460.59	0	9	6 F, 106 L, 188 Y	6 -, 21 F, 2 I, 3316 K, 3394 L, 2 P, 3 R, 80 V, 1 X	Y	0.626667	1	0.813333	0
208	0.51647	0.997632	6	300 N	6 -, 1 C, 1 D, 2 K, 6813 N, 1 S, 1 X	N	1	0.00175824	0.500879	0
209	253.586	4.77844e-51	7	300 D	6 -, 3637 D, 1858 E, 1091 G, 3 H, 1 N, 228 Q, 1 X	D	1	0.467106	0.733553	0
210	53.2404	3.00195e-10	5	1 A, 2 S, 297 T	6 -, 2 A, 3 P, 1001 S, 5811 T, 2 X	T	0.99	0.148571	0.569286	0
211	23.0947	0.000121226	4	1 R, 299 W	6 -, 1 C, 6817 W, 1 X	W	0.996667	0.00117216	0.498919	0
212	28.3133	0.000192921	7	300 K	6 -, 2 E, 6234 K, 80 M, 269 Q, 232 R, 1 W, 1 X	K	1	0.0865934	0.543297	0
213	153.234	8.49246e-30	7	298 L, 2 R	6 -, 1097 I, 4984 L, 732 M, 1 T, 3 V, 2 X	L	0.993333	0.269744	0.631538	0
214	134.152	2.50943e-23	11	300 E	6 -, 1808 A, 4688 E, 2 G, 79 H, 221 K, 1 Q, 10 R, 1 S, 7 T, 1 V, 1 X	E	1	0.313114	0.656557	0
215	191.729	1.09116e-38	6	1 K, 299 R	6 -, 4 G, 2643 K, 1 N, 4091 R, 79 T, 1 X	R	0.996667	0.400586	0.698626	0
216	0.409593	0.981684	4	297 A, 3 L	6 -, 6738 A, 79 L, 1 P, 1 X	A	0.99	0.0127473	0.501374	0
217	686.092	7.06016e-143	8	300 V	6 -, 1 A, 79 E, 1 F, 230 H, 4570 S, 1933 V, 2 X, 3 Y	V	1	0.716777	0.858388	0
218	263.143	4.40427e-53	7	299 F, 1 L	6 -, 46 A, 3547 F, 1 I, 3149 L, 41 M, 33 T, 2 X	F	0.996667	0.480293	0.73848	0
219	722.849	7.12514e-153	6	2 E, 298 G	6 -, 1934 G, 4802 I, 80 L, 1 M, 2 X	G	0.993333	0.71663	0.854982	0
220	3.90851	0.418529	4	300 E	6 -, 1 A, 79 D, 6737 E, 2 X	E	1	0.0128938	0.506447	0
221	39.4601	5.81476e-07	6	11 I, 289 V	6 -, 1 D, 55 I, 230 M, 6452 V, 2 X, 79 Y	V	0.963333	0.054652	0.508993	0
222	0.476314	0.975766	4	300 K	6 -, 1 I, 6814 K, 2 R, 2 X	K	1	0.00161172	0.500806	0
223	329.676	1.96192e-66	8	300 S	6 -, 1 A, 79 E, 2 I, 290 N, 1 R, 3171 S, 3273 T, 2 X	S	1	0.535385	0.767692	0
224	0.390144	0.942271	3	300 C	6 -, 6816 C, 1 S, 2 X	C	1	0.00131868	0.500659	0
225	312.538	1.09001e-59	12	300 T	6 -, 1 A, 309 E, 1495 H, 1415 I, 1 K, 228 L, 5 N, 2 Q, 3266 T, 70 V, 3 X, 24 Y	T	1	0.521465	0.760733	0
226	0.348059	0.840272	2	300 W	6 -, 6817 W, 2 X	W	1	0.00117216	0.500586	0
227	0.520399	0.971485	4	300 P	6 -, 2 A, 2 L, 6813 P, 2 X	P	1	0.00175824	0.500879	0
228	679.446	1.90202e-141	8	299 E, 1 K	6 -, 1934 E, 4659 K, 78 L, 2 N, 1 P, 1 Q, 141 R, 3 X	E	0.996667	0.71663	0.856648	0
229	564.29	8.2804e-121	4	300 T	6 -, 4 P, 4569 S, 2243 T, 3 X	T	1	0.671355	0.835678	0
230	0.562541	0.989654	5	300 H	6 -, 6812 H, 1 L, 2 Q, 3 X, 1 Y	H	1	0.00190476	0.500952	0
231	46.1086	2.81671e-08	6	2 S, 298 T	6 -, 2 A, 1 H, 2 I, 6811 T, 3 X	T	0.993333	0.00205128	0.497692	0
232	4.40495	0.353967	4	300 L	6 -, 2 F, 88 I, 6726 L, 3 X	L	1	0.0145055	0.507253	0
233	3.95558	0.2663	3	300 W	85 -, 1 G, 6736 W, 3 X	W	1	0.0130403	0.50652	0
234	651.537	1.77016e-137	6	300 G	6 -, 1 A, 2013 G, 1 I, 4571 S, 229 T, 4 X	G	1	0.705055	0.852527	0
235	597.959	6.69937e-125	7	300 D	6 -, 2149 D, 17 E, 1 H, 1 M, 4569 N, 79 T, 3 X	D	1	0.685128	0.842564	0
236	391.803	1.61626e-81	6	17 D, 283 G	6 -, 1 A, 15 E, 6721 G, 79 S, 3 X	G	0.943333	0.0152381	0.479286	0
237	140.088	9.60242e-28	6	1 A, 299 V	6 -, 1 G, 1940 I, 1 T, 4874 V, 3 X	V	0.996667	0.285861	0.641264	0
238	3350.83	0	10	300 E	6 -, 1 D, 309 E, 3 I, 6448 L, 1 M, 1 P, 9 Q, 1 R, 44 V, 2 X	E	1	0.954725	0.977363	0
239	0.390144	0.942271	3	300 E	6 -, 1 D, 6816 E, 2 X	E	1	0.00131868	0.500659	0
240	0.432241	0.979753	4	300 S	6 -, 1 G, 1 N, 6815 S, 2 X	S	1	0.0014652	0.500733	0
241	279.956	1.60567e-57	6	1 D, 299 E	6 -, 3148 D, 3438 E, 1 K, 2 N, 228 Q, 2 X	E	0.996667	0.496264	0.746465	0
242	607.747	3.26183e-130	4	300 L	6 -, 1 I, 2123 L, 4693 M, 2 X	L	1	0.688938	0.844469	0
243	14.8959	0.0108167	5	296 I, 4 V	6 -, 79 F, 6392 I, 229 L, 117 V, 2 X	I	0.986667	0.0634432	0.525055	0
244	14.4271	0.0252123	6	299 I, 1 T	6 -, 1 F, 6733 I, 79 M, 1 T, 3 V, 2 X	I	0.996667	0.0134799	0.505073	0
245	0.390144	0.942271	3	300 P	6 -, 1 L, 6816 P, 2 X	P	1	0.00131868	0.500659	0
247	681.621	3.78242e-138	12	300 T	6 -, 42 A, 5 G, 2 H, 1783 I, 1 K, 3 L, 24 M, 1458 N, 1 R, 1555 S, 1943 T, 2 X	T	1	0.715311	0.857656	0
249	118.254	1.26076e-24	4	300 A	6 -, 4872 A, 1943 G, 1 S, 3 X	A	1	0.286154	0.643077	0
250	0.392116	0.821965	2	300 G	6 -, 6816 G, 3 X	G	1	0.00131868	0.500659	0
251	0.478286	0.923635	3	300 P	6 -, 2 L, 6814 P, 3 X	P	1	0.00161172	0.500806	0
252	3784.85	0	11	195 K, 105 R	6 -, 2 A, 198 F, 2789 I, 43 K, 229 L, 11 M, 1892 R, 3 S, 27 T, 1622 V, 3 X	K	0.65	0.9937	0.82185	0
253	0.392116	0.821965	2	300 S	6 -, 6816 S, 3 X	S	1	0.00131868	0.500659	0
255	0.61061	0.893999	3	300 H	6 -, 6811 H, 3 X, 5 Y	H	1	0.00205128	0.501026	0
256	0.476322	0.975765	4	300 N	6 -, 1 I, 1 K, 6814 N, 3 X	N	1	0.00161172	0.500806	0
257	719.574	3.93899e-148	10	1 Q, 299 R	6 -, 1 A, 667 H, 42 K, 1 L, 62 N, 1900 R, 228 T, 3 X, 3915 Y	R	0.996667	0.721612	0.859139	0
258	3.99866	0.406188	4	300 R	6 -, 79 I, 6735 R, 1 S, 4 X	R	1	0.0131868	0.506593	0
260	0.392116	0.821965	2	300 G	6 -, 6816 G, 3 X	G	1	0.00131868	0.500659	0
261	0.478286	0.923635	3	300 Y	6 -, 2 I, 3 X, 6814 Y	Y	1	0.00161172	0.500806	0
262	675.872	6.42267e-137	12	297 K, 1 M, 2 R	6 -, 228 A, 1811 F, 2442 H, 1972 K, 1 L, 1 P, 2 Q, 230 R, 4 S, 3 X, 125 Y	K	0.99	0.711062	0.850531	0
263	4.17512	0.652991	6	300 T	6 -, 1 I, 5 M, 1 R, 6731 T, 79 V, 2 X	T	1	0.0137729	0.506886	0
264	0.434213	0.933088	3	300 Q	6 -, 1 L, 6815 Q, 3 X	Q	1	0.0014652	0.500733	0
265	728.537	4.68299e-150	10	300 N	6 -, 74 A, 296 I, 1 L, 198 M, 1842 N, 1 P, 51 S, 4323 T, 30 V, 3 X	N	1	0.73011	0.865055	0
266	704.77	5.12072e-144	11	300 Q	6 -, 4383 A, 3 E, 2 I, 268 K, 11 M, 79 N, 1892 Q, 1 S, 12 T, 165 V, 3 X	Q	1	0.722784	0.861392	0
267	0.392116	0.821965	2	300 G	6 -, 6816 G, 3 X	G	1	0.00131868	0.500659	0
268	0.476322	0.975765	4	300 P	6 -, 6814 P, 1 S, 1 T, 3 X	P	1	0.00161172	0.500806	0
269	0.604686	0.996322	6	300 W	6 -, 2 C, 1 G, 1 R, 1 S, 6811 W, 3 X	W	1	0.00205128	0.501026	0
270	710.882	3.10688e-149	7	299 D, 1 N	6 -, 1892 D, 4802 H, 79 M, 1 N, 1 Q, 41 S, 3 X	D	0.996667	0.722784	0.859725	0
271	686.1	6.13186e-145	6	300 E	6 -, 1933 E, 1 G, 4572 L, 81 Q, 229 S, 3 X	E	1	0.716777	0.858388	0
276	410.172	1.81682e-85	6	299 L, 1 P	6 -, 2340 I, 2874 L, 1521 M, 81 V, 3 X	L	0.996667	0.578901	0.787784	0
277	20.9999	0.00183473	6	299 D, 1 G	6 -, 6502 D, 2 G, 62 K, 2 N, 248 R, 3 X	D	0.996667	0.047326	0.521996	0
278	10.2079	0.0370675	4	299 F, 1 L	6 -, 6735 F, 2 L, 79 R, 3 X	F	0.996667	0.0131868	0.504927	0
279	100.948	2.73211e-18	8	300 D	6 -, 5088 D, 343 E, 237 G, 1 H, 1144 N, 1 S, 2 T, 3 X	D	1	0.254505	0.627253	0
280	378.279	3.92598e-75	10	300 Y	6 -, 68 A, 459 E, 1382 F, 1 H, 1966 L, 3 P, 1 S, 9 V, 3 X, 2927 Y	Y	1	0.571136	0.785568	0
281	0.436189	0.80405	2	300 C	7 -, 6815 C, 3 X	C	1	0.0014652	0.500733	0
282	492.661	3.0311e-102	7	300 P	7 -, 288 D, 4045 E, 10 K, 2469 P, 2 Q, 1 S, 3 X	P	1	0.638242	0.819121	0
283	0.522394	0.913945	3	300 G	7 -, 1 E, 6813 G, 4 X	G	1	0.00175824	0.500879	0
284	0.566492	0.904059	3	300 T	7 -, 2 P, 6812 T, 4 X	T	1	0.00190476	0.500952	0
285	3824.56	0	9	296 K, 4 T	7 -, 2 A, 229 K, 1 M, 1 N, 3 P, 1 R, 78 S, 6499 T, 4 X	K	0.986667	0.966447	0.976557	0
286	0.566503	0.904056	3	300 V	7 -, 1 G, 6812 V, 5 X	V	1	0.00190476	0.500952	0
287	598.696	3.98893e-123	9	300 T	7 -, 12 A, 219 H, 260 I, 10 K, 1 P, 2147 T, 4154 V, 3 X, 12 Y	T	1	0.685421	0.842711	0
288	1062.54	9.97194e-229	4	300 I	7 -, 1322 I, 1818 L, 3675 V, 3 X	I	1	0.8063	0.90315	0
289	469.717	1.7418e-95	9	3 A, 297 T	7 -, 21 A, 1897 D, 232 E, 3 N, 224 Q, 5 R, 1903 S, 2530 T, 3 X	T	0.99	0.629304	0.809652	0
290	8.14732	0.419213	8	300 E	7 -, 2 A, 80 D, 6644 E, 77 G, 1 K, 8 S, 3 T, 3 X	E	1	0.0265201	0.51326	0
291	807.569	4.48984e-166	11	297 D, 3 G	7 -, 1 A, 1670 D, 14 E, 22 G, 1847 H, 1101 N, 2 Q, 4 R, 1922 S, 232 T, 3 X	D	0.99	0.755311	0.872656	0
292	0.434216	0.933087	3	300 C	7 -, 6815 C, 1 F, 2 X	C	1	0.0014652	0.500733	0
293	287.191	2.18646e-57	8	288 G, 12 S	7 -, 1 A, 300 D, 9 E, 6502 G, 3 N, 1 R, 2 X	G	0.96	0.047326	0.503663	0
295	0.606663	0.987696	5	300 R	7 -, 2 G, 1 K, 6811 R, 1 S, 3 X	R	1	0.00205128	0.501026	0
296	23.2261	0.000114114	4	1 A, 299 G	7 -, 6814 G, 2 R, 2 X	G	0.996667	0.00161172	0.499139	0
297	6.26716	0.281084	5	300 P	7 -, 51 A, 79 K, 6685 P, 1 S, 2 X	P	1	0.0205128	0.510256	0
298	157.787	2.93236e-32	5	298 S, 2 W	7 -, 1888 A, 1 C, 4927 S, 2 X	S	0.993333	0.278095	0.635714	0
299	6439.93	0	9	104 I, 2 L, 194 V	7 -, 79 A, 1 F, 34 I, 4840 L, 1 M, 1859 T, 1 W, 3 X	V	0.646667	1	0.823333	0
300	0.652772	0.957023	4	300 R	7 -, 2 G, 6810 R, 1 T, 5 X	R	1	0.0021978	0.501099	0
301	15.4437	0.00386418	4	300 T	19 -, 2 A, 310 S, 6490 T, 4 X	T	1	0.0490842	0.524542	0
302	1.2237	0.975698	6	300 T	19 -, 1 K, 1 L, 2 P, 1 S, 6797 T, 4 X	T	1	0.00410256	0.502051	0
303	1.09678	0.77785	3	300 T	19 -, 2 S, 6800 T, 4 X	T	1	0.003663	0.501832	0
305	134.692	2.401e-27	5	1 I, 299 S	60 -, 1 P, 4940 S, 1821 T, 3 X	S	0.996667	0.27619	0.636429	0
306	2.92224	0.403771	3	300 G	61 -, 6759 G, 1 R, 4 X	G	1	0.00967033	0.504835	0
307	13.5689	0.00355479	3	300 K	61 -, 6529 K, 230 R, 5 X	K	1	0.04337	0.521685	0
308	139.705	2.06697e-28	5	300 L	61 -, 1853 I, 4627 L, 21 T, 257 V, 6 X	L	1	0.322051	0.661026	0
309	16.5119	0.00240381	4	300 I	61 -, 6468 I, 1 T, 289 V, 6 X	I	1	0.0523077	0.526154	0
310	254.157	1.32192e-49	9	300 T	61 -, 2 A, 229 E, 2803 H, 2 I, 79 P, 8 S, 3633 T, 7 X, 1 Y	T	1	0.467692	0.733846	0
311	686.108	3.55035e-147	4	300 D	61 -, 1933 D, 4597 E, 228 Q, 6 X	D	1	0.716777	0.858388	0
312	3.05465	0.548721	4	300 W	61 -, 1 C, 1 R, 6756 W, 6 X	W	1	0.0101099	0.505055	0
313	25.7435	3.56459e-05	4	299 C, 1 V	61 -, 6757 C, 1 W, 6 X	C	0.996667	0.00996337	0.503315	0
314	2.96703	0.396737	3	300 C	61 -, 6758 C, 1 S, 5 X	C	1	0.00981685	0.504908	0
315	3.28087	0.350313	3	300 R	61 -, 7 K, 6751 R, 6 X	R	1	0.0108425	0.505421	0
316	58.9986	1.957e-11	5	2 N, 298 S	61 -, 229 E, 6527 S, 2 T, 6 X	S	0.993333	0.043663	0.518498	0
317	2.96901	0.226615	2	300 C	61 -, 6758 C, 6 X	C	1	0.00981685	0.504908	0
319	29.0528	7.62658e-06	4	300 L	61 -, 6220 L, 537 M, 1 P, 6 X	L	1	0.0886447	0.544322	0
320	2.96901	0.226615	2	300 P	61 -, 6758 P, 6 X	P	1	0.00981685	0.504908	0
321	2.87945	0.236993	2	300 P	61 -, 6760 P, 4 X	P	1	0.00952381	0.504762	0
322	29.2073	2.11138e-05	5	1 I, 299 L	61 -, 6680 L, 1 P, 79 V, 4 X	L	0.996667	0.0212454	0.508956	0
323	85.5252	2.56943e-16	6	3 G, 297 R	62 -, 2 K, 1 P, 6446 R, 310 S, 4 X	R	0.99	0.0555311	0.522766	0
324	505.387	3.24549e-109	3	300 F	62 -, 2426 F, 5 X, 4332 Y	F	1	0.644542	0.822271	0
325	375.283	3.67588e-72	13	300 R	63 -, 1 F, 79 H, 8 I, 577 K, 223 L, 974 M, 1885 Q, 2941 R, 2 S, 40 T, 5 V, 22 W, 5 X	R	1	0.569084	0.784542	0
326	686.991	4.39644e-144	7	300 T	64 -, 231 A, 1 E, 4591 G, 1 R, 1931 T, 1 V, 5 X	T	1	0.71707	0.858535	0
327	202.526	9.78495e-39	9	3 A, 1 D, 294 E, 1 G, 1 K	68 -, 1794 D, 4584 E, 12 G, 270 K, 10 N, 5 R, 77 S, 5 X	E	0.98	0.328352	0.654176	0
329	3.238	0.198096	2	300 G	68 -, 6752 G, 5 X	G	1	0.010696	0.505348	0
330	3.238	0.198096	2	300 C	68 -, 6752 C, 5 X	C	1	0.010696	0.505348	0
331	3.238	0.198096	2	300 W	68 -, 6752 W, 5 X	W	1	0.010696	0.505348	0
332	3.59738	0.165516	2	300 Y	76 -, 5 X, 6744 Y	Y	1	0.0118681	0.505934	0
333	29.9808	3.96403e-05	6	299 G, 1 R	77 -, 6663 G, 76 P, 3 S, 1 W, 5 X	G	0.996667	0.0237363	0.510201	0
334	3.73235	0.154714	2	300 M	77 -, 6741 M, 7 X	M	1	0.0123077	0.506154	0
335	3.7734	0.437541	4	300 E	77 -, 1 D, 6740 E, 1 K, 6 X	E	1	0.0124542	0.506227	0
336	14.1157	0.0148909	5	299 I, 1 V	77 -, 6740 I, 1 S, 1 T, 1 V, 5 X	I	0.996667	0.0124542	0.50456	0
337	3.77339	0.437543	4	300 R	77 -, 1 D, 6740 R, 2 S, 5 X	R	1	0.0124542	0.506227	0
338	3.68536	0.297505	3	300 P	77 -, 1 H, 6742 P, 5 X	P	1	0.0121612	0.506081	0
339	708.3	5.79123e-143	13	2 A, 4 L, 3 M, 291 V	77 -, 1 A, 1 E, 1 F, 970 I, 17 K, 1706 L, 13 M, 1812 Q, 283 R, 4 S, 72 T, 1864 V, 4 X	V	0.97	0.726886	0.848443	0
340	897.802	1.68236e-188	8	1 G, 6 K, 11 M, 282 R	77 -, 1 E, 3655 K, 345 N, 1877 R, 865 S, 5 X	R	0.94	0.724982	0.832491	0
341	705.704	3.74434e-145	10	300 H	77 -, 1 A, 11 D, 4757 E, 1 G, 1890 H, 1 K, 78 T, 4 V, 4 X, 1 Y	H	1	0.723077	0.861538	0
342	704.783	6.68402e-147	8	300 D	77 -, 1892 D, 41 E, 71 H, 4475 K, 231 P, 25 R, 8 S, 5 X	D	1	0.722784	0.861392	0
343	5.12785	0.400477	5	300 E	77 -, 28 D, 6710 E, 5 G, 1 R, 4 X	E	1	0.0168498	0.508425	0
344	6778.82	0	10	15 A, 3 S, 282 T	77 -, 41 A, 2 D, 4497 E, 1 G, 1887 K, 3 N, 6 R, 307 S, 4 X	T	0.94	1	0.97	0
345	704.787	6.40614e-148	7	300 T	78 -, 1 D, 79 H, 41 K, 4729 N, 1 S, 1892 T, 4 X	T	1	0.722784	0.861392	0
346	69.4274	2.99824e-14	4	300 L	78 -, 5532 L, 1210 M, 1 V, 4 X	L	1	0.189451	0.594725	0
347	3.9927	0.780618	7	300 V	79 -, 1 A, 1 E, 1 F, 2 I, 1 M, 6735 V, 5 X	V	1	0.0131868	0.506593	0
348	1573.87	0	8	3 K, 297 R	79 -, 1 D, 1 H, 2517 K, 1401 N, 1890 Q, 862 R, 68 S, 6 X	R	0.99	0.8737	0.93185	0
349	26.5469	2.4544e-05	4	299 S, 1 W	79 -, 1 A, 6739 S, 6 X	S	0.996667	0.0126007	0.504634	0
350	636.303	3.36389e-131	9	299 Q, 1 R	79 -, 1 I, 16 K, 2459 L, 1983 M, 2036 Q, 108 R, 58 V, 79 W, 6 X	Q	0.996667	0.701685	0.849176	0
351	4.08716	0.394338	4	2 A, 298 V	79 -, 31 A, 1 I, 6708 V, 6 X	V	0.993333	0.0171429	0.505238	0
352	6952.7	0	9	287 D, 10 H, 3 N	79 -, 27 A, 1 C, 4 D, 1 M, 1879 N, 2842 S, 1985 T, 7 X	D	0.956667	0.999414	0.97804	0
353	3.8224	0.147903	2	300 A	79 -, 6739 A, 7 X	A	1	0.0126007	0.5063	0

## Sheet: SLEV
Site	Chi-square value	p-value	Degree of freedom	Group1 Residues	Group2 Residues	Diagnostic Residue	Sensitivity	Specificity	Average	if average >=0.98
9	7122.76	0	12	41 Q	70 -, 11 A, 2 E, 156 G, 1 I, 4260 K, 1 L, 43 N, 18 R, 2221 S, 299 T, 2 X	Q	1	1	1	1
17	6953.2	0	6	41 G	68 -, 79 D, 1 G, 39 N, 6664 S, 231 T, 2 X	G	1	0.999859	0.999929	1
22	1026.99	2.22974e-216	8	41 Y	58 -, 1 A, 79 F, 2195 H, 45 I, 4290 T, 180 V, 2 X, 234 Y	Y	1	0.966968	0.983484	1
27	7123.62	0	7	41 K	57 -, 2424 A, 79 D, 1 S, 4519 T, 2 V, 2 X	K	1	1	1	1
29	7123.45	0	8	41 K	55 -, 15 I, 79 L, 1878 M, 236 R, 4520 T, 299 V, 2 X	K	1	1	1	1
30	6486.77	0	7	41 S	54 -, 2424 D, 4518 E, 1 G, 70 N, 4 S, 11 T, 2 X	S	1	0.999435	0.999718	1
35	7123.62	0	7	41 F	267 H, 301 L, 1 P, 4570 Q, 1 R, 3 X, 1941 Y	F	1	1	1	1
37	6209.6	0	3	41 L	3065 D, 4011 E, 6 L, 2 X	L	1	0.999153	0.999577	1
40	7123.27	0	9	41 T	229 A, 2822 K, 1 N, 8 P, 1893 Q, 531 R, 1519 S, 79 V, 2 X	T	1	1	1	1
45	5719.08	0	5	41 V	4798 A, 2270 I, 2 S, 1 T, 10 V, 3 X	V	1	0.998588	0.999294	1
72	7123.27	0	9	41 Q	1082 A, 231 E, 1891 K, 1 L, 300 R, 1820 S, 1754 T, 2 V, 3 X	Q	1	1	1	1
79	3374.9	0	4	41 F	45 F, 7035 L, 1 P, 1 Q, 2 X	F	1	0.993648	0.996824	1
81	6209.6	0	3	41 D	6 D, 7075 E, 1 S, 2 X	D	1	0.999153	0.999577	1
91	2406.89	0	6	41 Q	3 D, 1892 E, 4806 G, 6 K, 1 L, 297 N, 79 Q	Q	1	0.988848	0.994424	1
92	4478.1	0	8	41 E	4602 D, 24 E, 10 G, 2189 K, 1 M, 24 N, 232 S, 1 X, 1 Y	E	1	0.996612	0.998306	1
93	7123.27	0	9	41 D	539 A, 1 H, 2312 I, 362 P, 1898 Q, 17 S, 180 T, 1774 V, 1 X	D	1	1	1	1
94	7122.41	0	14	41 P	975 A, 5 D, 1810 E, 2 G, 963 I, 1956 K, 2 L, 635 N, 111 R, 86 S, 43 T, 492 V, 1 X, 3 Y	P	1	1	1	1
95	7123.96	0	5	41 K	6771 G, 310 N, 1 S, 1 W, 1 X	K	1	1	1	1
105	3952.76	0	12	40 K, 1 R	6 -, 121 A, 2 F, 5 G, 2 I, 30 K, 233 P, 16 Q, 3298 R, 376 S, 2991 T, 2 W, 2 X	K	0.97561	0.995765	0.985687	1
106	7123.1	0	10	41 K	6 -, 1890 A, 2 L, 299 M, 4570 P, 79 R, 1 S, 2 T, 234 V, 1 X	K	1	1	1	1
107	7123.45	0	8	41 L	6 -, 79 I, 1 K, 463 P, 4342 Q, 3 S, 2188 T, 2 X	L	1	1	1	1
108	7123.1	0	10	41 E	6 -, 88 A, 16 M, 4344 P, 299 Q, 88 R, 1 S, 1868 T, 372 V, 2 X	E	1	1	1	1
109	2366.4	0	12	41 D	7 -, 3 A, 81 D, 2183 E, 7 G, 3 I, 10 K, 2807 M, 311 N, 149 S, 1521 T, 1 V, 1 X	D	1	0.988566	0.994283	1
117	7123.27	0	9	41 K	7 -, 2670 A, 10 I, 2 M, 18 N, 2 R, 1798 S, 2576 T, 1 X	K	1	1	1	1
121	6952.7	0	9	41 T	6 -, 4565 A, 2 G, 75 N, 1 P, 1 R, 2430 S, 1 T, 1 V, 2 X	T	1	0.999859	0.999929	1
122	2386.42	0	10	41 L	6 -, 4 H, 2176 I, 4554 K, 80 L, 2 M, 19 R, 1 T, 13 V, 3 X, 226 Y	L	1	0.988707	0.994353	1
123	1038.8	4.98047e-220	7	41 F	6 -, 231 F, 3129 I, 2113 L, 1483 M, 1 T, 119 V, 2 X	F	1	0.967391	0.983696	1
125	6952.36	0	11	41 E	6 -, 2194 A, 1 E, 3 F, 1820 G, 13 I, 10 P, 230 R, 1592 S, 1211 T, 1 W, 3 X	E	1	0.999859	0.999929	1
129	7122.76	0	12	41 G	6 -, 2192 A, 1 F, 1330 H, 86 K, 1 N, 2834 Q, 224 R, 1 S, 231 T, 2 X, 176 Y	G	1	1	1	1
154	6487.08	0	5	41 K	6 -, 6463 E, 4 K, 231 L, 378 Q, 2 X	K	1	0.999435	0.999718	1
162	1038.8	4.98005e-220	7	41 M	6 -, 2 F, 1976 I, 1 K, 1893 L, 231 M, 2974 V, 1 X	M	1	0.967391	0.983696	1
163	7036.33	0	7	1 M, 40 V	6 -, 1 A, 4883 F, 1 M, 2191 T, 1 X, 1 Y	V	0.97561	1	0.987805	1
164	7123.45	0	8	41 F	6 -, 4 A, 232 H, 1 K, 1 P, 2327 S, 4512 T, 1 X	F	1	1	1	1
167	6635.45	0	5	41 L	6 -, 4572 I, 3 L, 1889 M, 613 V, 1 X	L	1	0.999577	0.999788	1
170	6953.03	0	7	41 T	6 -, 79 D, 6743 K, 1 N, 2 Q, 251 R, 1 T, 1 X	T	1	0.999859	0.999929	1
191	5023.28	0	10	41 D	6 -, 17 D, 998 E, 291 H, 294 K, 3395 N, 228 Q, 17 R, 1835 S, 1 T, 2 X	D	1	0.9976	0.9988	1
212	1050.84	1.24219e-222	7	41 Q	6 -, 2 E, 6534 K, 80 M, 228 Q, 232 R, 1 W, 1 X	Q	1	0.967815	0.983907	1
218	7123.62	0	7	41 M	6 -, 46 A, 3846 F, 1 I, 3150 L, 33 T, 2 X	M	1	1	1	1
252	1192.97	5.31426e-249	11	41 K	6 -, 2 A, 198 F, 2789 I, 197 K, 229 L, 11 M, 1997 R, 3 S, 27 T, 1622 V, 3 X	K	1	0.972191	0.986095	1
254	1046.82	6.6566e-223	6	41 H	6 -, 229 H, 301 K, 1892 N, 4573 Q, 79 S, 4 X	H	1	0.967674	0.983837	1
257	6952.53	0	10	41 K	6 -, 1 A, 667 H, 1 K, 1 L, 62 N, 1 Q, 2199 R, 228 T, 3 X, 3915 Y	K	1	0.999859	0.999929	1
266	1054.81	3.06037e-219	11	41 K	6 -, 4383 A, 3 E, 2 I, 227 K, 11 M, 79 N, 2192 Q, 1 S, 12 T, 165 V, 3 X	K	1	0.967956	0.983978	1
270	7123.62	0	7	41 S	6 -, 2191 D, 4802 H, 79 M, 2 N, 1 Q, 3 X	S	1	1	1	1
273	1026.99	2.22971e-216	8	41 E	6 -, 234 E, 297 G, 4328 K, 2 N, 79 P, 2134 R, 2 S, 2 X	E	1	0.966968	0.983484	1
297	5719.08	0	5	41 A	7 -, 10 A, 79 K, 6985 P, 1 S, 2 X	A	1	0.998588	0.999294	1
309	975.342	7.87396e-210	4	41 V	61 -, 6768 I, 1 T, 248 V, 6 X	V	1	0.964992	0.982496	1
327	1042.73	1.05102e-218	9	41 K	68 -, 3 A, 1795 D, 4878 E, 13 G, 230 K, 10 N, 5 R, 77 S, 5 X	K	1	0.967532	0.983766	1
344	5204.15	0	10	41 A	77 -, 15 A, 2 D, 4497 E, 1 G, 1887 K, 3 N, 6 R, 310 S, 282 T, 4 X	A	1	0.997883	0.998941	1
345	7123.62	0	7	41 K	78 -, 1 D, 79 H, 4729 N, 1 S, 2192 T, 4 X	K	1	1	1	1
350	2653.75	0	9	41 R	79 -, 1 I, 16 K, 2459 L, 1983 M, 2335 Q, 68 R, 58 V, 79 W, 6 X	R	1	0.990401	0.9952	1
124	2927.22	0	10	1 L, 20 M, 20 V	6 -, 2503 F, 1 H, 1819 I, 1517 L, 4 M, 1 S, 1 T, 1229 V, 2 X, 1 Y	NA	NA	NA	0	0
205	0.45852	0.795122	2	41 -	7005 -, 78 H, 1 N	-	NA	NA	0	0
1	0.432909	0.933363	3	41 D	71 -, 7009 D, 1 G, 3 X	D	1	0.0105872	0.505294	0
2	47.9361	1.01613e-07	8	41 S	70 -, 4 I, 2 L, 1148 M, 79 Q, 3253 S, 2295 T, 230 V, 3 X	S	1	0.540796	0.770398	0
3	0.426999	0.93461	3	41 G	70 -, 7010 G, 1 V, 3 X	G	1	0.0104461	0.505223	0
4	0.448683	0.978301	4	41 C	70 -, 7006 C, 3 S, 4 X, 1 Y	C	1	0.0110107	0.505505	0
5	81.7757	5.98046e-15	7	41 A	70 -, 2347 A, 1 G, 85 I, 1 L, 229 S, 4348 V, 3 X	A	1	0.66869	0.834345	0
6	16.6666	0.0105898	6	41 I	70 -, 8 A, 1 G, 5032 I, 2 M, 1969 V, 2 X	I	1	0.289667	0.644833	0
7	72.1629	3.63284e-14	5	40 D, 1 S	70 -, 1 C, 2428 D, 2885 N, 1698 S, 2 X	D	0.97561	0.657256	0.816433	0
8	6085.8	0	12	39 L, 2 P	70 -, 1 E, 308 F, 2176 I, 7 L, 6 M, 1 R, 1 S, 3 T, 8 V, 4501 W, 2 X	L	0.95122	0.999012	0.975116	0
10	89.8332	5.77971e-15	10	41 R	70 -, 1 A, 1 E, 3031 G, 1 I, 310 K, 1409 N, 2200 R, 57 S, 2 T, 2 X	R	1	0.689441	0.84472	0
11	98.7677	9.61312e-17	10	41 R	70 -, 2 E, 2 G, 1 H, 1 I, 3052 K, 2 N, 1892 Q, 2057 R, 2 T, 3 X	R	1	0.709627	0.854814	0
12	0.453158	0.999908	8	41 E	70 -, 1 A, 1 D, 7004 E, 1 G, 2 K, 2 Q, 1 V, 2 X	E	1	0.0112931	0.505647	0
13	3.82828	0.699902	6	41 L	70 -, 6477 L, 302 M, 1 P, 1 S, 231 T, 2 X	L	1	0.0856861	0.542843	0
14	22.2376	0.000471855	5	41 K	70 -, 1 E, 4587 K, 1 L, 2423 R, 2 X	K	1	0.352484	0.676242	0
15	0.417019	0.811793	2	41 C	69 -, 7012 C, 3 X	C	1	0.0101637	0.505082	0
16	0.411113	0.814194	2	41 G	68 -, 7013 G, 3 X	G	1	0.0100226	0.505011	0
18	0.415183	0.937088	3	41 G	68 -, 1 A, 7012 G, 3 X	G	1	0.0101637	0.505082	0
19	18.3753	0.00104212	4	41 I	66 -, 4887 I, 1 L, 2128 V, 2 X	I	1	0.310136	0.655068	0
20	0.397501	0.940758	3	41 F	66 -, 7015 F, 1 L, 2 X	F	1	0.00974026	0.50487	0
21	37.732	4.27107e-07	5	41 V	66 -, 5 F, 2 G, 3329 I, 3679 V, 3 X	V	1	0.480661	0.74033	0
23	14.4513	0.0129833	5	41 N	58 -, 1710 D, 1 K, 5234 N, 79 R, 2 X	N	1	0.261152	0.630576	0
24	73.9641	6.27081e-14	6	41 D	58 -, 2509 D, 2805 E, 1708 N, 1 R, 1 S, 2 X	D	1	0.645822	0.822911	0
25	0.839018	0.990986	6	41 V	58 -, 1 A, 3 I, 1 L, 79 S, 6940 V, 2 X	V	1	0.0203275	0.510164	0
26	77.7882	3.888e-14	7	41 E	57 -, 80 D, 2427 E, 4514 H, 1 K, 2 R, 2 X, 1 Y	E	1	0.657397	0.828698	0
28	0.354284	0.986046	4	41 W	56 -, 1 G, 3 R, 7022 W, 2 X	W	1	0.00875212	0.504376	0
31	7123.45	0	8	34 D, 7 G	54 -, 80 K, 6 N, 1 P, 4518 Q, 2423 R, 2 X	D	0.829268	1	0.914634	0
32	0.324975	0.988145	4	41 Y	53 -, 1 H, 1 S, 2 X, 7027 Y	Y	1	0.0080463	0.504023	0
33	0.605201	0.996313	6	41 K	6979 K, 1 M, 1 N, 3 Q, 18 R, 79 S, 3 X	K	1	0.0148221	0.507411	0
34	77.4224	1.54149e-17	2	41 Y	4647 F, 2 X, 2435 Y	Y	1	0.656268	0.828134	0
36	27.0531	5.73848e-06	3	41 P	2819 A, 2 L, 4261 P, 2 X	P	1	0.398504	0.699252	0
38	89.9628	1.25922e-16	7	41 T	1 C, 79 D, 2 F, 1 M, 1 P, 4800 S, 2198 T, 2 X	T	1	0.689723	0.844862	0
39	0.0136318	0.993207	2	41 P	7081 P, 1 S, 2 X	P	1	0.00042349	0.500212	0
41	110.272	3.58976e-22	5	41 G	2 A, 1898 G, 1609 K, 3273 R, 300 S, 2 X	G	1	0.732072	0.866036	0
42	0.0521594	0.996881	3	41 L	6 F, 7074 L, 2 V, 2 X	L	1	0.00141163	0.500706	0
43	14.2119	0.00664861	4	41 A	5257 A, 2 G, 1822 S, 1 T, 2 X	A	1	0.257905	0.628953	0
44	3261.67	0	7	2 H, 39 R	2050 A, 2148 K, 1 P, 51 R, 1833 S, 999 T, 2 X	R	0.95122	0.992801	0.97201	0
46	1.98197	0.739075	4	40 I, 1 V	1 F, 6473 I, 1 M, 606 V, 3 X	I	0.97561	0.0862507	0.53093	0
47	43.805	6.19326e-07	8	41 Q	987 A, 1822 G, 306 H, 313 K, 228 L, 3413 Q, 1 R, 11 V, 3 X	Q	1	0.51821	0.759105	0
48	6430.36	0	9	38 E, 3 G	79 A, 1 E, 997 G, 1 I, 5506 K, 6 M, 232 N, 229 Q, 30 R, 3 X	E	0.926829	0.999859	0.963344	0
49	0.521766	0.914084	3	41 A	6994 A, 1 P, 86 S, 3 X	A	1	0.0127047	0.506352	0
50	351.53	4.26861e-71	8	37 H, 3 R, 1 Y	1 C, 68 F, 3662 H, 6 K, 282 Q, 2 R, 3047 W, 4 X, 12 Y	H	0.902439	0.48306	0.69275	0
51	2948.94	0	11	36 A, 5 S	71 A, 8 D, 4628 E, 2234 K, 2 M, 5 N, 129 Q, 1 R, 1 T, 1 V, 4 X	A	0.878049	0.989977	0.934013	0
52	953.234	1.84925e-200	8	35 N, 6 S	411 D, 5663 E, 1 I, 8 K, 1 L, 994 N, 1 Q, 2 S, 3 X	N	0.853659	0.859684	0.856671	0
53	0.0348428	0.998288	3	41 G	3 D, 7077 G, 1 R, 3 X	G	1	0.000988142	0.500494	0
54	339.757	1.91851e-69	7	39 I, 1 T, 1 Y	1 A, 1 F, 1758 I, 79 K, 2 T, 5240 V, 3 X	I	0.95122	0.751835	0.851527	0
55	0.0251763	0.987491	2	41 C	7079 C, 1 S, 4 X	C	1	0.000705816	0.500353	0
56	4.2706e-27	1	1	41 G	7082 G, 2 X	G	1	0.000282326	0.500141	0
57	19.3341	0.0006756	4	41 I	4809 I, 1965 L, 1 S, 307 V, 2 X	I	1	0.321146	0.660573	0
58	1.88317	0.930123	6	41 R	1 F, 1 G, 1 H, 79 N, 6771 R, 229 S, 2 X	R	1	0.0441841	0.522092	0
59	0.017599	0.999382	3	41 S	1 A, 1 L, 7080 S, 2 X	S	1	0.000564653	0.500282	0
60	352.141	5.35689e-73	6	1 M, 40 T	1799 A, 7 I, 1 S, 1239 T, 4036 V, 2 X	T	0.97561	0.825099	0.900354	0
61	94.5182	7.54098e-19	5	41 S	79 D, 6 G, 1 P, 2123 S, 4872 T, 3 X	S	1	0.700311	0.850155	0
62	0.48434	0.975007	4	41 R	1 C, 1 K, 7000 R, 79 S, 3 X	R	1	0.0118577	0.505929	0
63	8.59601	0.0720298	4	41 L	1 F, 5854 L, 1225 M, 1 V, 3 X	L	1	0.173631	0.586815	0
64	0.0580074	0.996348	3	41 E	6 D, 7073 E, 1 G, 4 X	E	1	0.0015528	0.500776	0
65	85.5068	2.0201e-18	3	41 H	2277 H, 4802 N, 1 T, 4 X	H	1	0.678571	0.839286	0
66	73.3831	2.02254e-14	5	41 L	85 E, 2045 I, 2522 L, 2193 Q, 236 V, 3 X	L	1	0.643986	0.821993	0
67	6.73634	0.0344527	2	41 M	997 L, 6083 M, 4 X	M	1	0.141304	0.570652	0
68	3.24637e-28	1	1	41 W	7081 W, 3 X	W	1	0.00042349	0.500212	0
69	165.455	4.1375e-33	6	2 D, 39 E	6 D, 2190 E, 2 G, 4562 K, 321 R, 1 S, 2 X	E	0.95122	0.690853	0.821036	0
70	5918.46	0	7	34 N, 7 S	2040 A, 2 H, 4571 Q, 1 R, 466 S, 2 V, 2 X	N	0.829268	1	0.914634	0
71	15.9399	0.00310091	4	39 I, 2 V	4634 I, 1 M, 79 R, 2368 V, 2 X	I	0.95122	0.34585	0.648535	0
73	7123.27	0	9	7 K, 34 R	2273 D, 230 G, 3 L, 3044 N, 1487 P, 3 Q, 42 S, 2 X	R	0.829268	1	0.914634	0
74	0.0136318	0.993207	2	41 E	7081 E, 1 Q, 2 X	E	1	0.00042349	0.500212	0
75	0.49018	0.97445	4	41 L	3 F, 79 I, 6999 L, 1 R, 2 X	L	1	0.0119989	0.505999	0
76	0.0251037	0.987527	2	41 N	2 K, 7079 N, 3 X	N	1	0.000705816	0.500353	0
77	781.667	1.40751e-165	6	41 A	316 A, 3320 H, 2 R, 1892 T, 300 V, 2 X, 1252 Y	A	1	0.955392	0.977696	0
78	21.2494	0.0016546	6	41 I	1 A, 4660 I, 2191 L, 1 M, 2 P, 227 V, 2 X	I	1	0.34218	0.67109	0
80	781.584	1.87615e-161	10	41 E	277 A, 316 E, 1 F, 2184 K, 1822 L, 9 R, 1101 S, 146 T, 1224 W, 2 X, 2 Y	E	1	0.955392	0.977696	0
82	1.39686	0.924657	5	41 N	1 D, 228 G, 1 I, 6849 N, 3 S, 2 X	N	1	0.0331733	0.516587	0
83	137.346	3.63868e-27	6	41 E	301 A, 1798 D, 1604 E, 2383 G, 994 N, 2 S, 2 X	E	1	0.773574	0.886787	0
84	222.845	2.57335e-45	6	40 I, 1 V	7 A, 228 H, 1019 I, 4 L, 1801 M, 4023 V, 2 X	I	0.97561	0.856155	0.915882	0
85	74.1071	3.07781e-15	4	41 D	2506 D, 4342 K, 232 Q, 2 R, 2 X	D	1	0.646245	0.823123	0
86	13.6808	0.0177695	5	41 L	1687 F, 79 I, 5308 L, 7 M, 1 V, 2 X	L	1	0.250706	0.625353	0
87	84.7922	8.32209e-17	5	41 S	1 A, 1 P, 1 R, 2290 S, 4788 T, 3 X	S	1	0.676736	0.838368	0
88	7.47346	0.0582444	3	2 I, 39 V	1614 I, 1 M, 5467 V, 2 X	V	0.95122	0.228261	0.58974	0
89	11.2797	0.0103059	3	41 V	5 I, 1524 M, 5553 V, 2 X	V	1	0.216121	0.60806	0
90	13.4908	0.00368692	3	41 V	226 A, 1529 T, 5327 V, 2 X	V	1	0.248024	0.624012	0
96	7122.76	0	12	2 F, 1 H, 38 Y	6 -, 3400 I, 1 K, 6 L, 1885 M, 232 P, 300 R, 4 T, 1249 V, 1 X	Y	0.926829	1	0.963415	0
97	85.8239	2.22814e-16	6	41 Y	6 -, 1 F, 1 H, 3048 L, 1756 M, 1 X, 2271 Y	Y	1	0.679418	0.839709	0
98	94.6143	6.27439e-15	12	38 K, 3 R	6 -, 1601 A, 993 E, 65 G, 23 H, 1892 K, 1583 Q, 304 R, 37 S, 310 T, 38 V, 231 W, 1 X	K	0.926829	0.732919	0.829874	0
99	790.845	1.26126e-160	13	41 R	6 -, 1541 A, 1 E, 1 G, 4 H, 1 I, 226 K, 1 L, 32 P, 2814 Q, 312 R, 2085 S, 59 V, 1 X	R	1	0.955957	0.977979	0
100	88.6326	5.82597e-17	6	41 A	6 -, 2221 A, 2 E, 4850 G, 1 R, 3 T, 1 X	A	1	0.686477	0.843238	0
101	77.8846	3.71616e-14	7	41 P	6 -, 4 E, 4538 K, 1 N, 2425 P, 29 R, 80 T, 1 X	P	1	0.657679	0.82884	0
102	120.725	9.49319e-22	9	2 K, 13 Q, 26 R	6 -, 1 E, 2 G, 78 H, 3953 K, 3 L, 233 Q, 2805 R, 2 S, 1 X	R	0.634146	0.604037	0.619092	0
103	77.869	3.80535e-12	11	41 R	6 -, 230 A, 5 F, 4 I, 1789 M, 78 P, 2425 R, 1491 S, 1042 T, 8 V, 1 X, 5 Y	R	1	0.657679	0.82884	0
104	15.1461	0.00975614	5	41 L	6 -, 83 F, 1818 I, 5169 L, 7 V, 1 X	L	1	0.270327	0.635164	0
110	22.5329	0.00401861	8	41 E	7 -, 230 D, 4565 E, 85 G, 2169 K, 20 N, 3 Q, 3 R, 2 X	E	1	0.35559	0.677795	0
111	17.6512	0.0136467	7	41 L	7 -, 305 F, 1015 H, 4947 L, 1 R, 1 V, 1 X, 807 Y	L	1	0.301666	0.650833	0
112	6793.31	0	9	32 D, 1 E, 8 N	6 -, 2192 E, 4439 K, 1 N, 231 P, 80 Q, 133 R, 1 S, 1 X	D	0.780488	1	0.890244	0
113	21.4312	0.00608601	8	41 Y	6 -, 1 F, 236 H, 1816 I, 376 M, 1 S, 1 V, 1 X, 4646 Y	Y	1	0.344156	0.672078	0
114	74.1944	1.36998e-14	5	41 G	6 -, 2504 G, 1 H, 4571 S, 1 T, 1 X	G	1	0.646527	0.823264	0
115	0.0505027	0.999687	4	41 W	7 -, 1 L, 1 V, 7074 W, 1 X	W	1	0.00141163	0.500706	0
116	0.14732	0.99958	5	41 K	7 -, 1 E, 7057 K, 2 N, 16 R, 1 X	K	1	0.00381141	0.501906	0
118	0.0447041	0.999754	4	41 W	6 -, 1 F, 1 L, 7075 W, 1 X	W	1	0.00127047	0.500635	0
119	0.0504197	0.999688	4	41 G	6 -, 1 E, 7074 G, 1 R, 2 X	G	1	0.00141163	0.500706	0
120	0.0795844	0.999999	7	41 K	6 -, 1 I, 7068 K, 2 L, 1 Q, 3 R, 1 V, 2 X	K	1	0.00225861	0.501129	0
126	74.4595	1.84634e-13	7	41 P	6 -, 3049 A, 1 I, 1 L, 2498 P, 3 S, 1523 T, 3 X	P	1	0.647374	0.823687	0
127	6794.36	0	9	2 I, 32 K, 7 R	6 -, 230 A, 1824 D, 4935 E, 82 G, 2 K, 1 N, 4 X	K	0.780488	0.999718	0.890103	0
128	72.0713	3.32864e-10	13	41 L	6 -, 272 A, 1 H, 507 I, 231 K, 2551 L, 2 M, 1 N, 94 P, 79 R, 1064 S, 1086 T, 1187 V, 3 X	L	1	0.639893	0.819946	0
130	0.056195	0.999613	4	41 N	6 -, 1 D, 1 H, 7073 N, 3 X	N	1	0.0015528	0.500776	0
131	96.075	3.25771e-15	12	41 N	6 -, 31 A, 2 F, 79 G, 285 H, 4 I, 2098 N, 1242 Q, 5 R, 1631 S, 1697 T, 3 X, 1 Y	N	1	0.70384	0.85192	0
132	9.35567	0.154541	6	41 T	6 -, 1 F, 1 N, 2 R, 1307 S, 5765 T, 2 X	T	1	0.186194	0.593097	0
133	0.0464437	0.997375	3	41 F	6 -, 7075 F, 1 L, 2 X	F	1	0.00127047	0.500635	0
134	77.9852	9.30957e-15	6	41 V	6 -, 1 A, 1 F, 2898 I, 1753 L, 2423 V, 2 X	V	1	0.657962	0.828981	0
135	71.788	1.76734e-15	3	2 I, 39 V	6 -, 4759 I, 2316 V, 3 X	V	0.95122	0.673066	0.812143	0
136	0.060174	0.999954	5	41 D	6 -, 1 B, 7072 D, 1 G, 1 H, 3 X	D	1	0.00169396	0.500847	0
137	0.0464437	0.997375	3	41 G	6 -, 1 D, 7075 G, 2 X	G	1	0.00127047	0.500635	0
138	1.98045	0.981605	8	41 P	6 -, 1 A, 231 D, 79 K, 4 L, 6755 P, 3 Q, 3 S, 2 X	P	1	0.0464427	0.523221	0
139	36.925	1.18805e-05	8	41 E	6 -, 787 D, 3717 E, 1 H, 2 K, 2239 N, 98 S, 232 T, 2 X	E	1	0.475296	0.737648	0
140	1.92739	0.926254	6	41 T	6 -, 1 I, 231 L, 79 R, 1 S, 6764 T, 2 X	T	1	0.0451722	0.522586	0
141	183.848	1.64463e-33	11	39 K, 2 R	6 -, 1481 A, 78 E, 2410 K, 5 L, 12 N, 2812 P, 4 R, 230 S, 37 T, 7 V, 2 X	K	0.95122	0.659797	0.805508	0
142	0.0753291	0.994624	3	41 E	6 -, 7070 E, 6 Q, 2 X	E	1	0.00197628	0.500988	0
143	0.056137	0.999613	4	41 C	6 -, 7073 C, 2 R, 1 W, 2 X	C	1	0.0015528	0.500776	0
144	0.166652	0.996715	4	41 P	6 -, 1 L, 7054 P, 21 S, 2 X	P	1	0.0042349	0.502117	0
145	111.267	1.02266e-18	11	41 T	6 -, 2114 D, 79 F, 1 H, 231 L, 1814 N, 1 R, 949 S, 1885 T, 1 V, 2 X, 1 Y	T	1	0.733907	0.866954	0
146	234.377	4.83296e-42	14	38 A, 2 T, 1 V	6 -, 882 A, 1456 D, 564 E, 132 G, 1 H, 3 I, 220 K, 208 N, 1796 Q, 19 R, 97 S, 1506 T, 191 V, 3 X	A	0.926829	0.875494	0.901162	0
147	38.6327	1.34163e-05	9	40 N, 1 S	6 -, 1 A, 16 D, 418 H, 11 L, 3468 N, 1823 Q, 339 R, 1000 S, 2 X	N	0.97561	0.510446	0.743028	0
148	0.042469	0.978989	2	41 R	6 -, 7076 R, 2 X	R	1	0.00112931	0.500565	0
149	0.513876	0.972136	4	41 A	6 -, 6995 A, 1 T, 80 V, 2 X	A	1	0.0125635	0.506282	0
150	0.0464437	0.997375	3	41 W	6 -, 1 L, 7075 W, 2 X	W	1	0.00127047	0.500635	0
151	0.0464437	0.997375	3	41 N	6 -, 1 D, 7075 N, 2 X	N	1	0.00127047	0.500635	0
152	28.4713	7.65763e-05	6	41 S	6 -, 83 F, 1821 I, 1 N, 4173 S, 998 V, 2 X	S	1	0.410926	0.705463	0
153	589.168	5.2349e-123	7	41 F	6 -, 425 F, 1 I, 3456 L, 375 M, 1 T, 2818 W, 2 X	F	1	0.940006	0.970003	0
155	2.38265	0.881363	6	41 V	6 -, 2 G, 379 I, 1 L, 1 M, 6693 V, 2 X	V	1	0.0551948	0.527597	0
156	0.0755997	0.999991	6	41 E	6 -, 3 D, 7069 E, 2 G, 1 K, 1 Q, 2 X	E	1	0.00211745	0.501059	0
157	0.513876	0.972136	4	41 D	6 -, 6995 D, 80 E, 1 T, 2 X	D	1	0.0125635	0.506282	0
158	85.7728	5.18337e-17	5	41 F	6 -, 2272 F, 233 H, 1 M, 1 X, 4571 Y	F	1	0.679277	0.839639	0
159	0.0447041	0.999754	4	41 G	6 -, 7075 G, 1 R, 1 V, 1 X	G	1	0.00127047	0.500635	0
160	0.510042	0.997714	6	41 F	6 -, 6995 F, 1 L, 11 M, 68 T, 1 V, 2 X	F	1	0.0125635	0.506282	0
161	0.0464437	0.997375	3	41 G	6 -, 7075 G, 1 R, 2 X	G	1	0.00127047	0.500635	0
165	0.0504197	0.999688	4	41 T	6 -, 1 P, 2 S, 7074 T, 1 X	T	1	0.00141163	0.500706	0
166	254.555	2.97157e-51	7	1 Q, 40 R	6 -, 2 K, 4569 N, 2270 R, 234 S, 1 W, 2 X	R	0.97561	0.67956	0.827585	0
168	15.8785	0.0144212	6	41 W	6 -, 1903 F, 3 L, 1 R, 5102 W, 1 X, 68 Y	W	1	0.279785	0.639893	0
169	1.98221	0.739032	4	41 L	6 -, 6756 L, 320 M, 1 P, 1 X	L	1	0.0463015	0.523151	0
171	673.529	3.50705e-141	7	41 I	6 -, 81 A, 225 F, 370 I, 4334 L, 20 M, 2047 V, 1 X	I	1	0.94777	0.973885	0
172	4.94981	0.422036	5	41 R	6 -, 678 K, 6319 R, 8 T, 71 V, 2 X	R	1	0.10799	0.553995	0
173	15.2285	0.0331799	7	41 E	6 -, 1833 D, 5161 E, 79 F, 2 G, 1 K, 1 V, 1 X	E	1	0.271457	0.635728	0
174	634.827	3.84454e-128	12	40 E, 1 G	6 -, 8 A, 243 D, 374 E, 231 G, 1157 K, 103 M, 375 R, 3636 S, 72 T, 877 V, 1 W, 1 X	E	0.97561	0.947205	0.961407	0
175	103.806	9.96784e-17	12	41 N	6 -, 9 D, 1 E, 5 F, 72 H, 1 L, 1984 N, 1523 Q, 4 R, 425 S, 2 T, 1 X, 3051 Y	N	1	0.719932	0.859966	0
176	16.2406	0.0620234	9	41 T	6 -, 1523 D, 2 E, 1 I, 1 K, 4 P, 476 S, 5069 T, 1 W, 1 X	T	1	0.284444	0.642222	0
177	110.382	1.36162e-16	15	41 T	6 -, 312 A, 297 D, 228 E, 1 G, 1 H, 50 I, 1 K, 232 L, 32 M, 3 N, 2817 Q, 1 S, 1896 T, 1205 V, 2 X	T	1	0.732355	0.866177	0
178	77.9058	6.90684e-11	14	41 E	6 -, 20 A, 1 C, 79 D, 2424 E, 1474 F, 12 I, 777 L, 592 M, 5 Q, 186 S, 27 T, 1474 V, 2 X, 5 Y	E	1	0.65782	0.82891	0
179	0.0464437	0.997375	3	41 C	6 -, 7075 C, 1 W, 2 X	C	1	0.00127047	0.500635	0
180	0.0407295	0.99784	3	41 D	6 -, 1 A, 7076 D, 1 X	D	1	0.00112931	0.500565	0
181	44.1701	3.06792e-06	10	41 S	6 -, 6 A, 2 E, 377 G, 3040 H, 4 L, 245 P, 3398 S, 4 T, 1 X, 1 Y	S	1	0.520327	0.760164	0
182	464.375	3.07088e-95	8	41 A	6 -, 540 A, 3412 K, 5 N, 2 P, 3049 R, 68 S, 1 T, 1 X	A	1	0.923772	0.961886	0
183	86.0439	2.00604e-16	6	41 I	6 -, 2267 I, 4569 L, 3 N, 2 T, 236 V, 1 X	I	1	0.679983	0.839992	0
184	77.9406	2.26194e-15	5	41 I	6 -, 2424 I, 80 L, 4572 M, 1 V, 1 X	I	1	0.65782	0.82891	0
185	74.198	2.94464e-15	4	41 G	6 -, 1 A, 2504 G, 4572 S, 1 X	G	1	0.646527	0.823264	0
186	77.8923	2.31511e-15	5	41 T	6 -, 4648 A, 3 P, 1 S, 2425 T, 1 X	T	1	0.657679	0.82884	0
187	0.0699488	0.999993	6	41 A	6 -, 7070 A, 1 G, 1 S, 1 T, 4 V, 1 X	A	1	0.00197628	0.500988	0
188	36.4991	7.54649e-07	5	41 I	6 -, 8 A, 3738 I, 2 S, 3329 V, 1 X	I	1	0.472332	0.736166	0
189	0.529806	0.990991	5	41 K	6 -, 1 I, 6992 K, 80 N, 4 R, 1 X	K	1	0.012987	0.506494	0
190	410.713	1.20143e-84	7	41 G	6 -, 4564 D, 1 E, 609 G, 1900 N, 1 S, 2 X, 1 Y	G	1	0.914032	0.957016	0
192	62.5534	4.65741e-11	7	2 K, 39 R	6 -, 231 E, 2122 K, 1816 L, 79 M, 2530 R, 298 V, 2 X	R	0.95122	0.642857	0.797038	0
193	0.519695	0.971556	4	41 A	6 -, 6994 A, 79 S, 3 T, 2 X	A	1	0.0127047	0.506352	0
194	15.3307	0.00903886	5	41 V	6 -, 115 A, 1808 I, 1 L, 5152 V, 2 X	V	1	0.272727	0.636364	0
195	0.042469	0.978989	2	41 H	6 -, 7076 H, 2 X	H	1	0.00112931	0.500565	0
196	77.9369	9.52553e-15	6	41 S	6 -, 4572 A, 1 D, 79 G, 2424 S, 1 V, 1 X	S	1	0.65782	0.82891	0
197	0.498005	0.91933	3	41 D	6 -, 6998 D, 79 S, 1 X	D	1	0.01214	0.50607	0
198	77.9852	9.30969e-15	6	41 L	6 -, 2423 L, 4571 M, 79 P, 1 R, 3 V, 1 X	L	1	0.657962	0.828981	0
199	90.3193	2.6008e-17	6	41 S	6 -, 1 A, 1 C, 1 D, 4804 G, 2192 S, 79 T	S	1	0.69057	0.845285	0
200	0.493913	0.781175	2	41 Y	6 -, 79 F, 6999 Y	Y	1	0.0119989	0.505999	0
201	2.00612e-28	1	1	41 W	6 -, 7078 W	W	1	0.000846979	0.500423	0
202	0.557386	0.906115	3	41 I	6 -, 6988 I, 1 L, 89 M	I	1	0.0135517	0.506776	0
203	0.50803	0.972715	4	41 E	6 -, 6996 E, 80 G, 1 K, 1 Q	E	1	0.0124224	0.506211	0
204	0.0407295	0.99784	3	41 S	6 -, 7076 S, 1 T, 1 X	S	1	0.00112931	0.500565	0
206	6081	0	13	36 K, 5 R	6 -, 1506 A, 2131 E, 85 G, 4 H, 1 K, 1 M, 1 P, 997 Q, 2120 R, 228 S, 2 T, 1 V, 1 X	K	0.878049	0.999859	0.938954	0
207	101.399	8.20033e-18	9	40 K, 1 R	6 -, 27 F, 2 I, 3276 K, 3500 L, 2 P, 2 R, 80 V, 1 X, 188 Y	K	0.97561	0.537549	0.75658	0
208	0.058376	0.999996	6	41 N	6 -, 1 C, 1 D, 2 K, 7072 N, 1 S, 1 X	N	1	0.00169396	0.500847	0
209	62.7943	4.16744e-11	7	30 E, 11 G	6 -, 3937 D, 1828 E, 1080 G, 3 H, 1 N, 228 Q, 1 X	E	0.731707	0.741954	0.736831	0
210	6.85571	0.231595	5	41 T	6 -, 3 A, 3 P, 1003 S, 6067 T, 2 X	T	1	0.143563	0.571781	0
211	0.0447041	0.999754	4	41 W	6 -, 1 C, 1 R, 7075 W, 1 X	W	1	0.00127047	0.500635	0
213	14.3729	0.0449324	7	41 L	6 -, 1097 I, 5241 L, 732 M, 2 R, 1 T, 3 V, 2 X	L	1	0.260164	0.630082	0
214	17.6419	0.0902716	11	41 E	6 -, 1808 A, 4947 E, 2 G, 79 H, 221 K, 1 Q, 10 R, 1 S, 7 T, 1 V, 1 X	E	1	0.301666	0.650833	0
215	25.6765	0.000255752	6	41 R	6 -, 4 G, 2644 K, 1 N, 4349 R, 79 T, 1 X	R	1	0.386081	0.693041	0
216	0.519899	0.971535	4	41 A	6 -, 6994 A, 82 L, 1 P, 1 X	A	1	0.0127047	0.506352	0
217	90.311	4.02125e-16	8	41 V	6 -, 1 A, 79 E, 1 F, 230 H, 4570 S, 2192 V, 2 X, 3 Y	V	1	0.69057	0.845285	0
219	90.3781	2.5287e-17	6	41 G	6 -, 2 E, 2191 G, 4802 I, 80 L, 1 M, 2 X	G	1	0.690711	0.845356	0
220	0.507942	0.972723	4	41 E	6 -, 1 A, 79 D, 6996 E, 2 X	E	1	0.0124224	0.506211	0
221	2.33709	0.886236	6	41 V	6 -, 1 D, 66 I, 230 M, 6700 V, 2 X, 79 Y	V	1	0.0542067	0.527103	0
222	0.056137	0.999613	4	41 K	6 -, 1 I, 7073 K, 2 R, 2 X	K	1	0.0015528	0.500776	0
223	43.3887	7.42097e-07	8	41 S	6 -, 1 A, 79 E, 2 I, 290 N, 1 R, 3430 S, 3273 T, 2 X	S	1	0.51581	0.757905	0
224	0.0464437	0.997375	3	41 C	6 -, 7075 C, 1 S, 2 X	C	1	0.00127047	0.500635	0
225	41.1221	4.67525e-05	12	41 T	6 -, 1 A, 309 E, 1495 H, 1415 I, 1 K, 228 L, 5 N, 2 Q, 3525 T, 70 V, 3 X, 24 Y	T	1	0.5024	0.7512	0
226	0.042469	0.978989	2	41 W	6 -, 7076 W, 2 X	W	1	0.00112931	0.500565	0
227	0.0618559	0.999531	4	41 P	6 -, 2 A, 2 L, 7072 P, 2 X	P	1	0.00169396	0.500847	0
228	90.311	4.02125e-16	8	41 E	6 -, 2192 E, 4660 K, 78 L, 2 N, 1 P, 1 Q, 141 R, 3 X	E	1	0.69057	0.845285	0
229	74.2885	2.81765e-15	4	41 T	6 -, 4 P, 4569 S, 2502 T, 3 X	T	1	0.64681	0.823405	0
230	0.0658944	0.999942	5	41 H	6 -, 7071 H, 1 L, 2 Q, 3 X, 1 Y	H	1	0.00183512	0.500918	0
231	0.0813248	0.999989	6	41 T	6 -, 2 A, 1 H, 2 I, 2 S, 7068 T, 3 X	T	1	0.00225861	0.501129	0
232	0.57319	0.965996	4	41 L	6 -, 2 F, 88 I, 6985 L, 3 X	L	1	0.0139752	0.506988	0
233	0.51583	0.9154	3	41 W	85 -, 1 G, 6995 W, 3 X	W	1	0.0125635	0.506282	0
234	85.7688	2.28747e-16	6	41 G	6 -, 1 A, 2272 G, 1 I, 4571 S, 229 T, 4 X	G	1	0.679277	0.839639	0
235	78.7116	2.52169e-14	7	41 D	6 -, 2408 D, 17 E, 1 H, 1 M, 4569 N, 79 T, 3 X	D	1	0.660079	0.83004	0
236	0.700611	0.994478	6	41 G	6 -, 1 A, 17 D, 15 E, 6963 G, 79 S, 3 X	G	1	0.0170807	0.50854	0
237	15.5474	0.0164009	6	41 V	6 -, 1 A, 1 G, 1940 I, 1 T, 5132 V, 3 X	V	1	0.275551	0.637775	0
238	6101.25	0	10	1 D, 2 I, 38 V	6 -, 609 E, 1 I, 6448 L, 1 M, 1 P, 9 Q, 1 R, 6 V, 2 X	V	0.926829	0.999153	0.962991	0
239	0.0464437	0.997375	3	41 E	6 -, 1 D, 7075 E, 2 X	E	1	0.00127047	0.500635	0
240	0.0504197	0.999688	4	41 S	6 -, 1 G, 1 N, 7074 S, 2 X	S	1	0.00141163	0.500706	0
241	37.37	1.49129e-06	6	41 E	6 -, 3149 D, 3696 E, 1 K, 2 N, 228 Q, 2 X	E	1	0.478261	0.73913	0
242	21.3607	0.000268559	4	41 M	6 -, 1 I, 2423 L, 4652 M, 2 X	M	1	0.343309	0.671654	0
243	2.68435	0.748512	5	41 I	6 -, 79 F, 6647 I, 229 L, 121 V, 2 X	I	1	0.0616883	0.530844	0
244	0.533748	0.997403	6	41 I	6 -, 1 F, 6991 I, 79 M, 2 T, 3 V, 2 X	I	1	0.0131282	0.506564	0
245	0.0464437	0.997375	3	41 P	6 -, 1 L, 7075 P, 2 X	P	1	0.00127047	0.500635	0
246	120.858	4.16803e-20	12	41 V	6 -, 1 A, 1 D, 1 E, 299 H, 120 I, 4761 K, 1 L, 1 M, 118 R, 2 T, 1771 V, 2 X	V	1	0.75	0.875	0
247	89.708	5.62366e-14	12	41 T	6 -, 42 A, 5 G, 2 H, 1783 I, 1 K, 3 L, 24 M, 1458 N, 1 R, 1555 S, 2202 T, 2 X	T	1	0.689159	0.844579	0
248	43.1483	3.12271e-07	7	41 L	6 -, 1234 F, 24 H, 375 I, 3440 L, 1 V, 3 X, 2001 Y	L	1	0.514399	0.757199	0
249	109.965	7.40538e-23	4	41 G	6 -, 5172 A, 1902 G, 1 S, 3 X	G	1	0.731508	0.865754	0
250	0.0482413	0.976168	2	41 G	6 -, 7075 G, 3 X	G	1	0.00127047	0.500635	0
251	0.0579348	0.996355	3	41 P	6 -, 2 L, 7073 P, 3 X	P	1	0.0015528	0.500776	0
253	0.0482413	0.976168	2	41 S	6 -, 7075 S, 3 X	S	1	0.00127047	0.500635	0
255	0.0753058	0.994626	3	41 H	6 -, 7070 H, 3 X, 5 Y	H	1	0.00197628	0.500988	0
256	0.056195	0.999613	4	41 N	6 -, 1 I, 1 K, 7073 N, 3 X	N	1	0.0015528	0.500776	0
258	0.519768	0.971548	4	41 R	6 -, 79 I, 6994 R, 1 S, 4 X	R	1	0.0127047	0.506352	0
259	6842.55	0	12	2 A, 4 I, 1 K, 17 N, 1 S, 15 T, 1 V	6 -, 529 E, 6 L, 6307 P, 229 Q, 2 S, 1 T, 4 X	N	0.414634	1	0.707317	0
260	0.0482413	0.976168	2	41 G	6 -, 7075 G, 3 X	G	1	0.00127047	0.500635	0
261	0.0579348	0.996355	3	41 Y	6 -, 2 I, 3 X, 7073 Y	Y	1	0.0015528	0.500776	0
262	74.6667	4.24757e-11	12	38 H, 3 Y	6 -, 228 A, 1811 F, 2404 H, 2269 K, 1 L, 1 M, 1 P, 2 Q, 232 R, 4 S, 3 X, 122 Y	H	0.926829	0.660644	0.793736	0
263	0.539754	0.997321	6	41 T	6 -, 1 I, 5 M, 1 R, 6990 T, 79 V, 2 X	T	1	0.0132693	0.506635	0
264	0.0522175	0.996876	3	41 Q	6 -, 1 L, 7074 Q, 3 X	Q	1	0.00141163	0.500706	0
265	24.3132	0.00681109	10	1 M, 40 T	6 -, 74 A, 296 I, 1 L, 197 M, 2142 N, 1 P, 51 S, 4283 T, 30 V, 3 X	T	0.97561	0.395398	0.685504	0
267	0.0482413	0.976168	2	41 G	6 -, 7075 G, 3 X	G	1	0.00127047	0.500635	0
268	0.056195	0.999613	4	41 P	6 -, 7073 P, 1 S, 1 T, 3 X	P	1	0.0015528	0.500776	0
269	0.0698762	0.999993	6	41 W	6 -, 2 C, 1 G, 1 R, 1 S, 7070 W, 3 X	W	1	0.00197628	0.500988	0
271	90.319	2.60116e-17	6	41 E	6 -, 2192 E, 1 G, 4572 L, 81 Q, 229 S, 3 X	E	1	0.69057	0.845285	0
272	3.92611	0.916208	9	41 G	6 -, 2 A, 1 D, 233 E, 6462 G, 1 K, 293 N, 5 S, 79 V, 2 X	G	1	0.0878035	0.543902	0
274	738.669	2.13492e-157	5	39 I, 2 V	6 -, 302 I, 4883 L, 2 P, 1889 V, 2 X	I	0.95122	0.957369	0.954294	0
275	6637.91	0	6	3 I, 38 T	6 -, 4 D, 6771 E, 3 T, 297 V, 3 X	T	0.926829	0.999577	0.963203	0
276	51.3435	2.52684e-09	6	41 L	6 -, 2340 I, 3132 L, 1521 M, 1 P, 81 V, 3 X	L	1	0.557877	0.778938	0
277	1.95255	0.92401	6	41 D	6 -, 6760 D, 3 G, 62 K, 2 N, 248 R, 3 X	D	1	0.0457369	0.522868	0
278	0.525604	0.970961	4	41 F	6 -, 6993 F, 3 L, 79 R, 3 X	F	1	0.0128458	0.506423	0
279	13.2765	0.102683	8	41 D	6 -, 5347 D, 343 E, 237 G, 1 H, 1144 N, 1 S, 2 T, 3 X	D	1	0.2452	0.6226	0
280	41.6238	8.74697e-06	10	2 F, 39 Y	6 -, 68 A, 459 E, 1380 F, 1 H, 1966 L, 3 P, 1 S, 9 V, 3 X, 3188 Y	Y	0.95122	0.549972	0.750596	0
281	0.0540402	0.973342	2	41 C	7 -, 7074 C, 3 X	C	1	0.00141163	0.500706	0
282	64.8487	1.61288e-11	7	41 P	7 -, 288 D, 4045 E, 10 K, 2728 P, 2 Q, 1 S, 3 X	P	1	0.614907	0.807453	0
283	0.0638094	0.995794	3	41 G	7 -, 1 E, 7072 G, 4 X	G	1	0.00169396	0.500847	0
284	0.0695301	0.995224	3	41 T	7 -, 2 P, 7071 T, 4 X	T	1	0.00183512	0.500918	0
285	89.2091	2.34588e-15	9	1 A, 40 T	7 -, 1 A, 525 K, 1 M, 1 N, 3 P, 1 R, 78 S, 6463 T, 4 X	T	0.97561	0.0876623	0.531636	0
286	0.0696085	0.995216	3	41 V	7 -, 1 G, 7071 V, 5 X	V	1	0.00183512	0.500918	0
287	78.8017	2.79476e-13	9	41 T	7 -, 12 A, 219 H, 260 I, 10 K, 1 P, 2406 T, 4154 V, 3 X, 12 Y	T	1	0.660361	0.830181	0
288	38.7019	8.02752e-08	4	41 V	7 -, 1622 I, 1818 L, 3634 V, 3 X	V	1	0.487013	0.743506	0
289	62.6649	4.09695e-10	9	41 T	7 -, 24 A, 1897 D, 232 E, 3 N, 224 Q, 5 R, 1903 S, 2786 T, 3 X	T	1	0.606719	0.80336	0
290	1.05913	0.997846	8	41 E	7 -, 2 A, 80 D, 6903 E, 77 G, 1 K, 8 S, 3 T, 3 X	E	1	0.0255505	0.512775	0
291	270.35	1.50979e-51	11	38 H, 1 N, 2 R	7 -, 1 A, 1967 D, 14 E, 25 G, 1809 H, 1100 N, 2 Q, 2 R, 1922 S, 232 T, 3 X	H	0.926829	0.744636	0.835733	0
292	0.0522424	0.996874	3	41 C	7 -, 7074 C, 1 F, 2 X	C	1	0.00141163	0.500706	0
293	2.01875	0.980432	8	41 G	7 -, 1 A, 300 D, 9 E, 6749 G, 3 N, 1 R, 12 S, 2 X	G	1	0.0472897	0.523645	0
294	47.1927	1.78676e-05	14	41 N	7 -, 2 A, 1 E, 79 G, 2117 H, 9 I, 307 K, 1 M, 3280 N, 3 P, 3 R, 32 S, 1215 T, 3 X, 25 Y	N	1	0.536985	0.768492	0
295	0.0716993	0.999929	5	41 R	7 -, 2 G, 1 K, 7070 R, 1 S, 3 X	R	1	0.00197628	0.500988	0
296	0.0619388	0.99953	4	41 G	7 -, 1 A, 7072 G, 2 R, 2 X	G	1	0.00169396	0.500847	0
298	14.9843	0.0104295	5	41 S	7 -, 1888 A, 1 C, 5184 S, 2 W, 2 X	S	1	0.26821	0.634105	0
299	191.243	2.26131e-36	9	40 L, 1 M	7 -, 79 A, 1 F, 138 I, 4802 L, 1859 T, 194 V, 1 W, 3 X	L	0.97561	0.322134	0.648872	0
300	0.0793143	0.999234	4	41 R	7 -, 2 G, 7069 R, 1 T, 5 X	R	1	0.00211745	0.501059	0
301	2.02653	0.730879	4	41 T	19 -, 2 A, 310 S, 6749 T, 4 X	T	1	0.0472897	0.523645	0
302	0.151339	0.999932	6	41 T	19 -, 1 K, 1 L, 2 P, 1 S, 7056 T, 4 X	T	1	0.00395257	0.501976	0
303	0.139335	0.986731	3	41 T	19 -, 2 S, 7059 T, 4 X	T	1	0.00352908	0.501765	0
304	187.155	5.99462e-37	7	40 A, 1 S	60 -, 1944 A, 384 D, 1886 E, 1 G, 1 S, 2804 V, 4 X	A	0.97561	0.725579	0.850594	0
305	14.8341	0.0110952	5	41 S	60 -, 1 I, 1 P, 5198 S, 1821 T, 3 X	S	1	0.266234	0.633117	0
306	0.379762	0.944391	3	41 G	61 -, 7018 G, 1 R, 4 X	G	1	0.00931677	0.504658	0
307	1.78137	0.618998	3	41 K	61 -, 6788 K, 230 R, 5 X	K	1	0.0417843	0.520892	0
308	18.3848	0.00250088	5	41 L	61 -, 1853 I, 4886 L, 21 T, 257 V, 6 X	L	1	0.310277	0.655138	0
310	117.304	4.75607e-21	9	1 A, 40 T	61 -, 1 A, 229 E, 2803 H, 2 I, 79 P, 8 S, 3893 T, 7 X, 1 Y	T	0.97561	0.450452	0.713031	0
311	90.3271	1.12205e-18	4	41 D	61 -, 2192 D, 4597 E, 228 Q, 6 X	D	1	0.69057	0.845285	0
312	0.395608	0.982835	4	41 W	61 -, 1 C, 1 R, 7015 W, 6 X	W	1	0.00974026	0.50487	0
313	0.395608	0.982835	4	41 C	61 -, 7015 C, 1 V, 1 W, 6 X	C	1	0.00974026	0.50487	0
314	0.38565	0.943191	3	41 C	61 -, 7017 C, 1 S, 5 X	C	1	0.00945793	0.504729	0
315	219.342	2.78651e-47	3	3 K, 38 R	61 -, 4 K, 7013 R, 6 X	R	0.926829	0.0100226	0.468426	0
316	1.80266	0.875721	5	41 S	61 -, 229 E, 2 N, 6784 S, 2 T, 6 X	S	1	0.042349	0.521174	0
317	0.387479	0.823872	2	41 C	61 -, 7017 C, 6 X	C	1	0.00945793	0.504729	0
318	815.276	5.73329e-174	5	41 S	61 -, 2 A, 1 I, 302 S, 6712 T, 6 X	S	1	0.957369	0.978684	0
319	3.8184	0.43114	4	41 L	61 -, 6479 L, 537 M, 1 P, 6 X	L	1	0.0854037	0.542702	0
320	0.387479	0.823872	2	41 P	61 -, 7017 P, 6 X	P	1	0.00945793	0.504729	0
321	0.375701	0.828739	2	41 P	61 -, 7019 P, 4 X	P	1	0.00917561	0.504588	0
322	0.852996	0.973531	5	41 L	61 -, 1 I, 6938 L, 1 P, 79 V, 4 X	L	1	0.0206098	0.510305	0
323	2.32424	0.887597	6	41 R	62 -, 3 G, 2 K, 1 P, 6702 R, 310 S, 4 X	R	1	0.0539243	0.526962	0
324	26.58	7.2103e-06	3	41 Y	62 -, 2726 F, 5 X, 4291 Y	Y	1	0.394269	0.697134	0
325	6742.64	0	13	39 T, 2 V	63 -, 1 F, 79 H, 8 I, 577 K, 223 L, 974 M, 1885 Q, 3241 R, 2 S, 1 T, 3 V, 22 W, 5 X	T	0.95122	0.999859	0.975539	0
326	90.4331	1.0081e-16	7	41 T	64 -, 231 A, 1 E, 4591 G, 1 R, 2190 T, 1 V, 5 X	T	1	0.690853	0.845426	0
328	19.2522	0.00743293	7	41 D	68 -, 1 A, 4815 D, 1 G, 418 N, 1774 S, 1 V, 6 X	D	1	0.320299	0.66015	0
329	0.422903	0.809409	2	41 G	68 -, 7011 G, 5 X	G	1	0.0103049	0.505152	0
330	0.422903	0.809409	2	41 C	68 -, 7011 C, 5 X	C	1	0.0103049	0.505152	0
331	0.422903	0.809409	2	41 W	68 -, 7011 W, 5 X	W	1	0.0103049	0.505152	0
332	0.47022	0.790484	2	41 Y	76 -, 5 X, 7003 Y	Y	1	0.0114342	0.505717	0
333	0.953813	0.987303	6	41 G	77 -, 6921 G, 76 P, 1 R, 3 S, 1 W, 5 X	G	1	0.0230096	0.511505	0
334	0.487982	0.783495	2	41 M	77 -, 7000 M, 7 X	M	1	0.0118577	0.505929	0
335	0.490238	0.974444	4	41 E	77 -, 1 D, 6999 E, 1 K, 6 X	E	1	0.0119989	0.505999	0
336	0.494248	0.992332	5	41 I	77 -, 6998 I, 1 S, 1 T, 2 V, 5 X	I	1	0.01214	0.50607	0
337	0.490157	0.974452	4	41 R	77 -, 1 D, 6999 R, 2 S, 5 X	R	1	0.0119989	0.505999	0
338	0.480229	0.923213	3	41 P	77 -, 1 H, 7001 P, 5 X	P	1	0.0117165	0.505858	0
339	91.7947	6.33439e-14	13	2 T, 39 V	77 -, 3 A, 1 E, 1 F, 970 I, 17 K, 1710 L, 16 M, 1812 Q, 283 R, 4 S, 70 T, 2116 V, 4 X	V	0.95122	0.701299	0.826259	0
340	31.6829	0.000106143	8	39 K, 2 R	77 -, 1 E, 1 G, 3622 K, 11 M, 345 N, 2157 R, 865 S, 5 X	K	0.95122	0.488707	0.719963	0
341	20.504	0.0248303	10	41 E	77 -, 1 A, 11 D, 4716 E, 1 G, 2190 H, 1 K, 78 T, 4 V, 4 X, 1 Y	E	1	0.334274	0.667137	0
342	6441.84	0	8	2 D, 39 E	77 -, 2190 D, 2 E, 71 H, 4475 K, 231 P, 25 R, 8 S, 5 X	E	0.95122	0.999718	0.975469	0
343	0.666701	0.984746	5	41 E	77 -, 28 D, 6969 E, 5 G, 1 R, 4 X	E	1	0.0162338	0.508117	0
346	9.1342	0.0578314	4	41 L	78 -, 5791 L, 1210 M, 1 V, 4 X	L	1	0.182524	0.591262	0
347	173.255	5.16772e-34	7	1 M, 40 V	79 -, 1 A, 1 E, 1 F, 2 I, 6995 V, 5 X	V	0.97561	0.0125635	0.494087	0
348	75.328	4.24026e-13	8	41 K	79 -, 1 D, 1 H, 2479 K, 1401 N, 1890 Q, 1159 R, 68 S, 6 X	K	1	0.650056	0.825028	0
349	0.502097	0.973296	4	41 S	79 -, 1 A, 6997 S, 1 W, 6 X	S	1	0.0122812	0.506141	0
351	0.692595	0.952239	4	41 V	79 -, 33 A, 1 I, 6965 V, 6 X	V	1	0.0167984	0.508399	0
352	106.743	6.75998e-19	9	41 T	79 -, 27 A, 1 C, 291 D, 10 H, 1 M, 1882 N, 2842 S, 1944 T, 7 X	T	1	0.725579	0.862789	0
353	0.499838	0.778864	2	41 A	79 -, 6998 A, 7 X	A	1	0.01214	0.50607	0

## Sheet: WNV
Site	Chi-square value	p-value	Degree of freedom	Group1 Residues	Group2 Residues	Diagnostic Residue	Sensitivity	Specificity	Average	if average >=0.98
11	7116.43	0	10	1 H, 1891 Q, 1 X	70 -, 2 E, 2 G, 1 I, 3052 K, 2 N, 1 Q, 2098 R, 2 T, 2 X	Q	0.998943	0.999809	0.999376	1
29	7076.05	0	8	9 I, 1878 M, 2 T, 4 V	55 -, 6 I, 41 K, 79 L, 236 R, 4518 T, 295 V, 2 X	M	0.992076	1	0.996038	1
35	6596.08	0	7	31 H, 1862 Y	41 F, 236 H, 301 L, 1 P, 4570 Q, 1 R, 3 X, 79 Y	Y	0.983624	0.984901	0.984262	1
40	7124.97	0	9	1893 Q	229 A, 2822 K, 1 N, 8 P, 531 R, 1519 S, 41 T, 79 V, 2 X	Q	1	1	1	1
41	6877.37	0	5	1 A, 1891 G, 1 S	1 A, 48 G, 1609 K, 3273 R, 299 S, 2 X	G	0.998943	0.990826	0.994885	1
57	6705.85	0	4	2 I, 1886 L, 1 S, 4 V	4848 I, 79 L, 303 V, 2 X	L	0.996302	0.984901	0.990601	1
72	7116.45	0	9	1 E, 1891 K, 1 X	1082 A, 230 E, 1 L, 41 Q, 300 R, 1820 S, 1754 T, 2 V, 2 X	K	0.998943	1	0.999472	1
77	7119.87	0	6	1 A, 1892 T	356 A, 3320 H, 2 R, 300 V, 2 X, 1252 Y	T	0.999472	1	0.999736	1
91	7119.85	0	6	1892 E, 1 G	3 D, 4805 G, 6 K, 1 L, 297 N, 120 Q	E	0.999472	1	0.999736	1
93	7094.31	0	9	1 H, 1892 Q	539 A, 41 D, 2312 I, 362 P, 6 Q, 17 S, 180 T, 1774 V, 1 X	Q	0.999472	0.998853	0.999162	1
96	7119.84	0	12	1 K, 6 L, 1885 M, 1 V	6 -, 2 F, 1 H, 3400 I, 232 P, 300 R, 4 T, 1248 V, 1 X, 38 Y	M	0.995774	1	0.997887	1
98	6899.04	0	12	1889 K, 4 R	6 -, 1601 A, 993 E, 65 G, 23 H, 41 K, 1583 Q, 303 R, 37 S, 310 T, 38 V, 231 W, 1 X	K	0.997887	0.992164	0.995025	1
106	7091.86	0	10	1888 A, 1 P, 1 T, 3 V	6 -, 2 A, 41 K, 2 L, 299 M, 4569 P, 79 R, 1 S, 1 T, 231 V, 1 X	A	0.997359	0.999618	0.998488	1
108	7089.38	0	10	16 M, 7 R, 1 S, 1868 T, 1 X	6 -, 88 A, 41 E, 4344 P, 299 Q, 81 R, 372 V, 1 X	T	0.986793	1	0.993397	1
145	6868.69	0	11	9 S, 1884 T	6 -, 2114 D, 79 F, 1 H, 231 L, 1814 N, 1 R, 940 S, 42 T, 1 V, 2 X, 1 Y	T	0.995246	0.991972	0.993609	1
162	7114.73	0	7	1 I, 1892 L	6 -, 2 F, 1975 I, 1 K, 1 L, 272 M, 2974 V, 1 X	L	0.999472	0.999809	0.99964	1
167	7104.5	0	5	4 I, 1889 M	6 -, 4568 I, 44 L, 613 V, 1 X	M	0.997887	1	0.998943	1
168	7065.51	0	6	1892 F, 1 L	6 -, 11 F, 2 L, 1 R, 5143 W, 1 X, 68 Y	F	0.999472	0.997898	0.998685	1
175	6492.48	0	12	1893 N	6 -, 9 D, 1 E, 5 F, 72 H, 1 L, 132 N, 1523 Q, 4 R, 425 S, 2 T, 1 X, 3051 Y	N	1	0.974771	0.987385	1
177	6888.79	0	15	1 N, 1891 T, 1 X	6 -, 312 A, 297 D, 228 E, 1 G, 1 H, 50 I, 1 K, 232 L, 32 M, 2 N, 2817 Q, 1 S, 46 T, 1205 V, 1 X	T	0.998943	0.991208	0.995076	1
190	7084.14	0	7	1892 N, 1 S	6 -, 4564 D, 1 E, 650 G, 8 N, 2 X, 1 Y	N	0.999472	0.998471	0.998971	1
252	6609.96	0	11	1 K, 1892 R	6 -, 2 A, 198 F, 2789 I, 237 K, 229 L, 11 M, 105 R, 3 S, 27 T, 1622 V, 3 X	R	0.999472	0.979931	0.989701	1
254	7121.14	0	6	1892 N, 1 X	6 -, 270 H, 301 K, 4573 Q, 79 S, 3 X	N	0.999472	1	0.999736	1
274	7096.94	0	5	3 I, 1889 V, 1 X	6 -, 338 I, 4883 L, 2 P, 2 V, 1 X	V	0.997887	0.999618	0.998752	1
289	7051.28	0	9	1 R, 1890 S, 2 X	7 -, 24 A, 1897 D, 232 E, 3 N, 224 Q, 4 R, 13 S, 2827 T, 1 X	S	0.998415	0.997515	0.997965	1
291	6780.89	0	11	16 N, 2 R, 1872 S, 1 T, 2 X	7 -, 1 A, 1967 D, 14 E, 25 G, 1847 H, 1085 N, 2 Q, 2 R, 50 S, 231 T, 1 X	S	0.988906	0.990443	0.989675	1
298	7061.02	0	5	1884 A, 8 S, 1 X	7 -, 4 A, 1 C, 5217 S, 2 W, 1 X	A	0.995246	0.999235	0.997241	1
304	7095.84	0	7	5 D, 1886 E, 1 G, 1 X	60 -, 1984 A, 379 D, 2 S, 2804 V, 3 X	E	0.996302	1	0.998151	1
325	7006.64	0	13	1 -, 3 K, 1877 Q, 9 R, 1 T, 2 X	62 -, 1 F, 79 H, 8 I, 574 K, 223 L, 974 M, 8 Q, 3232 R, 2 S, 39 T, 5 V, 22 W, 3 X	Q	0.991548	0.998471	0.995009	1
344	7105.82	0	10	1 -, 1885 K, 6 R, 1 X	76 -, 56 A, 2 D, 4497 E, 1 G, 2 K, 3 N, 310 S, 282 T, 3 X	K	0.995774	0.999618	0.997696	1
348	7113.08	0	8	1 -, 1890 Q, 2 X	78 -, 1 D, 1 H, 2520 K, 1401 N, 1159 R, 68 S, 4 X	Q	0.998415	1	0.999208	1
352	7041.23	0	9	1 -, 4 D, 1879 N, 1 S, 6 T, 2 X	78 -, 27 A, 1 C, 287 D, 10 H, 1 M, 3 N, 2841 S, 1979 T, 5 X	N	0.992604	0.999427	0.996015	1
205	28.8996	5.30306e-07	2	1893 -	5153 -, 78 H, 1 N	-	NA	NA	0	0
1	27.4186	4.81001e-06	3	1893 D	71 -, 5157 D, 1 G, 3 X	D	1	0.0143349	0.507167	0
2	5425.38	0	8	1893 T	70 -, 4 I, 2 L, 1148 M, 79 Q, 3294 S, 402 T, 230 V, 3 X	T	1	0.923165	0.961583	0
3	27.0491	5.74951e-06	3	1893 G	70 -, 5158 G, 1 V, 3 X	G	1	0.0141437	0.507072	0
4	27.056	1.93674e-05	4	1892 C, 1 X	70 -, 5155 C, 3 S, 3 X, 1 Y	C	0.999472	0.0147171	0.507094	0
5	5113.7	0	7	1893 A	70 -, 495 A, 1 G, 85 I, 1 L, 229 S, 4348 V, 3 X	A	1	0.90539	0.952695	0
6	1041.48	9.54345e-222	6	1892 I, 1 M	70 -, 8 A, 1 G, 3181 I, 1 M, 1969 V, 2 X	I	0.999472	0.392011	0.695741	0
7	4856.52	0	5	1892 D, 1 N	70 -, 1 C, 576 D, 2884 N, 1699 S, 2 X	D	0.999472	0.889908	0.94469	0
8	5778.12	0	12	1881 I, 6 L, 1 T, 5 V	70 -, 1 E, 308 F, 295 I, 40 L, 6 M, 2 P, 1 R, 1 S, 2 T, 3 V, 4501 W, 2 X	I	0.993661	0.943616	0.968639	0
9	5143.99	0	12	79 G, 1 I, 5 K, 3 N, 1804 S, 1 T	70 -, 11 A, 2 E, 77 G, 4255 K, 1 L, 40 N, 41 Q, 18 R, 417 S, 298 T, 2 X	S	0.952985	0.920298	0.936641	0
10	5618.23	0	10	1893 R	70 -, 1 A, 1 E, 3031 G, 1 I, 310 K, 1409 N, 348 R, 57 S, 2 T, 2 X	R	1	0.933486	0.966743	0
12	29.2576	0.000285718	8	1893 E	70 -, 1 A, 1 D, 5152 E, 1 G, 2 K, 2 Q, 1 V, 2 X	E	1	0.0152905	0.507645	0
13	240.06	5.44981e-49	6	1893 L	70 -, 4625 L, 302 M, 1 P, 1 S, 231 T, 2 X	L	1	0.116017	0.558008	0
14	5002.6	0	5	1893 R	70 -, 1 E, 4628 K, 1 L, 530 R, 2 X	R	1	0.8987	0.94935	0
15	26.3124	1.93346e-06	2	1893 C	69 -, 5160 C, 3 X	C	1	0.0137615	0.506881	0
16	25.9432	2.32543e-06	2	1893 G	68 -, 5161 G, 3 X	G	1	0.0135703	0.506785	0
17	175.542	2.99973e-35	6	1 N, 1892 S	68 -, 79 D, 42 G, 38 N, 4772 S, 231 T, 2 X	S	0.999472	0.0879205	0.543696	0
18	26.3104	8.21161e-06	3	1893 G	68 -, 1 A, 5160 G, 3 X	G	1	0.0137615	0.506881	0
19	6053.47	0	4	1893 V	66 -, 4928 I, 1 L, 235 V, 2 X	V	1	0.955084	0.977542	0
20	25.2032	1.40016e-05	3	1893 F	66 -, 5163 F, 1 L, 2 X	F	1	0.0131881	0.506594	0
21	2927.89	0	5	1891 I, 2 V	66 -, 5 F, 2 G, 1438 I, 3718 V, 3 X	I	0.998943	0.725153	0.862048	0
22	5754.97	0	8	1889 H, 4 Y	58 -, 1 A, 79 F, 306 H, 45 I, 4290 T, 180 V, 2 X, 271 Y	H	0.997887	0.941514	0.9697	0
23	904.091	3.46569e-193	5	1893 N	58 -, 1710 D, 1 K, 3382 N, 79 R, 2 X	N	1	0.353593	0.676797	0
24	4625.06	0	6	1893 D	58 -, 657 D, 2805 E, 1708 N, 1 R, 1 S, 2 X	D	1	0.874427	0.937213	0
25	53.1636	1.08757e-09	6	1893 V	58 -, 1 A, 3 I, 1 L, 79 S, 5088 V, 2 X	V	1	0.0275229	0.513761	0
26	4861.64	0	7	1892 E, 1 K	57 -, 80 D, 576 E, 4514 H, 2 R, 2 X, 1 Y	E	0.999472	0.889908	0.94469	0
27	4994.03	0	7	1892 A, 1 V	57 -, 532 A, 79 D, 41 K, 1 S, 4519 T, 1 V, 2 X	A	0.999472	0.898318	0.948895	0
28	22.6213	0.000150708	4	1893 W	56 -, 1 G, 3 R, 5170 W, 2 X	W	1	0.0118502	0.505925	0
30	4999.47	0	7	1893 D	54 -, 531 D, 4518 E, 1 G, 70 N, 45 S, 11 T, 2 X	D	1	0.898509	0.949255	0
31	5002.59	0	8	1893 R	54 -, 34 D, 7 G, 80 K, 6 N, 1 P, 4518 Q, 530 R, 2 X	R	1	0.8987	0.94935	0
32	20.7816	0.000349854	4	1893 Y	53 -, 1 H, 1 S, 2 X, 5175 Y	Y	1	0.0108945	0.505447	0
33	42.6852	1.34626e-07	6	1882 K, 11 R	5138 K, 1 M, 1 N, 3 Q, 7 R, 79 S, 3 X	K	0.994189	0.0179664	0.506078	0
34	4285.11	0	2	73 F, 1820 Y	4574 F, 2 X, 656 Y	Y	0.961437	0.874618	0.918027	0
36	1689.69	0	3	1 L, 1892 P	2819 A, 1 L, 2410 P, 2 X	P	0.999472	0.539373	0.769422	0
37	2001.39	0	3	1893 E	3065 D, 2118 E, 47 L, 2 X	E	1	0.595183	0.797592	0
38	5622.02	0	7	1 M, 1892 T	1 C, 79 D, 2 F, 1 P, 4800 S, 347 T, 2 X	T	0.999472	0.933677	0.966575	0
39	1.0819	0.582195	2	1893 P	5229 P, 1 S, 2 X	P	1	0.000573394	0.500287	0
42	3.61721	0.305876	3	1893 L	6 F, 5222 L, 2 V, 2 X	L	1	0.00191131	0.500956	0
43	888.976	4.07425e-191	4	1893 A	3405 A, 2 G, 1822 S, 1 T, 2 X	A	1	0.349197	0.674599	0
44	5666.68	0	7	1842 K, 51 R	2050 A, 2 H, 306 K, 1 P, 39 R, 1833 S, 999 T, 2 X	K	0.973059	0.941514	0.957286	0
45	5490.87	0	5	1890 I, 1 S, 2 V	4798 A, 380 I, 1 S, 1 T, 49 V, 3 X	I	0.998415	0.92737	0.962893	0
46	223.981	2.6071e-47	4	1 F, 1885 I, 7 V	4628 I, 1 M, 600 V, 3 X	I	0.995774	0.115443	0.555609	0
47	2701.22	0	8	6 H, 1 L, 1886 Q	987 A, 1822 G, 300 H, 313 K, 227 L, 1568 Q, 1 R, 11 V, 3 X	Q	0.996302	0.700306	0.848304	0
48	734.227	3.01979e-152	9	1 E, 1886 K, 5 N, 1 R	79 A, 38 E, 1000 G, 1 I, 3620 K, 6 M, 227 N, 229 Q, 29 R, 3 X	K	0.996302	0.308104	0.652203	0
49	32.9737	3.26214e-07	3	1893 A	5142 A, 1 P, 86 S, 3 X	A	1	0.0172018	0.508601	0
50	2367.3	0	8	1888 H, 1 R, 1 X, 3 Y	1 C, 68 F, 1811 H, 6 K, 282 Q, 4 R, 3047 W, 3 X, 10 Y	H	0.997359	0.653861	0.82561	0
51	5202.03	0	11	70 A, 2 E, 1809 K, 5 N, 5 Q, 1 R, 1 T	37 A, 8 D, 4626 E, 425 K, 2 M, 124 Q, 5 S, 1 V, 4 X	K	0.955626	0.918769	0.937198	0
52	664.432	3.23883e-138	8	1891 E, 1 L, 1 S	411 D, 3772 E, 1 I, 8 K, 1029 N, 1 Q, 7 S, 3 X	E	0.998943	0.279052	0.638998	0
53	2.52918	0.47004	3	1893 G	3 D, 5225 G, 1 R, 3 X	G	1	0.00133792	0.500669	0
54	921.655	1.01115e-194	7	1 I, 1 T, 1891 V	1 A, 1 F, 1796 I, 79 K, 2 T, 3349 V, 3 X, 1 Y	V	0.998943	0.359901	0.679422	0
55	0.364861	0.833243	2	1892 C, 1 X	5228 C, 1 S, 3 X	C	0.999472	0.000764526	0.500118	0
56	0.00244527	0.960561	1	1893 G	5230 G, 2 X	G	1	0.000382263	0.500191	0
58	118.439	3.46695e-23	6	1893 R	1 F, 1 G, 1 H, 79 N, 4919 R, 229 S, 2 X	R	1	0.0598242	0.529912	0
59	1.44207	0.695703	3	1893 S	1 A, 1 L, 5228 S, 2 X	S	1	0.000764526	0.500382	0
60	1951.97	0	6	3 A, 2 I, 1888 V	1796 A, 5 I, 1 M, 1 S, 1279 T, 2148 V, 2 X	V	0.997359	0.58945	0.793404	0
61	5909.88	0	5	1893 S	79 D, 6 G, 1 P, 271 S, 4872 T, 3 X	S	1	0.948203	0.974102	0
62	33.1171	1.13033e-06	4	1 K, 1892 R	1 C, 5149 R, 79 S, 3 X	R	0.999472	0.0158639	0.507668	0
63	539.711	1.72182e-115	4	1 F, 1892 L	4003 L, 1225 M, 1 V, 3 X	L	0.999472	0.234901	0.617186	0
64	6.37865	0.0945729	3	1892 E, 1 G	6 D, 5222 E, 4 X	E	0.999472	0.00191131	0.500692	0
65	5338.9	0	3	1892 H, 1 X	426 H, 4802 N, 1 T, 3 X	H	0.999472	0.918578	0.959025	0
66	5797.64	0	5	1893 Q	85 E, 2045 I, 2563 L, 300 Q, 236 V, 3 X	Q	1	0.942661	0.97133	0
67	421.369	3.16883e-92	2	1893 M	997 L, 4231 M, 4 X	M	1	0.191323	0.595661	0
68	0.150252	0.698295	1	1893 W	5229 W, 3 X	W	1	0.000573394	0.500287	0
69	5617.51	0	6	6 D, 1884 E, 2 G, 1 K	2 D, 345 E, 4561 K, 321 R, 1 S, 2 X	E	0.995246	0.93406	0.964653	0
70	5983.46	0	7	1842 A, 49 S, 2 V	198 A, 2 H, 34 N, 4571 Q, 1 R, 424 S, 2 X	A	0.973059	0.962156	0.967607	0
71	4560.97	0	4	77 I, 1816 V	4596 I, 1 M, 79 R, 554 V, 2 X	V	0.959324	0.894113	0.926718	0
73	5502.84	0	9	1893 D	380 D, 230 G, 7 K, 3 L, 3044 N, 1487 P, 3 Q, 34 R, 42 S, 2 X	D	1	0.92737	0.963685	0
74	1.0819	0.582195	2	1893 E	5229 E, 1 Q, 2 X	E	1	0.000573394	0.500287	0
75	31.1173	2.89722e-06	4	1893 L	3 F, 79 I, 5147 L, 1 R, 2 X	L	1	0.0162462	0.508123	0
76	1.80633	0.405284	2	1893 N	2 K, 5227 N, 3 X	N	1	0.000955657	0.500478	0
78	5798.99	0	6	1892 L, 1 P	1 A, 4701 I, 299 L, 1 M, 1 P, 227 V, 2 X	L	0.999472	0.942852	0.971162	0
79	30.2736	4.30507e-06	4	1 F, 1892 L	85 F, 5143 L, 1 P, 1 Q, 2 X	L	0.999472	0.0170107	0.508241	0
80	5788.82	0	10	1 E, 1884 K, 8 R	277 A, 356 E, 1 F, 300 K, 1822 L, 1 R, 1101 S, 146 T, 1224 W, 2 X, 2 Y	K	0.995246	0.942661	0.968953	0
81	18.2125	0.000397627	3	1893 E	47 D, 5182 E, 1 S, 2 X	E	1	0.00955657	0.504778	0
82	87.9158	1.8407e-17	5	1893 N	1 D, 228 G, 1 I, 4997 N, 3 S, 2 X	N	1	0.0449159	0.522458	0
83	5121.7	0	6	1 D, 1892 G	301 A, 1797 D, 1645 E, 491 G, 994 N, 2 S, 2 X	G	0.999472	0.906154	0.952813	0
84	1963.32	0	6	1 A, 4 I, 1888 V	6 A, 228 H, 1055 I, 4 L, 1801 M, 2136 V, 2 X	V	0.997359	0.591743	0.794551	0
85	4633.55	0	4	1893 D	654 D, 4342 K, 232 Q, 2 R, 2 X	D	1	0.875	0.9375	0
86	852.295	5.60596e-182	5	1 F, 1892 L	1686 F, 79 I, 3457 L, 7 M, 1 V, 2 X	L	0.999472	0.339258	0.669365	0
87	5285.15	0	5	1891 S, 2 T	1 A, 1 P, 1 R, 440 S, 4786 T, 3 X	S	0.998943	0.915902	0.957423	0
88	559.999	4.72744e-121	3	61 I, 1 M, 1831 V	1555 I, 3675 V, 2 X	V	0.967248	0.297592	0.63242	0
89	705.532	1.32585e-152	3	1893 V	5 I, 1524 M, 3701 V, 2 X	V	1	0.292622	0.646311	0
90	843.769	1.39107e-182	3	1893 V	226 A, 1529 T, 3475 V, 2 X	V	1	0.335818	0.667909	0
92	5788.28	0	8	1890 K, 3 N	4602 D, 65 E, 10 G, 299 K, 1 M, 21 N, 232 S, 1 X, 1 Y	K	0.998415	0.942852	0.970633	0
94	6747.92	0	14	2 D, 1810 E, 1 G, 3 K, 70 N, 6 S, 1 V	975 A, 3 D, 1 G, 963 I, 1953 K, 2 L, 565 N, 41 P, 111 R, 80 S, 43 T, 491 V, 1 X, 3 Y	E	0.956154	1	0.978077	0
95	134.768	2.31417e-27	5	1893 G	4878 G, 41 K, 310 N, 1 S, 1 W, 1 X	G	1	0.0676606	0.53383	0
97	5363.27	0	6	1 H, 1892 Y	6 -, 1 F, 3048 L, 1756 M, 1 X, 420 Y	Y	0.999472	0.919725	0.959598	0
99	5414.93	0	13	78 A, 1 L, 26 P, 1788 S	6 -, 1463 A, 1 E, 1 G, 4 H, 1 I, 226 K, 6 P, 2814 Q, 353 R, 297 S, 59 V, 1 X	S	0.944532	0.943234	0.943883	0
100	5542.15	0	6	1893 A	6 -, 369 A, 2 E, 4850 G, 1 R, 3 T, 1 X	A	1	0.929472	0.964736	0
101	4870.41	0	7	1893 P	6 -, 4 E, 4538 K, 1 N, 573 P, 29 R, 80 T, 1 X	P	1	0.890482	0.945241	0
102	1801.61	0	9	2 G, 1835 K, 2 Q, 54 R	6 -, 1 E, 78 H, 2120 K, 3 L, 244 Q, 2777 R, 2 S, 1 X	K	0.969361	0.594801	0.782081	0
103	4870.4	0	11	1893 R	6 -, 230 A, 5 F, 4 I, 1789 M, 78 P, 573 R, 1491 S, 1042 T, 8 V, 1 X, 5 Y	R	1	0.890482	0.945241	0
104	933.638	1.39524e-199	5	4 F, 1889 L	6 -, 79 F, 1818 I, 3321 L, 7 V, 1 X	L	0.997887	0.365252	0.68157	0
105	3292.24	0	12	78 A, 1 I, 5 K, 1809 T	6 -, 43 A, 2 F, 5 G, 1 I, 65 K, 233 P, 16 Q, 3299 R, 376 S, 1182 T, 2 W, 2 X	T	0.955626	0.774083	0.864854	0
107	5790.43	0	8	1 P, 3 S, 1888 T, 1 X	6 -, 79 I, 1 K, 41 L, 462 P, 4342 Q, 300 T, 1 X	T	0.997359	0.942661	0.97001	0
109	5784.1	0	12	1 -, 2 D, 1883 E, 7 G	6 -, 3 A, 120 D, 300 E, 3 I, 10 K, 2807 M, 311 N, 149 S, 1521 T, 1 V, 1 X	E	0.994717	0.942661	0.968689	0
110	5795.56	0	8	1 -, 1869 K, 20 N, 3 R	6 -, 230 D, 4606 E, 85 G, 300 K, 3 Q, 2 X	K	0.987322	0.942661	0.964991	0
111	1078.59	1.25072e-228	7	1 -, 6 F, 1886 L	6 -, 299 F, 1015 H, 3102 L, 1 R, 1 V, 1 X, 807 Y	L	0.996302	0.40711	0.701706	0
112	5788.78	0	9	1892 E, 1 K	6 -, 32 D, 301 E, 4438 K, 9 N, 231 P, 80 Q, 133 R, 1 S, 1 X	E	0.999472	0.942469	0.970971	0
113	6814.16	0	8	1816 I, 76 M, 1 V	6 -, 1 F, 236 H, 300 M, 1 S, 1 X, 4687 Y	I	0.959324	1	0.979662	0
114	4639.21	0	5	1893 G	6 -, 652 G, 1 H, 4571 S, 1 T, 1 X	G	1	0.875382	0.937691	0
115	1.62198	0.804836	4	1 -, 1892 W	6 -, 1 L, 1 V, 5223 W, 1 X	W	0.999472	0.00172018	0.500596	0
116	7.79633	0.167824	5	1 -, 1892 K	6 -, 1 E, 5206 K, 2 N, 16 R, 1 X	K	0.999472	0.00496942	0.502221	0
117	4294.79	0	9	1 -, 1892 A	6 -, 778 A, 10 I, 41 K, 2 M, 18 N, 2 R, 1798 S, 2576 T, 1 X	A	0.999472	0.8513	0.925386	0
118	3.25244	0.516503	4	1893 W	6 -, 1 F, 1 L, 5223 W, 1 X	W	1	0.00172018	0.50086	0
119	3.61522	0.460577	4	1893 G	6 -, 1 E, 5222 G, 1 R, 2 X	G	1	0.00191131	0.500956	0
120	5.78804	0.564706	7	1893 K	6 -, 1 I, 5216 K, 2 L, 1 Q, 3 R, 1 V, 2 X	K	1	0.0030581	0.501529	0
121	4972.48	0	9	1 G, 1 R, 1891 S	6 -, 4565 A, 1 G, 75 N, 1 P, 539 S, 42 T, 1 V, 2 X	S	0.998943	0.89698	0.947962	0
122	5810.42	0	10	1879 I, 1 T, 13 V	6 -, 4 H, 297 I, 4554 K, 121 L, 2 M, 19 R, 3 X, 226 Y	I	0.992604	0.943234	0.967919	0
123	5380.19	0	7	82 I, 1810 L, 1 M	6 -, 272 F, 3047 I, 303 L, 1482 M, 1 T, 119 V, 2 X	L	0.956154	0.942087	0.949121	0
124	4752.55	0	10	1892 F, 1 L	6 -, 611 F, 1 H, 1819 I, 1517 L, 24 M, 1 S, 1 T, 1249 V, 2 X, 1 Y	F	0.999472	0.883219	0.941345	0
125	5793.8	0	11	1893 A	6 -, 301 A, 42 E, 3 F, 1820 G, 13 I, 10 P, 230 R, 1592 S, 1211 T, 1 W, 3 X	A	1	0.942469	0.971235	0
126	4647.82	0	7	1891 P, 2 S	6 -, 3049 A, 1 I, 1 L, 648 P, 1 S, 1523 T, 3 X	P	0.998943	0.876147	0.937545	0
127	1140.2	9.82259e-240	9	1892 E, 1 K	6 -, 230 A, 1824 D, 3043 E, 82 G, 2 I, 33 K, 1 N, 7 R, 4 X	E	0.999472	0.418387	0.708929	0
128	4463.84	0	13	6 I, 1887 L	6 -, 272 A, 1 H, 501 I, 231 K, 705 L, 2 M, 1 N, 94 P, 79 R, 1064 S, 1086 T, 1187 V, 3 X	L	0.99683	0.865252	0.931041	0
129	5801.44	0	12	1893 A	6 -, 299 A, 1 F, 41 G, 1330 H, 86 K, 1 N, 2834 Q, 224 R, 1 S, 231 T, 2 X, 176 Y	A	1	0.942852	0.971426	0
130	3.9781	0.408978	4	1893 N	6 -, 1 D, 1 H, 5221 N, 3 X	N	1	0.00210245	0.501051	0
131	5746.48	0	12	6 H, 1863 N, 23 S, 1 Y	6 -, 31 A, 2 F, 79 G, 279 H, 4 I, 276 N, 1242 Q, 5 R, 1608 S, 1697 T, 3 X	N	0.984152	0.947248	0.9657	0
132	585.634	2.92622e-123	6	1893 T	6 -, 1 F, 1 N, 2 R, 1307 S, 3913 T, 2 X	T	1	0.252102	0.626051	0
133	3.25443	0.354035	3	1893 F	6 -, 5223 F, 1 L, 2 X	F	1	0.00172018	0.50086	0
134	4873.71	0	6	1 A, 1892 V	6 -, 1 F, 2898 I, 1753 L, 572 V, 2 X	V	0.999472	0.890673	0.945072	0
135	4183.08	0	3	133 I, 1760 V	6 -, 4628 I, 595 V, 3 X	V	0.929741	0.886277	0.908009	0
136	6.73726	0.240925	5	1 B, 1892 D	6 -, 5221 D, 1 G, 1 H, 3 X	D	0.999472	0.00210245	0.500787	0
137	3.25443	0.354035	3	1893 G	6 -, 1 D, 5223 G, 2 X	G	1	0.00172018	0.50086	0
138	133.308	5.82875e-25	8	1 A, 2 L, 1887 P, 3 S	6 -, 231 D, 79 K, 2 L, 4909 P, 3 Q, 2 X	P	0.99683	0.0617355	0.529283	0
139	2309.67	0	8	1893 E	6 -, 787 D, 1865 E, 1 H, 2 K, 2239 N, 98 S, 232 T, 2 X	E	1	0.64354	0.82177	0
140	123.487	3.01556e-24	6	1 S, 1892 T	6 -, 1 I, 231 L, 79 R, 4913 T, 2 X	T	0.999472	0.0609709	0.530221	0
141	4665.55	0	11	76 E, 1801 K, 12 N, 4 R	6 -, 1481 A, 2 E, 648 K, 5 L, 2812 P, 2 R, 230 S, 37 T, 7 V, 2 X	K	0.9514	0.876147	0.913773	0
142	5.06934	0.166789	3	1893 E	6 -, 5218 E, 6 Q, 2 X	E	1	0.00267584	0.501338	0
143	3.9781	0.408978	4	1893 C	6 -, 5221 C, 2 R, 1 W, 2 X	C	1	0.00210245	0.501051	0
144	10.7951	0.028966	4	1 L, 1891 P, 1 S	6 -, 5204 P, 20 S, 2 X	P	0.998943	0.00535168	0.502148	0
146	6756.25	0	14	63 A, 1 H, 1796 Q, 19 R, 2 T, 12 V	6 -, 857 A, 1456 D, 564 E, 132 G, 3 I, 220 K, 208 N, 97 S, 1506 T, 180 V, 3 X	Q	0.948759	1	0.974379	0
147	2581.67	0	9	16 D, 1864 N, 13 S	6 -, 1 A, 418 H, 11 L, 1644 N, 1823 Q, 339 R, 988 S, 2 X	N	0.98468	0.68578	0.83523	0
148	2.89375	0.235304	2	1893 R	6 -, 5224 R, 2 X	R	1	0.00152905	0.500765	0
149	29.9074	5.11146e-06	4	1892 A, 1 V	6 -, 5144 A, 1 T, 79 V, 2 X	A	0.999472	0.0168196	0.508146	0
150	3.25443	0.354035	3	1893 W	6 -, 1 L, 5223 W, 2 X	W	1	0.00172018	0.50086	0
151	3.25443	0.354035	3	1893 N	6 -, 1 D, 5223 N, 2 X	N	1	0.00172018	0.50086	0
152	1781.31	0	6	1 N, 1892 S	6 -, 83 F, 1821 I, 2322 S, 998 V, 2 X	S	0.999472	0.556193	0.777832	0
153	2394.25	0	7	1816 L, 77 M	6 -, 466 F, 1 I, 1640 L, 298 M, 1 T, 2818 W, 2 X	L	0.959324	0.686544	0.822934	0
154	264.043	5.32122e-55	5	1893 E	6 -, 4570 E, 45 K, 231 L, 378 Q, 2 X	E	1	0.126529	0.563265	0
155	151.915	3.04492e-30	6	1 M, 1892 V	6 -, 2 G, 379 I, 1 L, 4842 V, 2 X	V	0.999472	0.0745413	0.537007	0
156	5.42664	0.490367	6	1893 E	6 -, 3 D, 5217 E, 2 G, 1 K, 1 Q, 2 X	E	1	0.00286697	0.501433	0
157	32.6006	1.44187e-06	4	1893 D	6 -, 5143 D, 80 E, 1 T, 2 X	D	1	0.0170107	0.508505	0
158	5363.11	0	5	1893 F	6 -, 420 F, 233 H, 1 M, 1 X, 4571 Y	F	1	0.919725	0.959862	0
159	3.25244	0.516503	4	1893 G	6 -, 5223 G, 1 R, 1 V, 1 X	G	1	0.00172018	0.50086	0
160	32.5966	1.25363e-05	6	1893 F	6 -, 5143 F, 1 L, 11 M, 68 T, 1 V, 2 X	F	1	0.0170107	0.508505	0
161	3.25443	0.354035	3	1893 G	6 -, 5223 G, 1 R, 2 X	G	1	0.00172018	0.50086	0
163	5795.26	0	7	1 A, 1 M, 1891 T	6 -, 4883 F, 1 M, 300 T, 40 V, 1 X, 1 Y	T	0.998943	0.942661	0.970802	0
164	5306.99	0	8	1892 S, 1 T	6 -, 4 A, 41 F, 232 H, 1 K, 1 P, 435 S, 4511 T, 1 X	S	0.999472	0.916858	0.958165	0
165	3.61522	0.460577	4	1893 T	6 -, 1 P, 2 S, 5222 T, 1 X	T	1	0.00191131	0.500956	0
166	5364.31	0	7	1891 R, 1 W, 1 X	6 -, 2 K, 4569 N, 1 Q, 419 R, 234 S, 1 X	R	0.998943	0.919916	0.95943	0
169	97.52	3.31644e-20	4	1883 L, 10 M	6 -, 4914 L, 310 M, 1 P, 1 X	L	0.994717	0.0607798	0.527749	0
170	112.496	2.78497e-21	7	1770 K, 123 R	6 -, 79 D, 4973 K, 1 N, 2 Q, 128 R, 42 T, 1 X	K	0.935024	0.0495031	0.492263	0
171	5741.2	0	7	2 A, 75 I, 1 L, 1815 V	6 -, 79 A, 225 F, 336 I, 4333 L, 20 M, 232 V, 1 X	V	0.958796	0.955657	0.957227	0
172	309.584	8.70879e-65	5	1892 R, 1 X	6 -, 678 K, 4468 R, 8 T, 71 V, 1 X	R	0.999472	0.146024	0.572748	0
173	954.346	8.78679e-202	7	1892 E, 1 K	6 -, 1833 D, 3310 E, 79 F, 2 G, 1 V, 1 X	E	0.999472	0.367355	0.683413	0
174	2410.06	0	12	3 G, 1814 S, 70 T, 6 V	6 -, 8 A, 243 D, 414 E, 229 G, 1157 K, 103 M, 375 R, 1822 S, 2 T, 871 V, 1 W, 1 X	S	0.958267	0.651758	0.805013	0
176	1017.84	2.44705e-213	9	1 I, 1892 T	6 -, 1523 D, 2 E, 1 K, 4 P, 476 S, 3218 T, 1 W, 1 X	T	0.999472	0.384939	0.692205	0
178	4868.11	0	14	1892 E, 1 X	6 -, 20 A, 1 C, 79 D, 573 E, 1474 F, 12 I, 777 L, 592 M, 5 Q, 186 S, 27 T, 1474 V, 1 X, 5 Y	E	0.999472	0.890482	0.944977	0
179	3.09348	0.377435	3	1892 C, 1 X	6 -, 5224 C, 1 W, 1 X	C	0.999472	0.00152905	0.5005	0
180	2.89176	0.408617	3	1893 D	6 -, 1 A, 5224 D, 1 X	D	1	0.00152905	0.500765	0
181	2747.14	0	10	6 A, 3 L, 1 P, 1879 S, 4 T	6 -, 2 E, 377 G, 3040 H, 1 L, 244 P, 1560 S, 1 X, 1 Y	S	0.992604	0.701835	0.84722	0
182	2799.62	0	8	1892 K, 1 R	6 -, 581 A, 1520 K, 5 N, 2 P, 3048 R, 68 S, 1 T, 1 X	K	0.999472	0.70948	0.854476	0
183	5365.38	0	6	1890 I, 2 T, 1 V	6 -, 418 I, 4569 L, 3 N, 235 V, 1 X	I	0.998415	0.920107	0.959261	0
184	4870.69	0	5	1892 I, 1 V	6 -, 573 I, 80 L, 4572 M, 1 X	I	0.999472	0.890482	0.944977	0
185	4639.21	0	4	1893 G	6 -, 1 A, 652 G, 4572 S, 1 X	G	1	0.875382	0.937691	0
186	4870.42	0	5	1893 T	6 -, 4648 A, 3 P, 1 S, 573 T, 1 X	T	1	0.890482	0.945241	0
187	3.61844	0.728151	6	1892 A, 1 V	6 -, 5219 A, 1 G, 1 S, 1 T, 3 V, 1 X	A	0.999472	0.00248471	0.500978	0
188	2922.07	0	5	3 I, 1890 V	6 -, 8 A, 3776 I, 2 S, 1439 V, 1 X	V	0.998415	0.724962	0.861688	0
189	33.7121	2.71675e-06	5	1893 K	6 -, 1 I, 5140 K, 80 N, 4 R, 1 X	K	1	0.0175841	0.508792	0
191	2804.52	0	10	3 D, 1888 N, 2 S	6 -, 55 D, 998 E, 291 H, 294 K, 1507 N, 228 Q, 17 R, 1833 S, 1 T, 2 X	N	0.997359	0.711965	0.854662	0
192	7105.07	0	7	1816 L, 76 M, 1 V	6 -, 231 E, 2124 K, 3 M, 2569 R, 297 V, 2 X	L	0.959324	1	0.979662	0
193	32.9717	1.21055e-06	4	1893 A	6 -, 5142 A, 79 S, 3 T, 2 X	A	1	0.0172018	0.508601	0
194	6646.11	0	5	1803 I, 90 V	6 -, 115 A, 5 I, 1 L, 5103 V, 2 X	I	0.952456	0.999044	0.97575	0
195	2.89375	0.235304	2	1893 H	6 -, 5224 H, 2 X	H	1	0.00152905	0.500765	0
196	4873.43	0	6	1893 S	6 -, 4572 A, 1 D, 79 G, 572 S, 1 V, 1 X	S	1	0.890673	0.945336	0
197	31.49	6.7027e-07	3	1893 D	6 -, 5146 D, 79 S, 1 X	D	1	0.0164373	0.508219	0
198	4876.46	0	6	1893 L	6 -, 571 L, 4571 M, 79 P, 1 R, 3 V, 1 X	L	1	0.890864	0.945432	0
199	5644.04	0	6	1 A, 1892 S	6 -, 1 C, 1 D, 4804 G, 341 S, 79 T	S	0.999472	0.934824	0.967148	0
200	31.1213	1.74618e-07	2	1893 Y	6 -, 79 F, 5147 Y	Y	1	0.0162462	0.508123	0
201	1.02228	0.31198	1	1893 W	6 -, 5226 W	W	1	0.00114679	0.500573	0
202	35.2023	1.10404e-07	3	1893 I	6 -, 5136 I, 1 L, 89 M	I	1	0.0183486	0.509174	0
203	32.2296	1.71712e-06	4	1893 E	6 -, 5144 E, 80 G, 1 K, 1 Q	E	1	0.0168196	0.50841	0
204	2.89176	0.408617	3	1893 S	6 -, 5224 S, 1 T, 1 X	S	1	0.00152905	0.500765	0
206	5737.44	0	13	84 G, 1 M, 1808 R	6 -, 1506 A, 2131 E, 1 G, 4 H, 37 K, 1 P, 997 Q, 317 R, 228 S, 2 T, 1 V, 1 X	R	0.955098	0.939411	0.947255	0
207	2637.89	0	9	21 F, 1872 L	6 -, 6 F, 2 I, 3316 K, 1628 L, 2 P, 3 R, 80 V, 1 X, 188 Y	L	0.988906	0.688838	0.838872	0
208	6.73527	0.346025	6	1 D, 1892 N	6 -, 1 C, 2 K, 5221 N, 1 S, 1 X	N	0.999472	0.00210245	0.500787	0
209	2025.01	0	7	1876 D, 13 E, 3 H, 1 N	6 -, 2061 D, 1845 E, 1091 G, 228 Q, 1 X	D	0.99102	0.606078	0.798549	0
210	427.754	3.08361e-90	5	1 A, 1892 T	6 -, 2 A, 3 P, 1003 S, 4216 T, 2 X	T	0.999472	0.19419	0.596831	0
211	3.25244	0.516503	4	1893 W	6 -, 1 C, 1 R, 5223 W, 1 X	W	1	0.00172018	0.50086	0
212	232.754	1.28997e-46	7	1 E, 1892 K	6 -, 1 E, 4642 K, 80 M, 269 Q, 232 R, 1 W, 1 X	K	0.999472	0.112768	0.55612	0
213	899.472	6.24327e-190	7	1893 L	6 -, 1097 I, 3389 L, 732 M, 2 R, 1 T, 3 V, 2 X	L	1	0.352255	0.676128	0
214	1104.43	6.32653e-230	11	1893 E	6 -, 1808 A, 3095 E, 2 G, 79 H, 221 K, 1 Q, 10 R, 1 S, 7 T, 1 V, 1 X	E	1	0.408448	0.704224	0
215	1597.21	0	6	2 K, 1891 R	6 -, 4 G, 2642 K, 1 N, 2499 R, 79 T, 1 X	R	0.998943	0.522362	0.760653	0
216	32.9717	1.21055e-06	4	1893 A	6 -, 5142 A, 82 L, 1 P, 1 X	A	1	0.0172018	0.508601	0
217	5644.03	0	8	1 A, 1892 V	6 -, 79 E, 1 F, 230 H, 4570 S, 341 V, 2 X, 3 Y	V	0.999472	0.934824	0.967148	0
218	3253.06	0	7	1893 L	6 -, 46 A, 3846 F, 1 I, 1257 L, 41 M, 33 T, 2 X	L	1	0.759748	0.879874	0
219	5651.29	0	6	1893 G	6 -, 2 E, 339 G, 4802 I, 80 L, 1 M, 2 X	G	1	0.935206	0.967603	0
220	32.2296	1.71712e-06	4	1893 E	6 -, 1 A, 79 D, 5144 E, 2 X	E	1	0.0168196	0.50841	0
221	146.838	3.6051e-29	6	1893 V	6 -, 1 D, 66 I, 230 M, 4848 V, 2 X, 79 Y	V	1	0.0733945	0.536697	0
222	8.77666	0.0669309	4	1891 K, 2 R	6 -, 1 I, 5223 K, 2 X	K	0.998943	0.00172018	0.500332	0
223	2713.34	0	8	1 A, 1892 S	6 -, 79 E, 2 I, 290 N, 1 R, 1579 S, 3273 T, 2 X	S	0.999472	0.698203	0.848838	0
224	3.25443	0.354035	3	1893 C	6 -, 5223 C, 1 S, 2 X	C	1	0.00172018	0.50086	0
225	2572.82	0	12	1893 T	6 -, 1 A, 309 E, 1495 H, 1415 I, 1 K, 228 L, 5 N, 2 Q, 1673 T, 70 V, 3 X, 24 Y	T	1	0.680237	0.840119	0
226	2.89375	0.235304	2	1893 W	6 -, 5224 W, 2 X	W	1	0.00152905	0.500765	0
227	4.34108	0.36181	4	1893 P	6 -, 2 A, 2 L, 5220 P, 2 X	P	1	0.00229358	0.501147	0
228	5647.6	0	8	1893 E	6 -, 340 E, 4660 K, 78 L, 2 N, 1 P, 1 Q, 141 R, 3 X	E	1	0.935015	0.967508	0
229	4644.89	0	4	1893 T	6 -, 4 P, 4569 S, 650 T, 3 X	T	1	0.875765	0.937882	0
230	4.70217	0.453298	5	1893 H	6 -, 5219 H, 1 L, 2 Q, 3 X, 1 Y	H	1	0.00248471	0.501242	0
231	10.5848	0.102089	6	2 A, 1891 T	6 -, 1 H, 2 I, 2 S, 5218 T, 3 X	T	0.998943	0.00267584	0.50081	0
232	36.3161	2.49122e-07	4	1893 L	6 -, 2 F, 88 I, 5133 L, 3 X	L	1	0.018922	0.509461	0
233	32.6026	3.90626e-07	3	1893 W	85 -, 1 G, 5143 W, 3 X	W	1	0.0170107	0.508505	0
234	5347.62	0	6	1891 G, 1 S, 1 X	6 -, 1 A, 422 G, 1 I, 4570 S, 229 T, 3 X	G	0.998943	0.919343	0.959143	0
235	4875.15	0	7	1876 D, 17 E	6 -, 573 D, 1 H, 1 M, 4569 N, 79 T, 3 X	D	0.99102	0.890482	0.940751	0
236	44.5235	5.81959e-08	6	1893 G	6 -, 1 A, 17 D, 15 E, 5111 G, 79 S, 3 X	G	1	0.0231269	0.511563	0
237	5467.12	0	6	1742 I, 1 T, 150 V	6 -, 1 A, 1 G, 198 I, 5023 V, 3 X	I	0.920232	0.962156	0.941194	0
238	256.5	2.33059e-49	10	1 I, 1882 L, 5 Q, 5 V	6 -, 1 D, 609 E, 2 I, 4566 L, 1 M, 1 P, 4 Q, 1 R, 39 V, 2 X	L	0.994189	0.127294	0.560741	0
239	3.25443	0.354035	3	1893 E	6 -, 1 D, 5223 E, 2 X	E	1	0.00172018	0.50086	0
240	3.61522	0.460577	4	1893 S	6 -, 1 G, 1 N, 5222 S, 2 X	S	1	0.00191131	0.500956	0
241	3234.41	0	6	1888 D, 3 E, 2 N	6 -, 1261 D, 3734 E, 1 K, 228 Q, 2 X	D	0.997359	0.758983	0.878171	0
242	5002.6	0	4	1893 L	6 -, 1 I, 530 L, 4693 M, 2 X	L	1	0.8987	0.94935	0
243	165.575	6.41359e-34	5	1892 I, 1 V	6 -, 79 F, 4796 I, 229 L, 120 V, 2 X	I	0.999472	0.0833333	0.541403	0
244	34.0815	6.48792e-06	6	1893 I	6 -, 1 F, 5139 I, 79 M, 2 T, 3 V, 2 X	I	1	0.0177752	0.508888	0
245	3.25443	0.354035	3	1893 P	6 -, 1 L, 5223 P, 2 X	P	1	0.00172018	0.50086	0
246	6919.56	0	12	1 A, 120 I, 1 L, 1771 V	6 -, 1 D, 1 E, 299 H, 4761 K, 1 M, 118 R, 2 T, 41 V, 2 X	V	0.935552	0.992164	0.963858	0
247	5598.87	0	12	1 A, 1 K, 1891 T	6 -, 41 A, 5 G, 2 H, 1783 I, 3 L, 24 M, 1458 N, 1 R, 1555 S, 352 T, 2 X	T	0.998943	0.932722	0.965833	0
248	2698.61	0	7	1893 L	6 -, 1234 F, 24 H, 375 I, 1588 L, 1 V, 3 X, 2001 Y	L	1	0.696483	0.848242	0
249	973.437	2.03735e-209	4	1893 A	6 -, 3279 A, 1943 G, 1 S, 3 X	A	1	0.37328	0.68664	0
250	3.25643	0.19628	2	1893 G	6 -, 5223 G, 3 X	G	1	0.00172018	0.50086	0
251	8.77865	0.0323833	3	2 L, 1891 P	6 -, 5223 P, 3 X	P	0.998943	0.00172018	0.500332	0
253	3.25643	0.19628	2	1893 S	6 -, 5223 S, 3 X	S	1	0.00172018	0.50086	0
255	10.5687	0.0143018	3	1889 H, 4 Y	6 -, 5222 H, 3 X, 1 Y	H	0.997887	0.00191131	0.499899	0
256	3.9781	0.408978	4	1893 N	6 -, 1 I, 1 K, 5221 N, 3 X	N	1	0.00210245	0.501051	0
257	5766.07	0	10	1 K, 1892 R	6 -, 1 A, 667 H, 41 K, 1 L, 62 N, 1 Q, 307 R, 228 T, 3 X, 3915 Y	R	0.999472	0.941323	0.970397	0
258	32.9717	1.21055e-06	4	1893 R	6 -, 79 I, 5142 R, 1 S, 4 X	R	1	0.0172018	0.508601	0
259	328.516	4.73641e-63	12	1891 P, 1 Q, 1 T	6 -, 2 A, 529 E, 4 I, 1 K, 6 L, 17 N, 4416 P, 228 Q, 3 S, 15 T, 1 V, 4 X	P	0.998943	0.155963	0.577453	0
260	3.25643	0.19628	2	1893 G	6 -, 5223 G, 3 X	G	1	0.00172018	0.50086	0
261	3.98009	0.263622	3	1893 Y	6 -, 2 I, 3 X, 5221 Y	Y	1	0.00210245	0.501051	0
262	5517.08	0	12	1893 K	6 -, 228 A, 1811 F, 2442 H, 376 K, 1 L, 1 M, 1 P, 2 Q, 232 R, 4 S, 3 X, 125 Y	K	1	0.928135	0.964067	0
263	48.6731	8.66791e-09	6	1 I, 5 M, 1887 T	6 -, 1 R, 5144 T, 79 V, 2 X	T	0.99683	0.0168196	0.506825	0
264	2.60132	0.457259	3	1892 Q, 1 X	6 -, 1 L, 5223 Q, 2 X	Q	0.999472	0.00172018	0.500596	0
265	5794.19	0	10	1842 N, 50 S, 1 X	6 -, 74 A, 296 I, 1 L, 198 M, 300 N, 1 P, 1 S, 4323 T, 30 V, 2 X	N	0.973059	0.942661	0.95786	0
266	5794.3	0	11	1892 Q, 1 X	6 -, 4383 A, 3 E, 2 I, 268 K, 11 M, 79 N, 300 Q, 1 S, 12 T, 165 V, 2 X	Q	0.999472	0.942661	0.971066	0
267	2.24092	0.32613	2	1892 G, 1 X	6 -, 5224 G, 2 X	G	0.999472	0.00152905	0.5005	0
268	2.96182	0.564235	4	1892 P, 1 X	6 -, 5222 P, 1 S, 1 T, 2 X	P	0.999472	0.00191131	0.500692	0
269	3.8845	0.692303	6	1 C, 1891 W, 1 X	6 -, 1 C, 1 G, 1 R, 1 S, 5220 W, 2 X	W	0.998943	0.00229358	0.500619	0
270	5798.13	0	7	1892 D, 1 X	6 -, 299 D, 4802 H, 79 M, 2 N, 1 Q, 41 S, 2 X	D	0.999472	0.942852	0.971162	0
271	5640.62	0	6	1892 E, 1 X	6 -, 341 E, 1 G, 4572 L, 81 Q, 229 S, 2 X	E	0.999472	0.934824	0.967148	0
272	246.136	6.52386e-48	9	1892 G, 1 X	6 -, 2 A, 1 D, 233 E, 4611 G, 1 K, 293 N, 5 S, 79 V, 1 X	G	0.999472	0.118693	0.559082	0
273	6022.67	0	8	1892 R, 1 X	6 -, 275 E, 297 G, 4328 K, 2 N, 79 P, 242 R, 2 S, 1 X	R	0.999472	0.953746	0.976609	0
275	135.873	7.43835e-27	6	1891 E, 2 X	6 -, 4 D, 4880 E, 3 I, 41 T, 297 V, 1 X	E	0.998943	0.0672783	0.533111	0
276	5179.27	0	6	1881 I, 10 L, 2 X	6 -, 459 I, 3163 L, 1521 M, 1 P, 81 V, 1 X	I	0.993661	0.912271	0.952966	0
277	123.648	2.78904e-24	6	1890 D, 1 N, 2 X	6 -, 4911 D, 3 G, 62 K, 1 N, 248 R, 1 X	D	0.998415	0.0613532	0.529884	0
278	34.6645	5.44386e-07	4	1891 F, 2 X	6 -, 5143 F, 3 L, 79 R, 1 X	F	0.998943	0.0170107	0.507977	0
279	827.102	2.96222e-173	8	1890 D, 1 N, 2 X	6 -, 3498 D, 343 E, 237 G, 1 H, 1143 N, 1 S, 2 T, 1 X	D	0.998415	0.331422	0.664919	0
280	3107.85	0	10	1 H, 2 X, 1890 Y	6 -, 68 A, 459 E, 1382 F, 1966 L, 3 P, 1 S, 9 V, 1 X, 1337 Y	Y	0.998415	0.744457	0.871436	0
281	5.0037	0.0819334	2	1891 C, 2 X	7 -, 5224 C, 1 X	C	0.998943	0.00152905	0.500236	0
282	4046.33	0	7	1890 P, 1 S, 2 X	7 -, 288 D, 4045 E, 10 K, 879 P, 2 Q, 1 X	P	0.998415	0.831995	0.915205	0
283	4.01776	0.259553	3	1891 G, 2 X	7 -, 1 E, 5222 G, 2 X	G	0.998943	0.00191131	0.500427	0
284	4.22047	0.23862	3	1 P, 1890 T, 2 X	7 -, 1 P, 5222 T, 2 X	T	0.998415	0.00191131	0.500163	0
285	246.595	5.22022e-48	9	1 M, 1 P, 1889 T, 2 X	7 -, 2 A, 525 K, 1 N, 2 P, 1 R, 78 S, 4614 T, 2 X	T	0.997887	0.118119	0.558003	0
286	3.35484	0.340083	3	1891 V, 2 X	7 -, 1 G, 5221 V, 3 X	V	0.998943	0.00210245	0.500523	0
287	4908.53	0	9	1 I, 1 P, 1889 T, 2 X	7 -, 12 A, 219 H, 259 I, 10 K, 558 T, 4154 V, 1 X, 12 Y	T	0.997887	0.893349	0.945618	0
288	6742	0	4	69 I, 1816 L, 6 V, 2 X	7 -, 1553 I, 2 L, 3669 V, 1 X	L	0.959324	0.999618	0.979471	0
290	200.843	4.24496e-39	8	2 A, 72 D, 1814 E, 3 G, 2 X	7 -, 8 D, 5130 E, 74 G, 1 K, 8 S, 3 T, 1 X	E	0.958267	0.0194954	0.488881	0
292	3.45588	0.32653	3	1892 C, 1 X	7 -, 5223 C, 1 F, 1 X	C	0.999472	0.00172018	0.500596	0
293	129.138	4.26808e-24	8	1 A, 1 E, 1889 G, 1 R, 1 X	7 -, 300 D, 8 E, 4901 G, 3 N, 12 S, 1 X	G	0.997887	0.0632645	0.530576	0
294	6057.58	0	14	1885 H, 1 N, 3 P, 3 R, 1 X	7 -, 2 A, 1 E, 79 G, 232 H, 9 I, 307 K, 1 M, 3320 N, 32 S, 1215 T, 2 X, 25 Y	H	0.995774	0.955657	0.975716	0
295	4.04792	0.542537	5	1892 R, 1 X	7 -, 2 G, 1 K, 5219 R, 1 S, 2 X	R	0.999472	0.00248471	0.500978	0
296	4.17898	0.382325	4	1892 G, 1 X	7 -, 1 A, 5221 G, 2 R, 1 X	G	0.999472	0.00210245	0.500787	0
297	36.9715	6.06892e-07	5	7 A, 1885 P, 1 X	7 -, 44 A, 79 K, 5100 P, 1 S, 1 X	P	0.995774	0.0252294	0.510502	0
299	6604.77	0	9	78 A, 33 I, 1781 T, 1 X	7 -, 1 A, 1 F, 105 I, 4842 L, 1 M, 78 T, 194 V, 1 W, 2 X	T	0.940835	0.985092	0.962963	0
300	3.72876	0.443956	4	1892 R, 1 X	7 -, 2 G, 5218 R, 1 T, 4 X	R	0.999472	0.00267584	0.501074	0
301	125.605	3.38877e-26	4	1892 T, 1 X	19 -, 2 A, 310 S, 4898 T, 3 X	T	0.999472	0.0638379	0.531655	0
302	8.70841	0.190653	6	1892 T, 1 X	19 -, 1 K, 1 L, 2 P, 1 S, 5205 T, 3 X	T	0.999472	0.00516055	0.502316	0
303	7.45635	0.0586907	3	1 S, 1891 T, 1 X	19 -, 1 S, 5209 T, 3 X	T	0.998943	0.00439602	0.50167	0
305	926.025	6.19955e-198	5	1892 S, 1 X	60 -, 1 I, 1 P, 3347 S, 1821 T, 2 X	S	0.999472	0.360283	0.679877	0
306	23.7298	2.84437e-05	3	1891 G, 2 X	61 -, 5168 G, 1 R, 2 X	G	0.998943	0.0122324	0.505588	0
307	109.918	1.14272e-23	3	1892 K, 1 X	61 -, 4937 K, 230 R, 4 X	K	0.999472	0.0563838	0.527928	0
308	1143.03	6.41024e-245	5	1891 L, 1 V, 1 X	61 -, 1853 I, 3036 L, 21 T, 256 V, 5 X	L	0.998943	0.419725	0.709334	0
309	99.8321	1.06807e-20	4	1879 I, 13 V, 1 X	61 -, 4889 I, 1 T, 276 V, 5 X	I	0.992604	0.0655581	0.529081	0
310	2087.36	0	9	2 I, 8 S, 1881 T, 2 X	61 -, 2 A, 229 E, 2803 H, 79 P, 2052 T, 5 X, 1 Y	T	0.993661	0.607798	0.80073	0
311	5639.77	0	4	1892 D, 1 X	61 -, 341 D, 4597 E, 228 Q, 5 X	D	0.999472	0.934824	0.967148	0
312	23.3073	0.000109924	4	1892 W, 1 X	61 -, 1 C, 1 R, 5164 W, 5 X	W	0.999472	0.0129969	0.506234	0
313	25.6849	3.66271e-05	4	1891 C, 1 W, 1 X	61 -, 5165 C, 1 V, 5 X	C	0.998943	0.0128058	0.505875	0
314	22.7435	4.56712e-05	3	1892 C, 1 X	61 -, 5166 C, 1 S, 4 X	C	0.999472	0.0126147	0.506043	0
315	25.8803	1.01042e-05	3	4 K, 1888 R, 1 X	61 -, 3 K, 5163 R, 5 X	R	0.997359	0.0131881	0.505273	0
316	111.318	2.15757e-22	5	1892 S, 1 X	61 -, 229 E, 2 N, 4933 S, 2 T, 5 X	S	0.999472	0.0571483	0.52831	0
317	22.5745	1.25319e-05	2	1892 C, 1 X	61 -, 5166 C, 5 X	C	0.999472	0.0126147	0.506043	0
318	139.491	2.29511e-28	5	1 A, 6 S, 1885 T, 1 X	61 -, 1 A, 1 I, 337 S, 4827 T, 5 X	T	0.995774	0.0774083	0.536591	0
319	237.08	3.94686e-50	4	1892 L, 1 X	61 -, 4628 L, 537 M, 1 P, 5 X	L	0.999472	0.115443	0.557458	0
320	22.5745	1.25319e-05	2	1892 P, 1 X	61 -, 5166 P, 5 X	P	0.999472	0.0126147	0.506043	0
321	22.2657	1.46242e-05	2	1892 P, 1 X	61 -, 5168 P, 3 X	P	0.999472	0.0122324	0.505852	0
322	52.4231	4.41756e-10	5	1892 L, 1 X	61 -, 1 I, 5087 L, 1 P, 79 V, 3 X	L	0.999472	0.0277141	0.513593	0
323	143.895	1.509e-28	6	1 -, 1 P, 1890 R, 1 X	61 -, 3 G, 2 K, 4853 R, 310 S, 3 X	R	0.998415	0.0724388	0.535427	0
324	1334.62	4.53613e-289	3	1 -, 75 F, 2 X, 1815 Y	61 -, 2651 F, 3 X, 2517 Y	Y	0.958796	0.518922	0.738859	0
326	5633.08	0	7	1 -, 1890 T, 2 X	63 -, 231 A, 1 E, 4591 G, 1 R, 341 T, 1 V, 3 X	T	0.998415	0.934824	0.96662	0
327	6687.86	0	9	1 -, 1790 D, 76 E, 11 G, 8 N, 5 R, 2 X	67 -, 3 A, 5 D, 4802 E, 2 G, 271 K, 2 N, 77 S, 3 X	D	0.945589	0.999044	0.972317	0
328	6648.18	0	7	1 -, 120 N, 1769 S, 3 X	67 -, 1 A, 4856 D, 1 G, 298 N, 5 S, 1 V, 3 X	S	0.934496	0.999044	0.96677	0
329	22.6113	1.23032e-05	2	1 -, 1890 G, 2 X	67 -, 5162 G, 3 X	G	0.998415	0.0133792	0.505897	0
330	22.6113	1.23032e-05	2	1 -, 1890 C, 2 X	67 -, 5162 C, 3 X	C	0.998415	0.0133792	0.505897	0
331	22.6113	1.23032e-05	2	1 -, 1890 W, 2 X	67 -, 5162 W, 3 X	W	0.998415	0.0133792	0.505897	0
332	25.5521	2.82774e-06	2	1 -, 2 X, 1890 Y	75 -, 3 X, 5154 Y	Y	0.998415	0.0149083	0.506662	0
333	56.1583	2.70418e-10	6	1 -, 1890 G, 2 X	76 -, 5072 G, 76 P, 1 R, 3 S, 1 W, 3 X	G	0.998415	0.030581	0.514498	0
334	25.4867	2.92163e-06	2	1 -, 1890 M, 2 X	76 -, 5151 M, 5 X	M	0.998415	0.0154817	0.506948	0
335	26.3405	2.70159e-05	4	1 -, 1890 E, 2 X	76 -, 1 D, 5150 E, 1 K, 4 X	E	0.998415	0.0156728	0.507044	0
336	26.8807	6.01757e-05	5	1 -, 1890 I, 1 V, 1 X	76 -, 5149 I, 1 S, 1 T, 1 V, 4 X	I	0.998415	0.0158639	0.50714	0
337	26.7007	2.28496e-05	4	1 -, 1891 R, 1 X	76 -, 1 D, 5149 R, 2 S, 4 X	R	0.998943	0.0158639	0.507404	0
338	25.9633	9.70775e-06	3	1 -, 1891 P, 1 X	76 -, 1 H, 5151 P, 4 X	P	0.998943	0.0154817	0.507213	0
339	7021.67	0	13	1 -, 11 L, 1812 Q, 2 R, 66 T, 1 X	76 -, 3 A, 1 E, 1 F, 970 I, 17 K, 1699 L, 16 M, 281 R, 4 S, 6 T, 2155 V, 3 X	Q	0.957211	1	0.978605	0
340	5681.75	0	8	1 -, 26 K, 1865 R, 1 X	76 -, 1 E, 1 G, 3635 K, 11 M, 345 N, 294 R, 865 S, 4 X	R	0.985209	0.943807	0.964508	0
341	5789.01	0	10	1 -, 1890 H, 1 X, 1 Y	76 -, 1 A, 11 D, 4757 E, 1 G, 300 H, 1 K, 78 T, 4 V, 3 X	H	0.998415	0.942661	0.970538	0
342	5779.08	0	8	1 -, 1890 D, 2 X	76 -, 302 D, 41 E, 71 H, 4475 K, 231 P, 25 R, 8 S, 3 X	D	0.998415	0.942278	0.970347	0
343	49.9171	1.44102e-09	5	1 -, 1886 E, 5 G, 1 X	76 -, 28 D, 5124 E, 1 R, 3 X	E	0.996302	0.0206422	0.508472	0
345	5785.1	0	7	1 -, 1891 T, 1 X	77 -, 1 D, 79 H, 41 K, 4729 N, 1 S, 301 T, 3 X	T	0.998943	0.942469	0.970706	0
346	566.232	3.14559e-121	4	1 -, 1891 L, 1 X	77 -, 3941 L, 1210 M, 1 V, 3 X	L	0.998943	0.246751	0.622847	0
347	30.9143	6.44784e-05	7	1 -, 1 E, 1890 V, 1 X	78 -, 1 A, 1 F, 2 I, 1 M, 5145 V, 4 X	V	0.998415	0.0166284	0.507522	0
349	27.0778	1.91714e-05	4	1 -, 1890 S, 2 X	78 -, 1 A, 5148 S, 1 W, 4 X	S	0.998415	0.016055	0.507235	0
350	4884.38	0	9	1 -, 15 K, 1808 Q, 67 R, 2 X	78 -, 1 I, 1 K, 2459 L, 1983 M, 527 Q, 42 R, 58 V, 79 W, 4 X	Q	0.955098	0.899274	0.927186	0
351	30.3963	4.06444e-06	4	1 -, 4 A, 1886 V, 2 X	78 -, 29 A, 1 I, 5120 V, 4 X	V	0.996302	0.0214067	0.508854	0
353	26.2239	2.02093e-06	2	1 -, 1890 A, 2 X	78 -, 5149 A, 5 X	A	0.998415	0.0158639	0.50714	0

## Sheet: YFV
Site	Chi-square value	p-value	Degree of freedom	Group1 Residues	Group2 Residues	Diagnostic Residue	Sensitivity	Specificity	Average	if average >=0.98
2	7124.2	0	8	79 Q	70 -, 4 I, 2 L, 1148 M, 3294 S, 2295 T, 230 V, 3 X	Q	1	1	1	1
8	1767.85	0	12	79 F	70 -, 1 E, 229 F, 2176 I, 46 L, 6 M, 2 P, 1 R, 1 S, 3 T, 8 V, 4501 W, 2 X	F	1	0.967499	0.98375	1
9	3394.17	0	12	1 A, 77 G, 1 S	70 -, 10 A, 2 E, 79 G, 1 I, 4260 K, 1 L, 43 N, 41 Q, 18 R, 2220 S, 299 T, 2 X	G	0.974684	0.988788	0.981736	1
17	7124.38	0	6	79 D	68 -, 42 G, 39 N, 6664 S, 231 T, 2 X	D	1	1	1	1
22	7124.2	0	8	79 F	58 -, 1 A, 2195 H, 45 I, 4290 T, 180 V, 2 X, 275 Y	F	1	1	1	1
23	7124.46	0	5	79 R	58 -, 1710 D, 1 K, 5275 N, 2 X	R	1	1	1	1
25	7124.38	0	6	79 S	58 -, 1 A, 3 I, 1 L, 6981 V, 2 X	S	1	1	1	1
26	7034.24	0	7	79 D	57 -, 1 D, 2468 E, 4514 H, 1 K, 2 R, 2 X, 1 Y	D	1	0.999858	0.999929	1
27	7124.29	0	7	79 D	57 -, 2424 A, 41 K, 1 S, 4519 T, 2 V, 2 X	D	1	1	1	1
29	7124.2	0	8	79 L	55 -, 15 I, 41 K, 1878 M, 236 R, 4520 T, 299 V, 2 X	L	1	1	1	1
31	7034.15	0	8	79 K	54 -, 34 D, 7 G, 1 K, 6 N, 1 P, 4518 Q, 2423 R, 2 X	K	1	0.999858	0.999929	1
33	7124.38	0	6	79 S	7020 K, 1 M, 1 N, 3 Q, 18 R, 3 X	S	1	1	1	1
38	7124.29	0	7	79 D	1 C, 2 F, 1 M, 1 P, 4800 S, 2239 T, 2 X	D	1	1	1	1
40	7124.11	0	9	79 V	229 A, 2822 K, 1 N, 8 P, 1893 Q, 531 R, 1519 S, 41 T, 2 X	V	1	1	1	1
47	1738.42	0	8	79 K	987 A, 1822 G, 306 H, 234 K, 228 L, 3454 Q, 1 R, 11 V, 3 X	K	1	0.96679	0.983395	1
48	7124.11	0	9	79 A	39 E, 1000 G, 1 I, 5506 K, 6 M, 232 N, 229 Q, 30 R, 3 X	A	1	1	1	1
49	6538.24	0	3	79 S	7035 A, 1 P, 7 S, 3 X	S	1	0.999007	0.999503	1
54	7124.29	0	7	79 K	1 A, 1 F, 1797 I, 3 T, 5240 V, 3 X, 1 Y	K	1	1	1	1
58	7124.38	0	6	79 N	1 F, 1 G, 1 H, 6812 R, 229 S, 2 X	N	1	1	1	1
61	7124.46	0	5	79 D	6 G, 1 P, 2164 S, 4872 T, 3 X	D	1	1	1	1
62	7124.55	0	4	79 S	1 C, 1 K, 7041 R, 3 X	S	1	1	1	1
66	6615.93	0	5	79 E	6 E, 2045 I, 2563 L, 2193 Q, 236 V, 3 X	E	1	0.999148	0.999574	1
69	1693.15	0	6	79 R	8 D, 2229 E, 2 G, 4562 K, 242 R, 1 S, 2 X	R	1	0.965654	0.982827	1
71	7124.55	0	4	79 R	4673 I, 1 M, 2370 V, 2 X	R	1	1	1	1
75	7124.55	0	4	79 I	3 F, 7040 L, 1 R, 2 X	I	1	1	1	1
77	1514.36	4.94065645841247e-324	6	79 A	278 A, 3320 H, 2 R, 1892 T, 300 V, 2 X, 1252 Y	A	1	0.960545	0.980272	1
80	1514.28	2.07680494229368e-319	10	79 E	277 A, 278 E, 1 F, 2184 K, 1822 L, 9 R, 1101 S, 146 T, 1224 W, 2 X, 2 Y	E	1	0.960545	0.980272	1
86	7124.46	0	5	79 I	1687 F, 5349 L, 7 M, 1 V, 2 X	I	1	1	1	1
91	4662.96	0	6	79 Q	3 D, 1892 E, 4806 G, 6 K, 1 L, 297 N, 41 Q	Q	1	0.994181	0.997091	1
95	1756.09	0	5	79 N	6771 G, 41 K, 231 N, 1 S, 1 W, 1 X	N	1	0.967215	0.983608	1
99	1532.28	4.75389964428447e-320	13	79 R	6 -, 1541 A, 1 E, 1 G, 4 H, 1 I, 226 K, 1 L, 32 P, 2814 Q, 274 R, 2085 S, 59 V, 1 X	R	1	0.961113	0.980556	1
101	7034.24	0	7	79 T	6 -, 4 E, 4538 K, 1 N, 2466 P, 29 R, 1 T, 1 X	T	1	0.999858	0.999929	1
102	7033.29	0	9	78 H, 1 Q	6 -, 1 E, 2 G, 3955 K, 3 L, 245 Q, 2831 R, 2 S, 1 X	H	0.987342	1	0.993671	1
103	7032.8	0	11	78 P, 1 S	6 -, 230 A, 5 F, 4 I, 1789 M, 2466 R, 1490 S, 1042 T, 8 V, 1 X, 5 Y	P	0.987342	1	0.993671	1
104	6777.28	0	5	79 F	6 -, 4 F, 1818 I, 5210 L, 7 V, 1 X	F	1	0.999432	0.999716	1
106	7124.02	0	10	79 R	6 -, 1890 A, 41 K, 2 L, 299 M, 4570 P, 1 S, 2 T, 234 V, 1 X	R	1	1	1	1
107	7124.2	0	8	79 I	6 -, 1 K, 41 L, 463 P, 4342 Q, 3 S, 2188 T, 2 X	I	1	1	1	1
108	6387.27	0	10	79 R	6 -, 88 A, 41 E, 16 M, 4344 P, 299 Q, 9 R, 1 S, 1868 T, 372 V, 2 X	R	1	0.998723	0.999361	1
109	4584.86	0	12	79 D	7 -, 3 A, 43 D, 2183 E, 7 G, 3 I, 10 K, 2807 M, 311 N, 149 S, 1521 T, 1 V, 1 X	D	1	0.993897	0.996949	1
110	6615.69	0	8	79 G	7 -, 230 D, 4606 E, 6 G, 2169 K, 20 N, 3 Q, 3 R, 2 X	G	1	0.999148	0.999574	1
112	7034.06	0	9	79 Q	6 -, 32 D, 2193 E, 4439 K, 9 N, 231 P, 1 Q, 133 R, 1 S, 1 X	Q	1	0.999858	0.999929	1
122	4623.53	0	10	79 L	6 -, 4 H, 2176 I, 4554 K, 42 L, 2 M, 19 R, 1 T, 13 V, 3 X, 226 Y	L	1	0.994039	0.99702	1
127	6860.55	0	9	79 G	6 -, 230 A, 1824 D, 4935 E, 3 G, 2 I, 34 K, 1 N, 7 R, 4 X	G	1	0.999574	0.999787	1
128	7123.75	0	13	79 R	6 -, 272 A, 1 H, 507 I, 231 K, 2592 L, 2 M, 1 N, 94 P, 1064 S, 1086 T, 1187 V, 3 X	R	1	1	1	1
129	6371.44	0	12	78 K, 1 R	6 -, 2192 A, 1 F, 41 G, 1330 H, 8 K, 1 N, 2834 Q, 223 R, 1 S, 231 T, 2 X, 176 Y	K	0.987342	0.998865	0.993103	1
131	7123.84	0	12	79 G	6 -, 31 A, 2 F, 285 H, 4 I, 2139 N, 1242 Q, 5 R, 1631 S, 1697 T, 3 X, 1 Y	G	1	1	1	1
138	7124.2	0	8	79 K	6 -, 1 A, 231 D, 4 L, 6796 P, 3 Q, 3 S, 2 X	K	1	1	1	1
139	5727.51	0	8	79 S	6 -, 787 D, 3758 E, 1 H, 2 K, 2239 N, 19 S, 232 T, 2 X	S	1	0.997303	0.998652	1
140	7124.38	0	6	79 R	6 -, 1 I, 231 L, 1 S, 6805 T, 2 X	R	1	1	1	1
145	7123.93	0	11	79 F	6 -, 2114 D, 1 H, 231 L, 1814 N, 1 R, 949 S, 1926 T, 1 V, 2 X, 1 Y	F	1	1	1	1
146	5786.95	0	14	79 S	6 -, 920 A, 1456 D, 564 E, 132 G, 1 H, 3 I, 220 K, 208 N, 1796 Q, 19 R, 18 S, 1508 T, 192 V, 3 X	S	1	0.997445	0.998723	1
149	7034.5	0	4	79 V	6 -, 7036 A, 1 T, 1 V, 2 X	V	1	0.999858	0.999929	1
157	7034.5	0	4	79 E	6 -, 7036 D, 1 E, 1 T, 2 X	E	1	0.999858	0.999929	1
169	1698.74	0	4	79 M	6 -, 6797 L, 241 M, 1 P, 1 X	M	1	0.965796	0.982898	1
170	7124.29	0	7	79 D	6 -, 6743 K, 1 N, 2 Q, 251 R, 42 T, 1 X	D	1	1	1	1
171	6946.41	0	7	79 A	6 -, 2 A, 225 F, 411 I, 4334 L, 20 M, 2047 V, 1 X	A	1	0.999716	0.999858	1
173	7124.29	0	7	79 F	6 -, 1833 D, 5202 E, 2 G, 1 K, 1 V, 1 X	F	1	1	1	1
178	7123.66	0	14	79 D	6 -, 20 A, 1 C, 2465 E, 1474 F, 12 I, 777 L, 592 M, 5 Q, 186 S, 27 T, 1474 V, 2 X, 5 Y	D	1	1	1	1
184	7034.41	0	5	79 L	6 -, 2465 I, 1 L, 4572 M, 1 V, 1 X	L	1	0.999858	0.999929	1
189	7034.41	0	5	79 N	6 -, 1 I, 7033 K, 1 N, 4 R, 1 X	N	1	0.999858	0.999929	1
191	1855.89	0	10	79 K	6 -, 58 D, 998 E, 291 H, 215 K, 3395 N, 228 Q, 17 R, 1835 S, 1 T, 2 X	K	1	0.969486	0.984743	1
193	7124.55	0	4	79 S	6 -, 7035 A, 3 T, 2 X	S	1	1	1	1
194	4869.23	0	5	79 A	6 -, 36 A, 1808 I, 1 L, 5193 V, 2 X	A	1	0.994891	0.997445	1
196	7124.38	0	6	79 G	6 -, 4572 A, 1 D, 2465 S, 1 V, 1 X	G	1	1	1	1
197	7124.64	0	3	79 S	6 -, 7039 D, 1 X	S	1	1	1	1
198	7124.38	0	6	79 P	6 -, 2464 L, 4571 M, 1 R, 3 V, 1 X	P	1	1	1	1
199	7124.38	0	6	79 T	6 -, 1 A, 1 C, 1 D, 4804 G, 2233 S	T	1	1	1	1
200	7124.73	0	2	79 F	6 -, 7040 Y	F	1	1	1	1
202	6315.16	0	3	79 M	6 -, 7029 I, 1 L, 10 M	M	1	0.998581	0.99929	1
203	7034.5	0	4	79 G	6 -, 7037 E, 1 G, 1 K, 1 Q	G	1	0.999858	0.999929	1
205	7124.73	0	2	78 H, 1 N	7046 -	H	0.987342	1	0.993671	1
207	7034.06	0	9	79 V	6 -, 27 F, 2 I, 3316 K, 3500 L, 2 P, 3 R, 1 V, 1 X, 188 Y	V	1	0.999858	0.999929	1
212	7034.24	0	7	79 M	6 -, 2 E, 6534 K, 1 M, 269 Q, 232 R, 1 W, 1 X	M	1	0.999858	0.999929	1
214	7123.93	0	11	79 H	6 -, 1808 A, 4988 E, 2 G, 221 K, 1 Q, 10 R, 1 S, 7 T, 1 V, 1 X	H	1	1	1	1
215	7124.38	0	6	79 T	6 -, 4 G, 2644 K, 1 N, 4390 R, 1 X	T	1	1	1	1
216	6860.98	0	4	79 L	6 -, 7035 A, 3 L, 1 P, 1 X	L	1	0.999574	0.999787	1
217	7124.2	0	8	79 E	6 -, 1 A, 1 F, 230 H, 4570 S, 2233 V, 2 X, 3 Y	E	1	1	1	1
219	7034.32	0	6	79 L	6 -, 2 E, 2232 G, 4802 I, 1 L, 1 M, 2 X	L	1	0.999858	0.999929	1
220	7124.55	0	4	79 D	6 -, 1 A, 7037 E, 2 X	D	1	1	1	1
221	7124.38	0	6	79 Y	6 -, 1 D, 66 I, 230 M, 6741 V, 2 X	Y	1	1	1	1
223	7124.2	0	8	79 E	6 -, 1 A, 2 I, 290 N, 1 R, 3471 S, 3273 T, 2 X	E	1	1	1	1
225	1761.87	0	12	79 E	6 -, 1 A, 230 E, 1495 H, 1415 I, 1 K, 228 L, 5 N, 2 Q, 3566 T, 70 V, 3 X, 24 Y	E	1	0.967357	0.983679	1
228	7124.2	0	8	78 L, 1 P	6 -, 2233 E, 4660 K, 2 N, 1 Q, 141 R, 3 X	L	0.987342	1	0.993671	1
232	6387.75	0	4	79 I	6 -, 2 F, 9 I, 7026 L, 3 X	I	1	0.998723	0.999361	1
235	7124.29	0	7	79 T	6 -, 2449 D, 17 E, 1 H, 1 M, 4569 N, 3 X	T	1	1	1	1
236	7124.38	0	6	79 S	6 -, 1 A, 17 D, 15 E, 7004 G, 3 X	S	1	1	1	1
243	7124.46	0	5	79 F	6 -, 6688 I, 229 L, 121 V, 2 X	F	1	1	1	1
244	7124.38	0	6	79 M	6 -, 1 F, 7032 I, 2 T, 3 V, 2 X	M	1	1	1	1
246	4742.98	0	12	79 R	6 -, 1 A, 1 D, 1 E, 299 H, 120 I, 4761 K, 1 L, 1 M, 39 R, 2 T, 1812 V, 2 X	R	1	0.994465	0.997232	1
254	7124.38	0	6	79 S	6 -, 270 H, 301 K, 1892 N, 4573 Q, 4 X	S	1	1	1	1
258	7124.55	0	4	79 I	6 -, 7035 R, 1 S, 4 X	I	1	1	1	1
263	7124.38	0	6	79 V	6 -, 1 I, 5 M, 1 R, 7031 T, 2 X	V	1	1	1	1
266	7123.93	0	11	79 N	6 -, 4383 A, 3 E, 2 I, 268 K, 11 M, 2192 Q, 1 S, 12 T, 165 V, 3 X	N	1	1	1	1
270	7124.29	0	7	79 M	6 -, 2191 D, 4802 H, 2 N, 1 Q, 41 S, 3 X	M	1	1	1	1
271	6946.5	0	6	79 Q	6 -, 2233 E, 1 G, 4572 L, 2 Q, 229 S, 3 X	Q	1	0.999716	0.999858	1
272	7124.11	0	9	79 V	6 -, 2 A, 1 D, 233 E, 6503 G, 1 K, 293 N, 5 S, 2 X	V	1	1	1	1
273	7124.2	0	8	79 P	6 -, 275 E, 297 G, 4328 K, 2 N, 2134 R, 2 S, 2 X	P	1	1	1	1
276	6946.5	0	6	79 V	6 -, 2340 I, 3173 L, 1521 M, 1 P, 2 V, 3 X	V	1	0.999716	0.999858	1
278	7124.55	0	4	79 R	6 -, 7034 F, 3 L, 3 X	R	1	1	1	1
279	1579.39	0	8	79 E	6 -, 5388 D, 264 E, 237 G, 1 H, 1144 N, 1 S, 2 T, 3 X	E	1	0.962532	0.981266	1
285	7124.11	0	9	1 N, 78 S	7 -, 2 A, 525 K, 1 M, 3 P, 1 R, 6503 T, 4 X	S	0.987342	1	0.993671	1
293	1817.22	0	8	79 D	7 -, 1 A, 221 D, 9 E, 6790 G, 3 N, 1 R, 12 S, 2 X	D	1	0.968635	0.984317	1
294	7123.66	0	14	79 G	7 -, 2 A, 1 E, 2117 H, 9 I, 307 K, 1 M, 3321 N, 3 P, 3 R, 32 S, 1215 T, 3 X, 25 Y	G	1	1	1	1
297	7124.46	0	5	79 K	7 -, 51 A, 6985 P, 1 S, 2 X	K	1	1	1	1
301	1756.12	0	4	79 S	19 -, 2 A, 231 S, 6790 T, 4 X	S	1	0.967215	0.983608	1
310	7124.11	0	9	79 P	61 -, 2 A, 229 E, 2803 H, 2 I, 8 S, 3933 T, 7 X, 1 Y	P	1	1	1	1
322	7124.47	0	5	79 V	61 -, 1 I, 6979 L, 1 P, 4 X	V	1	1	1	1
323	1756.07	0	6	79 S	62 -, 3 G, 2 K, 1 P, 6743 R, 231 S, 4 X	S	1	0.967215	0.983608	1
325	7123.75	0	13	79 H	63 -, 1 F, 8 I, 577 K, 223 L, 974 M, 1885 Q, 3241 R, 2 S, 40 T, 5 V, 22 W, 5 X	H	1	1	1	1
327	6978.23	0	9	2 N, 77 S	68 -, 3 A, 1795 D, 4878 E, 13 G, 271 K, 8 N, 5 R, 5 X	S	0.974684	1	0.987342	1
333	7124.38	0	6	76 P, 3 S	77 -, 6962 G, 1 R, 1 W, 5 X	P	0.962025	1	0.981013	1
341	7124.02	0	10	1 A, 78 T	77 -, 11 D, 4757 E, 1 G, 2190 H, 1 K, 4 V, 4 X, 1 Y	T	0.987342	1	0.993671	1
345	7124.29	0	7	79 H	78 -, 1 D, 41 K, 4729 N, 1 S, 2192 T, 4 X	H	1	1	1	1
350	7124.11	0	9	79 W	79 -, 1 I, 16 K, 2459 L, 1983 M, 2335 Q, 109 R, 58 V, 6 X	W	1	1	1	1
233	6616.1	0	3	79 -	6 -, 1 G, 7036 W, 3 X	-	NA	NA	0	0
1	0.843951	0.838928	3	79 D	71 -, 6971 D, 1 G, 3 X	D	1	0.0106443	0.505322	0
3	0.832501	0.841679	3	79 G	70 -, 6972 G, 1 V, 3 X	G	1	0.0105024	0.505251	0
4	0.876332	0.927932	4	79 C	70 -, 6968 C, 3 S, 4 X, 1 Y	C	1	0.0110701	0.505535	0
5	158.441	6.8259e-31	7	79 A	70 -, 2309 A, 1 G, 85 I, 1 L, 229 S, 4348 V, 3 X	A	1	0.672296	0.836148	0
6	8.83673	0.182971	6	68 I, 11 V	70 -, 8 A, 1 G, 5005 I, 2 M, 1958 V, 2 X	I	0.860759	0.289668	0.575214	0
7	117.39	1.12041e-23	5	79 N	70 -, 1 C, 2468 D, 2806 N, 1699 S, 2 X	N	1	0.60176	0.80088	0
10	1709.83	0	10	78 K, 1 R	70 -, 1 A, 1 E, 3031 G, 1 I, 232 K, 1409 N, 2240 R, 57 S, 2 T, 2 X	K	0.987342	0.967074	0.977208	0
11	191.373	1.01264e-35	10	79 R	70 -, 2 E, 2 G, 1 H, 1 I, 3052 K, 2 N, 1892 Q, 2019 R, 2 T, 3 X	R	1	0.713454	0.856727	0
12	0.891574	0.998845	8	79 E	70 -, 1 A, 1 D, 6966 E, 1 G, 2 K, 2 Q, 1 V, 2 X	E	1	0.011354	0.505677	0
13	7.42728	0.283132	6	79 L	70 -, 6439 L, 302 M, 1 P, 1 S, 231 T, 2 X	L	1	0.0861482	0.543074	0
14	43.0898	3.54335e-08	5	79 K	70 -, 1 E, 4549 K, 1 L, 2423 R, 2 X	K	1	0.354385	0.677193	0
15	0.811529	0.666467	2	79 C	69 -, 6974 C, 3 X	C	1	0.0102186	0.505109	0
16	0.800089	0.67029	2	79 G	68 -, 6975 G, 3 X	G	1	0.0100766	0.505038	0
18	0.809611	0.847167	3	79 G	68 -, 1 A, 6974 G, 3 X	G	1	0.0102186	0.505109	0
19	27.3862	1.66061e-05	4	76 I, 3 V	66 -, 4852 I, 1 L, 2125 V, 2 X	I	0.962025	0.311382	0.636704	0
20	0.775315	0.855362	3	79 F	66 -, 6977 F, 1 L, 2 X	F	1	0.00979279	0.504896	0
21	12.0567	0.0340194	5	52 I, 27 V	66 -, 5 F, 2 G, 3277 I, 3693 V, 3 X	I	0.658228	0.534913	0.596571	0
24	143.304	2.01145e-28	6	79 D	58 -, 2471 D, 2805 E, 1708 N, 1 R, 1 S, 2 X	D	1	0.649305	0.824652	0
28	0.693391	0.952141	4	79 W	56 -, 1 G, 3 R, 6984 W, 2 X	W	1	0.00879932	0.5044	0
30	6291.72	0	7	64 N, 4 S, 11 T	54 -, 2424 D, 4518 E, 1 G, 6 N, 41 S, 2 X	N	0.810127	0.999148	0.904638	0
32	0.636446	0.958929	4	79 Y	53 -, 1 H, 1 S, 2 X, 6989 Y	Y	1	0.0080897	0.504045	0
34	149.99	2.69251e-33	2	79 Y	4647 F, 2 X, 2397 Y	Y	1	0.659807	0.829903	0
35	213.328	1.71793e-42	7	79 Y	41 F, 267 H, 301 L, 1 P, 4570 Q, 1 R, 3 X, 1862 Y	Y	1	0.735737	0.867868	0
36	52.4144	2.44396e-11	3	79 P	2819 A, 2 L, 4223 P, 2 X	P	1	0.400653	0.700326	0
37	62.013	2.18305e-13	3	79 E	3065 D, 3932 E, 47 L, 2 X	E	1	0.441953	0.720976	0
39	0.0297865	0.985217	2	79 P	7043 P, 1 S, 2 X	P	1	0.000425773	0.500213	0
41	273.842	4.18558e-57	5	79 K	2 A, 1939 G, 1530 K, 3273 R, 300 S, 2 X	K	1	0.782856	0.891428	0
42	0.106382	0.991061	3	79 L	6 F, 7036 L, 2 V, 2 X	L	1	0.00141924	0.50071	0
43	27.5395	1.5461e-05	4	79 A	5219 A, 2 G, 1822 S, 1 T, 2 X	A	1	0.259296	0.629648	0
44	230.605	3.69178e-46	7	79 S	2050 A, 2 H, 2148 K, 1 P, 90 R, 1754 S, 999 T, 2 X	S	1	0.751064	0.875532	0
45	170.839	4.83221e-35	5	79 I	4798 A, 2191 I, 2 S, 1 T, 51 V, 3 X	I	1	0.689043	0.844522	0
46	616.53	4.09674e-132	4	11 I, 68 V	1 F, 6502 I, 1 M, 539 V, 3 X	V	0.860759	0.923503	0.892131	0
50	6151.18	0	8	68 F, 9 H, 2 Y	1 C, 3690 H, 6 K, 282 Q, 5 R, 3047 W, 4 X, 11 Y	F	0.860759	1	0.93038	0
51	43.0748	1.054e-05	11	79 E	107 A, 8 D, 4549 E, 2234 K, 2 M, 5 N, 129 Q, 1 R, 5 S, 1 T, 1 V, 4 X	E	1	0.354385	0.677193	0
52	20.6064	0.00826974	8	79 E	411 D, 5584 E, 1 I, 8 K, 1 L, 1029 N, 1 Q, 8 S, 3 X	E	1	0.207494	0.603747	0
53	0.0727114	0.994898	3	79 G	3 D, 7039 G, 1 R, 3 X	G	1	0.000993471	0.500497	0
55	0.0522127	0.974231	2	79 C	7041 C, 1 S, 4 X	C	1	0.000709622	0.500355	0
56	7.12039e-27	1	1	79 G	7044 G, 2 X	G	1	0.000283849	0.500142	0
57	209.761	2.99134e-44	4	79 L	4850 I, 1886 L, 1 S, 307 V, 2 X	L	1	0.73233	0.866165	0
59	0.0390999	0.997968	3	79 S	1 A, 1 L, 7042 S, 2 X	S	1	0.000567698	0.500284	0
60	61.126	2.65717e-11	6	79 V	1799 A, 7 I, 1 M, 1 S, 1279 T, 3957 V, 2 X	V	1	0.438405	0.719202	0
63	16.6599	0.00225026	4	79 L	1 F, 5816 L, 1225 M, 1 V, 3 X	L	1	0.174567	0.587284	0
64	34.1761	1.81867e-07	3	1 D, 77 E, 1 X	5 D, 7037 E, 1 G, 3 X	E	0.974684	0.00127732	0.48798	0
65	165.655	1.10325e-35	3	79 H	2239 H, 4802 N, 1 T, 4 X	H	1	0.682231	0.841116	0
67	13.0536	0.00146367	2	79 M	997 L, 6045 M, 4 X	M	1	0.142066	0.571033	0
68	3.35701e-27	1	1	79 W	7043 W, 3 X	W	1	0.000425773	0.500213	0
70	1123.37	2.6186e-238	7	79 S	2040 A, 2 H, 34 N, 4571 Q, 1 R, 394 S, 2 V, 2 X	S	1	0.944082	0.972041	0
72	446.102	1.95334e-90	9	79 A	1003 A, 231 E, 1891 K, 1 L, 41 Q, 300 R, 1820 S, 1754 T, 2 V, 3 X	A	1	0.85765	0.928825	0
73	170.491	4.8748e-32	9	79 D	2194 D, 230 G, 7 K, 3 L, 3044 N, 1487 P, 3 Q, 34 R, 42 S, 2 X	D	1	0.688618	0.844309	0
74	0.0297865	0.985217	2	79 E	7043 E, 1 Q, 2 X	E	1	0.000425773	0.500213	0
76	0.0521749	0.97425	2	79 N	2 K, 7041 N, 3 X	N	1	0.000709622	0.500355	0
78	41.1776	2.67145e-07	6	79 I	1 A, 4622 I, 2191 L, 1 M, 2 P, 227 V, 2 X	I	1	0.344025	0.672012	0
79	1394.73	9.61394e-301	4	37 F, 42 L	49 F, 6993 L, 1 P, 1 Q, 2 X	L	0.531646	0.007522	0.269584	0
81	0.558689	0.905821	3	79 E	47 D, 6996 E, 1 S, 2 X	E	1	0.00709622	0.503548	0
82	2.71482	0.743851	5	79 N	1 D, 228 G, 1 I, 6811 N, 3 S, 2 X	N	1	0.0333523	0.516676	0
83	266.096	1.48453e-54	6	79 E	301 A, 1798 D, 1566 E, 2383 G, 994 N, 2 S, 2 X	E	1	0.777746	0.888873	0
84	61.5464	2.18221e-11	6	79 V	7 A, 228 H, 1059 I, 4 L, 1801 M, 3945 V, 2 X	V	1	0.440108	0.720054	0
85	143.574	4.84538e-30	4	79 D	2468 D, 4342 K, 232 Q, 2 R, 2 X	D	1	0.64973	0.824865	0
87	164.277	1.21252e-33	5	79 S	1 A, 1 P, 1 R, 2252 S, 4788 T, 3 X	S	1	0.680386	0.840193	0
88	20.9395	0.000108366	3	1 I, 78 V	1615 I, 1 M, 5428 V, 2 X	V	0.987342	0.229634	0.608488	0
89	21.8572	6.98511e-05	3	79 V	5 I, 1524 M, 5515 V, 2 X	V	1	0.217286	0.608643	0
90	26.1408	8.91137e-06	3	79 V	226 A, 1529 T, 5289 V, 2 X	V	1	0.249361	0.624681	0
92	43.7771	6.26873e-07	8	79 D	4523 D, 65 E, 10 G, 2189 K, 1 M, 24 N, 232 S, 1 X, 1 Y	D	1	0.358076	0.679038	0
93	2438.68	0	9	62 P, 17 S	539 A, 41 D, 1 H, 2312 I, 300 P, 1898 Q, 180 T, 1774 V, 1 X	P	0.78481	0.957423	0.871116	0
94	211.048	3.01658e-37	14	79 K	975 A, 5 D, 1810 E, 2 G, 963 I, 1877 K, 2 L, 635 N, 41 P, 111 R, 86 S, 43 T, 492 V, 1 X, 3 Y	K	1	0.733608	0.866804	0
96	114.093	9.24806e-19	12	31 I, 48 V	6 -, 2 F, 1 H, 3369 I, 1 K, 6 L, 1885 M, 232 P, 300 R, 4 T, 1201 V, 1 X, 38 Y	V	0.607595	0.829549	0.718572	0
97	166.28	2.7656e-33	6	79 Y	6 -, 1 F, 1 H, 3048 L, 1756 M, 1 X, 2233 Y	Y	1	0.683083	0.841541	0
98	279.614	8.8457e-53	12	79 Q	6 -, 1601 A, 993 E, 65 G, 23 H, 1930 K, 1504 Q, 307 R, 37 S, 310 T, 38 V, 231 W, 1 X	Q	1	0.786546	0.893273	0
100	37.4582	1.43338e-06	6	79 G	6 -, 2262 A, 2 E, 4771 G, 1 R, 3 T, 1 X	G	1	0.322878	0.661439	0
105	1433.68	7.59688e-300	12	79 S	6 -, 121 A, 2 F, 5 G, 2 I, 70 K, 233 P, 16 Q, 3299 R, 297 S, 2991 T, 2 W, 2 X	S	1	0.957848	0.978924	0
111	34.2091	1.574e-05	7	79 L	7 -, 305 F, 1015 H, 4909 L, 1 R, 1 V, 1 X, 807 Y	L	1	0.303293	0.651646	0
113	41.5344	1.65579e-06	8	79 Y	6 -, 1 F, 236 H, 1816 I, 376 M, 1 S, 1 V, 1 X, 4608 Y	Y	1	0.346012	0.673006	0
114	143.746	2.85863e-29	5	79 G	6 -, 2466 G, 1 H, 4571 S, 1 T, 1 X	G	1	0.650014	0.825007	0
115	0.10456	0.99868	4	79 W	7 -, 1 L, 1 V, 7036 W, 1 X	W	1	0.00141924	0.50071	0
116	0.294108	0.997752	5	79 K	7 -, 1 E, 7019 K, 2 N, 16 R, 1 X	K	1	0.00383196	0.501916	0
117	141.04	6.29217e-26	9	79 T	7 -, 2670 A, 10 I, 41 K, 2 M, 18 N, 2 R, 1798 S, 2497 T, 1 X	T	1	0.645615	0.822807	0
118	0.0933207	0.998945	4	79 W	6 -, 1 F, 1 L, 7037 W, 1 X	W	1	0.00127732	0.500639	0
119	0.104517	0.998681	4	79 G	6 -, 1 E, 7036 G, 1 R, 2 X	G	1	0.00141924	0.50071	0
120	0.166193	0.999987	7	79 K	6 -, 1 I, 7030 K, 2 L, 1 Q, 3 R, 1 V, 2 X	K	1	0.00227079	0.501135	0
121	6759.95	0	9	75 N, 4 S	6 -, 4565 A, 2 G, 1 P, 1 R, 2426 S, 42 T, 1 V, 2 X	N	0.949367	1	0.974684	0
123	4346.68	0	7	3 I, 76 V	6 -, 272 F, 3126 I, 2113 L, 1483 M, 1 T, 43 V, 2 X	V	0.962025	0.993897	0.977961	0
124	147.48	1.22919e-26	10	79 F	6 -, 2424 F, 1 H, 1819 I, 1518 L, 24 M, 1 S, 1 T, 1249 V, 2 X, 1 Y	F	1	0.655975	0.827988	0
125	277.587	4.55753e-53	11	79 S	6 -, 2194 A, 42 E, 3 F, 1820 G, 13 I, 10 P, 230 R, 1513 S, 1211 T, 1 W, 3 X	S	1	0.785268	0.892634	0
126	144.267	6.48134e-28	7	79 P	6 -, 3049 A, 1 I, 1 L, 2460 P, 3 S, 1523 T, 3 X	P	1	0.650866	0.825433	0
130	0.115746	0.998389	4	79 N	6 -, 1 D, 1 H, 7035 N, 3 X	N	1	0.00156117	0.500781	0
132	355.571	9.82695e-74	6	79 S	6 -, 1 F, 1 N, 2 R, 1228 S, 5806 T, 2 X	S	1	0.825717	0.912858	0
133	0.0951854	0.992409	3	79 F	6 -, 7037 F, 1 L, 2 X	F	1	0.00127732	0.500639	0
134	116.502	8.83962e-23	6	79 I	6 -, 1 A, 1 F, 2819 I, 1753 L, 2464 V, 2 X	I	1	0.599915	0.799957	0
135	39.6591	1.25838e-08	3	79 I	6 -, 4682 I, 2355 V, 3 X	I	1	0.33551	0.667755	0
136	0.125084	0.999718	5	79 D	6 -, 1 B, 7034 D, 1 G, 1 H, 3 X	D	1	0.00170309	0.500852	0
137	0.0951854	0.992409	3	79 G	6 -, 1 D, 7037 G, 2 X	G	1	0.00127732	0.500639	0
141	152.489	4.61848e-27	11	79 K	6 -, 1481 A, 78 E, 2370 K, 5 L, 12 N, 2812 P, 6 R, 230 S, 37 T, 7 V, 2 X	K	1	0.663639	0.831819	0
142	0.15135	0.985032	3	79 E	6 -, 7032 E, 6 Q, 2 X	E	1	0.00198694	0.500993	0
143	0.115716	0.998389	4	79 C	6 -, 7035 C, 2 R, 1 W, 2 X	C	1	0.00156117	0.500781	0
144	0.329927	0.987801	4	79 P	6 -, 1 L, 7016 P, 21 S, 2 X	P	1	0.00425773	0.502129	0
147	82.3421	5.52903e-14	9	79 N	6 -, 1 A, 16 D, 418 H, 11 L, 3429 N, 1823 Q, 339 R, 1001 S, 2 X	N	1	0.513341	0.75667	0
148	0.0858568	0.95798	2	79 R	6 -, 7038 R, 2 X	R	1	0.0011354	0.500568	0
150	0.0951854	0.992409	3	79 W	6 -, 1 L, 7037 W, 2 X	W	1	0.00127732	0.500639	0
151	0.0951854	0.992409	3	79 N	6 -, 1 D, 7037 N, 2 X	N	1	0.00127732	0.500639	0
152	55.1693	4.28462e-10	6	79 S	6 -, 83 F, 1821 I, 1 N, 4135 S, 998 V, 2 X	S	1	0.413142	0.706571	0
153	1110.74	1.40218e-235	7	78 F, 1 L	6 -, 388 F, 1 I, 3455 L, 375 M, 1 T, 2818 W, 2 X	F	0.987342	0.944933	0.966138	0
154	1425.81	3.51521e-306	5	79 Q	6 -, 6463 E, 45 K, 231 L, 299 Q, 2 X	Q	1	0.957565	0.978782	0
155	1421.82	4.56872e-304	6	79 I	6 -, 2 G, 300 I, 1 L, 1 M, 6734 V, 2 X	I	1	0.957423	0.978711	0
156	0.156844	0.999924	6	79 E	6 -, 3 D, 7031 E, 2 G, 1 K, 1 Q, 2 X	E	1	0.00212887	0.501064	0
158	166.178	4.76982e-34	5	79 F	6 -, 2234 F, 233 H, 1 M, 1 X, 4571 Y	F	1	0.682941	0.84147	0
159	0.0933207	0.998945	4	79 G	6 -, 7037 G, 1 R, 1 V, 1 X	G	1	0.00127732	0.500639	0
160	7124.38	0	6	11 M, 68 T	6 -, 7036 F, 1 L, 1 V, 2 X	T	0.860759	1	0.93038	0
161	0.0951854	0.992409	3	79 G	6 -, 7037 G, 1 R, 2 X	G	1	0.00127732	0.500639	0
162	111.48	4.52795e-21	7	79 V	6 -, 2 F, 1976 I, 1 K, 1893 L, 272 M, 2895 V, 1 X	V	1	0.589129	0.794564	0
163	36.6627	5.43354e-06	7	79 F	6 -, 1 A, 4804 F, 2 M, 2191 T, 40 V, 1 X, 1 Y	F	1	0.318195	0.659097	0
164	46.244	2.13614e-07	8	79 T	6 -, 4 A, 41 F, 232 H, 1 K, 1 P, 2327 S, 4433 T, 1 X	T	1	0.370849	0.685424	0
165	0.104517	0.998681	4	79 T	6 -, 1 P, 2 S, 7036 T, 1 X	T	1	0.00141924	0.50071	0
166	166.489	1.37956e-32	7	79 R	6 -, 2 K, 4569 N, 1 Q, 2231 R, 234 S, 1 W, 2 X	R	1	0.683366	0.841683	0
167	848.586	3.55909e-181	5	79 V	6 -, 4572 I, 44 L, 1889 M, 534 V, 1 X	V	1	0.924212	0.962106	0
168	6127.05	0	6	11 F, 68 Y	6 -, 1892 F, 3 L, 1 R, 5143 W, 1 X	Y	0.860759	1	0.93038	0
172	7124.46	0	5	8 T, 71 V	6 -, 678 K, 6360 R, 2 X	V	0.898734	1	0.949367	0
174	984.01	5.12874e-203	12	11 D, 68 E	6 -, 8 A, 232 D, 346 E, 232 G, 1157 K, 103 M, 375 R, 3636 S, 72 T, 877 V, 1 W, 1 X	E	0.860759	0.950894	0.905827	0
175	106.633	2.766e-17	12	79 Y	6 -, 9 D, 1 E, 5 F, 72 H, 1 L, 2025 N, 1523 Q, 4 R, 425 S, 2 T, 1 X, 2972 Y	Y	1	0.5782	0.7891	0
176	25.8087	0.0021955	9	11 S, 68 T	6 -, 1523 D, 2 E, 1 I, 1 K, 4 P, 465 S, 5042 T, 1 W, 1 X	T	0.860759	0.284417	0.572588	0
177	5270.82	0	15	48 I, 20 M, 11 V	6 -, 312 A, 297 D, 228 E, 1 G, 1 H, 2 I, 1 K, 232 L, 12 M, 3 N, 2817 Q, 1 S, 1937 T, 1194 V, 2 X	I	0.607595	0.999716	0.803656	0
179	0.0951854	0.992409	3	79 C	6 -, 7037 C, 1 W, 2 X	C	1	0.00127732	0.500639	0
180	0.0839923	0.993687	3	79 D	6 -, 1 A, 7038 D, 1 X	D	1	0.0011354	0.500568	0
181	1429.71	3.82007e-301	10	79 G	6 -, 6 A, 2 E, 298 G, 3040 H, 4 L, 245 P, 3439 S, 4 T, 1 X, 1 Y	G	1	0.957707	0.978853	0
182	6140.09	0	8	11 A, 68 S	6 -, 570 A, 3412 K, 5 N, 2 P, 3049 R, 1 T, 1 X	S	0.860759	1	0.93038	0
183	166.707	2.24578e-33	6	79 I	6 -, 2229 I, 4569 L, 3 N, 2 T, 236 V, 1 X	I	1	0.68365	0.841825	0
185	143.75	4.44319e-30	4	79 G	6 -, 1 A, 2466 G, 4572 S, 1 X	G	1	0.650014	0.825007	0
186	42.5607	4.53566e-08	5	79 A	6 -, 4569 A, 3 P, 1 S, 2466 T, 1 X	A	1	0.351547	0.675773	0
187	0.14567	0.999939	6	79 A	6 -, 7032 A, 1 G, 1 S, 1 T, 4 V, 1 X	A	1	0.00198694	0.500993	0
188	91.078	3.98864e-18	5	79 V	6 -, 8 A, 3779 I, 2 S, 3250 V, 1 X	V	1	0.538745	0.769373	0
190	795.711	1.56331e-167	7	79 G	6 -, 4564 D, 1 E, 571 G, 1900 N, 1 S, 2 X, 1 Y	G	1	0.918961	0.959481	0
192	188.065	3.8499e-37	7	79 K	6 -, 231 E, 2045 K, 1816 L, 79 M, 2569 R, 298 V, 2 X	K	1	0.709764	0.854882	0
195	0.0858568	0.95798	2	79 H	6 -, 7038 H, 2 X	H	1	0.0011354	0.500568	0
201	3.76687e-28	1	1	79 W	6 -, 7040 W	W	1	0.000851547	0.500426	0
204	0.0839923	0.993687	3	79 S	6 -, 7038 S, 1 T, 1 X	S	1	0.0011354	0.500568	0
206	187.159	5.85029e-33	13	79 E	6 -, 1506 A, 2052 E, 85 G, 4 H, 37 K, 1 M, 1 P, 997 Q, 2125 R, 228 S, 2 T, 1 V, 1 X	E	1	0.708771	0.854385	0
208	0.123188	0.999963	6	79 N	6 -, 1 C, 1 D, 2 K, 7034 N, 1 S, 1 X	N	1	0.00170309	0.500852	0
209	441.778	2.5879e-91	7	79 G	6 -, 3937 D, 1858 E, 1012 G, 3 H, 1 N, 228 Q, 1 X	G	1	0.856372	0.928186	0
210	13.2907	0.0208018	5	79 T	6 -, 3 A, 3 P, 1003 S, 6029 T, 2 X	T	1	0.144337	0.572169	0
211	0.0933207	0.998945	4	79 W	6 -, 1 C, 1 R, 7037 W, 1 X	W	1	0.00127732	0.500639	0
213	600.664	1.75215e-125	7	75 I, 1 M, 1 T, 2 V	6 -, 1022 I, 5282 L, 731 M, 2 R, 1 V, 2 X	I	0.949367	0.854953	0.90216	0
218	7124.29	0	7	46 A, 33 T	6 -, 3846 F, 1 I, 3150 L, 41 M, 2 X	A	0.582278	1	0.791139	0
222	0.115716	0.998389	4	79 K	6 -, 1 I, 7035 K, 2 R, 2 X	K	1	0.00156117	0.500781	0
224	0.0951854	0.992409	3	79 C	6 -, 7037 C, 1 S, 2 X	C	1	0.00127732	0.500639	0
226	0.0858568	0.95798	2	79 W	6 -, 7038 W, 2 X	W	1	0.0011354	0.500568	0
227	0.126919	0.99807	4	79 P	6 -, 2 A, 2 L, 7034 P, 2 X	P	1	0.00170309	0.500852	0
229	143.926	4.0743e-30	4	79 T	6 -, 4 P, 4569 S, 2464 T, 3 X	T	1	0.650298	0.825149	0
230	0.136289	0.999653	5	79 H	6 -, 7033 H, 1 L, 2 Q, 3 X, 1 Y	H	1	0.00184502	0.500923	0
231	0.168059	0.999907	6	79 T	6 -, 2 A, 1 H, 2 I, 2 S, 7030 T, 3 X	T	1	0.00227079	0.501135	0
234	166.174	2.91317e-33	6	79 G	6 -, 1 A, 2234 G, 1 I, 4571 S, 229 T, 4 X	G	1	0.682941	0.84147	0
237	30.1309	3.71191e-05	6	79 V	6 -, 1 A, 1 G, 1940 I, 1 T, 5094 V, 3 X	V	1	0.277037	0.638518	0
238	854.622	3.6982e-177	10	79 E	6 -, 1 D, 530 E, 3 I, 6448 L, 1 M, 1 P, 9 Q, 1 R, 44 V, 2 X	E	1	0.92478	0.96239	0
239	0.0951854	0.992409	3	79 E	6 -, 1 D, 7037 E, 2 X	E	1	0.00127732	0.500639	0
240	0.104517	0.998681	4	79 S	6 -, 1 G, 1 N, 7036 S, 2 X	S	1	0.00141924	0.50071	0
241	3.28456	0.772377	6	33 D, 46 E	6 -, 3116 D, 3691 E, 1 K, 2 N, 228 Q, 2 X	E	0.582278	0.476157	0.529218	0
242	41.3889	2.23285e-08	4	79 M	6 -, 1 I, 2423 L, 4614 M, 2 X	M	1	0.34516	0.67258	0
245	0.0951854	0.992409	3	79 P	6 -, 1 L, 7037 P, 2 X	P	1	0.00127732	0.500639	0
247	286.088	3.89328e-54	12	79 S	6 -, 42 A, 5 G, 2 H, 1783 I, 1 K, 3 L, 24 M, 1458 N, 1 R, 1476 S, 2243 T, 2 X	S	1	0.790519	0.89526	0
248	1437.82	2.53267e-306	7	79 I	6 -, 1234 F, 24 H, 296 I, 3481 L, 1 V, 3 X, 2001 Y	I	1	0.95799	0.978995	0
249	213.04	5.89356e-45	4	79 G	6 -, 5172 A, 1864 G, 1 S, 3 X	G	1	0.735453	0.867726	0
250	0.0970804	0.952619	2	79 G	6 -, 7037 G, 3 X	G	1	0.00127732	0.500639	0
251	0.117611	0.989643	3	79 P	6 -, 2 L, 7035 P, 3 X	P	1	0.00156117	0.500781	0
252	270.975	1.11619e-51	11	79 V	6 -, 2 A, 198 F, 2789 I, 238 K, 229 L, 11 M, 1997 R, 3 S, 27 T, 1543 V, 3 X	V	1	0.781011	0.890505	0
253	0.0970804	0.952619	2	79 S	6 -, 7037 S, 3 X	S	1	0.00127732	0.500639	0
255	0.151338	0.985034	3	79 H	6 -, 7032 H, 3 X, 5 Y	H	1	0.00198694	0.500993	0
256	0.115746	0.998389	4	79 N	6 -, 1 I, 1 K, 7035 N, 3 X	N	1	0.00156117	0.500781	0
257	611.955	4.82975e-125	10	71 H, 8 R	6 -, 1 A, 596 H, 42 K, 1 L, 62 N, 1 Q, 2191 R, 228 T, 3 X, 3915 Y	H	0.898734	0.915413	0.907074	0
259	10.3359	0.586517	12	79 P	6 -, 2 A, 529 E, 4 I, 1 K, 6 L, 17 N, 6228 P, 229 Q, 3 S, 16 T, 1 V, 4 X	P	1	0.116094	0.558047	0
260	0.0970804	0.952619	2	79 G	6 -, 7037 G, 3 X	G	1	0.00127732	0.500639	0
261	0.117611	0.989643	3	79 Y	6 -, 2 I, 3 X, 7035 Y	Y	1	0.00156117	0.500781	0
262	170.921	3.09399e-30	12	79 K	6 -, 228 A, 1811 F, 2442 H, 2190 K, 1 L, 1 M, 1 P, 2 Q, 232 R, 4 S, 3 X, 125 Y	K	1	0.689185	0.844593	0
264	0.106412	0.991057	3	79 Q	6 -, 1 L, 7036 Q, 3 X	Q	1	0.00141924	0.50071	0
265	51.7534	1.26756e-07	10	79 T	6 -, 74 A, 296 I, 1 L, 198 M, 2142 N, 1 P, 51 S, 4244 T, 30 V, 3 X	T	1	0.397672	0.698836	0
267	0.0970804	0.952619	2	79 G	6 -, 7037 G, 3 X	G	1	0.00127732	0.500639	0
268	0.115746	0.998389	4	79 P	6 -, 7035 P, 1 S, 1 T, 3 X	P	1	0.00156117	0.500781	0
269	0.145633	0.999939	6	79 W	6 -, 2 C, 1 G, 1 R, 1 S, 7032 W, 3 X	W	1	0.00198694	0.500993	0
274	36.6674	6.98304e-07	5	79 L	6 -, 341 I, 4804 L, 2 P, 1891 V, 2 X	L	1	0.318195	0.659097	0
275	4.16442	0.654437	6	79 E	6 -, 4 D, 6692 E, 3 I, 41 T, 297 V, 3 X	E	1	0.0502413	0.525121	0
277	5680.37	0	6	62 K, 17 R	6 -, 6801 D, 3 G, 2 N, 231 R, 3 X	K	0.78481	1	0.892405	0
280	7042.98	0	10	68 A, 3 P, 8 V	6 -, 459 E, 1382 F, 1 H, 1966 L, 1 S, 1 V, 3 X, 3227 Y	A	0.860759	1	0.93038	0
281	0.10832	0.947281	2	79 C	7 -, 7036 C, 3 X	C	1	0.00141924	0.50071	0
282	125.648	5.09367e-24	7	79 P	7 -, 288 D, 4045 E, 10 K, 2690 P, 2 Q, 1 S, 3 X	P	1	0.618223	0.809112	0
283	0.128895	0.988158	3	79 G	7 -, 1 E, 7034 G, 4 X	G	1	0.00170309	0.500852	0
284	0.140101	0.986625	3	79 T	7 -, 2 P, 7033 T, 4 X	T	1	0.00184502	0.500923	0
286	0.140142	0.986619	3	79 V	7 -, 1 G, 7033 V, 5 X	V	1	0.00184502	0.500923	0
287	755.586	7.67942e-157	9	1 A, 48 I, 30 V	7 -, 11 A, 219 H, 212 I, 10 K, 1 P, 2447 T, 4124 V, 3 X, 12 Y	I	0.607595	0.969912	0.788753	0
288	70.7265	1.59437e-14	4	48 I, 2 L, 29 V	7 -, 1574 I, 1816 L, 3646 V, 3 X	I	0.607595	0.776611	0.692103	0
289	220.12	1.97475e-42	9	79 D	7 -, 24 A, 1818 D, 232 E, 3 N, 224 Q, 5 R, 1903 S, 2827 T, 3 X	D	1	0.741981	0.870991	0
290	6399.43	0	8	68 G, 8 S, 3 T	7 -, 2 A, 80 D, 6944 E, 9 G, 1 K, 3 X	G	0.860759	0.998723	0.929741	0
291	1945.3	0	11	22 G, 56 N, 1 S	7 -, 1 A, 1967 D, 14 E, 3 G, 1847 H, 1045 N, 2 Q, 4 R, 1921 S, 232 T, 3 X	N	0.708861	0.851689	0.780275	0
292	0.106425	0.991055	3	79 C	7 -, 7036 C, 1 F, 2 X	C	1	0.00141924	0.50071	0
295	0.147541	0.999578	5	79 R	7 -, 2 G, 1 K, 7032 R, 1 S, 3 X	R	1	0.00198694	0.500993	0
296	0.126962	0.998068	4	79 G	7 -, 1 A, 7034 G, 2 R, 2 X	G	1	0.00170309	0.500852	0
298	29.0381	2.27915e-05	5	79 S	7 -, 1888 A, 1 C, 5146 S, 2 W, 2 X	S	1	0.269657	0.634828	0
299	219.708	2.41075e-42	9	1 A, 78 T	7 -, 78 A, 1 F, 138 I, 4842 L, 1 M, 1781 T, 194 V, 1 W, 3 X	T	0.987342	0.747232	0.867287	0
300	0.160697	0.99694	4	79 R	7 -, 2 G, 7031 R, 1 T, 5 X	R	1	0.00212887	0.501064	0
302	0.303503	0.99948	6	79 T	19 -, 1 K, 1 L, 2 P, 1 S, 7018 T, 4 X	T	1	0.00397389	0.501987	0
303	0.275354	0.964595	3	79 T	19 -, 2 S, 7021 T, 4 X	T	1	0.00354811	0.501774	0
304	1402.25	1.26065e-298	7	79 D	60 -, 1984 A, 305 D, 1886 E, 1 G, 2 S, 2804 V, 4 X	D	1	0.956713	0.978357	0
305	28.7471	2.59927e-05	5	79 S	60 -, 1 I, 1 P, 5160 S, 1821 T, 3 X	S	1	0.26767	0.633835	0
306	0.74101	0.863518	3	79 G	61 -, 6980 G, 1 R, 4 X	G	1	0.00936702	0.504684	0
307	3.45655	0.326441	3	79 K	61 -, 6750 K, 230 R, 5 X	K	1	0.0420097	0.521005	0
308	298.246	2.38597e-62	5	53 I, 26 V	61 -, 1800 I, 4927 L, 21 T, 231 V, 6 X	I	0.670886	0.744536	0.707711	0
309	4.20579	0.378871	4	79 I	61 -, 6689 I, 1 T, 289 V, 6 X	I	1	0.050667	0.525334	0
311	43.9215	6.66125e-09	4	79 E	61 -, 2233 D, 4518 E, 228 Q, 6 X	E	1	0.358785	0.679393	0
312	0.773366	0.941983	4	79 W	61 -, 1 C, 1 R, 6977 W, 6 X	W	1	0.00979279	0.504896	0
313	0.773366	0.941983	4	79 C	61 -, 6977 C, 1 V, 1 W, 6 X	C	1	0.00979279	0.504896	0
314	0.75243	0.860808	3	79 C	61 -, 6979 C, 1 S, 5 X	C	1	0.00950894	0.504754	0
315	0.832408	0.841701	3	79 R	61 -, 7 K, 6972 R, 6 X	R	1	0.0105024	0.505251	0
316	3.5014	0.623176	5	79 S	61 -, 229 E, 2 N, 6746 S, 2 T, 6 X	S	1	0.0425773	0.521289	0
317	0.754345	0.685798	2	79 C	61 -, 6979 C, 6 X	C	1	0.00950894	0.504754	0
318	93.9667	9.85078e-19	5	1 I, 78 T	61 -, 2 A, 343 S, 6634 T, 6 X	T	0.987342	0.0584729	0.522907	0
319	980.004	7.69021e-211	4	79 M	61 -, 6520 L, 458 M, 1 P, 6 X	M	1	0.934999	0.967499	0
320	0.754345	0.685798	2	79 P	61 -, 6979 P, 6 X	P	1	0.00950894	0.504754	0
321	0.731508	0.693674	2	79 P	61 -, 6981 P, 4 X	P	1	0.00922509	0.504613	0
324	128.904	9.31632e-28	3	79 F	62 -, 2647 F, 5 X, 4332 Y	F	1	0.624326	0.812163	0
326	44.076	2.06593e-07	7	79 G	64 -, 231 A, 1 E, 4512 G, 1 R, 2231 T, 1 V, 5 X	G	1	0.359637	0.679818	0
328	37.3107	4.09583e-06	7	79 D	68 -, 1 A, 4777 D, 1 G, 418 N, 1774 S, 1 V, 6 X	D	1	0.322027	0.661013	0
329	0.822961	0.662668	2	79 G	68 -, 6973 G, 5 X	G	1	0.0103605	0.50518	0
330	0.822961	0.662668	2	79 C	68 -, 6973 C, 5 X	C	1	0.0103605	0.50518	0
331	0.822961	0.662668	2	79 W	68 -, 6973 W, 5 X	W	1	0.0103605	0.50518	0
332	0.914627	0.632982	2	79 Y	76 -, 5 X, 6965 Y	Y	1	0.0114959	0.505748	0
334	11.9661	0.00252116	2	78 M, 1 X	77 -, 6963 M, 6 X	M	0.987342	0.0117797	0.499561	0
335	0.956693	0.91629	4	79 E	77 -, 1 D, 6961 E, 1 K, 6 X	E	1	0.0120636	0.506032	0
336	0.966215	0.965244	5	79 I	77 -, 6960 I, 1 S, 1 T, 2 V, 5 X	I	1	0.0122055	0.506103	0
337	0.956651	0.916296	4	79 R	77 -, 1 D, 6961 R, 2 S, 5 X	R	1	0.0120636	0.506032	0
338	0.935655	0.816816	3	79 P	77 -, 1 H, 6963 P, 5 X	P	1	0.0117797	0.50589	0
339	2952.05	0	13	16 K, 12 M, 51 R	77 -, 3 A, 1 E, 1 F, 970 I, 1 K, 1710 L, 4 M, 1812 Q, 232 R, 4 S, 72 T, 2155 V, 4 X	R	0.64557	0.967074	0.806322	0
340	71.6964	2.25631e-12	8	78 K, 1 R	77 -, 1 E, 1 G, 3583 K, 11 M, 345 N, 2158 R, 865 S, 5 X	K	0.987342	0.491485	0.739413	0
342	7124.2	0	8	71 H, 8 S	77 -, 2192 D, 41 E, 4475 K, 231 P, 25 R, 5 X	H	0.898734	1	0.949367	0
343	2507.39	0	5	28 D, 51 E	77 -, 6959 E, 5 G, 1 R, 4 X	E	0.64557	0.0123474	0.328959	0
344	1892.76	0	10	3 N, 76 S	77 -, 56 A, 2 D, 4497 E, 1 G, 1887 K, 6 R, 234 S, 282 T, 4 X	S	0.962025	0.96679	0.964407	0
346	17.7028	0.00141056	4	79 L	78 -, 5753 L, 1210 M, 1 V, 4 X	L	1	0.183508	0.591754	0
347	1.00835	0.994693	7	79 V	79 -, 1 A, 1 E, 1 F, 2 I, 1 M, 6956 V, 5 X	V	1	0.0127732	0.506387	0
348	411.164	7.65771e-84	8	79 R	79 -, 1 D, 1 H, 2520 K, 1401 N, 1890 Q, 1080 R, 68 S, 6 X	R	1	0.846722	0.923361	0
349	0.979668	0.912863	4	79 S	79 -, 1 A, 6959 S, 1 W, 6 X	S	1	0.0123474	0.506174	0
351	1.34896	0.853016	4	79 V	79 -, 33 A, 1 I, 6927 V, 6 X	V	1	0.016889	0.508445	0
352	202.991	7.81753e-39	9	1 A, 78 T	79 -, 26 A, 1 C, 291 D, 10 H, 1 M, 1882 N, 2842 S, 1907 T, 7 X	T	0.987342	0.72935	0.858346	0
353	0.972018	0.615076	2	79 A	79 -, 6960 A, 7 X	A	1	0.0122055	0.506103	0

## Sheet: ZIKV
Site	Chi-square value	p-value	Degree of freedom	Group1 Residues	Group2 Residues	Diagnostic Residue	Sensitivity	Specificity	Average	if average >=0.98
2	7093.13	0	8	229 V, 3 X	70 -, 4 I, 2 L, 1148 M, 79 Q, 3294 S, 2295 T, 1 V	V	0.987069	0.999855	0.993462	1
5	7124.76	0	7	229 S, 3 X	70 -, 2388 A, 1 G, 85 I, 1 L, 4348 V	S	0.987069	1	0.993534	1
8	5229.07	0	12	229 F, 1 L, 2 X	70 -, 1 E, 79 F, 2176 I, 45 L, 6 M, 2 P, 1 R, 1 S, 3 T, 8 V, 4501 W	F	0.987069	0.988539	0.987804	1
10	5240.55	0	10	230 K, 2 X	70 -, 1 A, 1 E, 3031 G, 1 I, 80 K, 1409 N, 2241 R, 57 S, 2 T	K	0.991379	0.988394	0.989887	1
13	7093.19	0	6	230 T, 2 X	70 -, 6518 L, 302 M, 1 P, 1 S, 1 T	T	0.991379	0.999855	0.995617	1
17	7093.19	0	6	230 T, 2 X	68 -, 79 D, 42 G, 39 N, 6664 S, 1 T	T	0.991379	0.999855	0.995617	1
22	5930.02	0	8	2 X, 230 Y	58 -, 1 A, 79 F, 2195 H, 45 I, 4290 T, 180 V, 45 Y	Y	0.991379	0.993472	0.992425	1
29	6939.11	0	8	230 R, 2 X	55 -, 15 I, 41 K, 79 L, 1878 M, 6 R, 4520 T, 299 V	R	0.991379	0.99913	0.995254	1
35	6091.86	0	7	230 H, 2 X	41 F, 37 H, 301 L, 1 P, 4570 Q, 1 R, 1 X, 1941 Y	H	0.991379	0.994632	0.993006	1
47	5173.87	0	8	229 K, 3 X	987 A, 1822 G, 306 H, 84 K, 228 L, 3454 Q, 1 R, 11 V	K	0.987069	0.987814	0.987441	1
48	7124.7	0	9	229 Q, 3 X	79 A, 39 E, 1000 G, 1 I, 5506 K, 6 M, 232 N, 30 R	Q	0.987069	1	0.993534	1
58	7124.79	0	6	1 F, 229 S, 2 X	1 G, 1 H, 79 N, 6812 R	S	0.987069	1	0.993534	1
72	7071.95	0	9	230 E, 2 X	1082 A, 1 E, 1891 K, 1 L, 41 Q, 300 R, 1820 S, 1754 T, 2 V, 1 X	E	0.991379	0.999855	0.995617	1
73	7124.7	0	9	230 G, 2 X	2273 D, 7 K, 3 L, 3044 N, 1487 P, 3 Q, 34 R, 42 S	G	0.991379	1	0.99569	1
77	4527.49	0	6	230 A, 2 X	127 A, 3320 H, 2 R, 1892 T, 300 V, 1252 Y	A	0.991379	0.981576	0.986477	1
80	4527.41	0	10	230 E, 2 X	277 A, 127 E, 1 F, 2184 K, 1822 L, 9 R, 1101 S, 146 T, 1224 W, 2 Y	E	0.991379	0.981576	0.986477	1
85	7061.91	0	4	230 Q, 2 X	2547 D, 4342 K, 2 Q, 2 R	Q	0.991379	0.99971	0.995545	1
92	7124.73	0	8	232 S	4602 D, 65 E, 10 G, 2189 K, 1 M, 24 N, 1 X, 1 Y	S	1	1	1	1
95	5256.13	0	5	231 N, 1 S	6771 G, 41 K, 79 N, 1 W, 1 X	N	0.99569	0.988539	0.992114	1
96	7124.61	0	12	232 P	6 -, 2 F, 1 H, 3400 I, 1 K, 6 L, 1885 M, 300 R, 4 T, 1249 V, 1 X, 38 Y	P	1	1	1	1
98	7093.36	0	12	1 G, 231 W	6 -, 1601 A, 993 E, 64 G, 23 H, 1930 K, 1583 Q, 307 R, 37 S, 310 T, 38 V, 1 X	W	0.99569	1	0.997845	1
99	4590.36	0	13	1 G, 231 R	6 -, 1541 A, 1 E, 4 H, 1 I, 226 K, 1 L, 32 P, 2814 Q, 122 R, 2085 S, 59 V, 1 X	R	0.99569	0.982301	0.988995	1
102	6586.4	0	9	230 Q, 2 R	6 -, 1 E, 2 G, 78 H, 3955 K, 3 L, 16 Q, 2829 R, 2 S, 1 X	Q	0.991379	0.997679	0.994529	1
105	7093.01	0	12	232 P	6 -, 121 A, 2 F, 5 G, 2 I, 70 K, 1 P, 16 Q, 3299 R, 376 S, 2991 T, 2 W, 2 X	P	1	0.999855	0.999927	1
106	6998.94	0	10	1 A, 231 V	6 -, 1889 A, 41 K, 2 L, 299 M, 4570 P, 79 R, 1 S, 2 T, 3 V, 1 X	V	0.99569	0.999565	0.997627	1
107	3450.43	0	8	232 P	6 -, 79 I, 1 K, 41 L, 231 P, 4342 Q, 3 S, 2188 T, 2 X	P	1	0.966488	0.983244	1
108	4353.1	0	10	232 V	6 -, 88 A, 41 E, 16 M, 4344 P, 299 Q, 88 R, 1 S, 1868 T, 140 V, 2 X	V	1	0.97969	0.989845	1
109	5253.92	0	12	232 N	7 -, 3 A, 122 D, 2183 E, 7 G, 3 I, 10 K, 2807 M, 79 N, 149 S, 1521 T, 1 V, 1 X	N	1	0.988539	0.99427	1
112	7124.7	0	9	231 P, 1 S	6 -, 32 D, 2193 E, 4439 K, 9 N, 80 Q, 133 R, 1 X	P	0.99569	1	0.997845	1
113	6999.91	0	8	232 H	6 -, 1 F, 4 H, 1816 I, 376 M, 1 S, 1 V, 1 X, 4687 Y	H	1	0.99942	0.99971	1
122	7103.52	0	10	4 H, 2 X, 226 Y	6 -, 2176 I, 4554 K, 121 L, 2 M, 19 R, 1 T, 13 V, 1 X	Y	0.974138	1	0.987069	1
123	6003.6	0	7	231 F, 1 X	6 -, 41 F, 3129 I, 2113 L, 1483 M, 1 T, 119 V, 1 X	F	0.99569	0.994052	0.994871	1
125	7103.49	0	11	230 R, 2 X	6 -, 2194 A, 42 E, 3 F, 1820 G, 13 I, 10 P, 1592 S, 1211 T, 1 W, 1 X	R	0.991379	1	0.99569	1
127	7092.97	0	9	230 A, 2 X	6 -, 1824 D, 4935 E, 82 G, 2 I, 34 K, 1 N, 7 R, 2 X	A	0.991379	1	0.99569	1
128	7071.83	0	13	230 K, 2 X	6 -, 272 A, 1 H, 507 I, 1 K, 2592 L, 2 M, 1 N, 94 P, 79 R, 1064 S, 1086 T, 1187 V, 1 X	K	0.991379	0.999855	0.995617	1
129	7108.76	0	12	231 T, 1 X	6 -, 2192 A, 1 F, 41 G, 1330 H, 86 K, 1 N, 2834 Q, 224 R, 1 S, 1 X, 176 Y	T	0.99569	1	0.997845	1
138	7108.88	0	8	231 D, 1 X	6 -, 1 A, 79 K, 4 L, 6796 P, 3 Q, 3 S, 1 X	D	0.99569	1	0.997845	1
139	7077.27	0	8	231 T, 1 X	6 -, 787 D, 3758 E, 1 H, 2 K, 2239 N, 98 S, 1 T, 1 X	T	0.99569	0.999855	0.997772	1
140	7108.94	0	6	231 L, 1 X	6 -, 1 I, 79 R, 1 S, 6805 T, 1 X	L	0.99569	1	0.997845	1
145	7108.79	0	11	231 L, 1 X	6 -, 2114 D, 79 F, 1 H, 1814 N, 1 R, 949 S, 1926 T, 1 V, 1 X, 1 Y	L	0.99569	1	0.997845	1
147	3828.41	0	9	231 H, 1 X	6 -, 1 A, 16 D, 187 H, 11 L, 3508 N, 1823 Q, 339 R, 1001 S, 1 X	H	0.99569	0.972871	0.98428	1
154	7108.97	0	5	231 L, 1 X	6 -, 6463 E, 45 K, 378 Q, 1 X	L	0.99569	1	0.997845	1
158	7093.21	0	5	232 H	6 -, 2313 F, 1 H, 1 M, 1 X, 4571 Y	H	1	0.999855	0.999927	1
164	7124.73	0	8	232 H	6 -, 4 A, 41 F, 1 K, 1 P, 2327 S, 4512 T, 1 X	H	1	1	1	1
166	7061.82	0	7	232 S	6 -, 2 K, 4569 N, 1 Q, 2310 R, 2 S, 1 W, 2 X	S	1	0.99971	0.999855	1
174	6791.25	0	12	232 D	6 -, 8 A, 11 D, 414 E, 232 G, 1157 K, 103 M, 375 R, 3636 S, 72 T, 877 V, 1 W, 1 X	D	1	0.998404	0.999202	1
176	3350.49	0	9	231 S, 1 W	6 -, 1523 D, 2 E, 1 I, 1 K, 4 P, 245 S, 5110 T, 1 X	S	0.99569	0.964457	0.980073	1
177	7092.92	0	15	231 L, 1 S	6 -, 312 A, 297 D, 228 E, 1 G, 1 H, 50 I, 1 K, 1 L, 32 M, 3 N, 2817 Q, 1937 T, 1205 V, 2 X	L	0.99569	0.999855	0.997772	1
181	6673.93	0	10	231 P, 1 S	6 -, 6 A, 2 E, 377 G, 3040 H, 4 L, 14 P, 3438 S, 4 T, 1 X, 1 Y	P	0.99569	0.997969	0.996829	1
183	6999.97	0	6	232 V	6 -, 2308 I, 4569 L, 3 N, 2 T, 4 V, 1 X	V	1	0.99942	0.99971	1
192	7108.91	0	7	231 E, 1 X	6 -, 2124 K, 1816 L, 79 M, 2569 R, 298 V, 1 X	E	0.99569	1	0.997845	1
212	7061.82	0	7	230 R, 1 W, 1 X	6 -, 2 E, 6534 K, 80 M, 269 Q, 2 R	R	0.991379	0.99971	0.995545	1
217	7124.73	0	8	230 H, 2 X	6 -, 1 A, 79 E, 1 F, 4570 S, 2233 V, 3 Y	H	0.991379	1	0.99569	1
221	7124.79	0	6	230 M, 2 X	6 -, 1 D, 66 I, 6741 V, 79 Y	M	0.991379	1	0.99569	1
225	5236.89	0	12	230 E, 2 X	6 -, 1 A, 79 E, 1495 H, 1415 I, 1 K, 228 L, 5 N, 2 Q, 3566 T, 70 V, 1 X, 24 Y	E	0.991379	0.988539	0.989959	1
234	7069.39	0	6	1 A, 228 T, 3 X	6 -, 2313 G, 1 I, 4571 S, 1 T, 1 X	T	0.982759	0.999855	0.991307	1
252	7124.64	0	11	229 L, 3 X	6 -, 2 A, 198 F, 2789 I, 238 K, 11 M, 1997 R, 3 S, 27 T, 1622 V	L	0.987069	1	0.993534	1
254	5997.14	0	6	229 H, 3 X	6 -, 41 H, 301 K, 1892 N, 4573 Q, 79 S, 1 X	H	0.987069	0.994052	0.99056	1
257	7124.67	0	10	1 A, 228 T, 3 X	6 -, 667 H, 42 K, 1 L, 62 N, 1 Q, 2199 R, 3915 Y	T	0.982759	1	0.991379	1
262	7040.53	0	12	230 R, 2 X	6 -, 228 A, 1811 F, 2442 H, 2269 K, 1 L, 1 M, 1 P, 2 Q, 2 R, 4 S, 1 X, 125 Y	R	0.991379	0.99971	0.995545	1
266	6001.13	0	11	3 E, 227 K, 2 X	6 -, 4383 A, 2 I, 41 K, 11 M, 79 N, 2192 Q, 1 S, 12 T, 165 V, 1 X	K	0.978448	0.994052	0.98625	1
271	7103.64	0	6	1 G, 229 S, 2 X	6 -, 2233 E, 4572 L, 81 Q, 1 X	S	0.987069	1	0.993534	1
272	7045.9	0	9	231 E, 1 X	6 -, 2 A, 1 D, 2 E, 6503 G, 1 K, 293 N, 5 S, 79 V, 1 X	E	0.99569	0.99971	0.9977	1
273	5935.64	0	8	231 E, 1 X	6 -, 44 E, 297 G, 4328 K, 2 N, 79 P, 2134 R, 2 S, 1 X	E	0.99569	0.993617	0.994653	1
277	6600.99	0	6	231 R, 1 X	6 -, 6801 D, 3 G, 62 K, 2 N, 17 R, 2 X	R	0.99569	0.997534	0.996612	1
279	4709.21	0	8	231 E, 1 X	6 -, 5388 D, 112 E, 237 G, 1 H, 1144 N, 1 S, 2 T, 2 X	E	0.99569	0.983752	0.989721	1
280	3461.13	0	10	231 E, 1 X	6 -, 68 A, 228 E, 1382 F, 1 H, 1966 L, 3 P, 1 S, 9 V, 2 X, 3227 Y	E	0.99569	0.966923	0.981306	1
289	7071.95	0	9	231 E, 1 X	7 -, 24 A, 1897 D, 1 E, 3 N, 224 Q, 5 R, 1903 S, 2827 T, 2 X	E	0.99569	0.999855	0.997772	1
291	7071.89	0	11	231 T, 1 X	7 -, 1 A, 1967 D, 14 E, 25 G, 1847 H, 1101 N, 2 Q, 4 R, 1922 S, 1 T, 2 X	T	0.99569	0.999855	0.997772	1
301	5232.35	0	4	231 S, 1 X	19 -, 2 A, 79 S, 6790 T, 3 X	S	0.99569	0.988539	0.992114	1
307	7086.8	0	3	230 R, 2 X	61 -, 6829 K, 3 X	R	0.991379	1	0.99569	1
308	6285.23	0	5	229 V, 3 X	61 -, 1853 I, 4927 L, 21 T, 28 V, 3 X	V	0.987069	0.995938	0.991503	1
310	7070.3	0	9	229 E, 3 X	61 -, 2 A, 2803 H, 2 I, 79 P, 8 S, 3933 T, 4 X, 1 Y	E	0.987069	1	0.993534	1
316	7077.22	0	5	229 E, 3 X	61 -, 2 N, 6825 S, 2 T, 3 X	E	0.987069	1	0.993534	1
323	5232.31	0	6	231 S, 1 X	62 -, 3 G, 2 K, 1 P, 6743 R, 79 S, 3 X	S	0.99569	0.988539	0.992114	1
326	7099.38	0	7	231 A, 1 X	64 -, 1 E, 4591 G, 1 R, 2231 T, 1 V, 4 X	A	0.99569	1	0.997845	1
327	5909.26	0	9	2 E, 229 K, 1 X	68 -, 3 A, 1795 D, 4876 E, 13 G, 42 K, 10 N, 5 R, 77 S, 4 X	K	0.987069	0.993907	0.990488	1
339	5703.62	0	13	1 K, 230 R, 1 X	77 -, 3 A, 1 E, 1 F, 970 I, 16 K, 1710 L, 16 M, 1812 Q, 53 R, 4 S, 72 T, 2155 V, 3 X	R	0.991379	0.992311	0.991845	1
342	7099.35	0	8	231 P, 1 X	77 -, 2192 D, 41 E, 71 H, 4475 K, 25 R, 8 S, 4 X	P	0.99569	1	0.997845	1
344	5232.22	0	10	231 S, 1 X	77 -, 56 A, 2 D, 4497 E, 1 G, 1887 K, 3 N, 6 R, 79 S, 282 T, 3 X	S	0.99569	0.988539	0.992114	1
205	2.68476	0.261223	2	232 -	6814 -, 78 H, 1 N	-	NA	NA	0	0
1	121.238	4.17729e-26	3	228 D, 1 G, 3 X	71 -, 6822 D	D	0.982759	0.0103003	0.496529	0
3	91.5175	1.03418e-19	3	229 G, 3 X	70 -, 6822 G, 1 V	G	0.987069	0.0103003	0.498685	0
4	67.8529	6.4431e-14	4	229 C, 3 X	70 -, 6818 C, 3 S, 1 X, 1 Y	C	0.987069	0.0108806	0.498975	0
6	676.527	7.14777e-143	6	230 V, 2 X	70 -, 8 A, 1 G, 5073 I, 2 M, 1739 V	V	0.991379	0.747715	0.869547	0
7	504.094	1.04378e-106	5	230 D, 2 X	70 -, 1 C, 2238 D, 2885 N, 1699 S	D	0.991379	0.675323	0.833351	0
9	579.734	2.24728e-116	12	230 S, 2 X	70 -, 11 A, 2 E, 156 G, 1 I, 4260 K, 1 L, 43 N, 41 Q, 18 R, 1991 S, 299 T	S	0.991379	0.711156	0.851268	0
11	324.943	8.18909e-64	10	224 K, 6 R, 2 X	70 -, 2 E, 2 G, 1 H, 1 I, 2828 K, 2 N, 1892 Q, 2092 R, 2 T, 1 X	K	0.965517	0.589729	0.777623	0
12	62.0313	1.85908e-10	8	230 E, 2 X	70 -, 1 A, 1 D, 6815 E, 1 G, 2 K, 2 Q, 1 V	E	0.991379	0.0113158	0.501348	0
14	516.731	1.95268e-109	5	230 R, 2 X	70 -, 1 E, 4628 K, 1 L, 2193 R	R	0.991379	0.681851	0.836615	0
15	91.4528	1.38442e-20	2	229 C, 3 X	69 -, 6824 C	C	0.987069	0.0100102	0.49854	0
16	91.4194	1.40777e-20	2	229 G, 3 X	68 -, 6825 G	G	0.987069	0.00986508	0.498467	0
18	40.6232	7.86007e-09	3	230 G, 2 X	68 -, 1 A, 6823 G, 1 X	G	0.991379	0.0101552	0.500767	0
19	612.812	2.61414e-131	4	230 V, 2 X	66 -, 4928 I, 1 L, 1898 V	V	0.991379	0.724648	0.858014	0
20	61.6708	2.58351e-13	3	230 F, 2 X	66 -, 6826 F, 1 L	F	0.991379	0.00972001	0.50055	0
21	199.129	4.36282e-41	5	15 I, 215 V, 2 X	66 -, 5 F, 2 G, 3314 I, 3505 V, 1 X	V	0.926724	0.491513	0.709119	0
23	142.02	6.65648e-29	5	230 N, 2 X	58 -, 1710 D, 1 K, 5045 N, 79 R	N	0.991379	0.268098	0.629739	0
24	482.21	5.70795e-101	6	230 D, 2 X	58 -, 2320 D, 2805 E, 1708 N, 1 R, 1 S	D	0.991379	0.663427	0.827403	0
25	64.221	6.22136e-12	6	230 V, 2 X	58 -, 1 A, 3 I, 1 L, 79 S, 6751 V	V	0.991379	0.0206006	0.50599	0
26	498.58	1.61939e-103	7	1 D, 229 E, 2 X	57 -, 79 D, 2239 E, 4514 H, 1 K, 2 R, 1 Y	E	0.987069	0.675178	0.831123	0
27	516.437	2.3433e-107	7	230 A, 2 X	57 -, 2194 A, 79 D, 41 K, 1 S, 4519 T, 2 V	A	0.991379	0.681706	0.836543	0
28	61.4327	1.4499e-12	4	230 W, 2 X	56 -, 1 G, 3 R, 6833 W	W	0.991379	0.00870448	0.500042	0
30	516.437	2.34331e-107	7	230 D, 2 X	54 -, 2194 D, 4518 E, 1 G, 70 N, 45 S, 11 T	D	0.991379	0.681706	0.836543	0
31	516.718	1.81798e-106	8	230 R, 2 X	54 -, 34 D, 7 G, 80 K, 6 N, 1 P, 4518 Q, 2193 R	R	0.991379	0.681851	0.836615	0
32	61.2645	1.57291e-12	4	2 X, 230 Y	53 -, 1 H, 1 S, 6838 Y	Y	0.991379	0.00797911	0.499679	0
33	44.6544	5.48162e-08	6	228 K, 2 R, 2 X	6792 K, 1 M, 1 N, 3 Q, 16 R, 79 S, 1 X	K	0.982759	0.0146525	0.498706	0
34	501.907	1.02863e-109	2	2 X, 230 Y	4647 F, 2246 Y	Y	0.991379	0.674162	0.832771	0
36	214.027	3.92434e-46	3	230 P, 2 X	2819 A, 2 L, 4072 P	P	0.991379	0.409256	0.700318	0
37	371.569	3.18449e-80	3	230 D, 2 X	2835 D, 4011 E, 47 L	D	0.991379	0.588713	0.790046	0
38	173.518	4.54849e-34	7	230 S, 2 X	1 C, 79 D, 2 F, 1 M, 1 P, 4570 S, 2239 T	S	0.991379	0.337009	0.664194	0
39	59.4675	1.2212e-13	2	230 P, 2 X	6892 P, 1 S	P	0.991379	0.000145075	0.495762	0
40	2986.09	0	9	230 R, 2 X	229 A, 2822 K, 1 N, 8 P, 1893 Q, 301 R, 1519 S, 41 T, 79 V	R	0.991379	0.956333	0.973856	0
41	336.743	1.24958e-70	5	230 R, 2 X	2 A, 1939 G, 1609 K, 3043 R, 300 S	R	0.991379	0.558538	0.774958	0
42	59.6973	6.82212e-13	3	230 L, 2 X	6 F, 6885 L, 2 V	L	0.991379	0.0011606	0.49627	0
43	140.64	2.05835e-29	4	230 A, 2 X	5068 A, 2 G, 1822 S, 1 T	A	0.991379	0.264761	0.62807	0
44	642.824	1.45216e-134	7	230 A, 2 X	1820 A, 2 H, 2148 K, 1 P, 90 R, 1833 S, 999 T	A	0.991379	0.735964	0.863672	0
45	199.976	2.87411e-41	5	228 A, 1 V, 3 X	4570 A, 2270 I, 2 S, 1 T, 50 V	A	0.982759	0.337009	0.659884	0
46	2597.94	0	4	229 V, 3 X	1 F, 6513 I, 1 M, 378 V	V	0.987069	0.945162	0.966115	0
49	92.0544	7.92936e-20	3	229 A, 3 X	6806 A, 1 P, 86 S	A	0.987069	0.0126215	0.499845	0
50	377.954	9.69054e-77	8	229 W, 3 X	1 C, 68 F, 3699 H, 6 K, 282 Q, 5 R, 2818 W, 1 X, 13 Y	W	0.987069	0.591179	0.789124	0
51	243.713	5.78232e-46	11	228 E, 4 X	107 A, 8 D, 4400 E, 2234 K, 2 M, 5 N, 129 Q, 1 R, 5 S, 1 T, 1 V	E	0.982759	0.361671	0.672215	0
52	2919.07	0	8	199 D, 30 E, 3 X	212 D, 5633 E, 1 I, 8 K, 1 L, 1029 N, 1 Q, 8 S	D	0.857759	0.969244	0.913501	0
53	89.2952	3.10414e-19	3	229 G, 3 X	3 D, 6889 G, 1 R	G	0.987069	0.000580299	0.493825	0
54	781.788	1.5783e-164	7	229 I, 3 X	1 A, 1 F, 1568 I, 79 K, 3 T, 5240 V, 1 Y	I	0.987069	0.772523	0.879796	0
55	65.4353	6.17873e-15	2	229 C, 3 X	6891 C, 1 S, 1 X	C	0.987069	0.000290149	0.49368	0
56	32.6981	1.07641e-08	1	230 G, 2 X	6893 G	G	0.991379	0	0.49569	0
57	169.919	1.08859e-35	4	230 I, 2 X	4620 I, 1965 L, 1 S, 307 V	I	0.991379	0.329755	0.660567	0
59	59.4985	7.52302e-13	3	230 S, 2 X	1 A, 1 L, 6891 S	S	0.991379	0.000290149	0.495835	0
60	239.745	6.3625e-49	6	230 V, 2 X	1799 A, 7 I, 1 M, 1 S, 1279 T, 3806 V	V	0.991379	0.447846	0.719612	0
61	624.69	9.34549e-133	5	229 S, 3 X	79 D, 6 G, 1 P, 1935 S, 4872 T	S	0.987069	0.71928	0.853175	0
62	91.8505	5.32515e-19	4	229 R, 3 X	1 C, 1 K, 6812 R, 79 S	R	0.987069	0.0117511	0.49941	0
63	1214.37	1.22321e-261	4	229 M, 3 X	1 F, 5895 L, 996 M, 1 V	M	0.987069	0.855506	0.921287	0
64	65.6303	3.67732e-14	3	229 E, 3 X	6 D, 6885 E, 1 G, 1 X	E	0.987069	0.0011606	0.494115	0
65	178.296	2.05768e-38	3	229 N, 3 X	2318 H, 4573 N, 1 T, 1 X	N	0.987069	0.336573	0.661821	0
66	669.455	1.97274e-142	5	229 I, 3 X	85 E, 1816 I, 2563 L, 2193 Q, 236 V	I	0.987069	0.736544	0.861807	0
67	156.634	9.71362e-35	2	228 M, 4 X	997 L, 5896 M	M	0.982759	0.144639	0.563699	0
68	61.0999	5.42517e-15	1	229 W, 3 X	6893 W	W	0.987069	0	0.493534	0
69	3777.87	0	6	30 K, 199 R, 1 S, 2 X	8 D, 2229 E, 2 G, 4532 K, 122 R	R	0.857759	0.982301	0.92003	0
70	3373.9	0	7	230 S, 2 X	2040 A, 2 H, 34 N, 4571 Q, 1 R, 243 S, 2 V	S	0.991379	0.964747	0.978063	0
71	532.233	7.14025e-114	4	230 V, 2 X	4673 I, 1 M, 79 R, 2140 V	V	0.991379	0.68954	0.84046	0
74	59.4675	1.2212e-13	2	230 E, 2 X	6892 E, 1 Q	E	0.991379	0.000145075	0.495762	0
75	62.2095	9.95294e-13	4	230 L, 2 X	3 F, 79 I, 6810 L, 1 R	L	0.991379	0.0120412	0.50171	0
76	89.2318	4.20304e-20	2	229 N, 3 X	2 K, 6891 N	N	0.987069	0.000290149	0.49368	0
78	180.888	2.19796e-36	6	230 I, 2 X	1 A, 4471 I, 2191 L, 1 M, 2 P, 227 V	I	0.991379	0.351371	0.671375	0
79	62.379	9.16808e-13	4	230 L, 2 X	86 F, 6805 L, 1 P, 1 Q	L	0.991379	0.0127666	0.502073	0
81	61.0317	3.53839e-13	3	230 E, 2 X	47 D, 6845 E, 1 S	E	0.991379	0.00696359	0.499171	0
82	67.4003	3.55797e-13	5	230 N, 2 X	1 D, 228 G, 1 I, 6660 N, 3 S	N	0.991379	0.0338024	0.512591	0
83	528.36	6.51924e-111	6	230 G, 2 X	301 A, 1798 D, 1645 E, 2153 G, 994 N, 2 S	G	0.991379	0.687654	0.839517	0
84	240.986	3.45665e-49	6	230 V, 2 X	7 A, 228 H, 1059 I, 4 L, 1801 M, 3794 V	V	0.991379	0.449587	0.720483	0
86	137.616	5.74588e-28	5	230 L, 2 X	1687 F, 79 I, 5119 L, 7 M, 1 V	L	0.991379	0.257363	0.624371	0
87	153.251	2.71221e-31	5	230 T, 2 X	1 A, 1 P, 1 R, 2331 S, 4558 T, 1 X	T	0.991379	0.338749	0.665064	0
88	128.669	1.04689e-27	3	230 V, 2 X	1616 I, 1 M, 5276 V	V	0.991379	0.234586	0.612983	0
89	123.871	1.13144e-26	3	230 V, 2 X	5 I, 1524 M, 5364 V	V	0.991379	0.221819	0.606599	0
90	136.51	2.13783e-29	3	230 V, 2 X	226 A, 1529 T, 5138 V	V	0.991379	0.254606	0.622993	0
91	115.699	1.30297e-22	6	232 G	3 D, 1892 E, 4574 G, 6 K, 1 L, 297 N, 120 Q	G	1	0.336428	0.668214	0
93	715.079	3.96117e-148	9	1 A, 231 V	538 A, 41 D, 1 H, 2312 I, 362 P, 1898 Q, 17 S, 180 T, 1543 V, 1 X	V	0.99569	0.77615	0.88592	0
94	633.667	3.60527e-126	14	232 K	975 A, 5 D, 1810 E, 2 G, 963 I, 1724 K, 2 L, 635 N, 41 P, 111 R, 86 S, 43 T, 492 V, 1 X, 3 Y	K	1	0.749891	0.874946	0
97	733.192	4.16005e-155	6	232 M	6 -, 1 F, 1 H, 3048 L, 1524 M, 1 X, 2312 Y	M	1	0.778906	0.889453	0
100	38.1046	1.0717e-06	6	31 A, 201 G	6 -, 2231 A, 2 E, 4649 G, 1 R, 3 T, 1 X	G	0.866379	0.325548	0.595963	0
101	453.044	9.85582e-94	7	232 P	6 -, 4 E, 4538 K, 1 N, 2234 P, 29 R, 80 T, 1 X	P	1	0.675903	0.837952	0
103	453.029	3.26376e-90	11	232 R	6 -, 230 A, 5 F, 4 I, 1789 M, 78 P, 2234 R, 1491 S, 1042 T, 8 V, 1 X, 5 Y	R	1	0.675903	0.837952	0
104	88.1333	1.65703e-17	5	232 L	6 -, 83 F, 1818 I, 4978 L, 7 V, 1 X	L	1	0.277818	0.638909	0
110	138.982	3.86287e-26	8	229 E, 2 G, 1 X	7 -, 230 D, 4377 E, 83 G, 2169 K, 20 N, 3 Q, 3 R, 1 X	E	0.987069	0.365008	0.676038	0
111	102.724	2.95079e-19	7	232 L	7 -, 305 F, 1015 H, 4756 L, 1 R, 1 V, 1 X, 807 Y	L	1	0.310025	0.655012	0
114	431.544	4.69577e-91	5	232 G	6 -, 2313 G, 1 H, 4571 S, 1 T, 1 X	G	1	0.664442	0.832221	0
115	0.329142	0.987856	4	232 W	7 -, 1 L, 1 V, 6883 W, 1 X	W	1	0.00145075	0.500725	0
116	0.902277	0.970057	5	232 K	7 -, 1 E, 6866 K, 2 N, 16 R, 1 X	K	1	0.00391702	0.501959	0
117	400.099	1.30459e-80	9	232 A	7 -, 2438 A, 10 I, 41 K, 2 M, 18 N, 2 R, 1798 S, 2576 T, 1 X	A	1	0.646308	0.823154	0
118	0.295396	0.990109	4	232 W	6 -, 1 F, 1 L, 6884 W, 1 X	W	1	0.00130567	0.500653	0
119	14.1514	0.00682726	4	231 G, 1 X	6 -, 1 E, 6884 G, 1 R, 1 X	G	0.99569	0.00130567	0.498498	0
120	14.3462	0.0453554	7	231 K, 1 X	6 -, 1 I, 6878 K, 2 L, 1 Q, 3 R, 1 V, 1 X	K	0.99569	0.00217612	0.498933	0
121	473.141	3.22458e-96	9	231 S, 1 X	6 -, 4565 A, 2 G, 75 N, 1 P, 1 R, 2199 S, 42 T, 1 V, 1 X	S	0.99569	0.680981	0.838335	0
124	1132.25	5.87019e-237	10	231 V, 1 X	6 -, 2503 F, 1 H, 1819 I, 1518 L, 24 M, 1 S, 1 T, 1018 V, 1 X, 1 Y	V	0.99569	0.852314	0.924002	0
126	353.281	2.44466e-72	7	230 A, 2 X	6 -, 2819 A, 1 I, 1 L, 2539 P, 3 S, 1523 T, 1 X	A	0.991379	0.591034	0.791207	0
130	8.89238	0.0638466	4	231 N, 1 X	6 -, 1 D, 1 H, 6883 N, 2 X	N	0.99569	0.00145075	0.49857	0
131	587.571	4.77611e-118	12	230 N, 2 X	6 -, 31 A, 2 F, 79 G, 285 H, 4 I, 1909 N, 1242 Q, 5 R, 1631 S, 1697 T, 1 X, 1 Y	N	0.991379	0.723052	0.857216	0
132	1076.79	2.1947e-229	6	1 R, 230 S, 1 X	6 -, 1 F, 1 N, 1 R, 1077 S, 5806 T, 1 X	S	0.991379	0.843755	0.917567	0
133	14.1199	0.00274635	3	231 F, 1 X	6 -, 6885 F, 1 L, 1 X	F	0.99569	0.0011606	0.498425	0
134	463.533	5.99559e-97	6	231 V, 1 X	6 -, 1 A, 1 F, 2898 I, 1753 L, 2233 V, 1 X	V	0.99569	0.676048	0.835869	0
135	515.602	1.98365e-111	3	230 V, 2 X	6 -, 4761 I, 2125 V, 1 X	V	0.991379	0.691716	0.841548	0
136	8.92385	0.11214	5	231 D, 1 X	6 -, 1 B, 6882 D, 1 G, 1 H, 2 X	D	0.99569	0.00159582	0.498643	0
137	14.1199	0.00274635	3	231 G, 1 X	6 -, 1 D, 6885 G, 1 X	G	0.99569	0.0011606	0.498425	0
141	467.725	2.42496e-93	11	231 K, 1 X	6 -, 1481 A, 78 E, 2218 K, 5 L, 12 N, 2812 P, 6 R, 230 S, 37 T, 7 V, 1 X	K	0.99569	0.678224	0.836957	0
142	14.2873	0.00253906	3	231 E, 1 X	6 -, 6880 E, 6 Q, 1 X	E	0.99569	0.00188597	0.498788	0
143	14.1848	0.00672793	4	231 C, 1 X	6 -, 6883 C, 2 R, 1 W, 1 X	C	0.99569	0.00145075	0.49857	0
144	14.8225	0.00508397	4	231 P, 1 X	6 -, 1 L, 6864 P, 21 S, 1 X	P	0.99569	0.00420717	0.499948	0
146	6637.35	0	14	13 E, 218 K, 1 X	6 -, 920 A, 1456 D, 551 E, 132 G, 1 H, 3 I, 2 K, 208 N, 1796 Q, 19 R, 97 S, 1508 T, 192 V, 2 X	K	0.939655	0.99971	0.969683	0
148	14.0885	0.000872401	2	231 R, 1 X	6 -, 6886 R, 1 X	R	0.99569	0.00101552	0.498353	0
149	16.8245	0.00209077	4	231 A, 1 X	6 -, 6805 A, 1 T, 80 V, 1 X	A	0.99569	0.0127666	0.504228	0
150	14.1199	0.00274635	3	231 W, 1 X	6 -, 1 L, 6885 W, 1 X	W	0.99569	0.0011606	0.498425	0
151	14.1199	0.00274635	3	231 N, 1 X	6 -, 1 D, 6885 N, 1 X	N	0.99569	0.0011606	0.498425	0
152	178.043	8.83491e-36	6	231 S, 1 X	6 -, 83 F, 1821 I, 1 N, 3983 S, 998 V, 1 X	S	0.99569	0.422167	0.708929	0
153	3379.64	0	7	230 F, 1 L, 1 X	6 -, 236 F, 1 I, 3455 L, 375 M, 1 T, 2818 W, 1 X	F	0.991379	0.965762	0.978571	0
155	27.6172	0.000110909	6	231 V, 1 X	6 -, 2 G, 379 I, 1 L, 1 M, 6503 V, 1 X	V	0.99569	0.0565791	0.526134	0
156	14.3147	0.0263115	6	231 E, 1 X	6 -, 3 D, 6879 E, 2 G, 1 K, 1 Q, 1 X	E	0.99569	0.00203105	0.49886	0
157	16.8245	0.00209077	4	231 D, 1 X	6 -, 6805 D, 80 E, 1 T, 1 X	D	0.99569	0.0127666	0.504228	0
159	0.295396	0.990109	4	232 G	6 -, 6884 G, 1 R, 1 V, 1 X	G	1	0.00130567	0.500653	0
160	16.8204	0.00996657	6	231 F, 1 X	6 -, 6805 F, 1 L, 11 M, 68 T, 1 V, 1 X	F	0.99569	0.0127666	0.504228	0
161	14.1199	0.00274635	3	231 G, 1 X	6 -, 6885 G, 1 R, 1 X	G	0.99569	0.0011606	0.498425	0
162	292.286	2.68318e-59	7	9 I, 223 V	6 -, 2 F, 1967 I, 1 K, 1893 L, 272 M, 2751 V, 1 X	V	0.961207	0.600899	0.781053	0
163	110.09	8.79525e-21	7	232 F	6 -, 1 A, 4651 F, 2 M, 2191 T, 40 V, 1 X, 1 Y	F	1	0.325258	0.662629	0
165	0.329127	0.987857	4	232 T	6 -, 1 P, 2 S, 6883 T, 1 X	T	1	0.00145075	0.500725	0
167	2547.47	0	5	232 V	6 -, 4572 I, 44 L, 1889 M, 381 V, 1 X	V	1	0.944727	0.972363	0
168	92.4033	9.59325e-18	6	232 W	6 -, 1903 F, 3 L, 1 R, 4911 W, 1 X, 68 Y	W	1	0.287538	0.643769	0
169	11.5643	0.0209034	4	232 L	6 -, 6565 L, 320 M, 1 P, 1 X	L	1	0.0475845	0.523792	0
170	13.5712	0.0593543	7	232 K	6 -, 79 D, 6511 K, 1 N, 2 Q, 251 R, 42 T, 1 X	K	1	0.0554185	0.527709	0
171	594.866	3.10535e-124	7	232 V	6 -, 81 A, 225 F, 411 I, 4334 L, 20 M, 1815 V, 1 X	V	1	0.736689	0.868345	0
172	28.8345	2.49872e-05	5	232 R	6 -, 678 K, 6128 R, 8 T, 71 V, 2 X	R	1	0.110982	0.555491	0
173	88.633	2.36077e-16	7	232 E	6 -, 1833 D, 4970 E, 79 F, 2 G, 1 K, 1 V, 1 X	E	1	0.278979	0.639489	0
175	315.436	2.67916e-60	12	1 S, 231 Y	6 -, 9 D, 1 E, 5 F, 72 H, 1 L, 2025 N, 1523 Q, 4 R, 424 S, 2 T, 1 X, 2820 Y	Y	0.99569	0.590889	0.793289	0
178	453.299	7.14131e-88	14	232 E	6 -, 20 A, 1 C, 79 D, 2233 E, 1474 F, 12 I, 777 L, 592 M, 5 Q, 186 S, 27 T, 1474 V, 2 X, 5 Y	E	1	0.676048	0.838024	0
179	0.29735	0.960526	3	232 C	6 -, 6884 C, 1 W, 2 X	C	1	0.00130567	0.500653	0
180	0.263628	0.966717	3	232 D	6 -, 1 A, 6885 D, 1 X	D	1	0.0011606	0.50058	0
182	2700.95	0	8	232 A	6 -, 349 A, 3412 K, 5 N, 2 P, 3049 R, 68 S, 1 T, 1 X	A	1	0.949369	0.974684	0
184	453.333	9.38298e-96	5	232 I	6 -, 2233 I, 80 L, 4572 M, 1 V, 1 X	I	1	0.676048	0.838024	0
185	431.548	4.23204e-92	4	232 G	6 -, 1 A, 2313 G, 4572 S, 1 X	G	1	0.664442	0.832221	0
186	453.052	1.07888e-95	5	232 T	6 -, 4648 A, 3 P, 1 S, 2234 T, 1 X	T	1	0.675903	0.837952	0
187	0.460261	0.998289	6	232 A	6 -, 6879 A, 1 G, 1 S, 1 T, 4 V, 1 X	A	1	0.00203105	0.501016	0
188	492.602	3.15522e-104	5	8 A, 224 V	6 -, 3779 I, 2 S, 3105 V, 1 X	V	0.965517	0.549543	0.75753	0
189	3.12701	0.680412	5	232 K	6 -, 1 I, 6801 K, 80 N, 4 R, 1 X	K	1	0.0133469	0.506673	0
190	2391.29	0	7	1 E, 230 G, 1 X	6 -, 4564 D, 420 G, 1900 N, 1 S, 1 X, 1 Y	G	0.991379	0.939069	0.965224	0
191	5245.07	0	10	215 K, 16 R, 1 X	6 -, 58 D, 998 E, 291 H, 79 K, 3395 N, 228 Q, 1 R, 1835 S, 1 T, 1 X	K	0.926724	0.988539	0.957632	0
193	16.8587	0.00205905	4	231 A, 1 X	6 -, 6804 A, 79 S, 3 T, 1 X	A	0.99569	0.0129116	0.504301	0
194	332.42	1.0644e-69	5	34 A, 197 V, 1 X	6 -, 81 A, 1808 I, 1 L, 4996 V, 1 X	V	0.849138	0.275207	0.562172	0
195	14.0885	0.000872401	2	231 H, 1 X	6 -, 6886 H, 1 X	H	0.99569	0.00101552	0.498353	0
196	479.111	2.65374e-100	6	231 S, 1 X	6 -, 4572 A, 1 D, 79 G, 2234 S, 1 V	S	0.99569	0.675903	0.835796	0
197	32.5802	3.94886e-07	3	231 D, 1 X	6 -, 6808 D, 79 S	D	0.99569	0.0123314	0.504011	0
198	479.389	2.31104e-100	6	231 L, 1 X	6 -, 2233 L, 4571 M, 79 P, 1 R, 3 V	L	0.99569	0.676048	0.835869	0
199	144.531	1.10735e-28	6	1 C, 231 G	6 -, 1 A, 1 D, 4573 G, 2233 S, 79 T	G	0.99569	0.336573	0.666131	0
200	2.89141	0.23558	2	232 Y	6 -, 79 F, 6808 Y	Y	1	0.0123314	0.506166	0
201	2.71627e-29	1	1	232 W	6 -, 6887 W	W	1	0.000870448	0.500435	0
202	3.26925	0.351946	3	232 I	6 -, 6797 I, 1 L, 89 M	I	1	0.0139272	0.506964	0
203	2.99092	0.559346	4	232 E	6 -, 6805 E, 80 G, 1 K, 1 Q	E	1	0.0127666	0.506383	0
204	29.9428	1.41879e-06	3	231 S, 1 X	6 -, 6886 S, 1 T	S	0.99569	0.00101552	0.498353	0
206	586.785	5.02474e-117	13	231 E, 1 X	6 -, 1506 A, 1900 E, 85 G, 4 H, 37 K, 1 M, 1 P, 997 Q, 2125 R, 228 S, 2 T, 1 V	E	0.99569	0.724358	0.860024	0
207	302.746	6.82441e-60	9	231 K, 1 X	6 -, 27 F, 2 I, 3085 K, 3500 L, 2 P, 3 R, 80 V, 188 Y	K	0.99569	0.552445	0.774067	0
208	30.0704	3.81151e-05	6	231 N, 1 X	6 -, 1 C, 1 D, 2 K, 6882 N, 1 S	N	0.99569	0.00159582	0.498643	0
209	222.178	2.27532e-44	7	231 D, 1 X	6 -, 3706 D, 1858 E, 1091 G, 3 H, 1 N, 228 Q	D	0.99569	0.462353	0.729021	0
210	61.5995	5.6755e-12	5	1 A, 230 T, 1 X	6 -, 2 A, 3 P, 1003 S, 5878 T, 1 X	T	0.991379	0.147251	0.569315	0
211	29.9742	4.95397e-06	4	231 W, 1 X	6 -, 1 C, 1 R, 6885 W	W	0.99569	0.0011606	0.498425	0
213	96.7636	5.02037e-18	7	231 L, 1 X	6 -, 1097 I, 5051 L, 732 M, 2 R, 1 T, 3 V, 1 X	L	0.99569	0.267228	0.631459	0
214	7124.64	0	11	221 K, 10 R, 1 X	6 -, 1808 A, 4988 E, 2 G, 79 H, 1 Q, 1 S, 7 T, 1 V	K	0.952586	1	0.976293	0
215	177.784	1.00289e-35	6	231 R, 1 X	6 -, 4 G, 2644 K, 1 N, 4159 R, 79 T	R	0.99569	0.396634	0.696162	0
216	32.715	1.36622e-06	4	231 A, 1 X	6 -, 6804 A, 82 L, 1 P	A	0.99569	0.0129116	0.504301	0
218	356.771	4.37682e-73	7	230 L, 2 X	6 -, 46 A, 3846 F, 1 I, 2920 L, 41 M, 33 T	L	0.991379	0.576382	0.783881	0
219	173.375	8.6513e-35	6	230 I, 2 X	6 -, 2 E, 2232 G, 4572 I, 80 L, 1 M	I	0.991379	0.336718	0.664049	0
220	62.3112	9.47453e-13	4	230 E, 2 X	6 -, 1 A, 79 D, 6807 E	E	0.991379	0.0124764	0.501928	0
222	59.7283	3.30849e-12	4	230 K, 2 X	6 -, 1 I, 6884 K, 2 R	K	0.991379	0.00130567	0.496342	0
223	336.733	6.13274e-68	8	230 T, 2 X	6 -, 1 A, 79 E, 2 I, 290 N, 1 R, 3471 S, 3043 T	T	0.991379	0.558538	0.774958	0
224	59.6641	6.93428e-13	3	230 C, 2 X	6 -, 6886 C, 1 S	C	0.991379	0.00101552	0.496197	0
226	59.6332	1.12415e-13	2	230 W, 2 X	6 -, 6887 W	W	0.991379	0.000870448	0.496125	0
227	59.7614	3.25581e-12	4	230 P, 2 X	6 -, 2 A, 2 L, 6883 P	P	0.991379	0.00145075	0.496415	0
228	241.273	1.21715e-47	8	228 K, 1 Q, 3 X	6 -, 2233 E, 4432 K, 78 L, 2 N, 1 P, 141 R	K	0.982759	0.357029	0.669894	0
229	219.769	2.1024e-46	4	229 S, 3 X	6 -, 4 P, 4340 S, 2543 T	S	0.987069	0.370376	0.678722	0
230	89.4878	8.60814e-18	5	229 H, 3 X	6 -, 6883 H, 1 L, 2 Q, 1 Y	H	0.987069	0.00145075	0.49426	0
231	89.5842	3.69648e-17	6	229 T, 3 X	6 -, 2 A, 1 H, 2 I, 2 S, 6880 T	T	0.987069	0.00188597	0.494477	0
232	92.3552	4.1597e-19	4	229 L, 3 X	6 -, 2 F, 88 I, 6797 L	L	0.987069	0.0139272	0.500498	0
233	92.0208	8.06239e-20	3	229 W, 3 X	85 -, 1 G, 6807 W	W	0.987069	0.0124764	0.499773	0
235	535.159	2.20204e-111	7	229 D, 3 X	6 -, 2220 D, 17 E, 1 H, 1 M, 4569 N, 79 T	D	0.987069	0.677934	0.832502	0
236	93.0947	6.88898e-18	6	229 G, 3 X	6 -, 1 A, 17 D, 15 E, 6775 G, 79 S	G	0.987069	0.0171188	0.502094	0
237	502.81	2.08618e-105	6	198 I, 31 V, 3 X	6 -, 1 A, 1 G, 1742 I, 1 T, 5142 V	I	0.853448	0.74728	0.800364	0
238	2581.04	0	10	230 E, 2 X	6 -, 1 D, 379 E, 3 I, 6448 L, 1 M, 1 P, 9 Q, 1 R, 44 V	E	0.991379	0.945017	0.968198	0
239	59.6641	6.93428e-13	3	230 E, 2 X	6 -, 1 D, 6886 E	E	0.991379	0.00101552	0.496197	0
240	59.6951	3.36199e-12	4	230 S, 2 X	6 -, 1 G, 1 N, 6885 S	S	0.991379	0.0011606	0.49627	0
241	356.943	4.9856e-74	6	230 D, 2 X	6 -, 2919 D, 3737 E, 1 K, 2 N, 228 Q	D	0.991379	0.576527	0.783953	0
242	516.734	1.60859e-110	4	230 L, 2 X	6 -, 1 I, 2193 L, 4693 M	L	0.991379	0.681851	0.836615	0
243	74.7616	1.0432e-14	5	230 I, 2 X	6 -, 79 F, 6458 I, 229 L, 121 V	I	0.991379	0.0631075	0.527243	0
244	62.4764	1.41109e-11	6	230 I, 2 X	6 -, 1 F, 6802 I, 79 M, 2 T, 3 V	I	0.991379	0.0132018	0.502291	0
245	59.6641	6.93428e-13	3	230 P, 2 X	6 -, 1 L, 6886 P	P	0.991379	0.00101552	0.496197	0
246	189.197	5.49407e-34	12	229 K, 1 T, 2 X	6 -, 1 A, 1 D, 1 E, 299 H, 120 I, 4532 K, 1 L, 1 M, 118 R, 1 T, 1812 V	K	0.987069	0.342521	0.664795	0
247	903.555	9.90139e-186	12	230 S, 2 X	6 -, 42 A, 5 G, 2 H, 1783 I, 1 K, 3 L, 24 M, 1458 N, 1 R, 1325 S, 2243 T	S	0.991379	0.807776	0.899578	0
248	333.638	3.90902e-68	7	229 L, 3 X	6 -, 1234 F, 24 H, 375 I, 3252 L, 1 V, 2001 Y	L	0.987069	0.528217	0.757643	0
249	177.289	2.84854e-37	4	229 A, 3 X	6 -, 4943 A, 1943 G, 1 S	A	0.987069	0.282896	0.634982	0
250	89.3632	3.93575e-20	2	229 G, 3 X	6 -, 6887 G	G	0.987069	0.000870448	0.49397	0
251	89.4266	2.90873e-19	3	229 P, 3 X	6 -, 2 L, 6885 P	P	0.987069	0.0011606	0.494115	0
253	89.3632	3.93575e-20	2	229 S, 3 X	6 -, 6887 S	S	0.987069	0.000870448	0.49397	0
255	89.5254	2.77014e-19	3	229 H, 3 X	6 -, 6882 H, 5 Y	H	0.987069	0.00159582	0.494332	0
256	89.4243	1.74495e-18	4	229 N, 3 X	6 -, 1 I, 1 K, 6885 N	N	0.987069	0.0011606	0.494115	0
258	68.2558	5.29778e-14	4	229 R, 3 X	6 -, 79 I, 6806 R, 1 S, 1 X	R	0.987069	0.0126215	0.499845	0
259	2978.41	0	12	229 E, 3 X	6 -, 2 A, 300 E, 4 I, 1 K, 6 L, 17 N, 6307 P, 229 Q, 3 S, 16 T, 1 V, 1 X	E	0.987069	0.956478	0.971773	0
260	38.5174	4.32562e-09	2	230 G, 2 X	6 -, 6886 G, 1 X	G	0.991379	0.00101552	0.496197	0
261	38.5816	2.12855e-08	3	2 X, 230 Y	6 -, 2 I, 1 X, 6884 Y	Y	0.991379	0.00130567	0.496342	0
263	62.5104	1.38878e-11	6	230 T, 2 X	6 -, 1 I, 5 M, 1 R, 6801 T, 79 V	T	0.991379	0.0133469	0.502363	0
264	38.5485	2.16325e-08	3	230 Q, 2 X	6 -, 1 L, 6885 Q, 1 X	Q	0.991379	0.0011606	0.49627	0
265	6889.89	0	10	4 A, 1 L, 196 M, 29 V, 2 X	6 -, 70 A, 296 I, 2 M, 2142 N, 1 P, 51 S, 4323 T, 1 V, 1 X	M	0.844828	0.99971	0.922269	0
267	38.5174	4.32562e-09	2	230 G, 2 X	6 -, 6886 G, 1 X	G	0.991379	0.00101552	0.496197	0
268	38.5795	8.50822e-08	4	230 P, 2 X	6 -, 6884 P, 1 S, 1 T, 1 X	P	0.991379	0.00130567	0.496342	0
269	38.6749	8.28841e-07	6	230 W, 2 X	6 -, 2 C, 1 G, 1 R, 1 S, 6881 W, 1 X	W	0.991379	0.0017409	0.49656	0
270	152.223	1.38504e-29	7	230 H, 2 X	6 -, 2191 D, 4572 H, 79 M, 2 N, 1 Q, 41 S, 1 X	H	0.991379	0.336718	0.664049	0
274	122.973	7.35955e-25	5	231 L, 1 X	6 -, 341 I, 4652 L, 2 P, 1891 V, 1 X	L	0.99569	0.325112	0.660401	0
275	20.9502	0.00187281	6	231 E, 1 X	6 -, 4 D, 6540 E, 3 I, 41 T, 297 V, 2 X	E	0.99569	0.0512114	0.523451	0
276	494.67	1.18232e-103	6	231 I, 1 X	6 -, 2109 I, 3173 L, 1521 M, 1 P, 81 V, 2 X	I	0.99569	0.694037	0.844864	0
278	11.6004	0.0205836	4	231 F, 1 X	6 -, 6803 F, 3 L, 79 R, 2 X	F	0.99569	0.0130567	0.504373	0
281	8.86291	0.0118971	2	231 C, 1 X	7 -, 6884 C, 2 X	C	0.99569	0.00130567	0.498498	0
282	382.515	1.33688e-78	7	231 P, 1 X	7 -, 288 D, 4045 E, 10 K, 2538 P, 2 Q, 1 S, 2 X	P	0.99569	0.6318	0.813745	0
283	28.0351	3.57087e-06	3	230 G, 2 X	7 -, 1 E, 6883 G, 2 X	G	0.991379	0.00145075	0.496415	0
284	28.0683	3.51407e-06	3	230 T, 2 X	7 -, 2 P, 6882 T, 2 X	T	0.991379	0.00159582	0.496488	0
285	2994.5	0	9	229 K, 1 R, 2 X	7 -, 2 A, 296 K, 1 M, 1 N, 3 P, 78 S, 6503 T, 2 X	K	0.987069	0.957058	0.972063	0
286	51.4144	3.99201e-11	3	229 V, 3 X	7 -, 1 G, 6883 V, 2 X	V	0.987069	0.00145075	0.49426	0
287	7103.55	0	9	219 H, 1 X, 12 Y	7 -, 12 A, 260 I, 10 K, 1 P, 2447 T, 4154 V, 2 X	H	0.943966	1	0.971983	0
288	231.712	5.65006e-49	4	231 V, 1 X	7 -, 1622 I, 1818 L, 3444 V, 2 X	V	0.99569	0.500363	0.748026	0
290	14.7135	0.0649623	8	231 E, 1 X	7 -, 2 A, 80 D, 6713 E, 77 G, 1 K, 8 S, 3 T, 2 X	E	0.99569	0.0261134	0.510902	0
292	14.1534	0.00270361	3	231 C, 1 X	7 -, 6884 C, 1 F, 1 X	C	0.99569	0.00130567	0.498498	0
293	25.5384	0.00125928	8	231 G, 1 X	7 -, 1 A, 300 D, 9 E, 6559 G, 3 N, 1 R, 12 S, 1 X	G	0.99569	0.048455	0.522072	0
294	1164.89	6.12058e-240	14	231 T, 1 X	7 -, 2 A, 1 E, 79 G, 2117 H, 9 I, 307 K, 1 M, 3321 N, 3 P, 3 R, 32 S, 984 T, 2 X, 25 Y	T	0.99569	0.857246	0.926468	0
295	8.99081	0.109431	5	231 R, 1 X	7 -, 2 G, 1 K, 6880 R, 1 S, 2 X	R	0.99569	0.00188597	0.498788	0
296	0.396633	0.982752	4	232 G	7 -, 1 A, 6881 G, 2 R, 2 X	G	1	0.0017409	0.50087	0
297	4.79645	0.441224	5	232 P	7 -, 51 A, 79 K, 6753 P, 1 S, 2 X	P	1	0.0203105	0.510155	0
298	87.1918	2.61171e-17	5	232 S	7 -, 1888 A, 1 C, 4993 S, 2 W, 2 X	S	1	0.275642	0.637821	0
299	120.608	1.00316e-21	9	231 L, 1 X	7 -, 79 A, 1 F, 138 I, 4611 L, 1 M, 1859 T, 194 V, 1 W, 2 X	L	0.99569	0.33106	0.663375	0
300	4.7898	0.309553	4	231 R, 1 X	7 -, 2 G, 6879 R, 1 T, 4 X	R	0.99569	0.00203105	0.49886	0
302	95.884	1.80955e-18	6	1 L, 2 P, 228 T, 1 X	19 -, 1 K, 1 S, 6869 T, 3 X	T	0.982759	0.00348179	0.49312	0
303	6.71631	0.0815113	3	231 T, 1 X	19 -, 2 S, 6869 T, 3 X	T	0.99569	0.00348179	0.499586	0
304	621.91	4.65164e-130	7	231 A, 1 X	60 -, 1753 A, 384 D, 1886 E, 1 G, 2 S, 2804 V, 3 X	A	0.99569	0.745684	0.870687	0
305	86.318	3.98351e-17	5	232 S	60 -, 1 I, 1 P, 5007 S, 1821 T, 3 X	S	1	0.273611	0.636805	0
306	2.23618	0.524858	3	232 G	61 -, 6827 G, 1 R, 4 X	G	1	0.00957493	0.504787	0
309	53.7868	5.8323e-11	4	229 I, 3 X	61 -, 6539 I, 1 T, 289 V, 3 X	I	0.987069	0.0513564	0.519213	0
311	169.949	1.0726e-35	4	229 E, 3 X	61 -, 2233 D, 4368 E, 228 Q, 3 X	E	0.987069	0.366314	0.676691	0
312	43.7473	7.23972e-09	4	229 W, 3 X	61 -, 1 C, 1 R, 6827 W, 3 X	W	0.987069	0.00957493	0.498322	0
313	43.7473	7.23972e-09	4	229 C, 3 X	61 -, 6827 C, 1 V, 1 W, 3 X	C	0.987069	0.00957493	0.498322	0
314	53.2053	1.65759e-11	3	229 C, 1 S, 2 X	61 -, 6829 C, 3 X	C	0.987069	0.00928478	0.498177	0
315	43.9168	1.5719e-09	3	229 R, 3 X	61 -, 7 K, 6822 R, 3 X	R	0.987069	0.0103003	0.498685	0
317	43.6848	3.26569e-10	2	229 C, 3 X	61 -, 6829 C, 3 X	C	0.987069	0.00928478	0.498177	0
318	55.8368	8.78029e-11	5	229 T, 3 X	61 -, 2 A, 1 I, 343 S, 6483 T, 3 X	T	0.987069	0.0594806	0.523275	0
319	2907.83	0	4	229 M, 3 X	61 -, 6520 L, 308 M, 1 P, 3 X	M	0.987069	0.955317	0.971193	0
320	43.6848	3.26569e-10	2	229 P, 3 X	61 -, 6829 P, 3 X	P	0.987069	0.00928478	0.498177	0
321	8.07006	0.0176852	2	231 P, 1 X	61 -, 6829 P, 3 X	P	0.99569	0.00928478	0.502487	0
322	10.8487	0.0544633	5	231 L, 1 X	61 -, 1 I, 6748 L, 1 P, 79 V, 3 X	L	0.99569	0.0210358	0.508363	0
324	387.942	9.05536e-84	3	231 F, 1 X	62 -, 2495 F, 4 X, 4332 Y	F	0.99569	0.638039	0.816864	0
325	861.663	8.45775e-176	13	8 Q, 201 R, 22 W, 1 X	63 -, 1 F, 79 H, 8 I, 577 K, 223 L, 974 M, 1877 Q, 3040 R, 2 S, 40 T, 5 V, 4 X	R	0.866379	0.558973	0.712676	0
328	114.308	1.17043e-21	7	231 D, 1 X	68 -, 1 A, 4625 D, 1 G, 418 N, 1774 S, 1 V, 5 X	D	0.99569	0.329029	0.66236	0
329	6.75327	0.0341622	2	231 G, 1 X	68 -, 6821 G, 4 X	G	0.99569	0.0104454	0.503068	0
330	6.75327	0.0341622	2	231 C, 1 X	68 -, 6821 C, 4 X	C	0.99569	0.0104454	0.503068	0
331	6.75327	0.0341622	2	231 W, 1 X	68 -, 6821 W, 4 X	W	0.99569	0.0104454	0.503068	0
332	7.02608	0.0298062	2	1 X, 231 Y	76 -, 4 X, 6813 Y	Y	0.99569	0.011606	0.503648	0
333	9.85041	0.131095	6	231 G, 1 X	77 -, 6731 G, 76 P, 1 R, 3 S, 1 W, 4 X	G	0.99569	0.0235021	0.509596	0
334	16.8437	0.000220006	2	230 M, 2 X	77 -, 6811 M, 5 X	M	0.991379	0.0118961	0.501638	0
335	19.8979	0.000523108	4	230 E, 2 X	77 -, 1 D, 6810 E, 1 K, 4 X	E	0.991379	0.0120412	0.50171	0
336	24.1634	0.00020196	5	230 I, 2 X	77 -, 6809 I, 1 S, 1 T, 2 V, 3 X	I	0.991379	0.0121863	0.501783	0
337	24.1316	7.51662e-05	4	230 R, 2 X	77 -, 1 D, 6810 R, 2 S, 3 X	R	0.991379	0.0120412	0.50171	0
338	24.0659	2.42004e-05	3	230 P, 2 X	77 -, 1 H, 6812 P, 3 X	P	0.991379	0.0117511	0.501565	0
340	244.281	2.80725e-48	8	230 K, 2 X	77 -, 1 E, 1 G, 3431 K, 11 M, 345 N, 2159 R, 865 S, 3 X	K	0.991379	0.502249	0.746814	0
341	124.209	7.06388e-22	10	231 E, 1 X	77 -, 1 A, 11 D, 4526 E, 1 G, 2190 H, 1 K, 78 T, 4 V, 3 X, 1 Y	E	0.99569	0.343392	0.669541	0
343	9.77535	0.0818568	5	231 E, 1 X	77 -, 28 D, 6779 E, 5 G, 1 R, 3 X	E	0.99569	0.0165385	0.506114	0
345	126.325	3.67912e-24	7	231 N, 1 X	78 -, 1 D, 79 H, 41 K, 4498 N, 1 S, 2192 T, 3 X	N	0.99569	0.347454	0.671572	0
346	58.5866	5.74672e-12	4	231 L, 1 X	78 -, 5601 L, 1210 M, 1 V, 3 X	L	0.99569	0.187437	0.591563	0
347	24.295	0.00101099	7	230 V, 2 X	79 -, 1 A, 1 E, 1 F, 2 I, 1 M, 6805 V, 3 X	V	0.991379	0.0127666	0.502073	0
348	1230.24	2.79989e-260	8	230 R, 2 X	79 -, 1 D, 1 H, 2520 K, 1401 N, 1890 Q, 929 R, 68 S, 4 X	R	0.991379	0.865226	0.928302	0
349	19.9657	0.000507241	4	230 S, 2 X	79 -, 1 A, 6808 S, 1 W, 4 X	S	0.991379	0.0123314	0.501855	0
350	1982.36	0	9	174 M, 56 V, 2 X	79 -, 1 I, 16 K, 2459 L, 1809 M, 2335 Q, 109 R, 2 V, 79 W, 4 X	M	0.75	0.73756	0.74378	0
351	21.0555	0.000308744	4	230 V, 2 X	79 -, 33 A, 1 I, 6776 V, 4 X	V	0.991379	0.0169737	0.504177	0
352	639.64	6.46106e-132	9	229 T, 3 X	79 -, 27 A, 1 C, 291 D, 10 H, 1 M, 1882 N, 2842 S, 1756 T, 4 X	T	0.987069	0.745249	0.866159	0
353	37.5187	7.12718e-09	2	229 A, 3 X	79 -, 6810 A, 4 X	A	0.987069	0.0120412	0.499555	0
