# Supplementary material for: Identification of diagnostic peptide regions that distinguish Zika virus from related mosquito-borne Flaviviruses
Source: PLoS One. 2017 May 31;12(5):e0178199. doi: 10.1371/journal.pone.0178199 (PMC5451039; doi:10.1371/journal.pone.0178199)
Supplement: S4 Table — (XLS) [file pone.0178199.s004.xls]

## Sheet: DENV1
Species Name	Protein Name	Start (aligned)	End (aligned)	Majority sequence (aligned)	Prevalence of majority sequence (aligned)	Majority sequence(unaligned)	Prevalence of majority sequence (unaligned)	Number of sites within Bcell epitope	Number of diagnostic sites	Number of surface exposed sites	Peptide Label
DENV1	E	173	187	PQAPTSEIQLTDYGA	0.451934	PQAPTSEIQLTDYGA	0.451934	11	3	7	DENV1_E_173_187
DENV1	E	174	188	QAPTSEIQLTDYGAL	0.451703	QAPTSEIQLTDYGAL	0.451703	11	3	7	DENV1_E_174_188
DENV1	E	175	189	APTSEIQLTDYGALT	0.449849	APTSEIQLTDYGALT	0.449849	12	3	6	DENV1_E_175_189
DENV1	E	176	190	PTSEIQLTDYGALTL	0.449618	PTSEIQLTDYGALTL	0.449618	13	3	6	DENV1_E_176_190
DENV1	E	228	242	TSGASTSQETWNRQD	0.838082	TSGASTSQETWNRQD	0.838082	14	3	7	DENV1_E_228_242
DENV1	E	229	243	SGASTSQETWNRQDL	0.838082	SGASTSQETWNRQDL	0.838082	14	3	8	DENV1_E_229_243
DENV1	E	230	244	GASTSQETWNRQDLL	0.873292	GASTSQETWNRQDLL	0.873292	14	3	7	DENV1_E_230_244
DENV1	E	231	245	ASTSQETWNRQDLLV	0.873523	ASTSQETWNRQDLLV	0.873523	14	3	7	DENV1_E_231_245
DENV1	E	232	246	STSQETWNRQDLLVT	0.876998	STSQETWNRQDLLVT	0.876998	14	3	7	DENV1_E_232_246
DENV1	E	233	247	TSQETWNRQDLLVTF	0.899236	TSQETWNRQDLLVTF	0.899236	14	3	7	DENV1_E_233_247
DENV1	E	234	248	SQETWNRQDLLVTFK	0.899931	SQETWNRQDLLVTFK	0.899931	14	3	7	DENV1_E_234_248
DENV1	E	235	249	QETWNRQDLLVTFKT	0.939078	QETWNRQDLLVTFKT	0.939078	14	4	6	DENV1_E_235_249
DENV1	E	236	250	ETWNRQDLLVTFKTA	0.942321	ETWNRQDLLVTFKTA	0.942321	14	3	6	DENV1_E_236_250
DENV1	E	302	316	KLTLKGMSYVMCTGS	0.705351	KLTLKGMSYVMCTGS	0.705351	10	3	8	DENV1_E_302_316
DENV1	E	303	317	LTLKGMSYVMCTGSF	0.705583	LTLKGMSYVMCTGSF	0.705583	10	3	7	DENV1_E_303_317
DENV1	E	304	318	TLKGMSYVMCTGSFK	0.705583	TLKGMSYVMCTGSFK	0.705583	10	3	8	DENV1_E_304_318
DENV1	E	306	320	KGMSYVMCTGSFKLE	0.706046	KGMSYVMCTGSFKLE	0.706046	9	3	8	DENV1_E_306_320
DENV1	E	307	321	GMSYVMCTGSFKLEK	0.71369	GMSYVMCTGSFKLEK	0.71369	10	3	9	DENV1_E_307_321
DENV1	E	308	322	MSYVMCTGSFKLEKE	0.713227	MSYVMCTGSFKLEKE	0.713227	10	3	10	DENV1_E_308_322
DENV1	E	309	323	SYVMCTGSFKLEKEV	0.912671	SYVMCTGSFKLEKEV	0.912671	11	3	9	DENV1_E_309_323
DENV1	E	310	324	YVMCTGSFKLEKEVA	0.911513	YVMCTGSFKLEKEVA	0.911513	11	3	9	DENV1_E_310_324
DENV1	E	311	325	VMCTGSFKLEKEVAE	0.912208	VMCTGSFKLEKEVAE	0.912208	11	3	9	DENV1_E_311_325
DENV1	E	341	355	DAPCKIPF-STQDEK	0.728978	DAPCKIPFSTQDEKG	0.728978	1	3	6	DENV1_E_341_355
DENV1	E	342	356	APCKIPF-STQDEKG	0.728978	APCKIPFSTQDEKGV	0.719944	2	3	7	DENV1_E_342_356
DENV1	E	343	357	PCKIPF-STQDEKGV	0.721103	PCKIPFSTQDEKGVT	0.709984	3	4	7	DENV1_E_343_357
DENV1	E	344	358	CKIPF-STQDEKGVT	0.710215	CKIPFSTQDEKGVTQ	0.709752	4	4	7	DENV1_E_344_358
DENV1	E	345	359	KIPF-STQDEKGVTQ	0.709752	KIPFSTQDEKGVTQN	0.709289	5	5	8	DENV1_E_345_359
DENV1	E	346	360	IPF-STQDEKGVTQN	0.709752	IPFSTQDEKGVTQNG	0.709289	6	5	7	DENV1_E_346_360
DENV1	E	347	361	PF-STQDEKGVTQNG	0.710215	PFSTQDEKGVTQNGR	0.709984	7	5	8	DENV1_E_347_361
DENV1	E	348	362	F-STQDEKGVTQNGR	0.709984	FSTQDEKGVTQNGRL	0.687051	8	5	9	DENV1_E_348_362
DENV1	E	349	363	-STQDEKGVTQNGRL	0.753069	STQDEKGVTQNGRLI	0.752374	9	5	10	DENV1_E_349_363
DENV1	E	350	364	STQDEKGVTQNGRLI	0.752374	STQDEKGVTQNGRLI	0.752374	10	5	10	DENV1_E_350_364
DENV1	E	351	365	TQDEKGVTQNGRLIT	0.798008	TQDEKGVTQNGRLIT	0.798008	11	5	10	DENV1_E_351_365
DENV1	E	352	366	QDEKGVTQNGRLITA	0.852444	QDEKGVTQNGRLITA	0.852444	12	5	10	DENV1_E_352_366
DENV1	E	353	367	DEKGVTQNGRLITAN	0.852907	DEKGVTQNGRLITAN	0.852907	12	4	9	DENV1_E_353_367
DENV1	E	354	368	EKGVTQNGRLITANP	0.853602	EKGVTQNGRLITANP	0.853602	13	4	8	DENV1_E_354_368
DENV1	E	355	369	KGVTQNGRLITANPI	0.856613	KGVTQNGRLITANPI	0.856613	14	3	7	DENV1_E_355_369
DENV1	E	446	460	VGKLVHQIFGTAYGV	0.673153	VGKLVHQIFGTAYGV	0.673153	14	3	9	DENV1_E_446_460
DENV1	E	447	461	GKLVHQIFGTAYGVL	0.688441	GKLVHQIFGTAYGVL	0.688441	14	3	9	DENV1_E_447_461
DENV1	E	448	462	KLVHQIFGTAYGVLF	0.688904	KLVHQIFGTAYGVLF	0.688904	14	3	9	DENV1_E_448_462
DENV1	E	449	463	LVHQIFGTAYGVLFS	0.688673	LVHQIFGTAYGVLFS	0.688673	15	3	9	DENV1_E_449_463

## Sheet: DENV2
Species Name	Protein Name	Start (aligned)	End (aligned)	Majority sequence (aligned)	Prevalence of majority sequence (aligned)	Majority sequence(unaligned)	Prevalence of majority sequence (unaligned)	Number of sites within Bcell epitope	Number of diagnostic sites	Number of surface exposed sites	Peptide Label
DENV2	E	75	89	PTQGEPSLNEEQDKR	0.731323	PTQGEPSLNEEQDKR	0.731323	13	3	8	DENV2_E_75_89
DENV2	E	76	90	TQGEPSLNEEQDKRF	0.729386	TQGEPSLNEEQDKRF	0.729386	14	3	8	DENV2_E_76_90
DENV2	E	77	91	QGEPSLNEEQDKRFV	0.483675	QGEPSLNEEQDKRFV	0.483675	15	3	7	DENV2_E_77_91
DENV2	E	78	92	GEPSLNEEQDKRFVC	0.483121	GEPSLNEEQDKRFVC	0.483121	15	3	6	DENV2_E_78_92
DENV2	E	80	94	PSLNEEQDKRFVCKH	0.482014	PSLNEEQDKRFVCKH	0.482014	15	3	6	DENV2_E_80_94
DENV2	E	81	95	SLNEEQDKRFVCKHS	0.482014	SLNEEQDKRFVCKHS	0.482014	15	4	6	DENV2_E_81_95
DENV2	E	82	96	LNEEQDKRFVCKHSM	0.505534	LNEEQDKRFVCKHSM	0.505534	15	4	6	DENV2_E_82_96
DENV2	E	83	97	NEEQDKRFVCKHSMV	0.506364	NEEQDKRFVCKHSMV	0.506364	15	4	6	DENV2_E_83_97
DENV2	E	84	98	EEQDKRFVCKHSMVD	0.724405	EEQDKRFVCKHSMVD	0.724405	15	4	6	DENV2_E_84_98
DENV2	E	85	99	EQDKRFVCKHSMVDR	0.724128	EQDKRFVCKHSMVDR	0.724128	15	4	6	DENV2_E_85_99
DENV2	E	86	100	QDKRFVCKHSMVDRG	0.724682	QDKRFVCKHSMVDRG	0.724682	15	4	6	DENV2_E_86_100
DENV2	E	87	101	DKRFVCKHSMVDRGW	0.724682	DKRFVCKHSMVDRGW	0.724682	15	4	6	DENV2_E_87_101
DENV2	E	88	102	KRFVCKHSMVDRGWG	0.724958	KRFVCKHSMVDRGWG	0.724958	15	4	7	DENV2_E_88_102
DENV2	E	89	103	RFVCKHSMVDRGWGN	0.724682	RFVCKHSMVDRGWGN	0.724682	15	3	7	DENV2_E_89_103
DENV2	E	108	122	FGKGGIVTCAMFTCK	0.970393	FGKGGIVTCAMFTCK	0.970393	15	3	6	DENV2_E_108_122
DENV2	E	109	123	GKGGIVTCAMFTCKK	0.96984	GKGGIVTCAMFTCKK	0.96984	15	4	6	DENV2_E_109_123
DENV2	E	147	161	-SGEEHAVGNDTGKH	0.578583	SGEEHAVGNDTGKHG	0.578307	12	4	6	DENV2_E_147_161
DENV2	E	148	162	SGEEHAVGNDTGKHG	0.578307	SGEEHAVGNDTGKHG	0.578307	13	4	7	DENV2_E_148_162
DENV2	E	149	163	GEEHAVGNDTGKHGK	0.520753	GEEHAVGNDTGKHGK	0.520753	13	3	8	DENV2_E_149_163
DENV2	E	150	164	EEHAVGNDTGKHGKE	0.519923	EEHAVGNDTGKHGKE	0.519923	13	4	8	DENV2_E_150_164
DENV2	E	151	165	EHAVGNDTGKHGKE-	0.519923	EHAVGNDTGKHGKE	0.519923	13	4	7	DENV2_E_151_165
DENV2	E	152	166	HAVGNDTGKHGKE--	0.520199	HAVGNDTGKHGKE	0.520199	13	3	7	DENV2_E_152_166
DENV2	E	153	167	AVGNDTGKHGKE---	0.917543	AVGNDTGKHGKEIK	0.877421	13	3	7	DENV2_E_153_167
DENV2	E	154	168	VGNDTGKHGKE----	0.91948	VGNDTGKHGKEIKVT	0.545932	13	3	8	DENV2_E_154_168
DENV2	E	155	169	GNDTGKHGKE----I	0.881572	GNDTGKHGKEIKVTP	0.547316	12	3	8	DENV2_E_155_169
DENV2	E	156	170	NDTGKHGKE----IK	0.881848	NDTGKHGKEIKVTPQ	0.547593	11	4	8	DENV2_E_156_170
DENV2	E	157	171	DTGKHGKE----IKV	0.55119	DTGKHGKEIKVTPQS	0.550083	10	4	7	DENV2_E_157_171
DENV2	E	158	172	TGKHGKE----IKVT	0.550913	TGKHGKEIKVTPQSS	0.549806	9	4	6	DENV2_E_158_172
DENV2	E	160	174	KHGKE----IKVTPQ	0.550636	KHGKEIKVTPQSSIT	0.530714	8	3	6	DENV2_E_160_174
DENV2	E	220	234	FLDLPLPWLPGADTQ	0.793027	FLDLPLPWLPGADTQ	0.793027	15	3	8	DENV2_E_220_234
DENV2	E	221	235	LDLPLPWLPGADTQG	0.791367	LDLPLPWLPGADTQG	0.791367	15	3	9	DENV2_E_221_235
DENV2	E	222	236	DLPLPWLPGADTQGS	0.788046	DLPLPWLPGADTQGS	0.788046	15	4	9	DENV2_E_222_236
DENV2	E	223	237	LPLPWLPGADTQGSN	0.788323	LPLPWLPGADTQGSN	0.788323	15	5	9	DENV2_E_223_237
DENV2	E	224	238	PLPWLPGADTQGSNW	0.788877	PLPWLPGADTQGSNW	0.788877	15	5	9	DENV2_E_224_238
DENV2	E	225	239	LPWLPGADTQGSNWI	0.788877	LPWLPGADTQGSNWI	0.788877	15	6	8	DENV2_E_225_239
DENV2	E	226	240	PWLPGADTQGSNWIQ	0.789153	PWLPGADTQGSNWIQ	0.789153	15	7	8	DENV2_E_226_240
DENV2	E	227	241	WLPGADTQGSNWIQK	0.788046	WLPGADTQGSNWIQK	0.788046	14	7	8	DENV2_E_227_241
DENV2	E	228	242	LPGADTQGSNWIQKE	0.78777	LPGADTQGSNWIQKE	0.78777	14	7	7	DENV2_E_228_242
DENV2	E	229	243	PGADTQGSNWIQKET	0.781406	PGADTQGSNWIQKET	0.781406	14	6	8	DENV2_E_229_243
DENV2	E	230	244	GADTQGSNWIQKETL	0.781406	GADTQGSNWIQKETL	0.781406	14	5	7	DENV2_E_230_244
DENV2	E	231	245	ADTQGSNWIQKETLV	0.781129	ADTQGSNWIQKETLV	0.781129	14	5	7	DENV2_E_231_245
DENV2	E	232	246	DTQGSNWIQKETLVT	0.780576	DTQGSNWIQKETLVT	0.780576	14	5	7	DENV2_E_232_246
DENV2	E	233	247	TQGSNWIQKETLVTF	0.781129	TQGSNWIQKETLVTF	0.781129	14	5	7	DENV2_E_233_247
DENV2	E	234	248	QGSNWIQKETLVTFK	0.826231	QGSNWIQKETLVTFK	0.826231	14	5	7	DENV2_E_234_248
DENV2	E	235	249	GSNWIQKETLVTFKN	0.826508	GSNWIQKETLVTFKN	0.826508	14	4	6	DENV2_E_235_249
DENV2	E	236	250	SNWIQKETLVTFKNP	0.980354	SNWIQKETLVTFKNP	0.980354	14	4	6	DENV2_E_236_250
DENV2	E	237	251	NWIQKETLVTFKNPH	0.982844	NWIQKETLVTFKNPH	0.982844	14	3	7	DENV2_E_237_251
DENV2	E	309	323	SYSMCTGKFKVVKEI	0.660764	SYSMCTGKFKVVKEI	0.660764	11	3	9	DENV2_E_309_323
DENV2	E	310	324	YSMCTGKFKVVKEIA	0.66021	YSMCTGKFKVVKEIA	0.66021	11	3	9	DENV2_E_310_324
DENV2	E	311	325	SMCTGKFKVVKEIAE	0.65938	SMCTGKFKVVKEIAE	0.65938	11	3	9	DENV2_E_311_325
DENV2	E	320	334	VKEIAETQHGTIVIR	0.908412	VKEIAETQHGTIVIR	0.908412	14	3	6	DENV2_E_320_334
DENV2	E	346	360	IPF-EIMDLEKRHVL	0.590481	IPFEIMDLEKRHVLG	0.590481	6	3	7	DENV2_E_346_360
DENV2	E	347	361	PF-EIMDLEKRHVLG	0.591588	PFEIMDLEKRHVLGR	0.591588	7	3	8	DENV2_E_347_361
DENV2	E	348	362	F-EIMDLEKRHVLGR	0.591588	FEIMDLEKRHVLGRL	0.591588	8	3	9	DENV2_E_348_362
DENV2	E	349	363	-EIMDLEKRHVLGRL	0.591588	EIMDLEKRHVLGRLI	0.590481	9	3	10	DENV2_E_349_363
DENV2	E	350	364	EIMDLEKRHVLGRLI	0.590481	EIMDLEKRHVLGRLI	0.590481	10	3	10	DENV2_E_350_364
DENV2	E	351	365	IMDLEKRHVLGRLIT	0.590481	IMDLEKRHVLGRLIT	0.590481	11	3	10	DENV2_E_351_365
DENV2	E	352	366	MDLEKRHVLGRLITV	0.590481	MDLEKRHVLGRLITV	0.590481	12	3	10	DENV2_E_352_366
DENV2	E	353	367	DLEKRHVLGRLITVN	0.756226	DLEKRHVLGRLITVN	0.756226	12	3	9	DENV2_E_353_367
DENV2	E	354	368	LEKRHVLGRLITVNP	0.756226	LEKRHVLGRLITVNP	0.756226	13	3	8	DENV2_E_354_368
DENV2	E	355	369	EKRHVLGRLITVNPI	0.756502	EKRHVLGRLITVNPI	0.756502	14	3	7	DENV2_E_355_369
DENV2	E	390	404	SYIIIGVEPGQLKLN	0.511898	SYIIIGVEPGQLKLN	0.511898	15	3	6	DENV2_E_390_404
DENV2	E	391	405	YIIIGVEPGQLKLNW	0.512175	YIIIGVEPGQLKLNW	0.512175	15	3	6	DENV2_E_391_405
DENV2	E	392	406	IIIGVEPGQLKLNWF	0.512452	IIIGVEPGQLKLNWF	0.512452	15	3	6	DENV2_E_392_406
DENV2	E	393	407	IIGVEPGQLKLNWFK	0.533204	IIGVEPGQLKLNWFK	0.533204	15	3	6	DENV2_E_393_407
DENV2	E	394	408	IGVEPGQLKLNWFKK	0.538738	IGVEPGQLKLNWFKK	0.538738	15	3	7	DENV2_E_394_408
DENV2	E	395	409	GVEPGQLKLNWFKKG	0.58218	GVEPGQLKLNWFKKG	0.58218	15	3	7	DENV2_E_395_409
DENV2	E	396	410	VEPGQLKLNWFKKGS	0.58218	VEPGQLKLNWFKKGS	0.58218	15	3	8	DENV2_E_396_410
DENV2	E	397	411	EPGQLKLNWFKKGSS	0.583287	EPGQLKLNWFKKGSS	0.583287	15	3	8	DENV2_E_397_411
DENV2	E	443	457	FTSIGKALHQVFGAI	0.974543	FTSIGKALHQVFGAI	0.974543	14	3	8	DENV2_E_443_457
DENV2	E	444	458	TSIGKALHQVFGAIY	0.975097	TSIGKALHQVFGAIY	0.975097	14	3	8	DENV2_E_444_458
DENV2	E	445	459	SIGKALHQVFGAIYG	0.974543	SIGKALHQVFGAIYG	0.974543	14	3	8	DENV2_E_445_459
DENV2	E	446	460	IGKALHQVFGAIYGA	0.971223	IGKALHQVFGAIYGA	0.971223	14	3	9	DENV2_E_446_460
DENV2	E	447	461	GKALHQVFGAIYGAA	0.984505	GKALHQVFGAIYGAA	0.984505	14	4	9	DENV2_E_447_461
DENV2	E	448	462	KALHQVFGAIYGAAF	0.984228	KALHQVFGAIYGAAF	0.984228	14	4	9	DENV2_E_448_462
DENV2	E	449	463	ALHQVFGAIYGAAFS	0.981738	ALHQVFGAIYGAAFS	0.981738	15	4	9	DENV2_E_449_463
DENV2	E	450	464	LHQVFGAIYGAAFSG	0.982014	LHQVFGAIYGAAFSG	0.982014	15	4	9	DENV2_E_450_464
DENV2	E	451	465	HQVFGAIYGAAFSGV	0.982014	HQVFGAIYGAAFSGV	0.982014	15	3	8	DENV2_E_451_465
DENV2	E	452	466	QVFGAIYGAAFSGVS	0.982291	QVFGAIYGAAFSGVS	0.982291	15	3	7	DENV2_E_452_466
DENV2	E	453	467	VFGAIYGAAFSGVSW	0.982014	VFGAIYGAAFSGVSW	0.982014	15	3	6	DENV2_E_453_467

## Sheet: DENV3
Species Name	Protein Name	Start (aligned)	End (aligned)	Majority sequence (aligned)	Prevalence of majority sequence (aligned)	Majority sequence(unaligned)	Prevalence of majority sequence (unaligned)	Number of sites within Bcell epitope	Number of diagnostic sites	Number of surface exposed sites	Peptide Label
DENV3	E	109	123	GKGSLVTCAKFQCLE	0.988703	GKGSLVTCAKFQCLE	0.988703	15	3	6	DENV3_E_109_123
DENV3	E	220	234	FFDLPLPWTSGATTE	0.895874	FFDLPLPWTSGATTE	0.895874	15	3	8	DENV3_E_220_234
DENV3	E	221	235	FDLPLPWTSGATTET	0.894401	FDLPLPWTSGATTET	0.894401	15	4	9	DENV3_E_221_235
DENV3	E	222	236	DLPLPWTSGATTETP	0.903733	DLPLPWTSGATTETP	0.903733	15	4	9	DENV3_E_222_236
DENV3	E	223	237	LPLPWTSGATTETPT	0.89833	LPLPWTSGATTETPT	0.89833	15	4	9	DENV3_E_223_237
DENV3	E	224	238	PLPWTSGATTETPTW	0.89833	PLPWTSGATTETPTW	0.89833	15	4	9	DENV3_E_224_238
DENV3	E	225	239	LPWTSGATTETPTWN	0.897348	LPWTSGATTETPTWN	0.897348	15	4	8	DENV3_E_225_239
DENV3	E	226	240	PWTSGATTETPTWNR	0.731827	PWTSGATTETPTWNR	0.731827	15	4	8	DENV3_E_226_240
DENV3	E	227	241	WTSGATTETPTWNRK	0.731336	WTSGATTETPTWNRK	0.731336	14	4	8	DENV3_E_227_241
DENV3	E	228	242	TSGATTETPTWNRKE	0.730845	TSGATTETPTWNRKE	0.730845	14	4	7	DENV3_E_228_242
DENV3	E	229	243	SGATTETPTWNRKEL	0.78831	SGATTETPTWNRKEL	0.78831	14	4	8	DENV3_E_229_243
DENV3	E	230	244	GATTETPTWNRKELL	0.790275	GATTETPTWNRKELL	0.790275	14	4	7	DENV3_E_230_244
DENV3	E	231	245	ATTETPTWNRKELLV	0.789784	ATTETPTWNRKELLV	0.789784	14	4	7	DENV3_E_231_245
DENV3	E	232	246	TTETPTWNRKELLVT	0.793713	TTETPTWNRKELLVT	0.793713	14	4	7	DENV3_E_232_246
DENV3	E	233	247	TETPTWNRKELLVTF	0.802063	TETPTWNRKELLVTF	0.802063	14	3	7	DENV3_E_233_247
DENV3	E	234	248	ETPTWNRKELLVTFK	0.809921	ETPTWNRKELLVTFK	0.809921	14	3	7	DENV3_E_234_248
DENV3	E	301	315	DKLELKGMSYAMCTN	0.549607	DKLELKGMSYAMCTN	0.549607	11	3	9	DENV3_E_301_315
DENV3	E	302	316	KLELKGMSYAMCTNT	0.544204	KLELKGMSYAMCTNT	0.544204	10	3	8	DENV3_E_302_316
DENV3	E	303	317	LELKGMSYAMCTNTF	0.543713	LELKGMSYAMCTNTF	0.543713	10	3	7	DENV3_E_303_317
DENV3	E	304	318	ELKGMSYAMCTNTFV	0.543713	ELKGMSYAMCTNTFV	0.543713	10	4	8	DENV3_E_304_318
DENV3	E	305	319	LKGMSYAMCTNTFVL	0.544204	LKGMSYAMCTNTFVL	0.544204	9	3	8	DENV3_E_305_319
DENV3	E	306	320	KGMSYAMCTNTFVLK	0.544695	KGMSYAMCTNTFVLK	0.544695	9	4	8	DENV3_E_306_320
DENV3	E	307	321	GMSYAMCTNTFVLKK	0.545187	GMSYAMCTNTFVLKK	0.545187	10	4	9	DENV3_E_307_321
DENV3	E	308	322	MSYAMCTNTFVLKKE	0.545187	MSYAMCTNTFVLKKE	0.545187	10	4	10	DENV3_E_308_322
DENV3	E	309	323	SYAMCTNTFVLKKEV	0.544695	SYAMCTNTFVLKKEV	0.544695	11	4	9	DENV3_E_309_323
DENV3	E	310	324	YAMCTNTFVLKKEVS	0.544695	YAMCTNTFVLKKEVS	0.544695	11	5	9	DENV3_E_310_324
DENV3	E	311	325	AMCTNTFVLKKEVSE	0.544695	AMCTNTFVLKKEVSE	0.544695	11	5	9	DENV3_E_311_325
DENV3	E	312	326	MCTNTFVLKKEVSET	0.545678	MCTNTFVLKKEVSET	0.545678	10	4	8	DENV3_E_312_326
DENV3	E	313	327	CTNTFVLKKEVSETQ	0.546169	CTNTFVLKKEVSETQ	0.546169	10	4	8	DENV3_E_313_327
DENV3	E	314	328	TNTFVLKKEVSETQH	0.546169	TNTFVLKKEVSETQH	0.546169	10	4	9	DENV3_E_314_328
DENV3	E	315	329	NTFVLKKEVSETQHG	0.818271	NTFVLKKEVSETQHG	0.818271	10	4	8	DENV3_E_315_329
DENV3	E	316	330	TFVLKKEVSETQHGT	0.82613	TFVLKKEVSETQHGT	0.82613	10	3	8	DENV3_E_316_330
DENV3	E	317	331	FVLKKEVSETQHGTI	0.989194	FVLKKEVSETQHGTI	0.989194	11	3	8	DENV3_E_317_331
DENV3	E	318	332	VLKKEVSETQHGTIL	0.989686	VLKKEVSETQHGTIL	0.989686	12	3	8	DENV3_E_318_332
DENV3	E	340	354	EDAPCKIPF-STEDG	0.719548	EDAPCKIPFSTEDGQ	0.701375	1	3	6	DENV3_E_340_354
DENV3	E	343	357	PCKIPF-STEDGQGK	0.933202	PCKIPFSTEDGQGKA	0.926817	3	3	7	DENV3_E_343_357
DENV3	E	344	358	CKIPF-STEDGQGKA	0.927308	CKIPFSTEDGQGKAH	0.920432	4	4	7	DENV3_E_344_358
DENV3	E	345	359	KIPF-STEDGQGKAH	0.920432	KIPFSTEDGQGKAHN	0.917976	5	5	8	DENV3_E_345_359
DENV3	E	346	360	IPF-STEDGQGKAHN	0.918959	IPFSTEDGQGKAHNG	0.918959	6	5	7	DENV3_E_346_360
DENV3	E	347	361	PF-STEDGQGKAHNG	0.920432	PFSTEDGQGKAHNGR	0.920432	7	5	8	DENV3_E_347_361
DENV3	E	348	362	F-STEDGQGKAHNGR	0.920432	FSTEDGQGKAHNGRL	0.91945	8	5	9	DENV3_E_348_362
DENV3	E	349	363	-STEDGQGKAHNGRL	0.919941	STEDGQGKAHNGRLI	0.919941	9	5	10	DENV3_E_349_363
DENV3	E	350	364	STEDGQGKAHNGRLI	0.919941	STEDGQGKAHNGRLI	0.919941	10	5	10	DENV3_E_350_364
DENV3	E	351	365	TEDGQGKAHNGRLIT	0.927308	TEDGQGKAHNGRLIT	0.927308	11	5	10	DENV3_E_351_365
DENV3	E	352	366	EDGQGKAHNGRLITA	0.926817	EDGQGKAHNGRLITA	0.926817	12	5	10	DENV3_E_352_366
DENV3	E	353	367	DGQGKAHNGRLITAN	0.927308	DGQGKAHNGRLITAN	0.927308	12	4	9	DENV3_E_353_367
DENV3	E	354	368	GQGKAHNGRLITANP	0.927308	GQGKAHNGRLITANP	0.927308	13	4	8	DENV3_E_354_368
DENV3	E	355	369	QGKAHNGRLITANPV	0.908153	QGKAHNGRLITANPV	0.908153	14	3	7	DENV3_E_355_369
DENV3	E	356	370	GKAHNGRLITANPVV	0.93664	GKAHNGRLITANPVV	0.93664	15	3	6	DENV3_E_356_370
DENV3	E	357	371	KAHNGRLITANPVVT	0.93222	KAHNGRLITANPVVT	0.93222	15	3	6	DENV3_E_357_371

## Sheet: DENV4
Species Name	Protein Name	Start (aligned)	End (aligned)	Majority sequence (aligned)	Prevalence of majority sequence (aligned)	Majority sequence(unaligned)	Prevalence of majority sequence (unaligned)	Number of sites within Bcell epitope	Number of diagnostic sites	Number of surface exposed sites	Peptide Label
DENV4	E	81	95	YLKEEQDQQYICRRD	0.975219	YLKEEQDQQYICRRD	0.975219	15	3	6	DENV4_E_81_95
DENV4	E	147	161	-NGDTHAVGNDTSNH	0.938776	NGDTHAVGNDTSNHG	0.938047	12	4	6	DENV4_E_147_161
DENV4	E	148	162	NGDTHAVGNDTSNHG	0.938047	NGDTHAVGNDTSNHG	0.938047	13	4	7	DENV4_E_148_162
DENV4	E	149	163	GDTHAVGNDTSNHGV	0.877551	GDTHAVGNDTSNHGV	0.877551	13	3	8	DENV4_E_149_163
DENV4	E	150	164	DTHAVGNDTSNHGVT	0.876822	DTHAVGNDTSNHGVT	0.876822	13	3	8	DENV4_E_150_164
DENV4	E	151	165	THAVGNDTSNHGVT-	0.887026	THAVGNDTSNHGVT	0.887026	13	3	7	DENV4_E_151_165
DENV4	E	223	237	LPLPWTAGADTSEVH	0.46137	LPLPWTAGADTSEVH	0.46137	15	3	9	DENV4_E_223_237
DENV4	E	224	238	PLPWTAGADTSEVHW	0.462099	PLPWTAGADTSEVHW	0.462099	15	3	9	DENV4_E_224_238
DENV4	E	225	239	LPWTAGADTSEVHWN	0.462099	LPWTAGADTSEVHWN	0.462099	15	3	8	DENV4_E_225_239
DENV4	E	226	240	PWTTGADTSEVHWNY	0.376093	PWTTGADTSEVHWNY	0.376093	15	3	8	DENV4_E_226_240
DENV4	E	227	241	WTTGADTSEVHWNYK	0.376093	WTTGADTSEVHWNYK	0.376093	14	3	8	DENV4_E_227_241
DENV4	E	228	242	TTGADTSEVHWNYKE	0.374636	TTGADTSEVHWNYKE	0.374636	14	3	7	DENV4_E_228_242
DENV4	E	229	243	TGADTSEVHWNYKER	0.374636	TGADTSEVHWNYKER	0.374636	14	4	8	DENV4_E_229_243
DENV4	E	230	244	GADTSEVHWNYKERM	0.735423	GADTSEVHWNYKERM	0.735423	14	5	7	DENV4_E_230_244
DENV4	E	231	245	ADTSEVHWNYKERMV	0.733236	ADTSEVHWNYKERMV	0.733236	14	5	7	DENV4_E_231_245
DENV4	E	232	246	DTSEVHWNYKERMVT	0.733965	DTSEVHWNYKERMVT	0.733965	14	5	7	DENV4_E_232_246
DENV4	E	233	247	TSEVHWNYKERMVTF	0.733965	TSEVHWNYKERMVTF	0.733965	14	5	7	DENV4_E_233_247
DENV4	E	234	248	SEVHWNYKERMVTFK	0.733965	SEVHWNYKERMVTFK	0.733965	14	5	7	DENV4_E_234_248
DENV4	E	235	249	EVHWNYKERMVTFKV	0.739796	EVHWNYKERMVTFKV	0.739796	14	6	6	DENV4_E_235_249
DENV4	E	236	250	VHWNYKERMVTFKVP	0.739796	VHWNYKERMVTFKVP	0.739796	14	5	6	DENV4_E_236_250
DENV4	E	237	251	HWNYKERMVTFKVPH	0.741983	HWNYKERMVTFKVPH	0.741983	14	4	7	DENV4_E_237_251
DENV4	E	238	252	WNYKERMVTFKVPHA	0.751458	WNYKERMVTFKVPHA	0.751458	14	3	6	DENV4_E_238_252
DENV4	E	239	253	NYKERMVTFKVPHAK	0.750729	NYKERMVTFKVPHAK	0.750729	14	3	6	DENV4_E_239_253
DENV4	E	240	254	YKERMVTFKVPHAKR	0.750729	YKERMVTFKVPHAKR	0.750729	13	4	7	DENV4_E_240_254
DENV4	E	241	255	KERMVTFKVPHAKRQ	0.991983	KERMVTFKVPHAKRQ	0.991983	13	4	7	DENV4_E_241_255
DENV4	E	242	256	ERMVTFKVPHAKRQD	0.991983	ERMVTFKVPHAKRQD	0.991983	14	4	7	DENV4_E_242_256
DENV4	E	243	257	RMVTFKVPHAKRQDV	0.99344	RMVTFKVPHAKRQDV	0.99344	14	4	7	DENV4_E_243_257
DENV4	E	244	258	MVTFKVPHAKRQDVT	0.991254	MVTFKVPHAKRQDVT	0.991254	14	4	6	DENV4_E_244_258
DENV4	E	245	259	VTFKVPHAKRQDVTV	0.990525	VTFKVPHAKRQDVTV	0.990525	14	3	7	DENV4_E_245_259
DENV4	E	246	260	TFKVPHAKRQDVTVL	0.990525	TFKVPHAKRQDVTVL	0.990525	14	3	8	DENV4_E_246_260
DENV4	E	247	261	FKVPHAKRQDVTVLG	0.989796	FKVPHAKRQDVTVLG	0.989796	14	3	8	DENV4_E_247_261
DENV4	E	248	262	KVPHAKRQDVTVLGS	0.989796	KVPHAKRQDVTVLGS	0.989796	14	3	7	DENV4_E_248_262
DENV4	E	249	263	VPHAKRQDVTVLGSQ	0.990525	VPHAKRQDVTVLGSQ	0.990525	14	3	7	DENV4_E_249_263
DENV4	E	265	279	GAMHSALAGATEVDS	0.934402	GAMHSALAGATEVDS	0.934402	10	3	10	DENV4_E_265_279
DENV4	E	266	280	AMHSALAGATEVDSG	0.9293	AMHSALAGATEVDSG	0.9293	9	4	10	DENV4_E_266_280
DENV4	E	267	281	MHSALAGATEVDSGD	0.926385	MHSALAGATEVDSGD	0.926385	9	5	10	DENV4_E_267_281
DENV4	E	268	282	HSALAGATEVDSGD-	0.927843	HSALAGATEVDSGDG	0.922012	9	5	11	DENV4_E_268_282
DENV4	E	269	283	SALAGATEVDSGD-G	0.922012	SALAGATEVDSGDGN	0.920554	9	5	10	DENV4_E_269_283
DENV4	E	270	284	ALAGATEVDSGD-GN	0.920554	ALAGATEVDSGDGNH	0.920554	9	4	9	DENV4_E_270_284
DENV4	E	271	285	LAGATEVDSGD-GNH	0.920554	LAGATEVDSGDGNHM	0.920554	8	5	8	DENV4_E_271_285
DENV4	E	272	286	AGATEVDSGD-GNHM	0.920554	AGATEVDSGDGNHMF	0.919096	8	6	8	DENV4_E_272_286
DENV4	E	273	287	GATEVDSGD-GNHMF	0.973761	GATEVDSGDGNHMF	0.973761	7	6	8	DENV4_E_273_287
DENV4	E	274	288	ATEVDSGD-GNHMF-	0.973761	ATEVDSGDGNHMF	0.973761	6	6	7	DENV4_E_274_288
DENV4	E	275	289	TEVDSGD-GNHMF--	0.97449	TEVDSGDGNHMFAG	0.970845	6	6	7	DENV4_E_275_289
DENV4	E	276	290	EVDSGD-GNHMF---	0.97449	EVDSGDGNHMFAGHL	0.970117	5	6	6	DENV4_E_276_290
DENV4	E	295	309	KCKVRMEKLRIKGMS	0.983236	KCKVRMEKLRIKGMS	0.983236	11	3	6	DENV4_E_295_309
DENV4	E	296	310	CKVRMEKLRIKGMSY	0.983236	CKVRMEKLRIKGMSY	0.983236	11	3	6	DENV4_E_296_310
DENV4	E	297	311	KVRMEKLRIKGMSYT	0.981778	KVRMEKLRIKGMSYT	0.981778	11	4	7	DENV4_E_297_311
DENV4	E	298	312	VRMEKLRIKGMSYTM	0.981778	VRMEKLRIKGMSYTM	0.981778	11	3	8	DENV4_E_298_312
DENV4	E	299	313	RMEKLRIKGMSYTMC	0.989796	RMEKLRIKGMSYTMC	0.989796	11	3	8	DENV4_E_299_313
DENV4	E	300	314	MEKLRIKGMSYTMCS	0.989067	MEKLRIKGMSYTMCS	0.989067	11	3	9	DENV4_E_300_314
DENV4	E	301	315	EKLRIKGMSYTMCSG	0.989067	EKLRIKGMSYTMCSG	0.989067	11	3	9	DENV4_E_301_315
DENV4	E	302	316	KLRIKGMSYTMCSGK	0.991983	KLRIKGMSYTMCSGK	0.991983	10	3	8	DENV4_E_302_316
DENV4	E	303	317	LRIKGMSYTMCSGKF	0.991983	LRIKGMSYTMCSGKF	0.991983	10	3	7	DENV4_E_303_317
DENV4	E	304	318	RIKGMSYTMCSGKFS	0.991983	RIKGMSYTMCSGKFS	0.991983	10	3	8	DENV4_E_304_318
DENV4	E	309	323	SYTMCSGKFSIDKEM	0.983236	SYTMCSGKFSIDKEM	0.983236	11	3	9	DENV4_E_309_323
DENV4	E	310	324	YTMCSGKFSIDKEMA	0.983236	YTMCSGKFSIDKEMA	0.983236	11	3	9	DENV4_E_310_324
DENV4	E	311	325	TMCSGKFSIDKEMAE	0.983236	TMCSGKFSIDKEMAE	0.983236	11	3	9	DENV4_E_311_325
DENV4	E	317	331	FSIDKEMAETQHGTT	0.983236	FSIDKEMAETQHGTT	0.983236	11	3	8	DENV4_E_317_331
DENV4	E	318	332	SIDKEMAETQHGTTV	0.98688	SIDKEMAETQHGTTV	0.98688	12	3	8	DENV4_E_318_332
DENV4	E	319	333	IDKEMAETQHGTTVV	0.982507	IDKEMAETQHGTTVV	0.982507	13	3	7	DENV4_E_319_333
DENV4	E	320	334	DKEMAETQHGTTVVK	0.981778	DKEMAETQHGTTVVK	0.981778	14	3	6	DENV4_E_320_334
DENV4	E	343	357	PCKVPI-EIRDVNKE	0.902332	PCKVPIEIRDVNKEK	0.895044	3	3	7	DENV4_E_343_357
DENV4	E	344	358	CKVPI-EIRDVNKEK	0.895044	CKVPIEIRDVNKEKV	0.895044	4	4	7	DENV4_E_344_358
DENV4	E	345	359	KVPI-EIRDVNKEKV	0.895044	KVPIEIRDVNKEKVV	0.87172	5	4	8	DENV4_E_345_359
DENV4	E	346	360	VPI-EIRDVNKEKVV	0.87172	VPIEIRDVNKEKVVG	0.87172	6	4	7	DENV4_E_346_360
DENV4	E	347	361	PI-EIRDVNKEKVVG	0.953353	PIEIRDVNKEKVVGR	0.953353	7	4	8	DENV4_E_347_361
DENV4	E	348	362	I-EIRDVNKEKVVGR	0.953353	IEIRDVNKEKVVGRV	0.49344	8	4	9	DENV4_E_348_362
DENV4	E	349	363	-EIRDVNKEKVVGRV	0.49344	EIRDVNKEKVVGRVI	0.491983	9	4	10	DENV4_E_349_363
DENV4	E	350	364	EIRDVNKEKVVGRVI	0.491983	EIRDVNKEKVVGRVI	0.491983	10	4	10	DENV4_E_350_364
DENV4	E	351	365	IRDVNKEKVVGRVIS	0.491983	IRDVNKEKVVGRVIS	0.491983	11	5	10	DENV4_E_351_365
DENV4	E	352	366	RDVNKEKVVGRIISS	0.446793	RDVNKEKVVGRIISS	0.446793	12	5	10	DENV4_E_352_366
DENV4	E	353	367	DVNKEKVVGRIISST	0.44898	DVNKEKVVGRIISST	0.44898	12	5	9	DENV4_E_353_367
DENV4	E	354	368	VNKEKVVGRIISSTP	0.447522	VNKEKVVGRIISSTP	0.447522	13	5	8	DENV4_E_354_368
DENV4	E	355	369	NKEKVVGRIISSTPF	0.393586	NKEKVVGRIISSTPF	0.393586	14	4	7	DENV4_E_355_369
DENV4	E	356	370	KEKVVGRIISSTPFA	0.393586	KEKVVGRIISSTPFA	0.393586	15	5	6	DENV4_E_356_370
DENV4	E	357	371	EKVVGRIISSTPFAE	0.394315	EKVVGRIISSTPFAE	0.394315	15	6	6	DENV4_E_357_371
DENV4	E	358	372	KVVGRIISSTPFAE-	0.395044	KVVGRIISSTPFAE	0.395044	14	5	6	DENV4_E_358_372
DENV4	E	359	373	VVGRIISSTPFAE--	0.395044	VVGRIISSTPFAENT	0.380466	13	4	6	DENV4_E_359_373
DENV4	E	360	374	VGRIISSTPFAE--N	0.380466	VGRIISSTPFAENTN	0.376822	12	5	6	DENV4_E_360_374
DENV4	E	361	375	GRIISSTPFAE--NT	0.387026	GRIISSTPFAENTNS	0.382653	12	6	6	DENV4_E_361_375
DENV4	E	362	376	RIISSTPFAE--NTN	0.383382	RIISSTPFAENTNSV	0.382653	11	6	6	DENV4_E_362_376
DENV4	E	393	407	VIGVGNSALTLHWFR	0.565598	VIGVGNSALTLHWFR	0.565598	15	3	6	DENV4_E_393_407
DENV4	E	394	408	IGVGNSALTLHWFRK	0.566327	IGVGNSALTLHWFRK	0.566327	15	3	7	DENV4_E_394_408
DENV4	E	395	409	GVGNSALTLHWFRKG	0.567055	GVGNSALTLHWFRKG	0.567055	15	3	7	DENV4_E_395_409
DENV4	E	396	410	VGNSALTLHWFRKGS	0.567055	VGNSALTLHWFRKGS	0.567055	15	3	8	DENV4_E_396_410
DENV4	E	397	411	GNSALTLHWFRKGSS	0.567784	GNSALTLHWFRKGSS	0.567784	15	3	8	DENV4_E_397_411
DENV4	E	398	412	NSALTLHWFRKGSSI	0.567784	NSALTLHWFRKGSSI	0.567784	15	3	9	DENV4_E_398_412
DENV4	E	399	413	SALTLHWFRKGSSIG	0.969388	SALTLHWFRKGSSIG	0.969388	15	3	9	DENV4_E_399_413
DENV4	E	406	420	FRKGSSIGKMFESTY	0.982507	FRKGSSIGKMFESTY	0.982507	15	3	10	DENV4_E_406_420
DENV4	E	407	421	RKGSSIGKMFESTYR	0.98105	RKGSSIGKMFESTYR	0.98105	15	3	9	DENV4_E_407_421

## Sheet: ILHV
Species Name	Protein Name	Start (aligned)	End (aligned)	Majority sequence (aligned)	Prevalence of majority sequence (aligned)	Majority sequence(unaligned)	Prevalence of majority sequence (unaligned)	Number of sites within Bcell epitope	Number of diagnostic sites	Number of surface exposed sites	Peptide Label
ILHV	E	150	164	AAH--GNYTTQLGAK	0.75	AAHGNYTTQLGAKHA	0.75	13	3	8	ILHV_E_150_164
ILHV	E	160	174	QLGAKHAAKFSITPS	0.75	QLGAKHAAKFSITPS	0.75	8	3	6	ILHV_E_160_174
ILHV	E	161	175	LGAKHAAKFSITPSS	0.75	LGAKHAAKFSITPSS	0.75	7	3	6	ILHV_E_161_175
ILHV	E	174	188	SSPSFTANLGEYGEA	0.75	SSPSFTANLGEYGEA	0.75	11	3	7	ILHV_E_174_188
ILHV	E	208	222	MNNKHWLVNRDWFHD	0.75	MNNKHWLVNRDWFHD	0.75	15	4	6	ILHV_E_208_222
ILHV	E	209	223	NNKHWLVNRDWFHDL	1	NNKHWLVNRDWFHDL	1	15	4	6	ILHV_E_209_223
ILHV	E	210	224	NKHWLVNRDWFHDLD	1	NKHWLVNRDWFHDLD	1	15	4	6	ILHV_E_210_224
ILHV	E	213	227	WLVNRDWFHDLDLPW	1	WLVNRDWFHDLDLPW	1	15	3	6	ILHV_E_213_227
ILHV	E	214	228	LVNRDWFHDLDLPWT	1	LVNRDWFHDLDLPWT	1	15	3	6	ILHV_E_214_228
ILHV	E	215	229	VNRDWFHDLDLPWTG	1	VNRDWFHDLDLPWTG	1	15	4	7	ILHV_E_215_229
ILHV	E	216	230	NRDWFHDLDLPWTGP	1	NRDWFHDLDLPWTGP	1	15	4	7	ILHV_E_216_230
ILHV	E	217	231	RDWFHDLDLPWTGPA	1	RDWFHDLDLPWTGPA	1	15	3	7	ILHV_E_217_231
ILHV	E	218	232	DWFHDLDLPWTGPAT	1	DWFHDLDLPWTGPAT	1	15	3	8	ILHV_E_218_232
ILHV	E	229	243	GPATDV---WKNRES	0.75	GPATDVWKNRESLVE	0.75	14	3	8	ILHV_E_229_243
ILHV	E	270	284	ALAGAIPVTVAGTTL	0.75	ALAGAIPVTVAGTTL	0.75	9	3	9	ILHV_E_270_284
ILHV	E	271	285	LAGAIPVTVAGTTLT	0.75	LAGAIPVTVAGTTLT	0.75	8	3	8	ILHV_E_271_285
ILHV	E	272	286	AGAIPVTVAGTTLTL	0.75	AGAIPVTVAGTTLTL	0.75	8	3	8	ILHV_E_272_286
ILHV	E	273	287	GAIPVTVAGTTLTLT	0.75	GAIPVTVAGTTLTLT	0.75	7	3	8	ILHV_E_273_287
ILHV	E	274	288	AIPVTVAGTTLTLT-	0.75	AIPVTVAGTTLTLT	0.75	6	3	7	ILHV_E_274_288
ILHV	E	275	289	IPVTVAGTTLTLT--	0.75	IPVTVAGTTLTLTS	0.75	6	3	7	ILHV_E_275_289
ILHV	E	276	290	PVTVAGTTLTLT---	0.75	PVTVAGTTLTLTSGH	0.75	5	3	6	ILHV_E_276_290
ILHV	E	300	314	LDKLKIKGSTYLMCK	0.75	LDKLKIKGSTYLMCK	0.75	11	3	9	ILHV_E_300_314
ILHV	E	304	318	KIKGSTYLMCKDKFA	0.5	KIKGSTYLMCKDKFA	0.5	10	3	8	ILHV_E_304_318
ILHV	E	310	324	YLMCKDKFAFAKNPV	0.5	YLMCKDKFAFAKNPV	0.5	11	3	9	ILHV_E_310_324
ILHV	E	311	325	LMCKDKFAFAKNPVD	0.5	LMCKDKFAFAKNPVD	0.5	11	3	9	ILHV_E_311_325
ILHV	E	312	326	MCKDKFAFAKNPVDT	0.5	MCKDKFAFAKNPVDT	0.5	10	3	8	ILHV_E_312_326
ILHV	E	313	327	CKDKFAFAKNPVDTG	0.5	CKDKFAFAKNPVDTG	0.5	10	3	8	ILHV_E_313_327
ILHV	E	314	328	KDKFAFAKNPVDTGH	0.5	KDKFAFAKNPVDTGH	0.5	10	3	9	ILHV_E_314_328
ILHV	E	358	372	TPIGRLVTVNPFVPS	0.75	TPIGRLVTVNPFVPS	0.75	14	3	6	ILHV_E_358_372
ILHV	E	359	373	PIGRLVTVNPFVPSS	0.75	PIGRLVTVNPFVPSS	0.75	13	3	6	ILHV_E_359_373
ILHV	E	360	374	IGRLVTVNPFVPSSE	0.75	IGRLVTVNPFVPSSE	0.75	12	3	6	ILHV_E_360_374
ILHV	E	390	404	SFILVGTGPNQVKYQ	0.75	SFILVGTGPNQVKYQ	0.75	15	4	6	ILHV_E_390_404
ILHV	E	391	405	FILVGTGPNQVKYQW	0.75	FILVGTGPNQVKYQW	0.75	15	4	6	ILHV_E_391_405
ILHV	E	392	406	ILVGTGPNQVKYQWH	0.75	ILVGTGPNQVKYQWH	0.75	15	3	6	ILHV_E_392_406
ILHV	E	393	407	LVGTGPNQVKYQWHK	0.75	LVGTGPNQVKYQWHK	0.75	15	3	6	ILHV_E_393_407

## Sheet: JEV
Species Name	Protein Name	Start (aligned)	End (aligned)	Majority sequence (aligned)	Prevalence of majority sequence (aligned)	Majority sequence(unaligned)	Prevalence of majority sequence (unaligned)	Number of sites within Bcell epitope	Number of diagnostic sites	Number of surface exposed sites	Peptide Label
JEV	E	75	89	PTTGEAHNEKRADSS	0.905873	PTTGEAHNEKRADSS	0.905873	13	3	8	JEV_E_75_89
JEV	E	76	90	TTGEAHNEKRADSSY	0.905873	TTGEAHNEKRADSSY	0.905873	14	3	8	JEV_E_76_90
JEV	E	77	91	TGEAHNEKRADSSYV	0.930008	TGEAHNEKRADSSYV	0.930008	15	3	7	JEV_E_77_91
JEV	E	83	97	EKRADSSYVCKQGFT	0.927595	EKRADSSYVCKQGFT	0.927595	15	3	6	JEV_E_83_97
JEV	E	84	98	KRADSSYVCKQGFTD	0.952534	KRADSSYVCKQGFTD	0.952534	15	3	6	JEV_E_84_98
JEV	E	85	99	RADSSYVCKQGFTDR	0.95173	RADSSYVCKQGFTDR	0.95173	15	3	6	JEV_E_85_99
JEV	E	86	100	ADSSYVCKQGFTDRG	0.955752	ADSSYVCKQGFTDRG	0.955752	15	3	6	JEV_E_86_100
JEV	E	87	101	DSSYVCKQGFTDRGW	0.957361	DSSYVCKQGFTDRGW	0.957361	15	3	6	JEV_E_87_101
JEV	E	88	102	SSYVCKQGFTDRGWG	0.960579	SSYVCKQGFTDRGWG	0.960579	15	3	7	JEV_E_88_102
JEV	E	147	161	TTSENH--GNYSAQV	0.942076	TTSENHGNYSAQVGA	0.888174	12	4	6	JEV_E_147_161
JEV	E	148	162	TSENH--GNYSAQVG	0.900241	TSENHGNYSAQVGAS	0.888174	13	4	7	JEV_E_148_162
JEV	E	149	163	SENH--GNYSAQVGA	0.888174	SENHGNYSAQVGASQ	0.884151	13	4	8	JEV_E_149_163
JEV	E	150	164	ENH--GNYSAQVGAS	0.888978	ENHGNYSAQVGASQA	0.884151	13	4	8	JEV_E_150_164
JEV	E	151	165	NH--GNYSAQVGASQ	0.88576	NHGNYSAQVGASQAA	0.882542	13	4	7	JEV_E_151_165
JEV	E	152	166	H--GNYSAQVGASQA	0.88576	HGNYSAQVGASQAAK	0.87852	13	3	7	JEV_E_152_166
JEV	E	153	167	--GNYSAQVGASQAA	0.884151	GNYSAQVGASQAAKF	0.876911	13	4	7	JEV_E_153_167
JEV	E	154	168	-GNYSAQVGASQAAK	0.879324	GNYSAQVGASQAAKF	0.876911	13	5	8	JEV_E_154_168
JEV	E	155	169	GNYSAQVGASQAAKF	0.876911	GNYSAQVGASQAAKF	0.876911	12	5	8	JEV_E_155_169
JEV	E	156	170	NYSAQVGASQAAKFT	0.880933	NYSAQVGASQAAKFT	0.880933	11	5	8	JEV_E_156_170
JEV	E	157	171	YSAQVGASQAAKFTV	0.871279	YSAQVGASQAAKFTV	0.871279	10	5	7	JEV_E_157_171
JEV	E	158	172	SAQVGASQAAKFTVT	0.870475	SAQVGASQAAKFTVT	0.870475	9	5	6	JEV_E_158_172
JEV	E	160	174	QVGASQAAKFTVTPN	0.884956	QVGASQAAKFTVTPN	0.884956	8	5	6	JEV_E_160_174
JEV	E	161	175	VGASQAAKFTVTPNA	0.898632	VGASQAAKFTVTPNA	0.898632	7	5	6	JEV_E_161_175
JEV	E	162	176	GASQAAKFTVTPNAP	0.898632	GASQAAKFTVTPNAP	0.898632	6	4	6	JEV_E_162_176
JEV	E	163	177	ASQAAKFTVTPNAPS	0.938858	ASQAAKFTVTPNAPS	0.938858	6	4	6	JEV_E_163_177
JEV	E	165	179	QAAKFTVTPNAPSIT	0.896219	QAAKFTVTPNAPSIT	0.896219	6	3	6	JEV_E_165_179
JEV	E	166	180	AAKFTVTPNAPSITL	0.900241	AAKFTVTPNAPSITL	0.900241	7	3	6	JEV_E_166_180
JEV	E	167	181	AKFTVTPNAPSITLK	0.90185	AKFTVTPNAPSITLK	0.90185	7	3	7	JEV_E_167_181
JEV	E	220	234	FHDLSLPWTSPSSTA	0.507643	FHDLSLPWTSPSSTA	0.507643	15	3	8	JEV_E_220_234
JEV	E	221	235	HDLSLPWTSPSSTA-	0.507643	HDLSLPWTSPSSTA	0.507643	15	3	9	JEV_E_221_235
JEV	E	222	236	DLSLPWTSPSSTA--	0.507643	DLSLPWTSPSSTAW	0.507643	15	3	9	JEV_E_222_236
JEV	E	223	237	LSLPWTSPSSTA---	0.507643	LSLPWTSPSSTAWRN	0.506034	15	3	9	JEV_E_223_237
JEV	E	224	238	SLPWTSPSSTA---W	0.507643	SLPWTSPSSTAWRNR	0.506034	15	3	9	JEV_E_224_238
JEV	E	225	239	LPWTSPSSTA---WR	0.855189	LPWTSPSSTAWRNRE	0.847949	15	3	8	JEV_E_225_239
JEV	E	226	240	PWTSPSSTA---WRN	0.847949	PWTSPSSTAWRNREL	0.845535	15	3	8	JEV_E_226_240
JEV	E	227	241	WTSPSSTA---WRNR	0.848753	WTSPSSTAWRNRELL	0.84634	14	3	8	JEV_E_227_241
JEV	E	228	242	TSPSSTA---WRNRE	0.849558	TSPSSTAWRNRELLM	0.847144	14	3	7	JEV_E_228_242
JEV	E	229	243	SPSSTA---WRNREL	0.850362	SPSSTAWRNRELLME	0.850362	14	3	8	JEV_E_229_243
JEV	E	230	244	PSSTA---WRNRELL	0.959775	PSSTAWRNRELLMEF	0.945294	14	3	7	JEV_E_230_244
JEV	E	269	283	QALAGAIVVEYSS-S	0.953339	QALAGAIVVEYSSSV	0.952534	9	3	10	JEV_E_269_283
JEV	E	270	284	ALAGAIVVEYSS-SV	0.974256	ALAGAIVVEYSSSVK	0.957361	9	3	9	JEV_E_270_284
JEV	E	271	285	LAGAIVVEYSS-SVK	0.957361	LAGAIVVEYSSSVKL	0.957361	8	3	8	JEV_E_271_285
JEV	E	272	286	AGAIVVEYSS-SVKL	0.957361	AGAIVVEYSSSVKLT	0.952534	8	3	8	JEV_E_272_286
JEV	E	273	287	GAIVVEYSS-SVKLT	0.952534	GAIVVEYSSSVKLT	0.952534	7	3	8	JEV_E_273_287
JEV	E	274	288	AIVVEYSS-SVKLT-	0.954948	AIVVEYSSSVKLT	0.954948	6	3	7	JEV_E_274_288
JEV	E	275	289	IVVEYSS-SVKLT--	0.955752	IVVEYSSSVKLTSG	0.954948	6	3	7	JEV_E_275_289
JEV	E	276	290	VVEYSS-SVKLT---	0.955752	VVEYSSSVKLTSGHL	0.952534	5	3	6	JEV_E_276_290
JEV	E	308	322	TTYGMCTEKFSFAKN	0.877715	TTYGMCTEKFSFAKN	0.877715	10	3	10	JEV_E_308_322
JEV	E	309	323	TYGMCTEKFSFAKNP	0.880129	TYGMCTEKFSFAKNP	0.880129	11	3	9	JEV_E_309_323
JEV	E	310	324	YGMCTEKFSFAKNPA	0.858407	YGMCTEKFSFAKNPA	0.858407	11	3	9	JEV_E_310_324
JEV	E	311	325	GMCTEKFSFAKNPAD	0.856798	GMCTEKFSFAKNPAD	0.856798	11	3	9	JEV_E_311_325
JEV	E	312	326	MCTEKFSFAKNPADT	0.858407	MCTEKFSFAKNPADT	0.858407	10	3	8	JEV_E_312_326
JEV	E	313	327	CTEKFSFAKNPADTG	0.856798	CTEKFSFAKNPADTG	0.856798	10	3	8	JEV_E_313_327
JEV	E	314	328	TEKFSFAKNPADTGH	0.856798	TEKFSFAKNPADTGH	0.856798	10	3	9	JEV_E_314_328
JEV	E	315	329	EKFSFAKNPADTGHG	0.858407	EKFSFAKNPADTGHG	0.858407	10	3	8	JEV_E_315_329
JEV	E	359	373	PVGRLVTVNPFVATS	0.95897	PVGRLVTVNPFVATS	0.95897	13	3	6	JEV_E_359_373
JEV	E	360	374	VGRLVTVNPFVATSS	0.946098	VGRLVTVNPFVATSS	0.946098	12	4	6	JEV_E_360_374
JEV	E	361	375	GRLVTVNPFVATSSS	0.506034	GRLVTVNPFVATSSS	0.506034	12	4	6	JEV_E_361_375
JEV	E	362	376	RLVTVNPFVATSSSN	0.506034	RLVTVNPFVATSSSN	0.506034	11	4	6	JEV_E_362_376
JEV	E	398	412	DKQINHHWHKAGSTL	0.92679	DKQINHHWHKAGSTL	0.92679	15	3	9	JEV_E_398_412
JEV	E	399	413	KQINHHWHKAGSTLG	0.942076	KQINHHWHKAGSTLG	0.942076	15	3	9	JEV_E_399_413
JEV	E	400	414	QINHHWHKAGSTLGK	0.943685	QINHHWHKAGSTLGK	0.943685	15	3	10	JEV_E_400_414
JEV	E	401	415	INHHWHKAGSTLGKA	0.946098	INHHWHKAGSTLGKA	0.946098	15	3	10	JEV_E_401_415
JEV	E	402	416	NHHWHKAGSTLGKAF	0.947707	NHHWHKAGSTLGKAF	0.947707	15	3	10	JEV_E_402_416
JEV	E	403	417	HHWHKAGSTLGKAFS	0.922767	HHWHKAGSTLGKAFS	0.922767	15	4	11	JEV_E_403_417
JEV	E	404	418	HWHKAGSTLGKAFST	0.923572	HWHKAGSTLGKAFST	0.923572	15	4	11	JEV_E_404_418
JEV	E	405	419	WHKAGSTLGKAFSTT	0.915527	WHKAGSTLGKAFSTT	0.915527	15	4	10	JEV_E_405_419
JEV	E	406	420	HKAGSTLGKAFSTTL	0.91794	HKAGSTLGKAFSTTL	0.91794	15	4	10	JEV_E_406_420
JEV	E	407	421	KAGSTLGKAFSTTLK	0.934031	KAGSTLGKAFSTTLK	0.934031	15	4	9	JEV_E_407_421
JEV	E	408	422	AGSTLGKAFSTTLKG	0.93564	AGSTLGKAFSTTLKG	0.93564	15	4	9	JEV_E_408_422
JEV	E	409	423	GSTLGKAFSTTLKGA	0.942076	GSTLGKAFSTTLKGA	0.942076	15	3	9	JEV_E_409_423
JEV	E	410	424	STLGKAFSTTLKGAQ	0.920354	STLGKAFSTTLKGAQ	0.920354	15	3	9	JEV_E_410_424
JEV	E	411	425	TLGKAFSTTLKGAQR	0.909091	TLGKAFSTTLKGAQR	0.909091	15	3	9	JEV_E_411_425

## Sheet: SLEV
Species Name	Protein Name	Start (aligned)	End (aligned)	Majority sequence (aligned)	Prevalence of majority sequence (aligned)	Majority sequence(unaligned)	Prevalence of majority sequence (unaligned)	Number of sites within Bcell epitope	Number of diagnostic sites	Number of surface exposed sites	Peptide Label
SLEV	E	75	89	PTTGEAHNTKRSDPT	0.920635	PTTGEAHNTKRSDPT	0.920635	13	3	8	SLEV_E_75_89
SLEV	E	76	90	TTGEAHNTKRSDPTF	0.920635	TTGEAHNTKRSDPTF	0.920635	14	3	8	SLEV_E_76_90
SLEV	E	77	91	TGEAHNTKRSDPTFV	0.920635	TGEAHNTKRSDPTFV	0.920635	15	3	7	SLEV_E_77_91
SLEV	E	78	92	GEAHNTKRSDPTFVC	0.920635	GEAHNTKRSDPTFVC	0.920635	15	3	6	SLEV_E_78_92
SLEV	E	80	94	AHNTKRSDPTFVCKR	0.915344	AHNTKRSDPTFVCKR	0.915344	15	3	6	SLEV_E_80_94
SLEV	E	81	95	HNTKRSDPTFVCKRD	0.915344	HNTKRSDPTFVCKRD	0.915344	15	3	6	SLEV_E_81_95
SLEV	E	82	96	NTKRSDPTFVCKRDV	0.920635	NTKRSDPTFVCKRDV	0.920635	15	3	6	SLEV_E_82_96
SLEV	E	83	97	TKRSDPTFVCKRDVV	0.925926	TKRSDPTFVCKRDVV	0.925926	15	3	6	SLEV_E_83_97
SLEV	E	147	161	TDSTSH--GNYSEQI	0.650794	TDSTSHGNYSEQIGK	0.592593	12	4	6	SLEV_E_147_161
SLEV	E	148	162	DSTSH--GNYSEQIG	0.650794	DSTSHGNYSEQIGKN	0.587302	13	4	7	SLEV_E_148_162
SLEV	E	149	163	STSH--GNYSEQIGK	0.597884	STSHGNYSEQIGKNQ	0.592593	13	3	8	SLEV_E_149_163
SLEV	E	150	164	TSH--GNYSEQIGKN	0.592593	TSHGNYSEQIGKNQA	0.592593	13	4	8	SLEV_E_150_164
SLEV	E	151	165	SH--GNYSEQIGKNQ	0.608466	SHGNYSEQIGKNQAA	0.608466	13	3	7	SLEV_E_151_165
SLEV	E	152	166	H--GNYSEQIGKNQA	0.693122	HGNYSEQIGKNQAAR	0.68254	13	3	7	SLEV_E_152_166
SLEV	E	153	167	--GNYSEQIGKNQAA	0.693122	GNYSEQIGKNQAARF	0.68254	13	3	7	SLEV_E_153_167
SLEV	E	154	168	-GNYSEQIGKNQAAR	0.68254	GNYSEQIGKNQAARF	0.68254	13	3	8	SLEV_E_154_168
SLEV	E	155	169	GNYSEQIGKNQAARF	0.68254	GNYSEQIGKNQAARF	0.68254	12	3	8	SLEV_E_155_169
SLEV	E	156	170	NYSEQIGKNQAARFT	0.68254	NYSEQIGKNQAARFT	0.68254	11	3	8	SLEV_E_156_170
SLEV	E	157	171	YSEQIGKNQAARFTI	0.698413	YSEQIGKNQAARFTI	0.698413	10	3	7	SLEV_E_157_171
SLEV	E	158	172	SEQIGKNQAARFTIS	0.698413	SEQIGKNQAARFTIS	0.698413	9	4	6	SLEV_E_158_172
SLEV	E	160	174	QIGKNQAARFTISPQ	0.910053	QIGKNQAARFTISPQ	0.910053	8	3	6	SLEV_E_160_174
SLEV	E	161	175	IGKNQAARFTISPQA	0.910053	IGKNQAARFTISPQA	0.910053	7	3	6	SLEV_E_161_175
SLEV	E	265	279	GALHTALAGAIPATV	1	GALHTALAGAIPATV	1	10	3	10	SLEV_E_265_279
SLEV	E	266	280	ALHTALAGAIPATVS	1	ALHTALAGAIPATVS	1	9	3	10	SLEV_E_266_280
SLEV	E	267	281	LHTALAGAIPATVSS	0.978836	LHTALAGAIPATVSS	0.978836	9	3	10	SLEV_E_267_281
SLEV	E	268	282	HTALAGAIPATVSSS	0.978836	HTALAGAIPATVSSS	0.978836	9	4	11	SLEV_E_268_282
SLEV	E	269	283	TALAGAIPATVSSST	0.978836	TALAGAIPATVSSST	0.978836	9	4	10	SLEV_E_269_283
SLEV	E	270	284	ALAGAIPATVSSSTL	0.978836	ALAGAIPATVSSSTL	0.978836	9	5	9	SLEV_E_270_284
SLEV	E	271	285	LAGAIPATVSSSTLT	0.968254	LAGAIPATVSSSTLT	0.968254	8	5	8	SLEV_E_271_285
SLEV	E	272	286	AGAIPATVSSSTLTL	0.968254	AGAIPATVSSSTLTL	0.968254	8	5	8	SLEV_E_272_286
SLEV	E	273	287	GAIPATVSSSTLTLQ	0.962963	GAIPATVSSSTLTLQ	0.962963	7	6	8	SLEV_E_273_287
SLEV	E	274	288	AIPATVSSSTLTLQ-	0.962963	AIPATVSSSTLTLQ	0.962963	6	6	7	SLEV_E_274_288
SLEV	E	275	289	IPATVSSSTLTLQ--	0.962963	IPATVSSSTLTLQS	0.962963	6	6	7	SLEV_E_275_289
SLEV	E	276	290	PATVSSSTLTLQ---	0.962963	PATVSSSTLTLQSGH	0.957672	5	6	6	SLEV_E_276_290
SLEV	E	295	309	KCRAKLDKVKIKGTT	0.962963	KCRAKLDKVKIKGTT	0.962963	11	4	6	SLEV_E_295_309
SLEV	E	296	310	CRAKLDKVKIKGTTY	0.962963	CRAKLDKVKIKGTTY	0.962963	11	4	6	SLEV_E_296_310
SLEV	E	297	311	RAKLDKVKIKGTTYG	0.952381	RAKLDKVKIKGTTYG	0.952381	11	4	7	SLEV_E_297_311
SLEV	E	298	312	AKLDKVKIKGTTYGM	0.952381	AKLDKVKIKGTTYGM	0.952381	11	4	8	SLEV_E_298_312
SLEV	E	299	313	KLDKVKIKGTTYGMC	0.957672	KLDKVKIKGTTYGMC	0.957672	11	3	8	SLEV_E_299_313
SLEV	E	300	314	LDKVKIKGTTYGMCD	0.952381	LDKVKIKGTTYGMCD	0.952381	11	4	9	SLEV_E_300_314
SLEV	E	301	315	DKVKIKGTTYGMCDS	0.952381	DKVKIKGTTYGMCDS	0.952381	11	4	9	SLEV_E_301_315
SLEV	E	302	316	KVKIKGTTYGMCDSA	0.962963	KVKIKGTTYGMCDSA	0.962963	10	4	8	SLEV_E_302_316
SLEV	E	303	317	VKIKGTTYGMCDSAF	0.957672	VKIKGTTYGMCDSAF	0.957672	10	4	7	SLEV_E_303_317
SLEV	E	304	318	KIKGTTYGMCDSAFT	0.931217	KIKGTTYGMCDSAFT	0.931217	10	3	8	SLEV_E_304_318
SLEV	E	306	320	KGTTYGMCDSAFTFS	0.931217	KGTTYGMCDSAFTFS	0.931217	9	3	8	SLEV_E_306_320
SLEV	E	307	321	GTTYGMCDSAFTFSK	0.931217	GTTYGMCDSAFTFSK	0.931217	10	3	9	SLEV_E_307_321
SLEV	E	308	322	TTYGMCDSAFTFSKN	0.931217	TTYGMCDSAFTFSKN	0.931217	10	3	10	SLEV_E_308_322
SLEV	E	309	323	TYGMCDSAFTFSKNP	0.931217	TYGMCDSAFTFSKNP	0.931217	11	3	9	SLEV_E_309_323
SLEV	E	310	324	YGMCDSAFTFSKNPT	0.465608	YGMCDSAFTFSKNPT	0.465608	11	3	9	SLEV_E_310_324
SLEV	E	311	325	GMCDSAFTFSKNPTD	0.465608	GMCDSAFTFSKNPTD	0.465608	11	3	9	SLEV_E_311_325
SLEV	E	312	326	MCDSAFTFSKNPTDT	0.465608	MCDSAFTFSKNPTDT	0.465608	10	3	8	SLEV_E_312_326
SLEV	E	313	327	CDSAFTFSKNPADTG	0.481481	CDSAFTFSKNPADTG	0.481481	10	3	8	SLEV_E_313_327
SLEV	E	314	328	DSAFTFSKNPADTGH	0.481481	DSAFTFSKNPADTGH	0.481481	10	3	9	SLEV_E_314_328
SLEV	E	340	354	SNGPCRVPISVTANL	0.925926	SNGPCRVPISVTANL	0.925926	1	4	6	SLEV_E_340_354
SLEV	E	341	355	NGPCRVPISVTANLM	0.925926	NGPCRVPISVTANLM	0.925926	1	5	6	SLEV_E_341_355
SLEV	E	342	356	GPCRVPISVTANLMD	0.925926	GPCRVPISVTANLMD	0.925926	2	4	7	SLEV_E_342_356
SLEV	E	343	357	PCRVPISVTANLMDL	0.925926	PCRVPISVTANLMDL	0.925926	3	4	7	SLEV_E_343_357
SLEV	E	344	358	CRVPISVTANLMDLT	0.925926	CRVPISVTANLMDLT	0.925926	4	4	7	SLEV_E_344_358
SLEV	E	345	359	RVPISVTANLMDLTP	0.925926	RVPISVTANLMDLTP	0.925926	5	4	8	SLEV_E_345_359
SLEV	E	346	360	VPISVTANLMDLTPV	0.920635	VPISVTANLMDLTPV	0.920635	6	3	7	SLEV_E_346_360
SLEV	E	347	361	PISVTANLMDLTPVG	0.920635	PISVTANLMDLTPVG	0.920635	7	3	8	SLEV_E_347_361
SLEV	E	348	362	ISVTANLMDLTPVGR	0.925926	ISVTANLMDLTPVGR	0.925926	8	3	9	SLEV_E_348_362
SLEV	E	349	363	SVTANLMDLTPVGRL	0.925926	SVTANLMDLTPVGRL	0.925926	9	3	10	SLEV_E_349_363
SLEV	E	350	364	VTANLMDLTPVGRLV	0.920635	VTANLMDLTPVGRLV	0.920635	10	3	10	SLEV_E_350_364
SLEV	E	403	417	YHWHKEGSSIGKALA	0.931217	YHWHKEGSSIGKALA	0.931217	15	3	11	SLEV_E_403_417
SLEV	E	406	420	HKEGSSIGKALATTW	0.94709	HKEGSSIGKALATTW	0.94709	15	3	10	SLEV_E_406_420
SLEV	E	407	421	KEGSSIGKALATTWK	0.94709	KEGSSIGKALATTWK	0.94709	15	3	9	SLEV_E_407_421
SLEV	E	408	422	EGSSIGKALATTWKG	0.936508	EGSSIGKALATTWKG	0.936508	15	3	9	SLEV_E_408_422
SLEV	E	409	423	GSSIGKALATTWKGA	0.957672	GSSIGKALATTWKGA	0.957672	15	3	9	SLEV_E_409_423
SLEV	E	410	424	SSIGKALATTWKGAQ	0.957672	SSIGKALATTWKGAQ	0.957672	15	3	9	SLEV_E_410_424
SLEV	E	411	425	SIGKALATTWKGAQR	0.957672	SIGKALATTWKGAQR	0.957672	15	3	9	SLEV_E_411_425
SLEV	E	412	426	IGKALATTWKGAQRL	0.957672	IGKALATTWKGAQRL	0.957672	15	3	8	SLEV_E_412_426
SLEV	E	413	427	GKALATTWKGAQRLA	0.957672	GKALATTWKGAQRLA	0.957672	15	3	7	SLEV_E_413_427
SLEV	E	414	428	KALATTWKGAQRLAV	0.925926	KALATTWKGAQRLAV	0.925926	15	3	7	SLEV_E_414_428
SLEV	E	415	429	ALATTWKGAQRLAVL	0.925926	ALATTWKGAQRLAVL	0.925926	15	3	6	SLEV_E_415_429

## Sheet: WNV
Species Name	Protein Name	Start (aligned)	End (aligned)	Majority sequence (aligned)	Prevalence of majority sequence (aligned)	Majority sequence(unaligned)	Prevalence of majority sequence (unaligned)	Number of sites within Bcell epitope	Number of diagnostic sites	Number of surface exposed sites	Peptide Label
WNV	E	59	73	YCYLATVSDLSTKAA	0.948667	YCYLATVSDLSTKAA	0.948667	10	4	6	WNV_E_59_73
WNV	E	60	74	CYLATVSDLSTKAAC	0.948667	CYLATVSDLSTKAAC	0.948667	10	4	6	WNV_E_60_74
WNV	E	61	75	YLATVSDLSTKAACP	0.948667	YLATVSDLSTKAACP	0.948667	9	4	6	WNV_E_61_75
WNV	E	62	76	LATVSDLSTKAACPT	0.944	LATVSDLSTKAACPT	0.944	8	4	7	WNV_E_62_76
WNV	E	63	77	ATVSDLSTKAACPTM	0.946667	ATVSDLSTKAACPTM	0.946667	8	4	8	WNV_E_63_77
WNV	E	64	78	TVSDLSTKAACPTMG	0.947	TVSDLSTKAACPTMG	0.947	9	4	9	WNV_E_64_78
WNV	E	65	79	VSDLSTKAACPTMGE	0.954667	VSDLSTKAACPTMGE	0.954667	9	4	8	WNV_E_65_79
WNV	E	66	80	SDLSTKAACPTMGEA	0.955667	SDLSTKAACPTMGEA	0.955667	10	4	8	WNV_E_66_80
WNV	E	67	81	DLSTKAACPTMGEAH	0.956333	DLSTKAACPTMGEAH	0.956333	11	4	8	WNV_E_67_81
WNV	E	68	82	LSTKAACPTMGEAHN	0.958333	LSTKAACPTMGEAHN	0.958333	12	4	8	WNV_E_68_82
WNV	E	69	83	STKAACPTMGEAHND	0.952333	STKAACPTMGEAHND	0.952333	13	3	8	WNV_E_69_83
WNV	E	70	84	TKAACPTMGEAHNDK	0.952333	TKAACPTMGEAHNDK	0.952333	13	3	7	WNV_E_70_84
WNV	E	71	85	KAACPTMGEAHNDKR	0.953333	KAACPTMGEAHNDKR	0.953333	13	3	6	WNV_E_71_85
WNV	E	75	89	PTMGEAHNDKRADPA	0.943333	PTMGEAHNDKRADPA	0.943333	13	3	8	WNV_E_75_89
WNV	E	76	90	TMGEAHNDKRADPAF	0.934667	TMGEAHNDKRADPAF	0.934667	14	3	8	WNV_E_76_90
WNV	E	77	91	MGEAHNDKRADPAFV	0.94	MGEAHNDKRADPAFV	0.94	15	3	7	WNV_E_77_91
WNV	E	156	170	NYSTQAGATQAGRFS	0.786333	NYSTQAGATQAGRFS	0.786333	11	3	8	WNV_E_156_170
WNV	E	157	171	YSTQAGATQAGRFSI	0.786	YSTQAGATQAGRFSI	0.786	10	3	7	WNV_E_157_171
WNV	E	158	172	STQAGATQAGRFSIT	0.786	STQAGATQAGRFSIT	0.786	9	3	6	WNV_E_158_172
WNV	E	160	174	QAGATQAGRFSITPA	0.783667	QAGATQAGRFSITPA	0.783667	8	4	6	WNV_E_160_174
WNV	E	161	175	AGATQAGRFSITPAA	0.783667	AGATQAGRFSITPAA	0.783667	7	4	6	WNV_E_161_175
WNV	E	162	176	GATQAGRFSITPAAP	0.952	GATQAGRFSITPAAP	0.952	6	4	6	WNV_E_162_176
WNV	E	163	177	ATQAGRFSITPAAPS	0.952	ATQAGRFSITPAAPS	0.952	6	4	6	WNV_E_163_177
WNV	E	165	179	QAGRFSITPAAPSYT	0.953667	QAGRFSITPAAPSYT	0.953667	6	5	6	WNV_E_165_179
WNV	E	166	180	AGRFSITPAAPSYTL	0.946667	AGRFSITPAAPSYTL	0.946667	7	5	6	WNV_E_166_180
WNV	E	167	181	GRFSITPAAPSYTLK	0.946667	GRFSITPAAPSYTLK	0.946667	7	5	7	WNV_E_167_181
WNV	E	168	182	RFSITPAAPSYTLKL	0.947	RFSITPAAPSYTLKL	0.947	7	4	7	WNV_E_168_182
WNV	E	169	183	FSITPAAPSYTLKLG	0.946667	FSITPAAPSYTLKLG	0.946667	7	3	7	WNV_E_169_183
WNV	E	170	184	SITPAAPSYTLKLGE	0.947333	SITPAAPSYTLKLGE	0.947333	8	3	8	WNV_E_170_184
WNV	E	214	228	LVHREWFMDLNLPWS	0.994	LVHREWFMDLNLPWS	0.994	15	3	6	WNV_E_214_228
WNV	E	215	229	VHREWFMDLNLPWSS	0.994	VHREWFMDLNLPWSS	0.994	15	3	7	WNV_E_215_229
WNV	E	216	230	HREWFMDLNLPWSSA	0.992	HREWFMDLNLPWSSA	0.992	15	4	7	WNV_E_216_230
WNV	E	217	231	REWFMDLNLPWSSAG	0.991	REWFMDLNLPWSSAG	0.991	15	5	7	WNV_E_217_231
WNV	E	218	232	EWFMDLNLPWSSAGS	0.988333	EWFMDLNLPWSSAGS	0.988333	15	5	8	WNV_E_218_232
WNV	E	219	233	WFMDLNLPWSSAGST	0.985667	WFMDLNLPWSSAGST	0.985667	15	5	8	WNV_E_219_233
WNV	E	220	234	FMDLNLPWSSAGSTV	0.956667	FMDLNLPWSSAGSTV	0.956667	15	5	8	WNV_E_220_234
WNV	E	221	235	MDLNLPWSSAGSTV-	0.957	MDLNLPWSSAGSTV	0.957	15	5	9	WNV_E_221_235
WNV	E	222	236	DLNLPWSSAGSTV--	0.957333	DLNLPWSSAGSTVW	0.957	15	4	9	WNV_E_222_236
WNV	E	223	237	LNLPWSSAGSTV---	0.957333	LNLPWSSAGSTVWRN	0.956667	15	4	9	WNV_E_223_237
WNV	E	224	238	NLPWSSAGSTV---W	0.957	NLPWSSAGSTVWRNR	0.956667	15	4	9	WNV_E_224_238
WNV	E	225	239	LPWSSAGSTV---WR	0.957	LPWSSAGSTVWRNRE	0.956333	15	3	8	WNV_E_225_239
WNV	E	226	240	PWSSAGSTV---WRN	0.956667	PWSSAGSTVWRNRET	0.956333	15	3	8	WNV_E_226_240
WNV	E	227	241	WSSAGSTV---WRNR	0.956667	WSSAGSTVWRNRETL	0.955667	14	3	8	WNV_E_227_241
WNV	E	228	242	SSAGSTV---WRNRE	0.956667	SSAGSTVWRNRETLM	0.955	14	3	7	WNV_E_228_242
WNV	E	268	282	HQALAGAIPVEFSSN	0.987	HQALAGAIPVEFSSN	0.987	9	3	11	WNV_E_268_282
WNV	E	269	283	QALAGAIPVEFSSNT	0.987667	QALAGAIPVEFSSNT	0.987667	9	3	10	WNV_E_269_283
WNV	E	270	284	ALAGAIPVEFSSNTV	0.987333	ALAGAIPVEFSSNTV	0.987333	9	3	9	WNV_E_270_284
WNV	E	271	285	LAGAIPVEFSSNTVK	0.987	LAGAIPVEFSSNTVK	0.987	8	3	8	WNV_E_271_285
WNV	E	272	286	AGAIPVEFSSNTVKL	0.987	AGAIPVEFSSNTVKL	0.987	8	3	8	WNV_E_272_286
WNV	E	273	287	GAIPVEFSSNTVKLT	0.987	GAIPVEFSSNTVKLT	0.987	7	3	8	WNV_E_273_287
WNV	E	274	288	AIPVEFSSNTVKLT-	0.987	AIPVEFSSNTVKLT	0.987	6	3	7	WNV_E_274_288
WNV	E	275	289	IPVEFSSNTVKLT--	0.987333	IPVEFSSNTVKLTS	0.987333	6	3	7	WNV_E_275_289
WNV	E	276	290	PVEFSSNTVKLT---	0.987333	PVEFSSNTVKLTSGH	0.987	5	3	6	WNV_E_276_290
WNV	E	307	321	GTTYGVCSKAFKFLG	0.949	GTTYGVCSKAFKFLG	0.949	10	3	9	WNV_E_307_321
WNV	E	308	322	TTYGVCSKAFKFLGT	0.946	TTYGVCSKAFKFLGT	0.946	10	4	10	WNV_E_308_322
WNV	E	309	323	TYGVCSKAFKFLGTP	0.946	TYGVCSKAFKFLGTP	0.946	11	4	9	WNV_E_309_323
WNV	E	310	324	YGVCSKAFKFLGTPA	0.945667	YGVCSKAFKFLGTPA	0.945667	11	4	9	WNV_E_310_324
WNV	E	311	325	GVCSKAFKFLGTPAD	0.945	GVCSKAFKFLGTPAD	0.945	11	4	9	WNV_E_311_325
WNV	E	312	326	VCSKAFKFLGTPADT	0.945	VCSKAFKFLGTPADT	0.945	10	4	8	WNV_E_312_326
WNV	E	313	327	CSKAFKFLGTPADTG	0.947333	CSKAFKFLGTPADTG	0.947333	10	3	8	WNV_E_313_327
WNV	E	314	328	SKAFKFLGTPADTGH	0.947333	SKAFKFLGTPADTGH	0.947333	10	3	9	WNV_E_314_328
WNV	E	315	329	KAFKFLGTPADTGHG	0.946667	KAFKFLGTPADTGHG	0.946667	10	3	8	WNV_E_315_329
WNV	E	319	333	FLGTPADTGHGTVVL	0.948667	FLGTPADTGHGTVVL	0.948667	13	3	7	WNV_E_319_333
WNV	E	320	334	LGTPADTGHGTVVLE	0.949333	LGTPADTGHGTVVLE	0.949333	14	3	6	WNV_E_320_334
WNV	E	321	335	GTPADTGHGTVVLEL	0.985667	GTPADTGHGTVVLEL	0.985667	14	3	6	WNV_E_321_335
WNV	E	359	373	PVGRLVTVNPFVSVA	0.986	PVGRLVTVNPFVSVA	0.986	13	3	6	WNV_E_359_373
WNV	E	360	374	VGRLVTVNPFVSVAT	0.985	VGRLVTVNPFVSVAT	0.985	12	4	6	WNV_E_360_374
WNV	E	361	375	GRLVTVNPFVSVATA	0.984667	GRLVTVNPFVSVATA	0.984667	12	4	6	WNV_E_361_375
WNV	E	362	376	RLVTVNPFVSVATAN	0.983667	RLVTVNPFVSVATAN	0.983667	11	4	6	WNV_E_362_376

## Sheet: YFV
Species Name	Protein Name	Start (aligned)	End (aligned)	Majority sequence (aligned)	Prevalence of majority sequence (aligned)	Majority sequence(unaligned)	Prevalence of majority sequence (unaligned)	Number of sites within Bcell epitope	Number of diagnostic sites	Number of surface exposed sites	Peptide Label
YFV	E	8	22	DRDFIEGVHGGTWVS	0.970414	DRDFIEGVHGGTWVS	0.970414	15	3	8	YFV_E_8_22
YFV	E	9	23	RDFIEGVHGGTWVSA	0.976331	RDFIEGVHGGTWVSA	0.976331	15	3	7	YFV_E_9_23
YFV	E	10	24	DFIEGVHGGTWVSAT	0.970414	DFIEGVHGGTWVSAT	0.970414	15	4	7	YFV_E_10_24
YFV	E	11	25	FIEGVHGGTWVSATL	0.970414	FIEGVHGGTWVSATL	0.970414	15	4	7	YFV_E_11_25
YFV	E	12	26	IEGVHGGTWVSATLE	0.970414	IEGVHGGTWVSATLE	0.970414	15	4	6	YFV_E_12_26
YFV	E	13	27	EGVHGGTWVSATLEQ	0.970414	EGVHGGTWVSATLEQ	0.970414	14	5	6	YFV_E_13_27
YFV	E	14	28	GVHGGTWVSATLEQD	0.95858	GVHGGTWVSATLEQD	0.95858	13	5	6	YFV_E_14_28
YFV	E	56	70	ARKVCYNAVLTHVKI	0.414201	ARKVCYNAVLTHVKI	0.414201	10	5	6	YFV_E_56_70
YFV	E	59	73	VCYNAVLTHVKINDK	0.686391	VCYNAVLTHVKINDK	0.686391	10	8	6	YFV_E_59_73
YFV	E	60	74	CYNAVLTHVKINDKC	0.686391	CYNAVLTHVKINDKC	0.686391	10	7	6	YFV_E_60_74
YFV	E	61	75	YNAVLTHVKINDKCP	0.686391	YNAVLTHVKINDKCP	0.686391	9	7	6	YFV_E_61_75
YFV	E	62	76	NAVLTHVKINDKCPS	0.686391	NAVLTHVKINDKCPS	0.686391	8	8	7	YFV_E_62_76
YFV	E	63	77	AVLTHVKINDKCPST	0.869822	AVLTHVKINDKCPST	0.869822	8	8	8	YFV_E_63_77
YFV	E	64	78	VLTHVKINDKCPSTG	0.869822	VLTHVKINDKCPSTG	0.869822	9	8	9	YFV_E_64_78
YFV	E	65	79	LTHVKINDKCPSTGE	0.869822	LTHVKINDKCPSTGE	0.869822	9	7	8	YFV_E_65_79
YFV	E	66	80	THVKINDKCPSTGEA	0.869822	THVKINDKCPSTGEA	0.869822	10	7	8	YFV_E_66_80
YFV	E	67	81	HVKINDKCPSTGEAH	0.869822	HVKINDKCPSTGEAH	0.869822	11	7	8	YFV_E_67_81
YFV	E	68	82	VKINDKCPSTGEAHL	0.988166	VKINDKCPSTGEAHL	0.988166	12	7	8	YFV_E_68_82
YFV	E	69	83	KINDKCPSTGEAHLA	0.840237	KINDKCPSTGEAHLA	0.840237	13	6	8	YFV_E_69_83
YFV	E	70	84	INDKCPSTGEAHLAE	0.840237	INDKCPSTGEAHLAE	0.840237	13	5	7	YFV_E_70_84
YFV	E	71	85	NDKCPSTGEAHLAEE	0.840237	NDKCPSTGEAHLAEE	0.840237	13	4	6	YFV_E_71_85
YFV	E	72	86	DKCPSTGEAHLAEEN	0.846154	DKCPSTGEAHLAEEN	0.846154	13	4	7	YFV_E_72_86
YFV	E	73	87	KCPSTGEAHLAEENE	0.698225	KCPSTGEAHLAEENE	0.698225	13	3	7	YFV_E_73_87
YFV	E	74	88	CPSTGEAHLAEENEG	0.698225	CPSTGEAHLAEENEG	0.698225	13	3	7	YFV_E_74_88
YFV	E	75	89	PSTGEAHLAEENEGD	0.698225	PSTGEAHLAEENEGD	0.698225	13	4	8	YFV_E_75_89
YFV	E	76	90	STGEAHLAEENEGDN	0.674556	STGEAHLAEENEGDN	0.674556	14	5	8	YFV_E_76_90
YFV	E	77	91	TGEAHLAEENEGDNA	0.674556	TGEAHLAEENEGDNA	0.674556	15	5	7	YFV_E_77_91
YFV	E	78	92	GEAHLAEENEGDNAC	0.674556	GEAHLAEENEGDNAC	0.674556	15	5	6	YFV_E_78_92
YFV	E	80	94	AHLAEENEGDNACKR	0.674556	AHLAEENEGDNACKR	0.674556	15	5	6	YFV_E_80_94
YFV	E	81	95	HLAEENEGDNACKRT	0.674556	HLAEENEGDNACKRT	0.674556	15	5	6	YFV_E_81_95
YFV	E	82	96	LAEENEGDNACKRTY	0.674556	LAEENEGDNACKRTY	0.674556	15	5	6	YFV_E_82_96
YFV	E	83	97	AEENEGDNACKRTYS	0.674556	AEENEGDNACKRTYS	0.674556	15	6	6	YFV_E_83_97
YFV	E	84	98	EENEGDNACKRTYSD	0.822485	EENEGDNACKRTYSD	0.822485	15	6	6	YFV_E_84_98
YFV	E	85	99	ENEGDNACKRTYSDR	0.822485	ENEGDNACKRTYSDR	0.822485	15	6	6	YFV_E_85_99
YFV	E	86	100	NEGDNACKRTYSDRG	0.822485	NEGDNACKRTYSDRG	0.822485	15	6	6	YFV_E_86_100
YFV	E	87	101	EGDNACKRTYSDRGW	0.822485	EGDNACKRTYSDRGW	0.822485	15	5	6	YFV_E_87_101
YFV	E	88	102	GDNACKRTYSDRGWG	0.946746	GDNACKRTYSDRGWG	0.946746	15	5	7	YFV_E_88_102
YFV	E	89	103	DNACKRTYSDRGWGN	0.946746	DNACKRTYSDRGWGN	0.946746	15	4	7	YFV_E_89_103
YFV	E	90	104	NACKRTYSDRGWGNG	0.970414	NACKRTYSDRGWGNG	0.970414	15	3	7	YFV_E_90_104
YFV	E	147	161	-VGAKQ--ENWNTDI	0.60355	VGAKQENWNTDIKT	0.60355	12	8	6	YFV_E_147_161
YFV	E	148	162	VGAKQ--ENWNTDIK	0.60355	VGAKQENWNTDIKT	0.60355	13	9	7	YFV_E_148_162
YFV	E	149	163	GAKQ--ENWNTDIKT	0.60355	GAKQENWNTDIKT	0.60355	13	8	8	YFV_E_149_163
YFV	E	150	164	AKQ--ENWNTDIKT-	0.60355	AKQENWNTDIKT	0.60355	13	8	8	YFV_E_150_164
YFV	E	151	165	KQ--ENWNTDIKT--	0.615385	KQENWNTDIKTL	0.615385	13	7	7	YFV_E_151_165
YFV	E	152	166	Q--ENWNTDIKT---	0.627219	QENWNTDIKTLKF	0.627219	13	6	7	YFV_E_152_166
YFV	E	153	167	--ENWNTDIKT----	0.633136	ENWNTDIKTLKFDA	0.633136	13	5	7	YFV_E_153_167
YFV	E	154	168	-ENWNTDIKT-----	0.633136	ENWNTDIKTLKFDAL	0.633136	13	5	8	YFV_E_154_168
YFV	E	155	169	ENWNTDIKT-----L	0.633136	ENWNTDIKTLKFDAL	0.633136	12	6	8	YFV_E_155_169
YFV	E	156	170	NWNTDIKT-----LK	0.633136	NWNTDIKTLKFDALS	0.633136	11	5	8	YFV_E_156_170
YFV	E	157	171	WNTDIKT-----LKF	0.633136	WNTDIKTLKFDALSG	0.60355	10	6	7	YFV_E_157_171
YFV	E	158	172	NTDIKT-----LKFD	0.633136	NTDIKTLKFDALSGS	0.60355	9	6	6	YFV_E_158_172
YFV	E	160	174	DIKT-----LKFDAL	0.952663	DIKTLKFDALSGSQE	0.923077	8	8	6	YFV_E_160_174
YFV	E	161	175	IKT-----LKFDALS	0.970414	IKTLKFDALSGSQEA	0.656805	7	7	6	YFV_E_161_175
YFV	E	162	176	KT-----LKFDALSG	0.940828	KTLKFDALSGSQEAE	0.639053	6	7	6	YFV_E_162_176
YFV	E	163	177	T-----LKFDALSGS	0.940828	TLKFDALSGSQEAEF	0.639053	6	6	6	YFV_E_163_177
YFV	E	165	179	----LKFDALSGSQE	0.940828	LKFDALSGSQEAEFT	0.639053	6	7	6	YFV_E_165_179
YFV	E	166	180	---LKFDALSGSQEA	0.656805	LKFDALSGSQEAEFT	0.639053	7	7	6	YFV_E_166_180
YFV	E	167	181	--LKFDALSGSQEAE	0.639053	LKFDALSGSQEAEFT	0.639053	7	7	7	YFV_E_167_181
YFV	E	168	182	-LKFDALSGSQEAEF	0.639053	LKFDALSGSQEAEFT	0.639053	7	8	7	YFV_E_168_182
YFV	E	169	183	LKFDALSGSQEAEFT	0.639053	LKFDALSGSQEAEFT	0.639053	7	8	7	YFV_E_169_183
YFV	E	170	184	KFDALSGSQEAEFTG	0.633136	KFDALSGSQEAEFTG	0.633136	8	7	8	YFV_E_170_184
YFV	E	171	185	FDALSGSQEAEFTGY	0.633136	FDALSGSQEAEFTGY	0.633136	9	7	7	YFV_E_171_185
YFV	E	172	186	DALSGSQEAEFTGYG	0.633136	DALSGSQEAEFTGYG	0.633136	10	6	7	YFV_E_172_186
YFV	E	173	187	ALSGSQEAEFTGYGK	0.56213	ALSGSQEAEFTGYGK	0.56213	11	5	7	YFV_E_173_187
YFV	E	174	188	LSGSQEAEFTGYGKA	0.556213	LSGSQEAEFTGYGKA	0.556213	11	5	7	YFV_E_174_188
YFV	E	175	189	SGSQEAEFTGYGKAT	0.556213	SGSQEAEFTGYGKAT	0.556213	12	4	6	YFV_E_175_189
YFV	E	176	190	GSQEAEFTGYGKATL	0.556213	GSQEAEFTGYGKATL	0.556213	13	4	6	YFV_E_176_190
YFV	E	208	222	MEKESWIVDRQWAQD	0.402367	MEKESWIVDRQWAQD	0.402367	15	4	6	YFV_E_208_222
YFV	E	209	223	EKESWIVDRQWAQDL	0.402367	EKESWIVDRQWAQDL	0.402367	15	4	6	YFV_E_209_223
YFV	E	210	224	KESWIVDRQWAQDLT	0.408284	KESWIVDRQWAQDLT	0.408284	15	5	6	YFV_E_210_224
YFV	E	213	227	WIVDRQWAQDLTLPW	0.863905	WIVDRQWAQDLTLPW	0.863905	15	5	6	YFV_E_213_227
YFV	E	214	228	IVDRQWAQDLTLPWQ	0.863905	IVDRQWAQDLTLPWQ	0.863905	15	6	6	YFV_E_214_228
YFV	E	215	229	VDRQWAQDLTLPWQS	0.863905	VDRQWAQDLTLPWQS	0.863905	15	5	7	YFV_E_215_229
YFV	E	216	230	DRQWAQDLTLPWQSG	0.869822	DRQWAQDLTLPWQSG	0.869822	15	5	7	YFV_E_216_230
YFV	E	217	231	RQWAQDLTLPWQSGS	0.87574	RQWAQDLTLPWQSGS	0.87574	15	4	7	YFV_E_217_231
YFV	E	218	232	QWAQDLTLPWQSGSG	0.982249	QWAQDLTLPWQSGSG	0.982249	15	5	8	YFV_E_218_232
YFV	E	219	233	WAQDLTLPWQSGSGG	0.982249	WAQDLTLPWQSGSGG	0.982249	15	6	8	YFV_E_219_233
YFV	E	220	234	AQDLTLPWQSGSGGV	0.83432	AQDLTLPWQSGSGGV	0.83432	15	6	8	YFV_E_220_234
YFV	E	221	235	QDLTLPWQSGSGGV-	0.83432	QDLTLPWQSGSGGV	0.83432	15	5	9	YFV_E_221_235
YFV	E	222	236	DLTLPWQSGSGGV--	0.83432	DLTLPWQSGSGGVW	0.83432	15	4	9	YFV_E_222_236
YFV	E	223	237	LTLPWQSGSGGV---	0.83432	LTLPWQSGSGGVWRE	0.828402	15	4	9	YFV_E_223_237
YFV	E	224	238	TLPWQSGSGGV---W	0.83432	TLPWQSGSGGVWREM	0.828402	15	4	9	YFV_E_224_238
YFV	E	225	239	LPWQSGSGGV---WR	0.83432	LPWQSGSGGVWREMH	0.828402	15	3	8	YFV_E_225_239
YFV	E	226	240	PWQSGSGGV---WRE	0.828402	PWQSGSGGVWREMHH	0.828402	15	4	8	YFV_E_226_240
YFV	E	227	241	WQSGSGGV---WREM	0.828402	WQSGSGGVWREMHHL	0.828402	14	5	8	YFV_E_227_241
YFV	E	228	242	QSGSGGV---WREMH	0.828402	QSGSGGVWREMHHLV	0.828402	14	6	7	YFV_E_228_242
YFV	E	229	243	SGSGGV---WREMHH	0.828402	SGSGGVWREMHHLVE	0.828402	14	6	8	YFV_E_229_243
YFV	E	230	244	GSGGV---WREMHHL	0.828402	GSGGVWREMHHLVEF	0.828402	14	6	7	YFV_E_230_244
YFV	E	231	245	SGGV---WREMHHLV	0.828402	SGGVWREMHHLVEFE	0.828402	14	6	7	YFV_E_231_245
YFV	E	232	246	GGV---WREMHHLVE	0.828402	GGVWREMHHLVEFEP	0.828402	14	6	7	YFV_E_232_246
YFV	E	233	247	GV---WREMHHLVEF	0.840237	GVWREMHHLVEFEPP	0.840237	14	5	7	YFV_E_233_247
YFV	E	234	248	V---WREMHHLVEFE	0.840237	VWREMHHLVEFEPPH	0.840237	14	4	7	YFV_E_234_248
YFV	E	235	249	---WREMHHLVEFEP	0.994083	WREMHHLVEFEPPHA	0.994083	14	5	6	YFV_E_235_249
YFV	E	236	250	--WREMHHLVEFEPP	0.994083	WREMHHLVEFEPPHA	0.994083	14	5	6	YFV_E_236_250
YFV	E	237	251	-WREMHHLVEFEPPH	0.994083	WREMHHLVEFEPPHA	0.994083	14	5	7	YFV_E_237_251
YFV	E	238	252	WREMHHLVEFEPPHA	0.994083	WREMHHLVEFEPPHA	0.994083	14	5	6	YFV_E_238_252
YFV	E	239	253	REMHHLVEFEPPHAA	0.988166	REMHHLVEFEPPHAA	0.988166	14	6	6	YFV_E_239_253
YFV	E	240	254	EMHHLVEFEPPHAAT	0.988166	EMHHLVEFEPPHAAT	0.988166	13	7	7	YFV_E_240_254
YFV	E	241	255	MHHLVEFEPPHAATI	0.994083	MHHLVEFEPPHAATI	0.994083	13	7	7	YFV_E_241_255
YFV	E	242	256	HHLVEFEPPHAATIR	0.846154	HHLVEFEPPHAATIR	0.846154	14	6	7	YFV_E_242_256
YFV	E	243	257	HLVEFEPPHAATIRV	0.846154	HLVEFEPPHAATIRV	0.846154	14	5	7	YFV_E_243_257
YFV	E	244	258	LVEFEPPHAATIRVL	0.846154	LVEFEPPHAATIRVL	0.846154	14	5	6	YFV_E_244_258
YFV	E	245	259	VEFEPPHAATIRVLA	0.846154	VEFEPPHAATIRVLA	0.846154	14	5	7	YFV_E_245_259
YFV	E	246	260	EFEPPHAATIRVLAL	0.846154	EFEPPHAATIRVLAL	0.846154	14	5	8	YFV_E_246_260
YFV	E	247	261	FEPPHAATIRVLALG	0.846154	FEPPHAATIRVLALG	0.846154	14	5	8	YFV_E_247_261
YFV	E	248	262	EPPHAATIRVLALGN	0.739645	EPPHAATIRVLALGN	0.739645	14	5	7	YFV_E_248_262
YFV	E	249	263	PPHAATIRVLALGNQ	0.739645	PPHAATIRVLALGNQ	0.739645	14	5	7	YFV_E_249_263
YFV	E	250	264	PHAATIRVLALGNQE	0.739645	PHAATIRVLALGNQE	0.739645	14	4	8	YFV_E_250_264
YFV	E	251	265	HAATIRVLALGNQEG	0.739645	HAATIRVLALGNQEG	0.739645	14	4	8	YFV_E_251_265
YFV	E	252	266	AATIRVLALGNQEGS	0.739645	AATIRVLALGNQEGS	0.739645	13	5	7	YFV_E_252_266
YFV	E	253	267	ATIRVLALGNQEGSL	0.739645	ATIRVLALGNQEGSL	0.739645	12	5	7	YFV_E_253_267
YFV	E	254	268	TIRVLALGNQEGSLK	0.745562	TIRVLALGNQEGSLK	0.745562	11	5	8	YFV_E_254_268
YFV	E	255	269	IRVLALGNQEGSLKT	0.745562	IRVLALGNQEGSLKT	0.745562	11	4	8	YFV_E_255_269
YFV	E	256	270	RVLALGNQEGSLKTA	0.745562	RVLALGNQEGSLKTA	0.745562	11	3	9	YFV_E_256_270
YFV	E	257	271	VLALGNQEGSLKTAL	0.893491	VLALGNQEGSLKTAL	0.893491	11	3	9	YFV_E_257_271
YFV	E	258	272	LALGNQEGSLKTALT	0.893491	LALGNQEGSLKTALT	0.893491	11	3	10	YFV_E_258_272
YFV	E	261	275	GNQEGSLKTALTGAM	0.869822	GNQEGSLKTALTGAM	0.869822	11	3	10	YFV_E_261_275
YFV	E	262	276	NQEGSLKTALTGAMR	0.869822	NQEGSLKTALTGAMR	0.869822	11	4	10	YFV_E_262_276
YFV	E	263	277	QEGSLKTALTGAMRV	0.976331	QEGSLKTALTGAMRV	0.976331	11	4	10	YFV_E_263_277
YFV	E	264	278	EGSLKTALTGAMRVT	0.976331	EGSLKTALTGAMRVT	0.976331	11	5	10	YFV_E_264_278
YFV	E	265	279	GSLKTALTGAMRVTK	0.976331	GSLKTALTGAMRVTK	0.976331	10	6	10	YFV_E_265_279
YFV	E	266	280	SLKTALTGAMRVTKD	0.976331	SLKTALTGAMRVTKD	0.976331	9	7	10	YFV_E_266_280
YFV	E	267	281	LKTALTGAMRVTKDT	0.816568	LKTALTGAMRVTKDT	0.816568	9	6	10	YFV_E_267_281
YFV	E	268	282	KTALTGAMRVTKDTN	0.810651	KTALTGAMRVTKDTN	0.810651	9	6	11	YFV_E_268_282
YFV	E	269	283	TALTGAMRVTKDTND	0.674556	TALTGAMRVTKDTND	0.674556	9	5	10	YFV_E_269_283
YFV	E	270	284	ALTGAMRVTKDTNDN	0.674556	ALTGAMRVTKDTNDN	0.674556	9	5	9	YFV_E_270_284
YFV	E	271	285	LTGAMRVTKDTNDNN	0.674556	LTGAMRVTKDTNDNN	0.674556	8	5	8	YFV_E_271_285
YFV	E	272	286	TGAMRVTKDTNDNNL	0.674556	TGAMRVTKDTNDNNL	0.674556	8	5	8	YFV_E_272_286
YFV	E	273	287	GAMRVTKDTNDNNLY	0.674556	GAMRVTKDTNDNNLY	0.674556	7	6	8	YFV_E_273_287
YFV	E	274	288	AMRVTKDTNDNNLYK	0.674556	AMRVTKDTNDNNLYK	0.674556	6	7	7	YFV_E_274_288
YFV	E	275	289	MRVTKDTNDNNLYKL	0.674556	MRVTKDTNDNNLYKL	0.674556	6	8	7	YFV_E_275_289
YFV	E	276	290	RVTKDTNDNNLYKLH	0.698225	RVTKDTNDNNLYKLH	0.698225	5	8	6	YFV_E_276_290
YFV	E	295	309	SCRVKLSALTLKGTS	0.887574	SCRVKLSALTLKGTS	0.887574	11	3	6	YFV_E_295_309
YFV	E	296	310	CRVKLSALTLKGTSY	1	CRVKLSALTLKGTSY	1	11	3	6	YFV_E_296_310
YFV	E	297	311	RVKLSALTLKGTSYK	1	RVKLSALTLKGTSYK	1	11	4	7	YFV_E_297_311
YFV	E	298	312	VKLSALTLKGTSYKM	0.704142	VKLSALTLKGTSYKM	0.704142	11	4	8	YFV_E_298_312
YFV	E	299	313	KLSALTLKGTSYKMC	0.704142	KLSALTLKGTSYKMC	0.704142	11	4	8	YFV_E_299_313
YFV	E	300	314	LSALTLKGTSYKMCT	0.704142	LSALTLKGTSYKMCT	0.704142	11	4	9	YFV_E_300_314
YFV	E	301	315	SALTLKGTSYKMCTD	0.704142	SALTLKGTSYKMCTD	0.704142	11	4	9	YFV_E_301_315
YFV	E	302	316	ALTLKGTSYKMCTDK	0.704142	ALTLKGTSYKMCTDK	0.704142	10	3	8	YFV_E_302_316
YFV	E	303	317	LTLKGTSYKMCTDKM	0.704142	LTLKGTSYKMCTDKM	0.704142	10	3	7	YFV_E_303_317
YFV	E	304	318	TLKGTSYKMCTDKMS	0.704142	TLKGTSYKMCTDKMS	0.704142	10	3	8	YFV_E_304_318
YFV	E	305	319	LKGTSYKMCTDKMSF	0.704142	LKGTSYKMCTDKMSF	0.704142	9	3	8	YFV_E_305_319
YFV	E	306	320	KGTSYKMCTDKMSFV	0.704142	KGTSYKMCTDKMSFV	0.704142	9	3	8	YFV_E_306_320
YFV	E	307	321	GTSYKMCTDKMSFVK	0.698225	GTSYKMCTDKMSFVK	0.698225	10	3	9	YFV_E_307_321
YFV	E	308	322	TSYKMCTDKMSFVKN	0.698225	TSYKMCTDKMSFVKN	0.698225	10	3	10	YFV_E_308_322
YFV	E	309	323	SYKMCTDKMSFVKNP	0.698225	SYKMCTDKMSFVKNP	0.698225	11	3	9	YFV_E_309_323
YFV	E	310	324	YKMCTDKMSFVKNPT	0.698225	YKMCTDKMSFVKNPT	0.698225	11	4	9	YFV_E_310_324
YFV	E	311	325	KMCTDKMSFVKNPTD	0.698225	KMCTDKMSFVKNPTD	0.698225	11	4	9	YFV_E_311_325
YFV	E	312	326	MCTDKMSFVKNPTDT	0.692308	MCTDKMSFVKNPTDT	0.692308	10	3	8	YFV_E_312_326
YFV	E	313	327	CTDKMSFVKNPTDTG	0.686391	CTDKMSFVKNPTDTG	0.686391	10	3	8	YFV_E_313_327
YFV	E	314	328	TDKMSFVKNPTDTGH	0.686391	TDKMSFVKNPTDTGH	0.686391	10	3	9	YFV_E_314_328
YFV	E	315	329	DKMSFVKNPTDTGHG	0.686391	DKMSFVKNPTDTGHG	0.686391	10	3	8	YFV_E_315_329
YFV	E	340	354	KGAPCKIPVIVADDL	0.443787	KGAPCKIPVIVADDL	0.443787	1	5	6	YFV_E_340_354
YFV	E	341	355	GAPCKIPVIVADDLT	0.443787	GAPCKIPVIVADDLT	0.443787	1	5	6	YFV_E_341_355
YFV	E	342	356	APCKIPVIVADDLTA	0.443787	APCKIPVIVADDLTA	0.443787	2	6	7	YFV_E_342_356
YFV	E	343	357	PCKIPVIVADDLTAA	0.443787	PCKIPVIVADDLTAA	0.443787	3	7	7	YFV_E_343_357
YFV	E	344	358	CRIPVIVADDLTAAI	0.402367	CRIPVIVADDLTAAI	0.402367	4	7	7	YFV_E_344_358
YFV	E	345	359	RIPVIVADDLTAAIN	0.402367	RIPVIVADDLTAAIN	0.402367	5	8	8	YFV_E_345_359
YFV	E	346	360	IPVIVADDLTAAINK	0.680473	IPVIVADDLTAAINK	0.680473	6	9	7	YFV_E_346_360
YFV	E	347	361	PVIVADDLTAAINKG	0.680473	PVIVADDLTAAINKG	0.680473	7	9	8	YFV_E_347_361
YFV	E	348	362	VIVADDLTAAINKGI	0.680473	VIVADDLTAAINKGI	0.680473	8	10	9	YFV_E_348_362
YFV	E	349	363	IVADDLTAAINKGIL	0.680473	IVADDLTAAINKGIL	0.680473	9	9	10	YFV_E_349_363
YFV	E	350	364	VADDLTAAINKGILV	0.680473	VADDLTAAINKGILV	0.680473	10	9	10	YFV_E_350_364
YFV	E	351	365	ADDLTAAINKGILVT	0.680473	ADDLTAAINKGILVT	0.680473	11	8	10	YFV_E_351_365
YFV	E	352	366	DDLTAAINKGILVTV	0.680473	DDLTAAINKGILVTV	0.680473	12	7	10	YFV_E_352_366
YFV	E	353	367	DLTAAINKGILVTVN	0.680473	DLTAAINKGILVTVN	0.680473	12	6	9	YFV_E_353_367
YFV	E	354	368	LTAAINKGILVTVNP	0.680473	LTAAINKGILVTVNP	0.680473	13	6	8	YFV_E_354_368
YFV	E	355	369	TAAINKGILVTVNPI	0.680473	TAAINKGILVTVNPI	0.680473	14	6	7	YFV_E_355_369
YFV	E	356	370	AAINKGILVTVNPIA	0.680473	AAINKGILVTVNPIA	0.680473	15	5	6	YFV_E_356_370
YFV	E	357	371	AINKGILVTVNPIAS	0.680473	AINKGILVTVNPIAS	0.680473	15	4	6	YFV_E_357_371
YFV	E	358	372	INKGILVTVNPIAS-	0.680473	INKGILVTVNPIAS	0.680473	14	3	6	YFV_E_358_372
YFV	E	359	373	NKGILVTVNPIAS--	0.994083	NKGILVTVNPIASTN	0.994083	13	3	6	YFV_E_359_373
YFV	E	390	404	SYIIVGTGDSRLTYQ	0.686391	SYIIVGTGDSRLTYQ	0.686391	15	3	6	YFV_E_390_404
YFV	E	391	405	YIIVGTGDSRLTYQW	0.686391	YIIVGTGDSRLTYQW	0.686391	15	3	6	YFV_E_391_405
YFV	E	392	406	IIVGTGDSRLTYQWH	0.686391	IIVGTGDSRLTYQWH	0.686391	15	3	6	YFV_E_392_406
YFV	E	393	407	IVGTGDSRLTYQWHK	0.686391	IVGTGDSRLTYQWHK	0.686391	15	3	6	YFV_E_393_407
YFV	E	394	408	VGTGDSRLTYQWHKE	0.686391	VGTGDSRLTYQWHKE	0.686391	15	4	7	YFV_E_394_408
YFV	E	395	409	GTGDSRLTYQWHKEG	0.698225	GTGDSRLTYQWHKEG	0.698225	15	4	7	YFV_E_395_409
YFV	E	396	410	TGDSRLTYQWHKEGS	0.698225	TGDSRLTYQWHKEGS	0.698225	15	4	8	YFV_E_396_410
YFV	E	397	411	GDSRLTYQWHKEGSS	0.994083	GDSRLTYQWHKEGSS	0.994083	15	4	8	YFV_E_397_411
YFV	E	398	412	DSRLTYQWHKEGSSI	0.994083	DSRLTYQWHKEGSSI	0.994083	15	4	9	YFV_E_398_412
YFV	E	399	413	SRLTYQWHKEGSSIG	1	SRLTYQWHKEGSSIG	1	15	4	9	YFV_E_399_413
YFV	E	400	414	RLTYQWHKEGSSIGK	1	RLTYQWHKEGSSIGK	1	15	4	10	YFV_E_400_414
YFV	E	401	415	LTYQWHKEGSSIGKL	0.994083	LTYQWHKEGSSIGKL	0.994083	15	4	10	YFV_E_401_415
YFV	E	402	416	TYQWHKEGSSIGKLF	0.994083	TYQWHKEGSSIGKLF	0.994083	15	4	10	YFV_E_402_416
YFV	E	403	417	YQWHKEGSSIGKLFT	0.994083	YQWHKEGSSIGKLFT	0.994083	15	4	11	YFV_E_403_417
YFV	E	404	418	QWHKEGSSIGKLFTQ	0.994083	QWHKEGSSIGKLFTQ	0.994083	15	4	11	YFV_E_404_418
YFV	E	405	419	WHKEGSSIGKLFTQT	0.994083	WHKEGSSIGKLFTQT	0.994083	15	3	10	YFV_E_405_419
YFV	E	406	420	HKEGSSIGKLFTQTM	0.994083	HKEGSSIGKLFTQTM	0.994083	15	3	10	YFV_E_406_420
YFV	E	407	421	KEGSSIGKLFTQTMK	0.988166	KEGSSIGKLFTQTMK	0.988166	15	3	9	YFV_E_407_421
YFV	E	408	422	EGSSIGKLFTQTMKG	0.988166	EGSSIGKLFTQTMKG	0.988166	15	3	9	YFV_E_408_422
YFV	E	410	424	SSIGKLFTQTMKGAE	0.668639	SSIGKLFTQTMKGAE	0.668639	15	3	9	YFV_E_410_424
YFV	E	411	425	SIGKLFTQTMKGAER	0.668639	SIGKLFTQTMKGAER	0.668639	15	3	9	YFV_E_411_425
YFV	E	412	426	IGKLFTQTMKGAERL	0.668639	IGKLFTQTMKGAERL	0.668639	15	3	8	YFV_E_412_426
YFV	E	413	427	GKLFTQTMKGAERLA	0.668639	GKLFTQTMKGAERLA	0.668639	15	3	7	YFV_E_413_427
YFV	E	414	428	KLFTQTMKGAERLAV	0.668639	KLFTQTMKGAERLAV	0.668639	15	4	7	YFV_E_414_428
YFV	E	415	429	LFTQTMKGAERLAVM	0.668639	LFTQTMKGAERLAVM	0.668639	15	5	6	YFV_E_415_429
YFV	E	422	436	GAERLAVMGDAAWDF	0.668639	GAERLAVMGDAAWDF	0.668639	15	3	6	YFV_E_422_436
YFV	E	423	437	AERLAVMGDAAWDFS	0.550296	AERLAVMGDAAWDFS	0.550296	15	3	7	YFV_E_423_437
YFV	E	424	438	ERLAVMGDAAWDFSS	0.568047	ERLAVMGDAAWDFSS	0.568047	15	3	6	YFV_E_424_438
YFV	E	425	439	RLAVMGDAAWDFSSA	0.573964	RLAVMGDAAWDFSSA	0.573964	15	3	7	YFV_E_425_439
YFV	E	426	440	LAVMGDAAWDFSSAG	0.573964	LAVMGDAAWDFSSAG	0.573964	15	3	7	YFV_E_426_440
YFV	E	427	441	AVMGDAAWDFSSAGG	0.573964	AVMGDAAWDFSSAGG	0.573964	15	3	7	YFV_E_427_441
YFV	E	428	442	VMGDAAWDFSSAGGF	0.550296	VMGDAAWDFSSAGGF	0.550296	15	4	8	YFV_E_428_442
YFV	E	429	443	MGDAAWDFSSAGGFF	0.544379	MGDAAWDFSSAGGFF	0.544379	15	3	8	YFV_E_429_443
YFV	E	435	449	DFSSAGGFFTSVGKG	0.828402	DFSSAGGFFTSVGKG	0.828402	14	3	7	YFV_E_435_449
YFV	E	436	450	FSSAGGFFTSVGKGI	0.83432	FSSAGGFFTSVGKGI	0.83432	14	3	8	YFV_E_436_450
YFV	E	437	451	SSAGGFFTSVGKGIH	0.83432	SSAGGFFTSVGKGIH	0.83432	14	3	8	YFV_E_437_451
YFV	E	438	452	SAGGFFTSVGKGIHT	0.91716	SAGGFFTSVGKGIHT	0.91716	14	4	8	YFV_E_438_452
YFV	E	439	453	AGGFFTSVGKGIHTV	0.91716	AGGFFTSVGKGIHTV	0.91716	14	4	9	YFV_E_439_453
YFV	E	440	454	GGFFTSVGKGIHTVF	0.91716	GGFFTSVGKGIHTVF	0.91716	14	3	9	YFV_E_440_454
YFV	E	441	455	GFFTSVGKGIHTVFG	0.911243	GFFTSVGKGIHTVFG	0.911243	14	3	8	YFV_E_441_455
YFV	E	442	456	FFTSVGKGIHTVFGS	0.911243	FFTSVGKGIHTVFGS	0.911243	14	3	9	YFV_E_442_456
YFV	E	445	459	SVGKGIHTVFGSAFQ	0.91716	SVGKGIHTVFGSAFQ	0.91716	14	3	8	YFV_E_445_459
YFV	E	446	460	VGKGIHTVFGSAFQG	0.91716	VGKGIHTVFGSAFQG	0.91716	14	4	9	YFV_E_446_460
YFV	E	447	461	GKGIHTVFGSAFQGL	0.952663	GKGIHTVFGSAFQGL	0.952663	14	4	9	YFV_E_447_461
YFV	E	448	462	KGIHTVFGSAFQGLF	0.952663	KGIHTVFGSAFQGLF	0.952663	14	4	9	YFV_E_448_462
YFV	E	449	463	GIHTVFGSAFQGLFG	0.952663	GIHTVFGSAFQGLFG	0.952663	15	4	9	YFV_E_449_463
YFV	E	450	464	IHTVFGSAFQGLFGG	0.952663	IHTVFGSAFQGLFGG	0.952663	15	3	9	YFV_E_450_464
YFV	E	451	465	HTVFGSAFQGLFGGL	0.95858	HTVFGSAFQGLFGGL	0.95858	15	4	8	YFV_E_451_465
YFV	E	452	466	TVFGSAFQGLFGGLS	0.532544	TVFGSAFQGLFGGLS	0.532544	15	4	7	YFV_E_452_466
YFV	E	453	467	VFGSAFQGLFGGLSW	0.568047	VFGSAFQGLFGGLSW	0.568047	15	3	6	YFV_E_453_467

## Sheet: ZIKV
Species Name	Protein Name	Start (aligned)	End (aligned)	Majority sequence (aligned)	Prevalence of majority sequence (aligned)	Majority sequence(unaligned)	Prevalence of majority sequence (unaligned)	Number of sites within Bcell epitope	Number of diagnostic sites	Number of surface exposed sites	Peptide Label
ZIKV	E	56	70	VRSYCYEASISDMAS	0.950758	VRSYCYEASISDMAS	0.950758	10	3	6	ZIKV_E_56_70
ZIKV	E	59	73	YCYEASISDMASDSR	0.962121	YCYEASISDMASDSR	0.962121	10	3	6	ZIKV_E_59_73
ZIKV	E	60	74	CYEASISDMASDSRC	0.962121	CYEASISDMASDSRC	0.962121	10	3	6	ZIKV_E_60_74
ZIKV	E	61	75	YEASISDMASDSRCP	0.962121	YEASISDMASDSRCP	0.962121	9	3	6	ZIKV_E_61_75
ZIKV	E	62	76	EASISDMASDSRCPT	0.962121	EASISDMASDSRCPT	0.962121	8	3	7	ZIKV_E_62_76
ZIKV	E	63	77	ASISDMASDSRCPTQ	0.962121	ASISDMASDSRCPTQ	0.962121	8	3	8	ZIKV_E_63_77
ZIKV	E	64	78	SISDMASDSRCPTQG	0.962121	SISDMASDSRCPTQG	0.962121	9	3	9	ZIKV_E_64_78
ZIKV	E	65	79	ISDMASDSRCPTQGE	0.962121	ISDMASDSRCPTQGE	0.962121	9	3	8	ZIKV_E_65_79
ZIKV	E	66	80	SDMASDSRCPTQGEA	0.962121	SDMASDSRCPTQGEA	0.962121	10	3	8	ZIKV_E_66_80
ZIKV	E	67	81	DMASDSRCPTQGEAY	0.962121	DMASDSRCPTQGEAY	0.962121	11	3	8	ZIKV_E_67_81
ZIKV	E	68	82	MASDSRCPTQGEAYL	0.962121	MASDSRCPTQGEAYL	0.962121	12	3	8	ZIKV_E_68_82
ZIKV	E	74	88	CPTQGEAYLDKQSDT	0.977273	CPTQGEAYLDKQSDT	0.977273	13	3	7	ZIKV_E_74_88
ZIKV	E	75	89	PTQGEAYLDKQSDTQ	0.977273	PTQGEAYLDKQSDTQ	0.977273	13	3	8	ZIKV_E_75_89
ZIKV	E	76	90	TQGEAYLDKQSDTQY	0.977273	TQGEAYLDKQSDTQY	0.977273	14	3	8	ZIKV_E_76_90
ZIKV	E	77	91	QGEAYLDKQSDTQYV	0.973485	QGEAYLDKQSDTQYV	0.973485	15	3	7	ZIKV_E_77_91
ZIKV	E	78	92	GEAYLDKQSDTQYVC	0.977273	GEAYLDKQSDTQYVC	0.977273	15	3	6	ZIKV_E_78_92
ZIKV	E	80	94	AYLDKQSDTQYVCKR	0.977273	AYLDKQSDTQYVCKR	0.977273	15	3	6	ZIKV_E_80_94
ZIKV	E	81	95	YLDKQSDTQYVCKRT	0.977273	YLDKQSDTQYVCKRT	0.977273	15	3	6	ZIKV_E_81_95
ZIKV	E	82	96	LDKQSDTQYVCKRTL	0.977273	LDKQSDTQYVCKRTL	0.977273	15	4	6	ZIKV_E_82_96
ZIKV	E	83	97	DKQSDTQYVCKRTLV	0.977273	DKQSDTQYVCKRTLV	0.977273	15	4	6	ZIKV_E_83_97
ZIKV	E	84	98	KQSDTQYVCKRTLVD	0.977273	KQSDTQYVCKRTLVD	0.977273	15	4	6	ZIKV_E_84_98
ZIKV	E	85	99	QSDTQYVCKRTLVDR	0.981061	QSDTQYVCKRTLVDR	0.981061	15	4	6	ZIKV_E_85_99
ZIKV	E	86	100	SDTQYVCKRTLVDRG	0.981061	SDTQYVCKRTLVDRG	0.981061	15	3	6	ZIKV_E_86_100
ZIKV	E	147	161	QHSGMI--VNDTGHE	0.878788	QHSGMIVNDTGHETD	0.878788	12	6	6	ZIKV_E_147_161
ZIKV	E	148	162	HSGMI--VNDTGHET	0.878788	HSGMIVNDTGHETDE	0.878788	13	6	7	ZIKV_E_148_162
ZIKV	E	149	163	SGMI--VNDTGHETD	0.878788	SGMIVNDTGHETDEN	0.875	13	6	8	ZIKV_E_149_163
ZIKV	E	150	164	GMI--VNDTGHETDE	0.878788	GMIVNDTGHETDENR	0.875	13	6	8	ZIKV_E_150_164
ZIKV	E	151	165	MI--VNDTGHETDEN	0.875	MIVNDTGHETDENRA	0.875	13	6	7	ZIKV_E_151_165
ZIKV	E	152	166	I--VNDTGHETDENR	0.875	IVNDTGHETDENRAK	0.875	13	6	7	ZIKV_E_152_166
ZIKV	E	153	167	--VNDTGHETDENRA	0.882576	VNDTGHETDENRAKV	0.882576	13	6	7	ZIKV_E_153_167
ZIKV	E	154	168	-VNDTGHETDENRAK	0.882576	VNDTGHETDENRAKV	0.882576	13	6	8	ZIKV_E_154_168
ZIKV	E	155	169	VNDTGHETDENRAKV	0.882576	VNDTGHETDENRAKV	0.882576	12	6	8	ZIKV_E_155_169
ZIKV	E	156	170	NDTGHETDENRAKVE	0.882576	NDTGHETDENRAKVE	0.882576	11	5	8	ZIKV_E_156_170
ZIKV	E	157	171	DTGHETDENRAKVEI	0.856061	DTGHETDENRAKVEI	0.856061	10	5	7	ZIKV_E_157_171
ZIKV	E	158	172	TGHETDENRAKVEIT	0.852273	TGHETDENRAKVEIT	0.852273	9	5	6	ZIKV_E_158_172
ZIKV	E	160	174	HETDENRAKVEITPN	0.859848	HETDENRAKVEITPN	0.859848	8	5	6	ZIKV_E_160_174
ZIKV	E	161	175	ETDENRAKVEITPNS	0.859848	ETDENRAKVEITPNS	0.859848	7	5	6	ZIKV_E_161_175
ZIKV	E	162	176	TDENRAKVEITPNSP	0.863636	TDENRAKVEITPNSP	0.863636	6	4	6	ZIKV_E_162_176
ZIKV	E	163	177	DENRAKVEITPNSPR	0.863636	DENRAKVEITPNSPR	0.863636	6	4	6	ZIKV_E_163_177
ZIKV	E	165	179	NRAKVEITPNSPRAE	0.863636	NRAKVEITPNSPRAE	0.863636	6	4	6	ZIKV_E_165_179
ZIKV	E	166	180	RAKVEITPNSPRAEA	0.863636	RAKVEITPNSPRAEA	0.863636	7	3	6	ZIKV_E_166_180
ZIKV	E	167	181	AKVEITPNSPRAEAT	0.856061	AKVEITPNSPRAEAT	0.856061	7	3	7	ZIKV_E_167_181
ZIKV	E	168	182	KVEITPNSPRAEATL	0.856061	KVEITPNSPRAEATL	0.856061	7	3	7	ZIKV_E_168_182
ZIKV	E	169	183	VEITPNSPRAEATLG	0.856061	VEITPNSPRAEATLG	0.856061	7	3	7	ZIKV_E_169_183
ZIKV	E	170	184	EITPNSPRAEATLGG	0.859848	EITPNSPRAEATLGG	0.859848	8	3	8	ZIKV_E_170_184
ZIKV	E	171	185	ITPNSPRAEATLGGF	0.859848	ITPNSPRAEATLGGF	0.859848	9	4	7	ZIKV_E_171_185
ZIKV	E	172	186	TPNSPRAEATLGGFG	0.973485	TPNSPRAEATLGGFG	0.973485	10	4	7	ZIKV_E_172_186
ZIKV	E	173	187	PNSPRAEATLGGFGS	0.969697	PNSPRAEATLGGFGS	0.969697	11	5	7	ZIKV_E_173_187
ZIKV	E	174	188	NSPRAEATLGGFGSL	0.969697	NSPRAEATLGGFGSL	0.969697	11	5	7	ZIKV_E_174_188
ZIKV	E	175	189	SPRAEATLGGFGSLG	0.973485	SPRAEATLGGFGSLG	0.973485	12	5	6	ZIKV_E_175_189
ZIKV	E	176	190	PRAEATLGGFGSLGL	0.973485	PRAEATLGGFGSLGL	0.973485	13	5	6	ZIKV_E_176_190
ZIKV	E	209	223	NNKHWLVHKEWFHDI	0.973485	NNKHWLVHKEWFHDI	0.973485	15	3	6	ZIKV_E_209_223
ZIKV	E	220	234	FHDIPLPWHAGADTG	0.965909	FHDIPLPWHAGADTG	0.965909	15	3	8	ZIKV_E_220_234
ZIKV	E	221	235	HDIPLPWHAGADTGT	0.965909	HDIPLPWHAGADTGT	0.965909	15	3	9	ZIKV_E_221_235
ZIKV	E	222	236	DIPLPWHAGADTGTP	0.965909	DIPLPWHAGADTGTP	0.965909	15	3	9	ZIKV_E_222_236
ZIKV	E	223	237	IPLPWHAGADTGTPH	0.965909	IPLPWHAGADTGTPH	0.965909	15	3	9	ZIKV_E_223_237
ZIKV	E	242	256	EALVEFKDAHAKRQT	0.981061	EALVEFKDAHAKRQT	0.981061	14	3	7	ZIKV_E_242_256
ZIKV	E	243	257	ALVEFKDAHAKRQTV	0.977273	ALVEFKDAHAKRQTV	0.977273	14	3	7	ZIKV_E_243_257
ZIKV	E	263	277	QEGAVHTALAGALEA	0.988636	QEGAVHTALAGALEA	0.988636	11	3	10	ZIKV_E_263_277
ZIKV	E	264	278	EGAVHTALAGALEAE	0.988636	EGAVHTALAGALEAE	0.988636	11	3	10	ZIKV_E_264_278
ZIKV	E	265	279	GAVHTALAGALEAEM	0.988636	GAVHTALAGALEAEM	0.988636	10	3	10	ZIKV_E_265_279
ZIKV	E	266	280	AVHTALAGALEAEMD	0.992424	AVHTALAGALEAEMD	0.992424	9	4	10	ZIKV_E_266_280
ZIKV	E	267	281	VHTALAGALEAEMDG	0.992424	VHTALAGALEAEMDG	0.992424	9	4	10	ZIKV_E_267_281
ZIKV	E	268	282	HTALAGALEAEMDGA	0.988636	HTALAGALEAEMDGA	0.988636	9	4	11	ZIKV_E_268_282
ZIKV	E	269	283	TALAGALEAEMDGAK	0.988636	TALAGALEAEMDGAK	0.988636	9	5	10	ZIKV_E_269_283
ZIKV	E	270	284	ALAGALEAEMDGAKG	0.988636	ALAGALEAEMDGAKG	0.988636	9	6	9	ZIKV_E_270_284
ZIKV	E	271	285	LAGALEAEMDGAKGR	0.950758	LAGALEAEMDGAKGR	0.950758	8	6	8	ZIKV_E_271_285
ZIKV	E	272	286	AGALEAEMDGAKGRL	0.950758	AGALEAEMDGAKGRL	0.950758	8	6	8	ZIKV_E_272_286
ZIKV	E	273	287	GALEAEMDGAKGRLS	0.875	GALEAEMDGAKGRLS	0.875	7	6	8	ZIKV_E_273_287
ZIKV	E	274	288	ALEAEMDGAKGRLS-	0.875	ALEAEMDGAKGRLS	0.875	6	6	7	ZIKV_E_274_288
ZIKV	E	275	289	LEAEMDGAKGRLS--	0.875	LEAEMDGAKGRLSS	0.875	6	6	7	ZIKV_E_275_289
ZIKV	E	276	290	EAEMDGAKGRLS---	0.875	EAEMDGAKGRLSSGH	0.875	5	5	6	ZIKV_E_276_290
ZIKV	E	304	318	RLKGVSYSLCTAAFT	0.965909	RLKGVSYSLCTAAFT	0.965909	10	3	8	ZIKV_E_304_318
ZIKV	E	305	319	LKGVSYSLCTAAFTF	0.962121	LKGVSYSLCTAAFTF	0.962121	9	3	8	ZIKV_E_305_319
ZIKV	E	306	320	KGVSYSLCTAAFTFT	0.958333	KGVSYSLCTAAFTFT	0.958333	9	4	8	ZIKV_E_306_320
ZIKV	E	307	321	GVSYSLCTAAFTFTK	0.958333	GVSYSLCTAAFTFTK	0.958333	10	4	9	ZIKV_E_307_321
ZIKV	E	308	322	VSYSLCTAAFTFTKI	0.848485	VSYSLCTAAFTFTKI	0.848485	10	4	10	ZIKV_E_308_322
ZIKV	E	309	323	SYSLCTAAFTFTKIP	0.848485	SYSLCTAAFTFTKIP	0.848485	11	4	9	ZIKV_E_309_323
ZIKV	E	310	324	YSLCTAAFTFTKIPA	0.852273	YSLCTAAFTFTKIPA	0.852273	11	4	9	ZIKV_E_310_324
ZIKV	E	311	325	SLCTAAFTFTKIPAE	0.852273	SLCTAAFTFTKIPAE	0.852273	11	4	9	ZIKV_E_311_325
ZIKV	E	312	326	LCTAAFTFTKIPAET	0.852273	LCTAAFTFTKIPAET	0.852273	10	4	8	ZIKV_E_312_326
ZIKV	E	313	327	CTAAFTFTKIPAETL	0.848485	CTAAFTFTKIPAETL	0.848485	10	4	8	ZIKV_E_313_327
ZIKV	E	314	328	TAAFTFTKIPAETLH	0.848485	TAAFTFTKIPAETLH	0.848485	10	4	9	ZIKV_E_314_328
ZIKV	E	315	329	AAFTFTKIPAETLHG	0.867424	AAFTFTKIPAETLHG	0.867424	10	4	8	ZIKV_E_315_329
ZIKV	E	316	330	AFTFTKIPAETLHGT	0.867424	AFTFTKIPAETLHGT	0.867424	10	3	8	ZIKV_E_316_330
ZIKV	E	317	331	FTFTKIPAETLHGTV	0.867424	FTFTKIPAETLHGTV	0.867424	11	3	8	ZIKV_E_317_331
ZIKV	E	318	332	TFTKIPAETLHGTVT	0.867424	TFTKIPAETLHGTVT	0.867424	12	4	8	ZIKV_E_318_332
ZIKV	E	319	333	FTKIPAETLHGTVTV	0.867424	FTKIPAETLHGTVTV	0.867424	13	3	7	ZIKV_E_319_333
ZIKV	E	320	334	TKIPAETLHGTVTVE	0.867424	TKIPAETLHGTVTVE	0.867424	14	3	6	ZIKV_E_320_334
ZIKV	E	340	354	TDGPCKVPAQMAVDM	0.939394	TDGPCKVPAQMAVDM	0.939394	1	5	6	ZIKV_E_340_354
ZIKV	E	341	355	DGPCKVPAQMAVDMQ	0.94697	DGPCKVPAQMAVDMQ	0.94697	1	5	6	ZIKV_E_341_355
ZIKV	E	342	356	GPCKVPAQMAVDMQT	0.94697	GPCKVPAQMAVDMQT	0.94697	2	6	7	ZIKV_E_342_356
ZIKV	E	343	357	PCKVPAQMAVDMQTL	0.94697	PCKVPAQMAVDMQTL	0.94697	3	6	7	ZIKV_E_343_357
ZIKV	E	344	358	CKVPAQMAVDMQTLT	0.94697	CKVPAQMAVDMQTLT	0.94697	4	6	7	ZIKV_E_344_358
ZIKV	E	345	359	KVPAQMAVDMQTLTP	0.94697	KVPAQMAVDMQTLTP	0.94697	5	6	8	ZIKV_E_345_359
ZIKV	E	346	360	VPAQMAVDMQTLTPV	0.94697	VPAQMAVDMQTLTPV	0.94697	6	6	7	ZIKV_E_346_360
ZIKV	E	347	361	PAQMAVDMQTLTPVG	0.94697	PAQMAVDMQTLTPVG	0.94697	7	6	8	ZIKV_E_347_361
ZIKV	E	348	362	AQMAVDMQTLTPVGR	0.950758	AQMAVDMQTLTPVGR	0.950758	8	6	9	ZIKV_E_348_362
ZIKV	E	349	363	QMAVDMQTLTPVGRL	0.984848	QMAVDMQTLTPVGRL	0.984848	9	6	10	ZIKV_E_349_363
ZIKV	E	350	364	MAVDMQTLTPVGRLI	0.984848	MAVDMQTLTPVGRLI	0.984848	10	5	10	ZIKV_E_350_364
ZIKV	E	351	365	AVDMQTLTPVGRLIT	0.984848	AVDMQTLTPVGRLIT	0.984848	11	4	10	ZIKV_E_351_365
ZIKV	E	352	366	VDMQTLTPVGRLITA	0.984848	VDMQTLTPVGRLITA	0.984848	12	3	10	ZIKV_E_352_366
ZIKV	E	361	375	GRLITANPVITESTE	0.977273	GRLITANPVITESTE	0.977273	12	3	6	ZIKV_E_361_375
ZIKV	E	362	376	RLITANPVITESTEN	0.977273	RLITANPVITESTEN	0.977273	11	3	6	ZIKV_E_362_376
