# Supplementary material for: Identification of diagnostic peptide regions that distinguish Zika virus from related mosquito-borne Flaviviruses
Source: PLoS One. 2017 May 31;12(5):e0178199. doi: 10.1371/journal.pone.0178199 (PMC5451039; doi:10.1371/journal.pone.0178199)
Supplement: S5 Table — (XLS) [file pone.0178199.s005.xls]

## Sheet: DENV1
Species Name	Protein Name	Start (aligned)	End (aligned)	Majority sequence (aligned)	Prevalence of majority sequence (aligned)	Majority sequence(unaligned)	Prevalence of majority sequence (unaligned)	Number of sites within Bcell epitope	Number of diagnostic sites	Number of surface exposed sites	Peptide Label
DENV1	NS1	69	83	KQISNELNHILLEND	0.944018	KQISNELNHILLEND	0.944018	2	3	9	DENV1_NS1_69_83
DENV1	NS1	70	84	QISNELNHILLENDM	0.952799	QISNELNHILLENDM	0.952799	1	4	9	DENV1_NS1_70_84
DENV1	NS1	71	85	ISNELNHILLENDMK	0.952799	ISNELNHILLENDMK	0.952799	0	4	9	DENV1_NS1_71_85
DENV1	NS1	72	86	SNELNHILLENDMKF	0.879802	SNELNHILLENDMKF	0.879802	0	4	9	DENV1_NS1_72_86
DENV1	NS1	73	87	NELNHILLENDMKFT	0.881449	NELNHILLENDMKFT	0.881449	0	3	10	DENV1_NS1_73_87
DENV1	NS1	74	88	ELNHILLENDMKFTV	0.883095	ELNHILLENDMKFTV	0.883095	0	3	9	DENV1_NS1_74_88
DENV1	NS1	75	89	LNHILLENDMKFTVV	0.883095	LNHILLENDMKFTVV	0.883095	0	3	9	DENV1_NS1_75_89
DENV1	NS1	76	90	NHILLENDMKFTVVV	0.883095	NHILLENDMKFTVVV	0.883095	0	3	9	DENV1_NS1_76_90
DENV1	NS1	77	91	HILLENDMKFTVVVG	0.883095	HILLENDMKFTVVVG	0.883095	0	3	9	DENV1_NS1_77_91
DENV1	NS1	78	92	ILLENDMKFTVVVGD	0.889682	ILLENDMKFTVVVGD	0.889682	0	3	9	DENV1_NS1_78_92
DENV1	NS1	79	93	LLENDMKFTVVVGDV	0.609769	LLENDMKFTVVVGDV	0.609769	0	3	9	DENV1_NS1_79_93
DENV1	NS1	80	94	LENDMKFTVVVGDVA	0.45719	LENDMKFTVVVGDVA	0.45719	0	3	10	DENV1_NS1_80_94
DENV1	NS1	277	291	DFDLCEGTTVVVDEH	0.895719	DFDLCEGTTVVVDEH	0.895719	1	3	9	DENV1_NS1_277_291
DENV1	NS1	278	292	FDLCEGTTVVVDEHC	0.895719	FDLCEGTTVVVDEHC	0.895719	0	3	9	DENV1_NS1_278_292
DENV1	NS1	279	293	DLCEGTTVVVDEHCG	0.895719	DLCEGTTVVVDEHCG	0.895719	0	3	9	DENV1_NS1_279_293
DENV1	NS1	280	294	LCEGTTVVVDEHCGN	0.951153	LCEGTTVVVDEHCGN	0.951153	0	3	9	DENV1_NS1_280_294

## Sheet: DENV2
Species Name	Protein Name	Start (aligned)	End (aligned)	Majority sequence (aligned)	Prevalence of majority sequence (aligned)	Majority sequence(unaligned)	Prevalence of majority sequence (unaligned)	Number of sites within Bcell epitope	Number of diagnostic sites	Number of surface exposed sites	Peptide Label
DENV2	NS1	75	89	LNHILSENEVKLTIM	0.688278	LNHILSENEVKLTIM	0.688278	0	3	9	DENV2_NS1_75_89
DENV2	NS1	76	90	NHILSENEVKLTIMT	0.689587	NHILSENEVKLTIMT	0.689587	0	4	9	DENV2_NS1_76_90
DENV2	NS1	77	91	HILSENEVKLTIMTG	0.690242	HILSENEVKLTIMTG	0.690242	0	4	9	DENV2_NS1_77_91
DENV2	NS1	78	92	ILSENEVKLTIMTGD	0.679764	ILSENEVKLTIMTGD	0.679764	0	4	9	DENV2_NS1_78_92
DENV2	NS1	79	93	LSENEVKLTIMTGDI	0.652914	LSENEVKLTIMTGDI	0.652914	0	4	9	DENV2_NS1_79_93
DENV2	NS1	80	94	SENEVKLTIMTGDIK	0.596595	SENEVKLTIMTGDIK	0.596595	0	4	10	DENV2_NS1_80_94
DENV2	NS1	81	95	ENEVKLTIMTGDIKG	0.857891	ENEVKLTIMTGDIKG	0.857891	0	4	9	DENV2_NS1_81_95
DENV2	NS1	82	96	NEVKLTIMTGDIKGI	0.855272	NEVKLTIMTGDIKGI	0.855272	0	4	8	DENV2_NS1_82_96
DENV2	NS1	83	97	EVKLTIMTGDIKGIM	0.855927	EVKLTIMTGDIKGIM	0.855927	0	4	7	DENV2_NS1_83_97
DENV2	NS1	84	98	VKLTIMTGDIKGIMQ	0.841519	VKLTIMTGDIKGIMQ	0.841519	0	4	7	DENV2_NS1_84_98
DENV2	NS1	85	99	KLTIMTGDIKGIMQA	0.810085	KLTIMTGDIKGIMQA	0.810085	0	4	6	DENV2_NS1_85_99
DENV2	NS1	87	101	TIMTGDIKGIMQAGK	0.812705	TIMTGDIKGIMQAGK	0.812705	0	4	6	DENV2_NS1_87_101
DENV2	NS1	88	102	IMTGDIKGIMQAGKR	0.822528	IMTGDIKGIMQAGKR	0.822528	0	4	6	DENV2_NS1_88_102
DENV2	NS1	89	103	MTGDIKGIMQAGKRS	0.800262	MTGDIKGIMQAGKRS	0.800262	0	4	6	DENV2_NS1_89_103
DENV2	NS1	95	109	GIMQAGKRSLRPQPT	0.882777	GIMQAGKRSLRPQPT	0.882777	4	3	6	DENV2_NS1_95_109
DENV2	NS1	96	110	IMQAGKRSLRPQPTE	0.879502	IMQAGKRSLRPQPTE	0.879502	5	3	6	DENV2_NS1_96_110
DENV2	NS1	97	111	MQAGKRSLRPQPTEL	0.882777	MQAGKRSLRPQPTEL	0.882777	6	3	6	DENV2_NS1_97_111
DENV2	NS1	98	112	QAGKRSLRPQPTELK	0.878847	QAGKRSLRPQPTELK	0.878847	7	3	6	DENV2_NS1_98_112
DENV2	NS1	164	178	TTNIWLKLREKQDVF	0.399476	TTNIWLKLREKQDVF	0.399476	0	3	7	DENV2_NS1_164_178
DENV2	NS1	165	179	TNIWLKLREKQDVFC	0.480026	TNIWLKLREKQDVFC	0.480026	0	3	6	DENV2_NS1_165_179
DENV2	NS1	166	180	NIWLKLREKQDVFCD	0.480026	NIWLKLREKQDVFCD	0.480026	0	3	6	DENV2_NS1_166_180
DENV2	NS1	167	181	IWLKLREKQDVFCDS	0.479371	IWLKLREKQDVFCDS	0.479371	0	3	6	DENV2_NS1_167_181
DENV2	NS1	168	182	WLKLREKQDVFCDSK	0.479371	WLKLREKQDVFCDSK	0.479371	0	3	6	DENV2_NS1_168_182

## Sheet: DENV3
Species Name	Protein Name	Start (aligned)	End (aligned)	Majority sequence (aligned)	Prevalence of majority sequence (aligned)	Majority sequence(unaligned)	Prevalence of majority sequence (unaligned)	Number of sites within Bcell epitope	Number of diagnostic sites	Number of surface exposed sites	Peptide Label
DENV3	NS1	63	77	MENLLWKQIANELNY	0.974925	MENLLWKQIANELNY	0.974925	8	3	6	DENV3_NS1_63_77
DENV3	NS1	66	80	LLWKQIANELNYILW	0.974925	LLWKQIANELNYILW	0.974925	5	3	7	DENV3_NS1_66_80
DENV3	NS1	67	81	LWKQIANELNYILWE	0.974925	LWKQIANELNYILWE	0.974925	4	3	7	DENV3_NS1_67_81
DENV3	NS1	69	83	KQIANELNYILWENN	0.971916	KQIANELNYILWENN	0.971916	2	3	9	DENV3_NS1_69_83
DENV3	NS1	70	84	QIANELNYILWENNI	0.966901	QIANELNYILWENNI	0.966901	1	4	9	DENV3_NS1_70_84
DENV3	NS1	71	85	IANELNYILWENNIK	0.965898	IANELNYILWENNIK	0.965898	0	4	9	DENV3_NS1_71_85
DENV3	NS1	72	86	ANELNYILWENNIKL	0.983952	ANELNYILWENNIKL	0.983952	0	4	9	DENV3_NS1_72_86
DENV3	NS1	73	87	NELNYILWENNIKLT	0.984955	NELNYILWENNIKLT	0.984955	0	3	10	DENV3_NS1_73_87
DENV3	NS1	74	88	ELNYILWENNIKLTV	0.962889	ELNYILWENNIKLTV	0.962889	0	3	9	DENV3_NS1_74_88
DENV3	NS1	75	89	LNYILWENNIKLTVV	0.962889	LNYILWENNIKLTVV	0.962889	0	3	9	DENV3_NS1_75_89
DENV3	NS1	76	90	NYILWENNIKLTVVV	0.962889	NYILWENNIKLTVVV	0.962889	0	3	9	DENV3_NS1_76_90
DENV3	NS1	77	91	YILWENNIKLTVVVG	0.962889	YILWENNIKLTVVVG	0.962889	0	3	9	DENV3_NS1_77_91
DENV3	NS1	78	92	ILWENNIKLTVVVGD	0.964895	ILWENNIKLTVVVGD	0.964895	0	3	9	DENV3_NS1_78_92
DENV3	NS1	79	93	LWENNIKLTVVVGDI	0.819458	LWENNIKLTVVVGDI	0.819458	0	3	9	DENV3_NS1_79_93
DENV3	NS1	80	94	WENNIKLTVVVGDII	0.791374	WENNIKLTVVVGDII	0.791374	0	4	10	DENV3_NS1_80_94
DENV3	NS1	81	95	ENNIKLTVVVGDIIG	0.791374	ENNIKLTVVVGDIIG	0.791374	0	3	9	DENV3_NS1_81_95
DENV3	NS1	82	96	NNIKLTVVVGDIIGV	0.764293	NNIKLTVVVGDIIGV	0.764293	0	3	8	DENV3_NS1_82_96
DENV3	NS1	83	97	NIKLTVVVGDIIGVL	0.764293	NIKLTVVVGDIIGVL	0.764293	0	3	7	DENV3_NS1_83_97
DENV3	NS1	84	98	IKLTVVVGDIIGVLE	0.765296	IKLTVVVGDIIGVLE	0.765296	0	3	7	DENV3_NS1_84_98
DENV3	NS1	89	103	VVGDIIGVLEQGKRT	0.756269	VVGDIIGVLEQGKRT	0.756269	0	3	6	DENV3_NS1_89_103
DENV3	NS1	91	105	GDIIGVLEQGKRTLT	0.755266	GDIIGVLEQGKRTLT	0.755266	0	3	6	DENV3_NS1_91_105
DENV3	NS1	92	106	DIIGVLEQGKRTLTP	0.754263	DIIGVLEQGKRTLTP	0.754263	1	3	7	DENV3_NS1_92_106
DENV3	NS1	93	107	IIGVLEQGKRTLTPQ	0.754263	IIGVLEQGKRTLTPQ	0.754263	2	3	7	DENV3_NS1_93_107
DENV3	NS1	94	108	IGVLEQGKRTLTPQP	0.912738	IGVLEQGKRTLTPQP	0.912738	3	3	7	DENV3_NS1_94_108

## Sheet: DENV4
Species Name	Protein Name	Start (aligned)	End (aligned)	Majority sequence (aligned)	Prevalence of majority sequence (aligned)	Majority sequence(unaligned)	Prevalence of majority sequence (unaligned)	Number of sites within Bcell epitope	Number of diagnostic sites	Number of surface exposed sites	Peptide Label
DENV4	NS1	70	84	QITNELNYVLWEGGH	0.991228	QITNELNYVLWEGGH	0.991228	1	3	9	DENV4_NS1_70_84
DENV4	NS1	71	85	ITNELNYVLWEGGHD	0.995614	ITNELNYVLWEGGHD	0.995614	0	3	9	DENV4_NS1_71_85
DENV4	NS1	72	86	TNELNYVLWEGGHDL	0.995614	TNELNYVLWEGGHDL	0.995614	0	3	9	DENV4_NS1_72_86
DENV4	NS1	73	87	NELNYVLWEGGHDLT	0.995614	NELNYVLWEGGHDLT	0.995614	0	3	10	DENV4_NS1_73_87
DENV4	NS1	74	88	ELNYVLWEGGHDLTV	0.97807	ELNYVLWEGGHDLTV	0.97807	0	3	9	DENV4_NS1_74_88
DENV4	NS1	75	89	LNYVLWEGGHDLTVV	0.97807	LNYVLWEGGHDLTVV	0.97807	0	3	9	DENV4_NS1_75_89
DENV4	NS1	76	90	NYVLWEGGHDLTVVA	0.964912	NYVLWEGGHDLTVVA	0.964912	0	4	9	DENV4_NS1_76_90
DENV4	NS1	77	91	YVLWEGGHDLTVVAG	0.964912	YVLWEGGHDLTVVAG	0.964912	0	4	9	DENV4_NS1_77_91
DENV4	NS1	78	92	VLWEGGHDLTVVAGD	0.964912	VLWEGGHDLTVVAGD	0.964912	0	4	9	DENV4_NS1_78_92
DENV4	NS1	79	93	LWEGGHDLTVVAGDV	0.960526	LWEGGHDLTVVAGDV	0.960526	0	3	9	DENV4_NS1_79_93
DENV4	NS1	80	94	WEGGHDLTVVAGDVK	0.951754	WEGGHDLTVVAGDVK	0.951754	0	3	10	DENV4_NS1_80_94
DENV4	NS1	81	95	EGGHDLTVVAGDVKG	0.951754	EGGHDLTVVAGDVKG	0.951754	0	3	9	DENV4_NS1_81_95
DENV4	NS1	82	96	GGHDLTVVAGDVKGV	0.951754	GGHDLTVVAGDVKGV	0.951754	0	3	8	DENV4_NS1_82_96
DENV4	NS1	89	103	VAGDVKGVLTKGKRA	0.767544	VAGDVKGVLTKGKRA	0.767544	0	3	6	DENV4_NS1_89_103
DENV4	NS1	93	107	VKGVLTKGKRALTPP	0.758772	VKGVLTKGKRALTPP	0.758772	2	3	7	DENV4_NS1_93_107
DENV4	NS1	94	108	KGVLTKGKRALTPPV	0.390351	KGVLTKGKRALTPPV	0.390351	3	3	7	DENV4_NS1_94_108
DENV4	NS1	95	109	GVLTKGKRALTPPAS	0.377193	GVLTKGKRALTPPAS	0.377193	4	3	6	DENV4_NS1_95_109
DENV4	NS1	96	110	VLTKGKRALTPPASD	0.368421	VLTKGKRALTPPASD	0.368421	5	4	6	DENV4_NS1_96_110
DENV4	NS1	97	111	LTKGKRALTPPASDL	0.368421	LTKGKRALTPPASDL	0.368421	6	4	6	DENV4_NS1_97_111
DENV4	NS1	98	112	TKGKRALTPPASDLK	0.368421	TKGKRALTPPASDLK	0.368421	7	4	6	DENV4_NS1_98_112
DENV4	NS1	160	174	FGMFTTNIWMKFREG	0.960526	FGMFTTNIWMKFREG	0.960526	0	4	6	DENV4_NS1_160_174
DENV4	NS1	161	175	GMFTTNIWMKFREGS	0.964912	GMFTTNIWMKFREGS	0.964912	0	5	6	DENV4_NS1_161_175
DENV4	NS1	163	177	FTTNIWMKFREGSSE	0.951754	FTTNIWMKFREGSSE	0.951754	0	5	6	DENV4_NS1_163_177
DENV4	NS1	164	178	TTNIWMKFREGSSEV	0.938596	TTNIWMKFREGSSEV	0.938596	0	5	7	DENV4_NS1_164_178
DENV4	NS1	165	179	TNIWMKFREGSSEVC	0.951754	TNIWMKFREGSSEVC	0.951754	0	5	6	DENV4_NS1_165_179
DENV4	NS1	166	180	NIWMKFREGSSEVCD	0.951754	NIWMKFREGSSEVCD	0.951754	0	5	6	DENV4_NS1_166_180
DENV4	NS1	167	181	IWMKFREGSSEVCDH	0.960526	IWMKFREGSSEVCDH	0.960526	0	5	6	DENV4_NS1_167_181
DENV4	NS1	168	182	WMKFREGSSEVCDHR	0.960526	WMKFREGSSEVCDHR	0.960526	0	5	6	DENV4_NS1_168_182
DENV4	NS1	275	289	EIDFGECPGTTVTIQ	0.833333	EIDFGECPGTTVTIQ	0.833333	3	3	7	DENV4_NS1_275_289
DENV4	NS1	276	290	IDFGECPGTTVTIQE	0.820175	IDFGECPGTTVTIQE	0.820175	2	3	8	DENV4_NS1_276_290
DENV4	NS1	277	291	DFGECPGTTVTIQED	0.460526	DFGECPGTTVTIQED	0.460526	1	3	9	DENV4_NS1_277_291
DENV4	NS1	278	292	FGECPGTTVTIQEDC	0.469298	FGECPGTTVTIQEDC	0.469298	0	3	9	DENV4_NS1_278_292
DENV4	NS1	279	293	GECPGTTVTIQEDCD	0.45614	GECPGTTVTIQEDCD	0.45614	0	3	9	DENV4_NS1_279_293

## Sheet: ILHV
Species Name	Protein Name	Start (aligned)	End (aligned)	Majority sequence (aligned)	Prevalence of majority sequence (aligned)	Majority sequence(unaligned)	Prevalence of majority sequence (unaligned)	Number of sites within Bcell epitope	Number of diagnostic sites	Number of surface exposed sites	Peptide Label
ILHV	NS1	17	31	SGIFIHNDVETWRNN	1	SGIFIHNDVETWRNN	1	6	3	6	ILHV_NS1_17_31
ILHV	NS1	19	33	IFIHNDVETWRNNYK	1	IFIHNDVETWRNNYK	1	8	3	6	ILHV_NS1_19_33
ILHV	NS1	20	34	FIHNDVETWRNNYKY	1	FIHNDVETWRNNYKY	1	9	3	6	ILHV_NS1_20_34
ILHV	NS1	21	35	IHNDVETWRNNYKYH	1	IHNDVETWRNNYKYH	1	9	4	6	ILHV_NS1_21_35
ILHV	NS1	22	36	HNDVETWRNNYKYHP	1	HNDVETWRNNYKYHP	1	9	4	6	ILHV_NS1_22_36
ILHV	NS1	23	37	NDVETWRNNYKYHPL	1	NDVETWRNNYKYHPL	1	9	5	7	ILHV_NS1_23_37
ILHV	NS1	24	38	DVETWRNNYKYHPLT	1	DVETWRNNYKYHPLT	1	9	5	7	ILHV_NS1_24_38
ILHV	NS1	25	39	VETWRNNYKYHPLTP	1	VETWRNNYKYHPLTP	1	9	5	7	ILHV_NS1_25_39
ILHV	NS1	26	40	ETWRNNYKYHPLTPR	1	ETWRNNYKYHPLTPR	1	9	5	8	ILHV_NS1_26_40
ILHV	NS1	27	41	TWRNNYKYHPLTPRG	1	TWRNNYKYHPLTPRG	1	8	5	8	ILHV_NS1_27_41
ILHV	NS1	28	42	WRNNYKYHPLTPRGF	1	WRNNYKYHPLTPRGF	1	7	6	8	ILHV_NS1_28_42
ILHV	NS1	29	43	RNNYKYHPLTPRGFA	1	RNNYKYHPLTPRGFA	1	6	6	7	ILHV_NS1_29_43
ILHV	NS1	30	44	NNYKYHPLTPRGFAK	1	NNYKYHPLTPRGFAK	1	5	5	6	ILHV_NS1_30_44
ILHV	NS1	77	91	AIFEDNGVDLSVVVK	1	AIFEDNGVDLSVVVK	1	0	3	9	ILHV_NS1_77_91
ILHV	NS1	78	92	IFEDNGVDLSVVVKG	1	IFEDNGVDLSVVVKG	1	0	4	9	ILHV_NS1_78_92
ILHV	NS1	79	93	FEDNGVDLSVVVKGQ	1	FEDNGVDLSVVVKGQ	1	0	4	9	ILHV_NS1_79_93
ILHV	NS1	80	94	EDNGVDLSVVVKGQT	1	EDNGVDLSVVVKGQT	1	0	4	10	ILHV_NS1_80_94
ILHV	NS1	81	95	DNGVDLSVVVKGQTG	1	DNGVDLSVVVKGQTG	1	0	4	9	ILHV_NS1_81_95
ILHV	NS1	82	96	NGVDLSVVVKGQTG-	1	NGVDLSVVVKGQTG	1	0	3	8	ILHV_NS1_82_96
ILHV	NS1	83	97	GVDLSVVVKGQTG--	1	GVDLSVVVKGQTG	1	0	3	7	ILHV_NS1_83_97
ILHV	NS1	84	98	VDLSVVVKGQTG---	1	VDLSVVVKGQTG	1	0	3	7	ILHV_NS1_84_98
ILHV	NS1	85	99	DLSVVVKGQTG----	1	DLSVVVKGQTG	1	0	3	6	ILHV_NS1_85_99
ILHV	NS1	87	101	SVVVKGQTG------	1	SVVVKGQTG	1	0	3	6	ILHV_NS1_87_101
ILHV	NS1	88	102	VVVKGQTG-------	1	VVVKGQTG	1	0	3	6	ILHV_NS1_88_102
ILHV	NS1	89	103	VVKGQTG--------	1	VVKGQTG	1	0	3	6	ILHV_NS1_89_103
ILHV	NS1	91	105	KGQTG----------	1	KGQTG	1	0	3	6	ILHV_NS1_91_105

## Sheet: JEV
Species Name	Protein Name	Start (aligned)	End (aligned)	Majority sequence (aligned)	Prevalence of majority sequence (aligned)	Majority sequence(unaligned)	Prevalence of majority sequence (unaligned)	Number of sites within Bcell epitope	Number of diagnostic sites	Number of surface exposed sites	Peptide Label
JEV	NS1	27	41	AWVDRYKYLPETPRS	0.953333	AWVDRYKYLPETPRS	0.953333	8	3	8	JEV_NS1_27_41
JEV	NS1	28	42	WVDRYKYLPETPRSL	0.953333	WVDRYKYLPETPRSL	0.953333	7	3	8	JEV_NS1_28_42
JEV	NS1	29	43	VDRYKYLPETPRSLA	0.95	VDRYKYLPETPRSLA	0.95	6	3	7	JEV_NS1_29_43
JEV	NS1	69	83	EAVRDELNVLLKENA	0.636667	EAVRDELNVLLKENA	0.636667	2	3	9	JEV_NS1_69_83
JEV	NS1	70	84	AVRDELNVLLKENAV	0.636667	AVRDELNVLLKENAV	0.636667	1	3	9	JEV_NS1_70_84
JEV	NS1	71	85	VRDELNVLLKENAVD	0.983333	VRDELNVLLKENAVD	0.983333	0	3	9	JEV_NS1_71_85
JEV	NS1	72	86	RDELNVLLKENAVDL	0.983333	RDELNVLLKENAVDL	0.983333	0	3	9	JEV_NS1_72_86
JEV	NS1	77	91	VLLKENAVDLSVVVN	0.97	VLLKENAVDLSVVVN	0.97	0	3	9	JEV_NS1_77_91
JEV	NS1	79	93	LKENAVDLSVVVNKP	0.97	LKENAVDLSVVVNKP	0.97	0	3	9	JEV_NS1_79_93
JEV	NS1	80	94	KENAVDLSVVVNKPV	0.97	KENAVDLSVVVNKPV	0.97	0	4	10	JEV_NS1_80_94
JEV	NS1	81	95	ENAVDLSVVVNKPVG	0.97	ENAVDLSVVVNKPVG	0.97	0	4	9	JEV_NS1_81_95
JEV	NS1	82	96	NAVDLSVVVNKPVGR	0.97	NAVDLSVVVNKPVGR	0.97	0	5	8	JEV_NS1_82_96
JEV	NS1	83	97	AVDLSVVVNKPVGRY	0.97	AVDLSVVVNKPVGRY	0.97	0	5	7	JEV_NS1_83_97
JEV	NS1	84	98	VDLSVVVNKPVGRYR	0.97	VDLSVVVNKPVGRYR	0.97	0	5	7	JEV_NS1_84_98
JEV	NS1	85	99	DLSVVVNKPVGRYRS	0.976667	DLSVVVNKPVGRYRS	0.976667	0	5	6	JEV_NS1_85_99
JEV	NS1	87	101	SVVVNKPVGRYRSAP	0.973333	SVVVNKPVGRYRSAP	0.973333	0	5	6	JEV_NS1_87_101
JEV	NS1	88	102	VVVNKPVGRYRSAPK	0.976667	VVVNKPVGRYRSAPK	0.976667	0	5	6	JEV_NS1_88_102
JEV	NS1	89	103	VVNKPVGRYRSAPKR	0.976667	VVNKPVGRYRSAPKR	0.976667	0	5	6	JEV_NS1_89_103
JEV	NS1	91	105	NKPVGRYRSAPKRLS	0.97	NKPVGRYRSAPKRLS	0.97	0	6	6	JEV_NS1_91_105
JEV	NS1	92	106	KPVGRYRSAPKRLSM	0.966667	KPVGRYRSAPKRLSM	0.966667	1	6	7	JEV_NS1_92_106
JEV	NS1	93	107	PVGRYRSAPKRLSMT	0.966667	PVGRYRSAPKRLSMT	0.966667	2	6	7	JEV_NS1_93_107
JEV	NS1	94	108	VGRYRSAPKRLSMTQ	0.963333	VGRYRSAPKRLSMTQ	0.963333	3	6	7	JEV_NS1_94_108
JEV	NS1	95	109	GRYRSAPKRLSMTQE	0.966667	GRYRSAPKRLSMTQE	0.966667	4	5	6	JEV_NS1_95_109
JEV	NS1	96	110	RYRSAPKRLSMTQEK	0.966667	RYRSAPKRLSMTQEK	0.966667	5	5	6	JEV_NS1_96_110
JEV	NS1	97	111	YRSAPKRLSMTQEKF	0.966667	YRSAPKRLSMTQEKF	0.966667	6	5	6	JEV_NS1_97_111
JEV	NS1	98	112	RSAPKRLSMTQEKFE	0.966667	RSAPKRLSMTQEKFE	0.966667	7	5	6	JEV_NS1_98_112
JEV	NS1	163	177	TSTRVWLKIREESTD	0.65	TSTRVWLKIREESTD	0.65	0	3	6	JEV_NS1_163_177
JEV	NS1	164	178	STRVWLKIREESTDE	0.65	STRVWLKIREESTDE	0.65	0	3	7	JEV_NS1_164_178
JEV	NS1	165	179	TRVWLKIREESTDEC	0.65	TRVWLKIREESTDEC	0.65	0	3	6	JEV_NS1_165_179
JEV	NS1	166	180	RVWLKIREESTDECD	0.65	RVWLKIREESTDECD	0.65	0	3	6	JEV_NS1_166_180
JEV	NS1	167	181	VWLKIREESTDECDG	0.643333	VWLKIREESTDECDG	0.643333	0	4	6	JEV_NS1_167_181
JEV	NS1	168	182	WLKIREESTDECDGA	0.636667	WLKIREESTDECDGA	0.636667	0	4	6	JEV_NS1_168_182
JEV	NS1	259	273	EGYKTQNQGPWDENG	0.96	EGYKTQNQGPWDENG	0.96	15	3	7	JEV_NS1_259_273
JEV	NS1	260	274	GYKTQNQGPWDENGI	0.956667	GYKTQNQGPWDENGI	0.956667	15	3	6	JEV_NS1_260_274
JEV	NS1	261	275	YKTQNQGPWDENGIV	0.956667	YKTQNQGPWDENGIV	0.956667	15	4	6	JEV_NS1_261_275
JEV	NS1	262	276	KTQNQGPWDENGIVL	0.956667	KTQNQGPWDENGIVL	0.956667	15	4	6	JEV_NS1_262_276
JEV	NS1	265	279	NQGPWDENGIVLDFD	0.966667	NQGPWDENGIVLDFD	0.966667	13	4	6	JEV_NS1_265_279
JEV	NS1	266	280	QGPWDENGIVLDFDY	0.966667	QGPWDENGIVLDFDY	0.966667	12	4	6	JEV_NS1_266_280
JEV	NS1	268	282	PWDENGIVLDFDYCP	0.966667	PWDENGIVLDFDYCP	0.966667	10	4	6	JEV_NS1_268_282
JEV	NS1	269	283	WDENGIVLDFDYCPG	0.966667	WDENGIVLDFDYCPG	0.966667	9	4	7	JEV_NS1_269_283
JEV	NS1	270	284	DENGIVLDFDYCPGT	0.966667	DENGIVLDFDYCPGT	0.966667	8	4	7	JEV_NS1_270_284
JEV	NS1	271	285	ENGIVLDFDYCPGTK	0.966667	ENGIVLDFDYCPGTK	0.966667	7	4	7	JEV_NS1_271_285
JEV	NS1	272	286	NGIVLDFDYCPGTKV	0.966667	NGIVLDFDYCPGTKV	0.966667	6	4	6	JEV_NS1_272_286
JEV	NS1	273	287	GIVLDFDYCPGTKVT	0.983333	GIVLDFDYCPGTKVT	0.983333	5	3	7	JEV_NS1_273_287

## Sheet: SLEV
Species Name	Protein Name	Start (aligned)	End (aligned)	Majority sequence (aligned)	Prevalence of majority sequence (aligned)	Majority sequence(unaligned)	Prevalence of majority sequence (unaligned)	Number of sites within Bcell epitope	Number of diagnostic sites	Number of surface exposed sites	Peptide Label
SLEV	NS1	8	22	LQRRELKCGGGIFVY	0.95122	LQRRELKCGGGIFVY	0.95122	9	3	7	SLEV_NS1_8_22
SLEV	NS1	9	23	QRRELKCGGGIFVYN	1	QRRELKCGGGIFVYN	1	8	3	6	SLEV_NS1_9_23
SLEV	NS1	17	31	GGIFVYNDVEKWKSD	0.829268	GGIFVYNDVEKWKSD	0.829268	6	5	6	SLEV_NS1_17_31
SLEV	NS1	19	33	IFVYNDVEKWKSDYK	0.829268	IFVYNDVEKWKSDYK	0.829268	8	4	6	SLEV_NS1_19_33
SLEV	NS1	20	34	FVYNDVEKWKSDYKY	0.829268	FVYNDVEKWKSDYKY	0.829268	9	4	6	SLEV_NS1_20_34
SLEV	NS1	21	35	VYNDVEKWKSDYKYF	0.829268	VYNDVEKWKSDYKYF	0.829268	9	5	6	SLEV_NS1_21_35
SLEV	NS1	22	36	YNDVEKWKSDYKYFP	0.829268	YNDVEKWKSDYKYFP	0.829268	9	5	6	SLEV_NS1_22_36
SLEV	NS1	23	37	NDVEKWKSDYKYFPL	0.829268	NDVEKWKSDYKYFPL	0.829268	9	5	7	SLEV_NS1_23_37
SLEV	NS1	24	38	DVEKWKSDYKYFPLT	0.829268	DVEKWKSDYKYFPLT	0.829268	9	5	7	SLEV_NS1_24_38
SLEV	NS1	25	39	VEKWKSDYKYFPLTP	0.829268	VEKWKSDYKYFPLTP	0.829268	9	5	7	SLEV_NS1_25_39
SLEV	NS1	26	40	EKWKSDYKYFPLTPT	0.829268	EKWKSDYKYFPLTPT	0.829268	9	6	8	SLEV_NS1_26_40
SLEV	NS1	27	41	KWKSDYKYFPLTPTG	0.829268	KWKSDYKYFPLTPTG	0.829268	8	6	8	SLEV_NS1_27_41
SLEV	NS1	28	42	WKSDYKYFPLTPTGL	0.829268	WKSDYKYFPLTPTGL	0.829268	7	5	8	SLEV_NS1_28_42
SLEV	NS1	29	43	KSDYKYFPLTPTGLA	0.829268	KSDYKYFPLTPTGLA	0.829268	6	5	7	SLEV_NS1_29_43
SLEV	NS1	30	44	SDYKYFPLTPTGLAR	0.780488	SDYKYFPLTPTGLAR	0.780488	5	4	6	SLEV_NS1_30_44
SLEV	NS1	67	81	MWENIQRELNAIFED	0.756098	MWENIQRELNAIFED	0.756098	4	3	7	SLEV_NS1_67_81
SLEV	NS1	68	82	WENIQRELNAIFEDN	0.756098	WENIQRELNAIFEDN	0.756098	3	3	8	SLEV_NS1_68_82
SLEV	NS1	69	83	ENIQRELNAIFEDNE	0.756098	ENIQRELNAIFEDNE	0.756098	2	3	9	SLEV_NS1_69_83
SLEV	NS1	70	84	NIQRELNAIFEDNEI	0.731707	NIQRELNAIFEDNEI	0.731707	1	3	9	SLEV_NS1_70_84
SLEV	NS1	71	85	IQRELNAIFEDNEID	0.756098	IQRELNAIFEDNEID	0.756098	0	3	9	SLEV_NS1_71_85
SLEV	NS1	72	86	QRELNAIFEDNEIDL	0.804878	QRELNAIFEDNEIDL	0.804878	0	3	9	SLEV_NS1_72_86
SLEV	NS1	77	91	AIFEDNEIDLSVVVQ	0.926829	AIFEDNEIDLSVVVQ	0.926829	0	3	9	SLEV_NS1_77_91
SLEV	NS1	78	92	IFEDNEIDLSVVVQE	0.926829	IFEDNEIDLSVVVQE	0.926829	0	4	9	SLEV_NS1_78_92
SLEV	NS1	79	93	FEDNEIDLSVVVQED	0.926829	FEDNEIDLSVVVQED	0.926829	0	5	9	SLEV_NS1_79_93
SLEV	NS1	80	94	EDNEIDLSVVVQEDP	0.926829	EDNEIDLSVVVQEDP	0.926829	0	5	10	SLEV_NS1_80_94
SLEV	NS1	81	95	DNEIDLSVVVQEDPK	0.926829	DNEIDLSVVVQEDPK	0.926829	0	6	9	SLEV_NS1_81_95
SLEV	NS1	82	96	NEIDLSVVVQEDPKY	0.902439	NEIDLSVVVQEDPKY	0.902439	0	5	8	SLEV_NS1_82_96
SLEV	NS1	83	97	EIDLSVVVQEDPKYY	0.902439	EIDLSVVVQEDPKYY	0.902439	0	5	7	SLEV_NS1_83_97
SLEV	NS1	84	98	IDLSVVVQEDPKYYK	0.902439	IDLSVVVQEDPKYYK	0.902439	0	5	7	SLEV_NS1_84_98
SLEV	NS1	85	99	DLSVVVQEDPKYYKR	0.926829	DLSVVVQEDPKYYKR	0.926829	0	5	6	SLEV_NS1_85_99
SLEV	NS1	87	101	SVVVQEDPKYYKRAP	0.926829	SVVVQEDPKYYKRAP	0.926829	0	5	6	SLEV_NS1_87_101
SLEV	NS1	88	102	VVVQEDPKYYKRAPR	0.634146	VVVQEDPKYYKRAPR	0.634146	0	5	6	SLEV_NS1_88_102
SLEV	NS1	89	103	VVQEDPKYYKRAPRR	0.634146	VVQEDPKYYKRAPRR	0.634146	0	5	6	SLEV_NS1_89_103
SLEV	NS1	91	105	QEDPKYYKRAPRRLK	0.634146	QEDPKYYKRAPRRLK	0.634146	0	6	6	SLEV_NS1_91_105
SLEV	NS1	92	106	EDPKYYKRAPRRLKK	0.634146	EDPKYYKRAPRRLKK	0.634146	1	6	7	SLEV_NS1_92_106
SLEV	NS1	93	107	DPKYYKRAPRRLKKL	0.634146	DPKYYKRAPRRLKKL	0.634146	2	6	7	SLEV_NS1_93_107
SLEV	NS1	94	108	PKYYKRAPRRLKKLE	0.634146	PKYYKRAPRRLKKLE	0.634146	3	6	7	SLEV_NS1_94_108
SLEV	NS1	95	109	KYYKRAPRRLKKLED	0.634146	KYYKRAPRRLKKLED	0.634146	4	6	6	SLEV_NS1_95_109
SLEV	NS1	96	110	YYKRAPRRLKKLEDE	0.634146	YYKRAPRRLKKLEDE	0.634146	5	5	6	SLEV_NS1_96_110
SLEV	NS1	97	111	YKRAPRRLKKLEDEL	0.634146	YKRAPRRLKKLEDEL	0.634146	6	5	6	SLEV_NS1_97_111
SLEV	NS1	98	112	KRAPRRLKKLEDELD	0.463415	KRAPRRLKKLEDELD	0.463415	7	5	6	SLEV_NS1_98_112
SLEV	NS1	160	174	FGMVFTRLWLTIREE	0.926829	FGMVFTRLWLTIREE	0.926829	0	5	6	SLEV_NS1_160_174
SLEV	NS1	161	175	GMVFTRLWLTIREEN	0.926829	GMVFTRLWLTIREEN	0.926829	0	5	6	SLEV_NS1_161_175
SLEV	NS1	163	177	VFTRLWLTIREENTT	0.926829	VFTRLWLTIREENTT	0.926829	0	4	6	SLEV_NS1_163_177
SLEV	NS1	164	178	FTRLWLTIREENTTE	0.95122	FTRLWLTIREENTTE	0.95122	0	3	7	SLEV_NS1_164_178
SLEV	NS1	257	271	KRTGYHTQTKGPWSE	0.365854	KRTGYHTQTKGPWSE	0.365854	15	3	6	SLEV_NS1_257_271
SLEV	NS1	259	273	TGYHTQTKGPWSEGE	0.365854	TGYHTQTKGPWSEGE	0.365854	15	3	7	SLEV_NS1_259_273
SLEV	NS1	260	274	GYHTQTKGPWSEGEI	0.853659	GYHTQTKGPWSEGEI	0.853659	15	3	6	SLEV_NS1_260_274
SLEV	NS1	261	275	YHTQTKGPWSEGEIT	0.853659	YHTQTKGPWSEGEIT	0.853659	15	3	6	SLEV_NS1_261_275
SLEV	NS1	262	276	HTQTKGPWSEGEITL	0.853659	HTQTKGPWSEGEITL	0.853659	15	3	6	SLEV_NS1_262_276
SLEV	NS1	265	279	TKGPWSEGEITLDFD	0.853659	TKGPWSEGEITLDFD	0.853659	13	3	6	SLEV_NS1_265_279
SLEV	NS1	266	280	KGPWSEGEITLDFDY	0.878049	KGPWSEGEITLDFDY	0.878049	12	3	6	SLEV_NS1_266_280
SLEV	NS1	336	350	IRPVKEEEAKLVKSR	0.926829	IRPVKEEEAKLVKSR	0.926829	6	3	7	SLEV_NS1_336_350
SLEV	NS1	337	351	RPVKEEEAKLVKSRV	0.926829	RPVKEEEAKLVKSRV	0.926829	5	3	7	SLEV_NS1_337_351
SLEV	NS1	338	352	PVKEEEAKLVKSRVT	0.926829	PVKEEEAKLVKSRVT	0.926829	4	3	7	SLEV_NS1_338_352
SLEV	NS1	339	353	VKEEEAKLVKSRVTA	0.926829	VKEEEAKLVKSRVTA	0.926829	3	3	7	SLEV_NS1_339_353
SLEV	NS1	340	354	KEEEAKLVKSRVTA	0.926829	KEEEAKLVKSRVTA	0.926829	2	3	6	SLEV_NS1_340_354

## Sheet: WNV
Species Name	Protein Name	Start (aligned)	End (aligned)	Majority sequence (aligned)	Prevalence of majority sequence (aligned)	Majority sequence(unaligned)	Prevalence of majority sequence (unaligned)	Number of sites within Bcell epitope	Number of diagnostic sites	Number of surface exposed sites	Peptide Label
WNV	NS1	26	40	EAWMDRYKYYPETPQ	0.942131	EAWMDRYKYYPETPQ	0.942131	9	3	8	WNV_NS1_26_40
WNV	NS1	27	41	AWMDRYKYYPETPQG	0.941049	AWMDRYKYYPETPQG	0.941049	8	4	8	WNV_NS1_27_41
WNV	NS1	28	42	WMDRYKYYPETPQGL	0.94159	WMDRYKYYPETPQGL	0.94159	7	4	8	WNV_NS1_28_42
WNV	NS1	29	43	MDRYKYYPETPQGLA	0.94159	MDRYKYYPETPQGLA	0.94159	6	4	7	WNV_NS1_29_43
WNV	NS1	30	44	DRYKYYPETPQGLAK	0.945376	DRYKYYPETPQGLAK	0.945376	5	3	6	WNV_NS1_30_44
WNV	NS1	82	96	NGVDLSVVVEKQEGM	0.945917	NGVDLSVVVEKQEGM	0.945917	0	3	8	WNV_NS1_82_96
WNV	NS1	83	97	GVDLSVVVEKQEGMY	0.945917	GVDLSVVVEKQEGMY	0.945917	0	3	7	WNV_NS1_83_97
WNV	NS1	84	98	VDLSVVVEKQEGMYK	0.944835	VDLSVVVEKQEGMYK	0.944835	0	4	7	WNV_NS1_84_98
WNV	NS1	85	99	DLSVVVEKQEGMYKS	0.930233	DLSVVVEKQEGMYKS	0.930233	0	4	6	WNV_NS1_85_99
WNV	NS1	87	101	SVVVEKQEGMYKSAP	0.930773	SVVVEKQEGMYKSAP	0.930773	0	4	6	WNV_NS1_87_101
WNV	NS1	88	102	VVVEKQEGMYKSAPK	0.930773	VVVEKQEGMYKSAPK	0.930773	0	4	6	WNV_NS1_88_102
WNV	NS1	89	103	VVEKQEGMYKSAPKR	0.930773	VVEKQEGMYKSAPKR	0.930773	0	4	6	WNV_NS1_89_103
WNV	NS1	91	105	EKQEGMYKSAPKRLT	0.926988	EKQEGMYKSAPKRLT	0.926988	0	4	6	WNV_NS1_91_105
WNV	NS1	92	106	KQEGMYKSAPKRLTA	0.924283	KQEGMYKSAPKRLTA	0.924283	1	4	7	WNV_NS1_92_106
WNV	NS1	93	107	QEGMYKSAPKRLTAT	0.92212	QEGMYKSAPKRLTAT	0.92212	2	4	7	WNV_NS1_93_107
WNV	NS1	94	108	EGMYKSAPKRLTATT	0.910763	EGMYKSAPKRLTATT	0.910763	3	4	7	WNV_NS1_94_108
WNV	NS1	95	109	GMYKSAPKRLTATTE	0.90914	GMYKSAPKRLTATTE	0.90914	4	4	6	WNV_NS1_95_109
WNV	NS1	96	110	MYKSAPKRLTATTEK	0.896701	MYKSAPKRLTATTEK	0.896701	5	4	6	WNV_NS1_96_110
WNV	NS1	97	111	YKSAPKRLTATTEKL	0.893997	YKSAPKRLTATTEKL	0.893997	6	3	6	WNV_NS1_97_111
WNV	NS1	98	112	KSAPKRLTATTEKLE	0.893997	KSAPKRLTATTEKLE	0.893997	7	3	6	WNV_NS1_98_112
WNV	NS1	160	174	FGLTSTRMFLKVRES	0.940508	FGLTSTRMFLKVRES	0.940508	0	3	6	WNV_NS1_160_174
WNV	NS1	161	175	GLTSTRMFLKVRESN	0.940508	GLTSTRMFLKVRESN	0.940508	0	4	6	WNV_NS1_161_175
WNV	NS1	163	177	TSTRMFLKVRESNTT	0.939427	TSTRMFLKVRESNTT	0.939427	0	4	6	WNV_NS1_163_177
WNV	NS1	164	178	STRMFLKVRESNTTE	0.939968	STRMFLKVRESNTTE	0.939968	0	4	7	WNV_NS1_164_178
WNV	NS1	165	179	TRMFLKVRESNTTEC	0.939968	TRMFLKVRESNTTEC	0.939968	0	4	6	WNV_NS1_165_179
WNV	NS1	166	180	RMFLKVRESNTTECD	0.939968	RMFLKVRESNTTECD	0.939968	0	4	6	WNV_NS1_166_180
WNV	NS1	167	181	MFLKVRESNTTECDS	0.938345	MFLKVRESNTTECDS	0.938345	0	4	6	WNV_NS1_167_181
WNV	NS1	168	182	FLKVRESNTTECDSK	0.939427	FLKVRESNTTECDSK	0.939427	0	3	6	WNV_NS1_168_182
WNV	NS1	284	298	TTVTLSESCGHRGPA	0.945376	TTVTLSESCGHRGPA	0.945376	0	3	8	WNV_NS1_284_298
WNV	NS1	285	299	TVTLSESCGHRGPAT	0.931855	TVTLSESCGHRGPAT	0.931855	0	3	8	WNV_NS1_285_299
WNV	NS1	286	300	VTLSESCGHRGPATR	0.932396	VTLSESCGHRGPATR	0.932396	0	3	7	WNV_NS1_286_300
WNV	NS1	287	301	TLSESCGHRGPATRT	0.932396	TLSESCGHRGPATRT	0.932396	1	3	7	WNV_NS1_287_301
WNV	NS1	288	302	LSESCGHRGPATRTT	0.932937	LSESCGHRGPATRTT	0.932937	2	3	6	WNV_NS1_288_302
WNV	NS1	290	304	ESCGHRGPATRTTTE	0.932396	ESCGHRGPATRTTTE	0.932396	4	3	6	WNV_NS1_290_304
WNV	NS1	291	305	SCGHRGPATRTTTES	0.934559	SCGHRGPATRTTTES	0.934559	5	3	6	WNV_NS1_291_305
WNV	NS1	338	352	PQRHDEKTLVQSQVN	0.931855	PQRHDEKTLVQSQVN	0.931855	4	3	7	WNV_NS1_338_352
WNV	NS1	339	353	QRHDEKTLVQSQVNA	0.931855	QRHDEKTLVQSQVNA	0.931855	3	3	7	WNV_NS1_339_353
WNV	NS1	340	354	RHDEKTLVQSQVNA	0.932937	RHDEKTLVQSQVNA	0.932937	2	3	6	WNV_NS1_340_354

## Sheet: YFV
Species Name	Protein Name	Start (aligned)	End (aligned)	Majority sequence (aligned)	Prevalence of majority sequence (aligned)	Majority sequence(unaligned)	Prevalence of majority sequence (unaligned)	Number of sites within Bcell epitope	Number of diagnostic sites	Number of surface exposed sites	Peptide Label
YFV	NS1	1	15	DQGCAINFGKRELKC	0.822785	DQGCAINFGKRELKC	0.822785	14	3	9	YFV_NS1_1_15
YFV	NS1	2	16	QGCAINFGKRELKCG	0.822785	QGCAINFGKRELKCG	0.822785	15	3	9	YFV_NS1_2_16
YFV	NS1	3	17	GCAINFGKRELKCGD	0.822785	GCAINFGKRELKCGD	0.822785	14	3	9	YFV_NS1_3_17
YFV	NS1	4	18	CAINFGKRELKCGDG	0.822785	CAINFGKRELKCGDG	0.822785	13	3	9	YFV_NS1_4_18
YFV	NS1	5	19	AINFGKRELKCGDGI	0.797468	AINFGKRELKCGDGI	0.797468	12	3	8	YFV_NS1_5_19
YFV	NS1	6	20	INFGKRELKCGDGIF	0.797468	INFGKRELKCGDGIF	0.797468	11	3	8	YFV_NS1_6_20
YFV	NS1	7	21	NFGKRELKCGDGIFI	0.607595	NFGKRELKCGDGIFI	0.607595	10	3	7	YFV_NS1_7_21
YFV	NS1	8	22	FGKRELKCGDGIFIF	0.607595	FGKRELKCGDGIFIF	0.607595	9	4	7	YFV_NS1_8_22
YFV	NS1	9	23	GKRELKCGDGIFIFR	0.607595	GKRELKCGDGIFIFR	0.607595	8	4	6	YFV_NS1_9_23
YFV	NS1	17	31	DGIFIFRDSDDWLNK	0.620253	DGIFIFRDSDDWLNK	0.620253	6	8	6	YFV_NS1_17_31
YFV	NS1	19	33	IFIFRDSDDWLNKYS	0.620253	IFIFRDSDDWLNKYS	0.620253	8	8	6	YFV_NS1_19_33
YFV	NS1	20	34	FIFRDSDDWLNKYSY	0.658228	FIFRDSDDWLNKYSY	0.658228	9	8	6	YFV_NS1_20_34
YFV	NS1	21	35	IFRDSDDWLNKYSYY	0.658228	IFRDSDDWLNKYSYY	0.658228	9	8	6	YFV_NS1_21_35
YFV	NS1	22	36	FRDSDDWLNKYSYYP	0.810127	FRDSDDWLNKYSYYP	0.810127	9	8	6	YFV_NS1_22_36
YFV	NS1	23	37	RDSDDWLNKYSYYPE	0.810127	RDSDDWLNKYSYYPE	0.810127	9	7	7	YFV_NS1_23_37
YFV	NS1	24	38	DSDDWLNKYSYYPED	0.810127	DSDDWLNKYSYYPED	0.810127	9	7	7	YFV_NS1_24_38
YFV	NS1	25	39	SDDWLNKYSYYPEDP	0.810127	SDDWLNKYSYYPEDP	0.810127	9	7	7	YFV_NS1_25_39
YFV	NS1	26	40	DDWLNKYSYYPEDPV	0.810127	DDWLNKYSYYPEDPV	0.810127	9	7	8	YFV_NS1_26_40
YFV	NS1	27	41	DWLNKYSYYPEDPVK	0.810127	DWLNKYSYYPEDPVK	0.810127	8	6	8	YFV_NS1_27_41
YFV	NS1	28	42	WLNKYSYYPEDPVKL	0.810127	WLNKYSYYPEDPVKL	0.810127	7	5	8	YFV_NS1_28_42
YFV	NS1	29	43	LNKYSYYPEDPVKLA	0.810127	LNKYSYYPEDPVKLA	0.810127	6	5	7	YFV_NS1_29_43
YFV	NS1	30	44	NKYSYYPEDPVKLAS	0.810127	NKYSYYPEDPVKLAS	0.810127	5	4	6	YFV_NS1_30_44
YFV	NS1	63	77	LEHEMWRSRADEINA	0.974684	LEHEMWRSRADEINA	0.974684	8	5	6	YFV_NS1_63_77
YFV	NS1	64	78	EHEMWRSRADEINAI	0.974684	EHEMWRSRADEINAI	0.974684	7	5	6	YFV_NS1_64_78
YFV	NS1	65	79	HEMWRSRADEINAIL	0.531646	HEMWRSRADEINAIL	0.531646	6	5	6	YFV_NS1_65_79
YFV	NS1	66	80	EMWRSRADEINAILE	0.531646	EMWRSRADEINAILE	0.531646	5	6	7	YFV_NS1_66_80
YFV	NS1	67	81	MWRSRADEINAILEE	0.531646	MWRSRADEINAILEE	0.531646	4	5	7	YFV_NS1_67_81
YFV	NS1	68	82	WRSRADEINAILEEN	0.531646	WRSRADEINAILEEN	0.531646	3	5	8	YFV_NS1_68_82
YFV	NS1	69	83	RSRADEINAILEENE	0.531646	RSRADEINAILEENE	0.531646	2	5	9	YFV_NS1_69_83
YFV	NS1	70	84	SRADEINAILEENEV	0.531646	SRADEINAILEENEV	0.531646	1	4	9	YFV_NS1_70_84
YFV	NS1	71	85	RADEINAILEENEVD	0.531646	RADEINAILEENEVD	0.531646	0	4	9	YFV_NS1_71_85
YFV	NS1	72	86	ADEINAILEENEVDI	0.531646	ADEINAILEENEVDI	0.531646	0	4	9	YFV_NS1_72_86
YFV	NS1	73	87	DEINAILEENEVDIS	0.531646	DEINAILEENEVDIS	0.531646	0	4	10	YFV_NS1_73_87
YFV	NS1	74	88	EINAILEENEVDISV	0.531646	EINAILEENEVDISV	0.531646	0	4	9	YFV_NS1_74_88
YFV	NS1	75	89	INAILEENEVDISVV	0.531646	INAILEENEVDISVV	0.531646	0	4	9	YFV_NS1_75_89
YFV	NS1	76	90	NAILEENEVDISVVV	0.531646	NAILEENEVDISVVV	0.531646	0	3	9	YFV_NS1_76_90
YFV	NS1	77	91	AILEENEVDISVVVQ	0.531646	AILEENEVDISVVVQ	0.531646	0	4	9	YFV_NS1_77_91
YFV	NS1	78	92	ILEENEVDISVVVQD	0.531646	ILEENEVDISVVVQD	0.531646	0	3	9	YFV_NS1_78_92
YFV	NS1	79	93	FEENEVDISVVVQDP	0.455696	FEENEVDISVVVQDP	0.455696	0	3	9	YFV_NS1_79_93
YFV	NS1	80	94	EENEVDISVVVQDPK	0.772152	EENEVDISVVVQDPK	0.772152	0	3	10	YFV_NS1_80_94
YFV	NS1	81	95	ENEVDISVVVQDPKN	0.772152	ENEVDISVVVQDPKN	0.772152	0	3	9	YFV_NS1_81_95
YFV	NS1	82	96	NEVDISVVVQDPKNV	0.607595	NEVDISVVVQDPKNV	0.607595	0	3	8	YFV_NS1_82_96
YFV	NS1	83	97	EVDISVVVQDPKNVY	0.607595	EVDISVVVQDPKNVY	0.607595	0	3	7	YFV_NS1_83_97
YFV	NS1	84	98	VDISVVVQDPKNVYQ	0.607595	VDISVVVQDPKNVYQ	0.607595	0	3	7	YFV_NS1_84_98
YFV	NS1	85	99	DISVVVQDPKNVYQR	0.607595	DISVVVQDPKNVYQR	0.607595	0	4	6	YFV_NS1_85_99
YFV	NS1	87	101	SVVVQDPKNVYQRGT	0.607595	SVVVQDPKNVYQRGT	0.607595	0	4	6	YFV_NS1_87_101
YFV	NS1	88	102	VVVQDPKNVYQRGTH	0.607595	VVVQDPKNVYQRGTH	0.607595	0	5	6	YFV_NS1_88_102
YFV	NS1	89	103	VVQDPKNVYQRGTHP	0.607595	VVQDPKNVYQRGTHP	0.607595	0	6	6	YFV_NS1_89_103
YFV	NS1	91	105	QDPKNVYQRGTHPFS	0.607595	QDPKNVYQRGTHPFS	0.607595	0	7	6	YFV_NS1_91_105
YFV	NS1	92	106	DPKNVYQRGTHPFSR	0.607595	DPKNVYQRGTHPFSR	0.607595	1	7	7	YFV_NS1_92_106
YFV	NS1	93	107	PKNVYQRGTHPFSRI	0.607595	PKNVYQRGTHPFSRI	0.607595	2	8	7	YFV_NS1_93_107
YFV	NS1	94	108	KNVYQRGTHPFSRIR	0.607595	KNVYQRGTHPFSRIR	0.607595	3	9	7	YFV_NS1_94_108
YFV	NS1	95	109	NVYQRGTHPFSRIRD	0.607595	NVYQRGTHPFSRIRD	0.607595	4	10	6	YFV_NS1_95_109
YFV	NS1	96	110	VYQRGTHPFSRIRDG	0.607595	VYQRGTHPFSRIRDG	0.607595	5	10	6	YFV_NS1_96_110
YFV	NS1	97	111	YQRGTHPFSRIRDGL	0.974684	YQRGTHPFSRIRDGL	0.974684	6	10	6	YFV_NS1_97_111
YFV	NS1	98	112	QRGTHPFSRIRDGLQ	0.974684	QRGTHPFSRIRDGLQ	0.974684	7	11	6	YFV_NS1_98_112
YFV	NS1	125	139	SPGRKNGSFIIDGKS	0.987342	SPGRKNGSFIIDGKS	0.987342	6	6	6	YFV_NS1_125_139
YFV	NS1	126	140	PGRKNGSFIIDGKSR	0.987342	PGRKNGSFIIDGKSR	0.987342	5	7	6	YFV_NS1_126_140
YFV	NS1	127	141	GRKNGSFIIDGKSRK	0.987342	GRKNGSFIIDGKSRK	0.987342	4	7	7	YFV_NS1_127_141
YFV	NS1	128	142	RKNGSFIIDGKSRKE	0.987342	RKNGSFIIDGKSRKE	0.987342	3	6	8	YFV_NS1_128_142
YFV	NS1	129	143	KNGSFIIDGKSRKEC	0.987342	KNGSFIIDGKSRKEC	0.987342	2	5	8	YFV_NS1_129_143
YFV	NS1	130	144	NGSFIIDGKSRKECP	1	NGSFIIDGKSRKECP	1	1	4	8	YFV_NS1_130_144
YFV	NS1	131	145	GSFIIDGKSRKECPF	1	GSFIIDGKSRKECPF	1	0	5	7	YFV_NS1_131_145
YFV	NS1	132	146	SFIIDGKSRKECPFS	1	SFIIDGKSRKECPFS	1	0	5	7	YFV_NS1_132_146
YFV	NS1	133	147	FIIDGKSRKECPFSN	1	FIIDGKSRKECPFSN	1	0	5	6	YFV_NS1_133_147
YFV	NS1	134	148	IIDGKSRKECPFSNR	1	IIDGKSRKECPFSNR	1	0	5	6	YFV_NS1_134_148
YFV	NS1	135	149	IDGKSRKECPFSNRV	1	IDGKSRKECPFSNRV	1	0	6	6	YFV_NS1_135_149
YFV	NS1	136	150	DGKSRKECPFSNRVW	1	DGKSRKECPFSNRVW	1	0	6	6	YFV_NS1_136_150
YFV	NS1	137	151	GKSRKECPFSNRVWN	1	GKSRKECPFSNRVWN	1	0	6	6	YFV_NS1_137_151
YFV	NS1	138	152	KSRKECPFSNRVWNS	1	KSRKECPFSNRVWNS	1	0	6	6	YFV_NS1_138_152
YFV	NS1	160	174	TGVFTTRVYMDAVFE	0.860759	TGVFTTRVYMDAVFE	0.860759	0	4	6	YFV_NS1_160_174
YFV	NS1	161	175	GVFTTRVYMDAVFEY	0.860759	GVFTTRVYMDAVFEY	0.860759	0	4	6	YFV_NS1_161_175
YFV	NS1	163	177	FTTRVYMDAVFEYTI	0.607595	FTTRVYMDAVFEYTI	0.607595	0	4	6	YFV_NS1_163_177
YFV	NS1	164	178	TTRVYMDAVFEYTID	0.607595	TTRVYMDAVFEYTID	0.607595	0	5	7	YFV_NS1_164_178
YFV	NS1	165	179	TRVYMDAVFEYTIDC	0.607595	TRVYMDAVFEYTIDC	0.607595	0	5	6	YFV_NS1_165_179
YFV	NS1	166	180	RVYMDAVFEYTIDCD	0.607595	RVYMDAVFEYTIDCD	0.607595	0	5	6	YFV_NS1_166_180
YFV	NS1	167	181	VYMDAVFEYTIDCDG	0.607595	VYMDAVFEYTIDCDG	0.607595	0	5	6	YFV_NS1_167_181
YFV	NS1	168	182	YMDAVFEYTIDCDGS	0.607595	YMDAVFEYTIDCDGS	0.607595	0	5	6	YFV_NS1_168_182
YFV	NS1	226	240	WPLTHTI-GTSVEES	0.987342	WPLTHTIGTSVEESE	0.56962	15	4	6	YFV_NS1_226_240
YFV	NS1	227	241	PLTHTI-GTSVEESE	0.56962	PLTHTIGTSVEESEM	0.56962	15	4	6	YFV_NS1_227_241
YFV	NS1	228	242	LTHTI-GTSVEESEM	0.56962	LTHTIGTSVEESEMF	0.56962	15	4	6	YFV_NS1_228_242
YFV	NS1	232	246	I-GTSVEESEMFMPR	0.582278	IGTSVEESEMFMPRS	0.582278	15	6	6	YFV_NS1_232_246
YFV	NS1	233	247	-GTSVEESEMFMPRS	0.582278	GTSVEESEMFMPRSI	0.582278	15	5	7	YFV_NS1_233_247
YFV	NS1	234	248	GTSVEESEMFMPRSI	0.582278	GTSVEESEMFMPRSI	0.582278	15	5	6	YFV_NS1_234_248
YFV	NS1	235	249	TSVEESEMFMPRSIG	0.582278	TSVEESEMFMPRSIG	0.582278	15	5	6	YFV_NS1_235_249
YFV	NS1	236	250	SVEESEMFMPRSIGG	0.582278	SVEESEMFMPRSIGG	0.582278	15	4	6	YFV_NS1_236_250
YFV	NS1	257	271	HIPGYKVQTNGPWMQ	0.898734	HIPGYKVQTNGPWMQ	0.898734	15	5	6	YFV_NS1_257_271
YFV	NS1	258	272	IPGYKVQTNGPWMQV	1	IPGYKVQTNGPWMQV	1	15	6	6	YFV_NS1_258_272
YFV	NS1	259	273	PGYKVQTNGPWMQVP	1	PGYKVQTNGPWMQVP	1	15	6	7	YFV_NS1_259_273
YFV	NS1	260	274	GYKVQTNGPWMQVPL	1	GYKVQTNGPWMQVPL	1	15	6	6	YFV_NS1_260_274
YFV	NS1	261	275	YKVQTNGPWMQVPLE	1	YKVQTNGPWMQVPLE	1	15	6	6	YFV_NS1_261_275
YFV	NS1	262	276	KVQTNGPWMQVPLEV	1	KVQTNGPWMQVPLEV	1	15	7	6	YFV_NS1_262_276
YFV	NS1	265	279	TNGPWMQVPLEVKRE	0.78481	TNGPWMQVPLEVKRE	0.78481	13	8	6	YFV_NS1_265_279
YFV	NS1	266	280	NGPWMQVPLEVKREA	0.683544	NGPWMQVPLEVKREA	0.683544	12	8	6	YFV_NS1_266_280
YFV	NS1	268	282	PWMQVPLEVKREACP	0.683544	PWMQVPLEVKREACP	0.683544	10	7	6	YFV_NS1_268_282
YFV	NS1	269	283	WMQVPLEVKREACPG	0.683544	WMQVPLEVKREACPG	0.683544	9	7	7	YFV_NS1_269_283
YFV	NS1	270	284	MQVPLEVKREACPGT	0.683544	MQVPLEVKREACPGT	0.683544	8	7	7	YFV_NS1_270_284
YFV	NS1	271	285	QVPLEVKREACPGTS	0.670886	QVPLEVKREACPGTS	0.670886	7	7	7	YFV_NS1_271_285
YFV	NS1	272	286	VPLEVKREACPGTSV	0.670886	VPLEVKREACPGTSV	0.670886	6	6	6	YFV_NS1_272_286
YFV	NS1	273	287	PLEVKREACPGTSVI	0.443038	PLEVKREACPGTSVI	0.443038	5	5	7	YFV_NS1_273_287
YFV	NS1	274	288	LEVKREACPGTSVII	0.443038	LEVKREACPGTSVII	0.443038	4	4	7	YFV_NS1_274_288
YFV	NS1	275	289	EVKREACPGTSVIID	0.443038	EVKREACPGTSVIID	0.443038	3	4	7	YFV_NS1_275_289
YFV	NS1	276	290	VKREACPGTSVIIDG	0.443038	VKREACPGTSVIIDG	0.443038	2	4	8	YFV_NS1_276_290
YFV	NS1	277	291	KREACPGTSVIIDGN	0.443038	KREACPGTSVIIDGN	0.443038	1	3	9	YFV_NS1_277_291
YFV	NS1	278	292	REACPGTSVIIDGNC	0.607595	REACPGTSVIIDGNC	0.607595	0	3	9	YFV_NS1_278_292
YFV	NS1	279	293	EACPGTSVIIDGNCD	0.607595	EACPGTSVIIDGNCD	0.607595	0	3	9	YFV_NS1_279_293
YFV	NS1	280	294	ACPGTSVIIDGNCDG	0.607595	ACPGTSVIIDGNCDG	0.607595	0	3	9	YFV_NS1_280_294
YFV	NS1	281	295	CPGTSVIIDGNCDGR	0.607595	CPGTSVIIDGNCDGR	0.607595	0	3	9	YFV_NS1_281_295
YFV	NS1	282	296	PGTSVIIDGNCDGRG	0.607595	PGTSVIIDGNCDGRG	0.607595	0	3	9	YFV_NS1_282_296
YFV	NS1	283	297	GTSVIIDGNCDGRGK	0.607595	GTSVIIDGNCDGRGK	0.607595	0	4	9	YFV_NS1_283_297
YFV	NS1	284	298	TSVIIDGNCDGRGKS	0.607595	TSVIIDGNCDGRGKS	0.607595	0	4	8	YFV_NS1_284_298
YFV	NS1	285	299	SVIIDGNCDGRGKST	0.594937	SVIIDGNCDGRGKST	0.594937	0	4	8	YFV_NS1_285_299
YFV	NS1	286	300	VIIDGNCDGRGKSTR	0.594937	VIIDGNCDGRGKSTR	0.594937	0	3	7	YFV_NS1_286_300
YFV	NS1	287	301	IIDGNCDGRGKSTRS	0.594937	IIDGNCDGRGKSTRS	0.594937	1	4	7	YFV_NS1_287_301
YFV	NS1	288	302	IDGNCDGRGKSTRST	0.594937	IDGNCDGRGKSTRST	0.594937	2	4	6	YFV_NS1_288_302
YFV	NS1	290	304	GNCDGRGKSTRSTTD	0.594937	GNCDGRGKSTRSTTD	0.594937	4	4	6	YFV_NS1_290_304
YFV	NS1	291	305	NCDGRGKSTRSTTDS	0.696203	NCDGRGKSTRSTTDS	0.696203	5	4	6	YFV_NS1_291_305
YFV	NS1	293	307	DGRGKSTRSTTDSGK	0.987342	DGRGKSTRSTTDSGK	0.987342	7	4	6	YFV_NS1_293_307
YFV	NS1	294	308	GRGKSTRSTTDSGKI	0.658228	GRGKSTRSTTDSGKI	0.658228	8	3	7	YFV_NS1_294_308
YFV	NS1	296	310	GKSTRSTTDSGKIIP	0.658228	GKSTRSTTDSGKIIP	0.658228	10	3	6	YFV_NS1_296_310
YFV	NS1	297	311	KSTRSTTDSGKIIPE	0.658228	KSTRSTTDSGKIIPE	0.658228	11	3	6	YFV_NS1_297_311
YFV	NS1	313	327	CCRSCTMPPVSFHGS	0.962025	CCRSCTMPPVSFHGS	0.962025	15	4	6	YFV_NS1_313_327
YFV	NS1	314	328	CRSCTMPPVSFHGSD	0.962025	CRSCTMPPVSFHGSD	0.962025	15	4	7	YFV_NS1_314_328
YFV	NS1	315	329	RSCTMPPVSFHGSDG	0.962025	RSCTMPPVSFHGSDG	0.962025	15	4	7	YFV_NS1_315_329
YFV	NS1	316	330	SCTMPPVSFHGSDGC	0.962025	SCTMPPVSFHGSDGC	0.962025	15	4	6	YFV_NS1_316_330
YFV	NS1	331	345	WYPMEIRPRKTHESH	0.582278	WYPMEIRPRKTHESH	0.582278	11	3	6	YFV_NS1_331_345
YFV	NS1	332	346	YPMEIRPRKTHESHL	0.582278	YPMEIRPRKTHESHL	0.582278	10	3	6	YFV_NS1_332_346
YFV	NS1	333	347	PMEIRPRKTHESHLV	0.582278	PMEIRPRKTHESHLV	0.582278	9	3	6	YFV_NS1_333_347
YFV	NS1	336	350	IRPRKTHESHLVRSW	0.582278	IRPRKTHESHLVRSW	0.582278	6	3	7	YFV_NS1_336_350
YFV	NS1	337	351	RPRKTHESHLVRSWV	0.582278	RPRKTHESHLVRSWV	0.582278	5	3	7	YFV_NS1_337_351
YFV	NS1	338	352	PRKTHESHLVRSWVT	0.582278	PRKTHESHLVRSWVT	0.582278	4	3	7	YFV_NS1_338_352
YFV	NS1	339	353	RKTHESHLVRSWVTA	0.582278	RKTHESHLVRSWVTA	0.582278	3	3	7	YFV_NS1_339_353
YFV	NS1	340	354	KTHESHLVRSWVTA	0.620253	KTHESHLVRSWVTA	0.620253	2	3	6	YFV_NS1_340_354

## Sheet: ZIKV
Species Name	Protein Name	Start (aligned)	End (aligned)	Majority sequence (aligned)	Prevalence of majority sequence (aligned)	Majority sequence(unaligned)	Prevalence of majority sequence (unaligned)	Number of sites within Bcell epitope	Number of diagnostic sites	Number of surface exposed sites	Peptide Label
ZIKV	NS1	1	15	DVGCSVDFSKKETRC	0.948276	DVGCSVDFSKKETRC	0.948276	14	5	9	ZIKV_NS1_1_15
ZIKV	NS1	2	16	VGCSVDFSKKETRCG	0.952586	VGCSVDFSKKETRCG	0.952586	15	5	9	ZIKV_NS1_2_16
ZIKV	NS1	3	17	GCSVDFSKKETRCGT	0.952586	GCSVDFSKKETRCGT	0.952586	14	5	9	ZIKV_NS1_3_17
ZIKV	NS1	4	18	CSVDFSKKETRCGTG	0.952586	CSVDFSKKETRCGTG	0.952586	13	5	9	ZIKV_NS1_4_18
ZIKV	NS1	5	19	SVDFSKKETRCGTGV	0.952586	SVDFSKKETRCGTGV	0.952586	12	5	8	ZIKV_NS1_5_19
ZIKV	NS1	6	20	VDFSKKETRCGTGVF	0.956897	VDFSKKETRCGTGVF	0.956897	11	4	8	ZIKV_NS1_6_20
ZIKV	NS1	7	21	DFSKKETRCGTGVFV	0.900862	DFSKKETRCGTGVFV	0.900862	10	4	7	ZIKV_NS1_7_21
ZIKV	NS1	8	22	FSKKETRCGTGVFVY	0.900862	FSKKETRCGTGVFVY	0.900862	9	5	7	ZIKV_NS1_8_22
ZIKV	NS1	9	23	SKKETRCGTGVFVYN	0.905172	SKKETRCGTGVFVYN	0.905172	8	4	6	ZIKV_NS1_9_23
ZIKV	NS1	17	31	TGVFVYNDVEAWRDR	0.922414	TGVFVYNDVEAWRDR	0.922414	6	3	6	ZIKV_NS1_17_31
ZIKV	NS1	21	35	VYNDVEAWRDRYKYH	0.922414	VYNDVEAWRDRYKYH	0.922414	9	3	6	ZIKV_NS1_21_35
ZIKV	NS1	22	36	YNDVEAWRDRYKYHP	0.978448	YNDVEAWRDRYKYHP	0.978448	9	3	6	ZIKV_NS1_22_36
ZIKV	NS1	63	77	MENIMWRSVEGELNA	0.849138	MENIMWRSVEGELNA	0.849138	8	3	6	ZIKV_NS1_63_77
ZIKV	NS1	64	78	ENIMWRSVEGELNAI	0.849138	ENIMWRSVEGELNAI	0.849138	7	3	6	ZIKV_NS1_64_78
ZIKV	NS1	65	79	NIMWRSVEGELNAIL	0.849138	NIMWRSVEGELNAIL	0.849138	6	3	6	ZIKV_NS1_65_79
ZIKV	NS1	66	80	IMWRSVEGELNAILE	0.849138	IMWRSVEGELNAILE	0.849138	5	4	7	ZIKV_NS1_66_80
ZIKV	NS1	67	81	MWRSVEGELNAILEE	0.849138	MWRSVEGELNAILEE	0.849138	4	4	7	ZIKV_NS1_67_81
ZIKV	NS1	68	82	WRSVEGELNAILEEN	0.849138	WRSVEGELNAILEEN	0.849138	3	4	8	ZIKV_NS1_68_82
ZIKV	NS1	69	83	RSVEGELNAILEENG	0.853448	RSVEGELNAILEENG	0.853448	2	4	9	ZIKV_NS1_69_83
ZIKV	NS1	70	84	SVEGELNAILEENGV	0.987069	SVEGELNAILEENGV	0.987069	1	4	9	ZIKV_NS1_70_84
ZIKV	NS1	71	85	VEGELNAILEENGVQ	0.987069	VEGELNAILEENGVQ	0.987069	0	5	9	ZIKV_NS1_71_85
ZIKV	NS1	72	86	EGELNAILEENGVQL	0.987069	EGELNAILEENGVQL	0.987069	0	5	9	ZIKV_NS1_72_86
ZIKV	NS1	73	87	GELNAILEENGVQLT	0.987069	GELNAILEENGVQLT	0.987069	0	4	10	ZIKV_NS1_73_87
ZIKV	NS1	74	88	ELNAILEENGVQLTV	0.987069	ELNAILEENGVQLTV	0.987069	0	3	9	ZIKV_NS1_74_88
ZIKV	NS1	75	89	LNAILEENGVQLTVV	0.987069	LNAILEENGVQLTVV	0.987069	0	3	9	ZIKV_NS1_75_89
ZIKV	NS1	76	90	NAILEENGVQLTVVV	0.987069	NAILEENGVQLTVVV	0.987069	0	3	9	ZIKV_NS1_76_90
ZIKV	NS1	77	91	AILEENGVQLTVVVG	0.991379	AILEENGVQLTVVVG	0.991379	0	3	9	ZIKV_NS1_77_91
ZIKV	NS1	78	92	ILEENGVQLTVVVGS	0.991379	ILEENGVQLTVVVGS	0.991379	0	3	9	ZIKV_NS1_78_92
ZIKV	NS1	79	93	LEENGVQLTVVVGSV	0.987069	LEENGVQLTVVVGSV	0.987069	0	3	9	ZIKV_NS1_79_93
ZIKV	NS1	80	94	EENGVQLTVVVGSVK	0.987069	EENGVQLTVVVGSVK	0.987069	0	3	10	ZIKV_NS1_80_94
ZIKV	NS1	81	95	ENGVQLTVVVGSVKN	0.982759	ENGVQLTVVVGSVKN	0.982759	0	3	9	ZIKV_NS1_81_95
ZIKV	NS1	82	96	NGVQLTVVVGSVKNP	0.982759	NGVQLTVVVGSVKNP	0.982759	0	4	8	ZIKV_NS1_82_96
ZIKV	NS1	83	97	GVQLTVVVGSVKNPM	0.982759	GVQLTVVVGSVKNPM	0.982759	0	4	7	ZIKV_NS1_83_97
ZIKV	NS1	84	98	VQLTVVVGSVKNPMW	0.978448	VQLTVVVGSVKNPMW	0.978448	0	5	7	ZIKV_NS1_84_98
ZIKV	NS1	85	99	QLTVVVGSVKNPMWR	0.974138	QLTVVVGSVKNPMWR	0.974138	0	6	6	ZIKV_NS1_85_99
ZIKV	NS1	87	101	TVVVGSVKNPMWRGP	0.840517	TVVVGSVKNPMWRGP	0.840517	0	5	6	ZIKV_NS1_87_101
ZIKV	NS1	88	102	VVVGSVKNPMWRGPQ	0.831897	VVVGSVKNPMWRGPQ	0.831897	0	6	6	ZIKV_NS1_88_102
ZIKV	NS1	89	103	VVGSVKNPMWRGPQR	0.831897	VVGSVKNPMWRGPQR	0.831897	0	6	6	ZIKV_NS1_89_103
ZIKV	NS1	91	105	GSVKNPMWRGPQRLP	0.840517	GSVKNPMWRGPQRLP	0.840517	0	7	6	ZIKV_NS1_91_105
ZIKV	NS1	92	106	SVKNPMWRGPQRLPV	0.836207	SVKNPMWRGPQRLPV	0.836207	1	8	7	ZIKV_NS1_92_106
ZIKV	NS1	93	107	VKNPMWRGPQRLPVP	0.836207	VKNPMWRGPQRLPVP	0.836207	2	8	7	ZIKV_NS1_93_107
ZIKV	NS1	94	108	KNPMWRGPQRLPVPV	0.840517	KNPMWRGPQRLPVPV	0.840517	3	9	7	ZIKV_NS1_94_108
ZIKV	NS1	95	109	NPMWRGPQRLPVPVN	0.840517	NPMWRGPQRLPVPVN	0.840517	4	10	6	ZIKV_NS1_95_109
ZIKV	NS1	96	110	PMWRGPQRLPVPVNE	0.831897	PMWRGPQRLPVPVNE	0.831897	5	9	6	ZIKV_NS1_96_110
ZIKV	NS1	97	111	MWRGPQRLPVPVNEL	0.831897	MWRGPQRLPVPVNEL	0.831897	6	8	6	ZIKV_NS1_97_111
ZIKV	NS1	98	112	WRGPQRLPVPVNELP	0.827586	WRGPQRLPVPVNELP	0.827586	7	9	6	ZIKV_NS1_98_112
ZIKV	NS1	125	139	RAAKTNNSFVVDGDT	0.982759	RAAKTNNSFVVDGDT	0.982759	6	6	6	ZIKV_NS1_125_139
ZIKV	NS1	126	140	AAKTNNSFVVDGDTL	0.982759	AAKTNNSFVVDGDTL	0.982759	5	6	6	ZIKV_NS1_126_140
ZIKV	NS1	127	141	AKTNNSFVVDGDTLK	0.982759	AKTNNSFVVDGDTLK	0.982759	4	6	7	ZIKV_NS1_127_141
ZIKV	NS1	128	142	KTNNSFVVDGDTLKE	0.982759	KTNNSFVVDGDTLKE	0.982759	3	5	8	ZIKV_NS1_128_142
ZIKV	NS1	129	143	TNNSFVVDGDTLKEC	0.987069	TNNSFVVDGDTLKEC	0.987069	2	4	8	ZIKV_NS1_129_143
ZIKV	NS1	130	144	NNSFVVDGDTLKECP	0.982759	NNSFVVDGDTLKECP	0.982759	1	3	8	ZIKV_NS1_130_144
ZIKV	NS1	131	145	NSFVVDGDTLKECPL	0.982759	NSFVVDGDTLKECPL	0.982759	0	4	7	ZIKV_NS1_131_145
ZIKV	NS1	132	146	SFVVDGDTLKECPLK	0.926724	SFVVDGDTLKECPLK	0.926724	0	4	7	ZIKV_NS1_132_146
ZIKV	NS1	133	147	FVVDGDTLKECPLKH	0.931034	FVVDGDTLKECPLKH	0.931034	0	5	6	ZIKV_NS1_133_147
ZIKV	NS1	134	148	VVDGDTLKECPLKHR	0.931034	VVDGDTLKECPLKHR	0.931034	0	5	6	ZIKV_NS1_134_148
ZIKV	NS1	135	149	VDGDTLKECPLKHRA	0.931034	VDGDTLKECPLKHRA	0.931034	0	5	6	ZIKV_NS1_135_149
ZIKV	NS1	136	150	DGDTLKECPLKHRAW	0.935345	DGDTLKECPLKHRAW	0.935345	0	5	6	ZIKV_NS1_136_150
ZIKV	NS1	137	151	GDTLKECPLKHRAWN	0.935345	GDTLKECPLKHRAWN	0.935345	0	5	6	ZIKV_NS1_137_151
ZIKV	NS1	138	152	DTLKECPLKHRAWNS	0.935345	DTLKECPLKHRAWNS	0.935345	0	5	6	ZIKV_NS1_138_152
ZIKV	NS1	160	174	FGVFHTSVWLKVRED	0.956897	FGVFHTSVWLKVRED	0.956897	0	3	6	ZIKV_NS1_160_174
ZIKV	NS1	161	175	GVFHTSVWLKVREDY	0.952586	GVFHTSVWLKVREDY	0.952586	0	3	6	ZIKV_NS1_161_175
ZIKV	NS1	163	177	FHTSVWLKVREDYSL	0.987069	FHTSVWLKVREDYSL	0.987069	0	5	6	ZIKV_NS1_163_177
ZIKV	NS1	164	178	HTSVWLKVREDYSLE	0.987069	HTSVWLKVREDYSLE	0.987069	0	5	7	ZIKV_NS1_164_178
ZIKV	NS1	165	179	TSVWLKVREDYSLEC	0.987069	TSVWLKVREDYSLEC	0.987069	0	4	6	ZIKV_NS1_165_179
ZIKV	NS1	166	180	SVWLKVREDYSLECD	0.987069	SVWLKVREDYSLECD	0.987069	0	4	6	ZIKV_NS1_166_180
ZIKV	NS1	167	181	VWLKVREDYSLECDP	0.982759	VWLKVREDYSLECDP	0.982759	0	4	6	ZIKV_NS1_167_181
ZIKV	NS1	168	182	WLKVREDYSLECDPA	0.982759	WLKVREDYSLECDPA	0.982759	0	4	6	ZIKV_NS1_168_182
ZIKV	NS1	257	271	TREGYRTQMKGPWHS	0.818966	TREGYRTQMKGPWHS	0.818966	15	4	6	ZIKV_NS1_257_271
ZIKV	NS1	258	272	REGYRTQMKGPWHSE	0.823276	REGYRTQMKGPWHSE	0.823276	15	4	6	ZIKV_NS1_258_272
ZIKV	NS1	259	273	EGYRTQMKGPWHSEE	0.823276	EGYRTQMKGPWHSEE	0.823276	15	5	7	ZIKV_NS1_259_273
ZIKV	NS1	260	274	GYRTQMKGPWHSEEL	0.827586	GYRTQMKGPWHSEEL	0.827586	15	5	6	ZIKV_NS1_260_274
ZIKV	NS1	261	275	YRTQMKGPWHSEELE	0.827586	YRTQMKGPWHSEELE	0.827586	15	5	6	ZIKV_NS1_261_275
ZIKV	NS1	262	276	RTQMKGPWHSEELEI	0.827586	RTQMKGPWHSEELEI	0.827586	15	5	6	ZIKV_NS1_262_276
ZIKV	NS1	265	279	MKGPWHSEELEIRFE	0.827586	MKGPWHSEELEIRFE	0.827586	13	6	6	ZIKV_NS1_265_279
ZIKV	NS1	266	280	KGPWHSEELEIRFEE	0.974138	KGPWHSEELEIRFEE	0.974138	12	7	6	ZIKV_NS1_266_280
ZIKV	NS1	268	282	PWHSEELEIRFEECP	0.987069	PWHSEELEIRFEECP	0.987069	10	6	6	ZIKV_NS1_268_282
ZIKV	NS1	269	283	WHSEELEIRFEECPG	0.982759	WHSEELEIRFEECPG	0.982759	9	6	7	ZIKV_NS1_269_283
ZIKV	NS1	270	284	HSEELEIRFEECPGT	0.982759	HSEELEIRFEECPGT	0.982759	8	6	7	ZIKV_NS1_270_284
ZIKV	NS1	271	285	SEELEIRFEECPGTK	0.978448	SEELEIRFEECPGTK	0.978448	7	6	7	ZIKV_NS1_271_285
ZIKV	NS1	272	286	EELEIRFEECPGTKV	0.982759	EELEIRFEECPGTKV	0.982759	6	5	6	ZIKV_NS1_272_286
ZIKV	NS1	273	287	ELEIRFEECPGTKVH	0.931034	ELEIRFEECPGTKVH	0.931034	5	4	7	ZIKV_NS1_273_287
ZIKV	NS1	274	288	LEIRFEECPGTKVHV	0.931034	LEIRFEECPGTKVHV	0.931034	4	3	7	ZIKV_NS1_274_288
ZIKV	NS1	275	289	EIRFEECPGTKVHVE	0.931034	EIRFEECPGTKVHVE	0.931034	3	4	7	ZIKV_NS1_275_289
ZIKV	NS1	276	290	IRFEECPGTKVHVEE	0.931034	IRFEECPGTKVHVEE	0.931034	2	4	8	ZIKV_NS1_276_290
ZIKV	NS1	277	291	RFEECPGTKVHVEET	0.931034	RFEECPGTKVHVEET	0.931034	1	5	9	ZIKV_NS1_277_291
ZIKV	NS1	278	292	FEECPGTKVHVEETC	0.931034	FEECPGTKVHVEETC	0.931034	0	4	9	ZIKV_NS1_278_292
ZIKV	NS1	279	293	EECPGTKVHVEETCG	0.931034	EECPGTKVHVEETCG	0.931034	0	4	9	ZIKV_NS1_279_293
ZIKV	NS1	280	294	ECPGTKVHVEETCGT	0.931034	ECPGTKVHVEETCGT	0.931034	0	3	9	ZIKV_NS1_280_294
ZIKV	NS1	287	301	HVEETCGTRGPSLRS	0.943966	HVEETCGTRGPSLRS	0.943966	1	3	7	ZIKV_NS1_287_301
ZIKV	NS1	288	302	VEETCGTRGPSLRST	0.982759	VEETCGTRGPSLRST	0.982759	2	3	6	ZIKV_NS1_288_302
ZIKV	NS1	294	308	TRGPSLRSTTASGRV	0.974138	TRGPSLRSTTASGRV	0.974138	8	3	7	ZIKV_NS1_294_308
ZIKV	NS1	295	309	RGPSLRSTTASGRVI	0.974138	RGPSLRSTTASGRVI	0.974138	9	3	6	ZIKV_NS1_295_309
ZIKV	NS1	296	310	GPSLRSTTASGRVIE	0.974138	GPSLRSTTASGRVIE	0.974138	10	4	6	ZIKV_NS1_296_310
ZIKV	NS1	297	311	PSLRSTTASGRVIEE	0.974138	PSLRSTTASGRVIEE	0.974138	11	4	6	ZIKV_NS1_297_311
ZIKV	NS1	301	315	STTASGRVIEEWCCR	0.965517	STTASGRVIEEWCCR	0.965517	14	4	6	ZIKV_NS1_301_315
ZIKV	NS1	302	316	TTASGRVIEEWCCRE	0.965517	TTASGRVIEEWCCRE	0.965517	14	4	7	ZIKV_NS1_302_316
ZIKV	NS1	303	317	TASGRVIEEWCCREC	0.978448	TASGRVIEEWCCREC	0.978448	14	4	7	ZIKV_NS1_303_317
ZIKV	NS1	304	318	ASGRVIEEWCCRECT	0.978448	ASGRVIEEWCCRECT	0.978448	14	4	7	ZIKV_NS1_304_318
ZIKV	NS1	305	319	SGRVIEEWCCRECTM	0.978448	SGRVIEEWCCRECTM	0.978448	14	4	7	ZIKV_NS1_305_319
ZIKV	NS1	306	320	GRVIEEWCCRECTMP	0.978448	GRVIEEWCCRECTMP	0.978448	14	4	7	ZIKV_NS1_306_320
ZIKV	NS1	307	321	RVIEEWCCRECTMPP	0.978448	RVIEEWCCRECTMPP	0.978448	14	4	7	ZIKV_NS1_307_321
ZIKV	NS1	308	322	VIEEWCCRECTMPPL	0.978448	VIEEWCCRECTMPPL	0.978448	14	3	6	ZIKV_NS1_308_322
ZIKV	NS1	313	327	CCRECTMPPLSFRAK	0.844828	CCRECTMPPLSFRAK	0.844828	15	4	6	ZIKV_NS1_313_327
ZIKV	NS1	314	328	CRECTMPPLSFRAKD	0.849138	CRECTMPPLSFRAKD	0.849138	15	4	7	ZIKV_NS1_314_328
ZIKV	NS1	315	329	RECTMPPLSFRAKDG	0.849138	RECTMPPLSFRAKDG	0.849138	15	4	7	ZIKV_NS1_315_329
ZIKV	NS1	316	330	ECTMPPLSFRAKDGC	0.849138	ECTMPPLSFRAKDGC	0.849138	15	4	6	ZIKV_NS1_316_330
ZIKV	NS1	331	345	WYGMEIRPRKEPESN	0.982759	WYGMEIRPRKEPESN	0.982759	11	3	6	ZIKV_NS1_331_345
ZIKV	NS1	332	346	YGMEIRPRKEPESNL	0.982759	YGMEIRPRKEPESNL	0.982759	10	3	6	ZIKV_NS1_332_346
ZIKV	NS1	333	347	GMEIRPRKEPESNLV	0.978448	GMEIRPRKEPESNLV	0.978448	9	3	6	ZIKV_NS1_333_347
ZIKV	NS1	334	348	MEIRPRKEPESNLVR	0.978448	MEIRPRKEPESNLVR	0.978448	8	3	7	ZIKV_NS1_334_348
ZIKV	NS1	335	349	EIRPRKEPESNLVRS	0.978448	EIRPRKEPESNLVRS	0.978448	7	3	7	ZIKV_NS1_335_349
ZIKV	NS1	336	350	IRPRKEPESNLVRSM	0.74569	IRPRKEPESNLVRSM	0.74569	6	3	7	ZIKV_NS1_336_350
ZIKV	NS1	337	351	RPRKEPESNLVRSMV	0.74569	RPRKEPESNLVRSMV	0.74569	5	3	7	ZIKV_NS1_337_351
ZIKV	NS1	338	352	PRKEPESNLVRSMVT	0.74569	PRKEPESNLVRSMVT	0.74569	4	3	7	ZIKV_NS1_338_352
ZIKV	NS1	339	353	RKEPESNLVRSMVTA	0.74569	RKEPESNLVRSMVTA	0.74569	3	3	7	ZIKV_NS1_339_353
